# Supplementary material for: Sex-specific epigenetic development in the mouse hypothalamic arcuate nucleus pinpoints human genomic regions associated with body mass index
Source: Sci Adv. 2022 Sep 28;8(39):eabo3991. doi: 10.1126/sciadv.abo3991 (PMC9519050; doi:10.1126/sciadv.abo3991)
Supplement: Supplementary file 2 — Tables S1 to S7 [file sciadv.abo3991_tables_s1_to_s7.zip]

Archive with 7 entries (7 files):
- sciadv.abo3991_table_s1.xlsx
- sciadv.abo3991_table_s2.xlsx
- sciadv.abo3991_table_s3.xlsx
- sciadv.abo3991_table_s4.xlsx
- sciadv.abo3991_table_s5.xlsx
- sciadv.abo3991_table_s6.xlsx
- sciadv.abo3991_table_s7.xlsx
