# Supplementary material for: Sex-specific epigenetic development in the mouse hypothalamic arcuate nucleus pinpoints human genomic regions associated with body mass index
Source: Sci Adv. 2022 Sep 28;8(39):eabo3991. doi: 10.1126/sciadv.abo3991 (PMC9519050; doi:10.1126/sciadv.abo3991)
Supplement: Supplementary file 2 — Tables S1 to S7 [file sciadv.abo3991_tables_s1_to_s7.zip › sciadv.abo3991_table_s1.xlsx]

## Sheet: Table S1 - Sample information
sample_id	cell_type	age	sex	exclude_rna	exclude_wgbs	cpg_read_depth	total_cytosines	total_methylated_cpg	total_methylated_chg	total_methylated_chh	total_c_t_conversions_cpg	total_c_t_conversion_chg	total_c_t_conversion_chh	rna_total_reads	rna_avg_input_read_length	rna_uniquely_mapped	rna_uniquely_mapped_percent	rna_avg_mapped_read_length	rna_num_splices	rna_num_annotated_splices	rna_num_GTAG_splices	rna_num_GCAG_splices	rna_num_ATAC_splices	rna_num_noncanonical_splices	rna_mismatch_rate	rna_deletion_rate	rna_deletion_length	rna_insertion_rate	rna_insertion_length	rna_multimapped	rna_multimapped_percent	rna_multimapped_toomany	rna_multimapped_toomany_percent	rna_unmapped_mismatches_percent	rna_unmapped_tooshort_percent	rna_unmapped_other_percent	rna_unmapped_mismatches	rna_unmapped_tooshort	rna_unmapped_other
glia_f_12_11	glia	12	f	0	0	22.958	10750221117	343241338	16367929	53939048	126961724	2444307450	7765403628	38337225	302	27392708	71.45	219.02	3024259	2923640	2991876	23512	2400	6471	0.56	0.03	2.13	0.02	1.93	3414929	8.91	213199	0.56	0	18.98	0.1	0	7278043	38346
glia_f_12_12	glia	12	f	0	0	16.0893	7348625733	229639428	10679639	35104224	99833886	1657957327	5315411229	16997464	302	11356844	66.81	209.56	964209	932074	953653	7591	773	2192	0.57	0.03	1.98	0.02	1.83	1394373	8.2	109167	0.64	0	24.22	0.12	0	4116684	20396
glia_f_12_13	glia	12	f	0	0	19.5496	9097454090	294541926	13666840	44255725	105835813	2072243258	6566910528	15638069	302	10691692	68.37	208.99	894502	860987	884026	7698	729	2049	0.59	0.04	2.21	0.02	1.69	1281725	8.2	88337	0.56	0	22.76	0.11	0	3559114	17201
glia_f_12_14	glia	12	f	0	0	17.9144	7822071645	262558744	12925245	41116725	104137376	1829139477	5572194078	4508497	302	3250544	72.1	216.51	250923	241095	247977	2081	180	685	0.66	0.04	2.1	0.02	1.77	375892	8.34	23400	0.52	0	18.92	0.12	0	853249	5412
glia_f_12_9	glia	12	f	0	0	16.2768	7584587563	245160008	10655840	35064816	88123126	1719895019	5485688754	56190414	302	40287277	71.7	221.48	3797591	3653659	3750723	33709	3132	10027	0.6	0.04	2.23	0.03	2.28	4978773	8.86	285277	0.51	0	18.8	0.13	0	10566024	73063
glia_f_35_20	glia	35	f	0	1	2.68484	1296128075	38510133	1977946	7160985	16469033	279669261	952340717	10808701	302	8163023	75.52	227.87	926155	898667	916495	6827	804	2029	0.43	0.03	1.91	0.02	1.7	892103	8.25	50472	0.47	0	15.65	0.1	0	1692290	10813
glia_f_35_21	glia	35	f	0	0	18.9663	8440718841	281357795	13703752	44842017	106962488	1954921381	6038931408	4669811	302	3521536	75.41	223.6	345580	334665	341988	2636	303	653	0.52	0.03	1.89	0.02	1.68	379303	8.12	24327	0.52	0	15.8	0.15	0	737642	7003
glia_f_35_22	glia	35	f	0	0	18.4766	8909254137	280595890	13447617	46268386	97809824	1988385196	6482747224	11120475	302	8221544	73.93	224.38	1142214	1113844	1131001	7876	1053	2284	0.5	0.03	1.89	0.02	1.77	851130	7.65	52337	0.47	0	17.84	0.11	0	1983236	12228
glia_f_35_23	glia	35	f	0	0	21.3115	9564407409	313404553	15635254	51602144	122932437	2203659432	6857173589	4765022	302	3410895	71.58	216.52	349395	338902	345723	2580	307	785	0.5	0.03	1.98	0.02	1.74	374959	7.87	25552	0.54	0	19.9	0.11	0	948374	5242
glia_f_35_24	glia	35	f	0	0	15.4272	7025170578	235185242	10909730	36204951	80699968	1610228201	5051942486	1706230	302	1105558	64.8	196.75	74605	71963	73845	554	50	156	1.04	0.03	1.96	0.01	1.77	122479	7.18	13135	0.77	0	27.12	0.14	0	462670	2388
glia_m_12_30	glia	12	m	0	1	4.15807	2056280347	58904444	2929408	10181872	26254180	448115669	1509894774	16644466	302	11856189	71.23	219.25	1312079	1270967	1298151	9930	1058	2940	0.61	0.03	2.12	0.02	1.9	1475688	8.87	86734	0.52	0	19.3	0.08	0	3212539	13316
glia_m_12_31	glia	12	m	0	0	14.3965	6986048192	207567608	10297605	34883733	87298644	1541937428	5104063174	17377506	302	11889396	68.42	211.68	1191219	1152240	1178202	9366	902	2749	0.52	0.03	2.03	0.02	1.86	1437208	8.27	107907	0.62	0	22.57	0.12	0	3922142	20853
glia_m_12_32	glia	12	m	0	0	19.9492	9303164017	287368234	13576242	45506517	121130118	2082015889	6753567017	16597944	302	11091162	66.82	210.14	1143959	1108445	1132010	8700	928	2321	0.53	0.03	2.09	0.02	1.58	1310758	7.9	93000	0.56	0	24.62	0.1	0	4086426	16598
glia_m_12_33	glia	12	m	0	0	21.5369	9963882749	312587964	14293693	46971708	128450733	2258133291	7203445360	4735636	302	2766222	58.41	189.25	158256	151490	156404	1327	127	398	1.1	0.03	2.13	0.02	1.78	402796	8.51	68940	1.46	0	31.3	0.33	0	1482053	15625
glia_m_12_34	glia	12	m	0	0	15.6893	7362256048	229433049	10451223	34143953	91862920	1666163925	5330200978	9628180	302	6304775	65.48	206	603577	583281	596883	4722	502	1470	0.64	0.03	2.09	0.02	1.98	816232	8.48	87383	0.91	0	24.93	0.2	0	2400532	19258
glia_m_35_40	glia	35	m	0	1	5.28938	2538555649	77734434	3952807	13647885	30585576	564019770	1848615177	10462870	302	7887459	75.39	225.53	1100142	1072078	1089341	7731	983	2087	0.49	0.03	1.9	0.01	1.73	826517	7.9	48120	0.46	0	16.16	0.09	0	1691354	9420
glia_m_35_41	glia	35	m	0	0	16.5209	7696702521	244680416	12273339	41006850	93639117	1745459766	5559643033	39557650	302	30799405	77.86	236.69	5310747	5177468	5255605	38970	4828	11344	0.38	0.03	1.94	0.02	2.24	3223836	8.15	171361	0.43	0	13.43	0.13	0	5311632	51416
glia_m_35_42	glia	35	m	0	0	22.1716	10251147335	337406158	15247435	51206527	116544125	2334119751	7396623339	33036505	302	22957177	69.49	217.41	2750214	2666381	2719571	22145	2327	6171	0.54	0.03	2.03	0.03	2.19	2841148	8.6	180269	0.55	0	21.25	0.11	0	7021564	36347
glia_m_35_43	glia	35	m	0	0	16.2606	7630769967	242107593	11930834	40431690	90901575	1718925868	5526472407	5685653	302	3912720	68.82	211.08	445880	434343	441422	3138	390	930	0.65	0.03	1.83	0.01	1.68	418797	7.37	35338	0.62	0	23.09	0.11	0	1312545	6253
glia_m_35_44	glia	35	m	0	0	20.93	9603457559	315911027	15185552	50371903	112695902	2194630757	6914662418	14957597	302	10907394	72.92	220.89	1286264	1250098	1273044	9448	1142	2630	0.46	0.03	1.89	0.02	1.66	1186097	7.93	78248	0.52	0	18.52	0.1	0	2770896	14962
neuron_f_12_2	neuron	12	f	0	0	15.6258	6686180242	243098599	20550923	79312900	76730413	1524796656	4741690751	8793866	302	6164357	70.1	223.03	470284	452096	464774	3754	391	1365	0.78	0.04	2.3	0.02	2.03	1106375	12.58	80905	0.92	0	16.13	0.27	0	1418485	23744
neuron_f_12_4	neuron	12	f	0	0	17.3203	8033588187	277989643	24330828	95083973	76647694	1810764148	5748771901	18268935	302	12182637	66.68	211.72	1084195	1047541	1072819	8364	825	2187	0.67	0.03	2.18	0.02	2.14	1705628	9.34	122494	0.67	0	23.18	0.13	0	4234428	23748
neuron_f_12_5	neuron	12	f	0	0	21.0493	9711879215	331838650	28847395	113835689	99211640	2163142273	6975003568	12243882	302	7992989	65.28	207.76	664104	641177	656526	5455	489	1634	0.64	0.04	2.22	0.02	1.75	1141408	9.32	70436	0.58	0	24.72	0.1	0	3026805	12244
neuron_f_12_6	neuron	12	f	0	0	18.4248	8195049536	286896470	23703652	90724157	90253005	1878543469	5824928783	3446639	302	2088978	60.61	197.7	130055	124842	128484	1120	100	351	0.84	0.04	2.23	0.02	2.06	328161	9.52	33748	0.98	0	28.67	0.22	0	988169	7583
neuron_f_12_7	neuron	12	f	0	0	14.3564	6717532913	235134355	20508993	80995273	58826245	1523131252	4798936795	10378521	302	6867524	66.17	210.88	492995	475063	487290	4117	367	1221	0.62	0.03	2.06	0.02	2	1076415	10.37	86976	0.84	0	22.42	0.2	0	2326849	20757
neuron_f_35_15	neuron	35	f	0	0	15.9629	6925691617	256709835	25840953	101519743	70069053	1575575853	4895976180	67911256	302	48025450	70.72	223.36	5242169	5077785	5185681	41236	3527	11725	0.57	0.04	2.2	0.03	2.37	6468022	9.52	382018	0.56	0	19.06	0.14	0	12940714	95052
neuron_f_35_16	neuron	35	f	0	0	16.56	6933104269	264594048	25360565	100058437	74343879	1575032354	4893714986	16852279	302	13140963	77.98	238.96	1490239	1441770	1473080	12194	1057	3908	0.57	0.04	2.24	0.03	2.21	1532112	9.09	77332	0.46	0	12.3	0.18	0	2071557	30315
neuron_f_35_17	neuron	35	f	0	0	21.3273	9678587181	353313706	34761220	137423929	83369342	2199063746	6870655238	7460282	302	5464759	73.25	222.52	618172	601463	611910	4473	437	1352	0.61	0.03	2.08	0.02	1.91	658358	8.82	58923	0.79	0	16.92	0.21	0	1262572	15670
neuron_f_35_18	neuron	35	f	0	0	21.4707	9990568847	352720925	36534598	146131477	86903610	2245879355	7122398882	13806553	302	9719758	70.4	219.62	956307	927699	945993	7434	728	2152	0.61	0.04	2.16	0.02	2.08	1251296	9.06	93728	0.68	0	19.73	0.13	0	2723824	17947
neuron_f_35_19	neuron	35	f	0	0	15.7159	7482278726	256259158	28382249	114092840	65554772	1655333217	5362656490	17638329	302	12195048	69.14	215.78	1085718	1049712	1073477	8590	849	2802	0.63	0.03	2.02	0.02	1.89	1526616	8.66	115628	0.66	0	21.41	0.14	0	3776343	24694
neuron_m_12_25	neuron	12	m	0	0	12.559	5737836960	191208560	17605152	68580010	65924985	1268929287	4125588966	43581229	302	29925696	68.67	217.13	2492439	2403371	2463950	20610	1749	6130	0.64	0.04	2.3	0.03	2.53	4411657	10.12	282653	0.65	0	20.41	0.15	0	8895844	65379
neuron_m_12_26	neuron	12	m	0	1	3.79747	1623810776	54743427	4572736	18062861	22974229	357163129	1166294394	38733945	302	27640170	71.36	225.33	2471975	2377517	2441828	21744	1816	6587	0.66	0.04	2.43	0.04	2.88	3960166	10.22	172634	0.45	0	17.86	0.11	0	6918365	42610
neuron_m_12_27	neuron	12	m	0	0	22.0394	9926534261	340018391	29264686	113785910	111184848	2240225905	7092054521	12685961	302	9091860	71.67	221.76	803027	775735	793826	6636	584	1981	0.7	0.04	2.23	0.03	2.02	1293039	10.19	89000	0.7	0	17.25	0.19	0	2187963	24099
neuron_m_12_28	neuron	12	m	0	0	17.3534	8143373685	264177152	22343609	88811750	91202930	1775288162	5901550082	20574360	302	13339098	64.83	209.33	919032	882499	908182	7830	663	2357	0.73	0.04	2.36	0.03	1.98	2053748	9.98	123666	0.6	0	24.48	0.11	0	5035222	22626
neuron_m_12_29	neuron	12	m	0	0	20.7991	8869689790	317810889	26533522	101523784	108015189	2015026726	6300779680	11759779	302	6973258	59.3	197.43	436506	417904	431192	3765	335	1214	0.92	0.04	2.25	0.03	1.93	1198654	10.19	113201	0.96	0	29.35	0.2	0	3451149	23517
neuron_m_35_35	neuron	35	m	0	0	15.5564	6215952560	227612012	22955947	87502893	90731302	1424825382	4362325024	31088803	302	24123293	77.59	235.55	3339752	3249772	3305691	25737	2183	6141	0.49	0.04	2.18	0.03	2.69	2769009	8.91	131870	0.42	0	12.92	0.15	0	4017983	46648
neuron_m_35_36	neuron	35	m	0	0	12.8585	5555395070	197381604	20724129	82106873	65786833	1241597494	3947798137	6252786	302	5648960	90.34	260.51	1018931	995233	1009161	6979	699	2092	1.49	0.03	1.97	0.01	2.08	324001	5.18	12648	0.2	0	4.19	0.08	0	262171	5006
neuron_m_35_37	neuron	35	m	0	0	21.0085	9039497530	343251958	36332501	141217162	86820603	2068783425	6363091881	14420934	302	10610746	73.58	223.03	1054651	1023007	1042805	8527	801	2518	0.6	0.03	2.05	0.02	1.9	1228873	8.52	94611	0.66	0	17.07	0.17	0	2462183	24521
neuron_m_35_38	neuron	35	m	1	1	7.47244	3327081009	107916908	11019123	44977973	45019834	714438200	2403708971	34586759	302	23086192	66.75	213.03	2570040	2485861	2540855	20689	2169	6327	0.55	0.03	2.06	0.02	1.9	3043460	8.8	245285	0.71	0	23.6	0.14	0	8163395	48427
neuron_m_35_39	neuron	35	m	0	1	1.26133	596760847	21565973	2215613	8939000	4243382	128615636	431181243	8693712	302	6354409	73.09	222.24	749120	728582	741097	5847	608	1568	0.55	0.03	1.91	0.02	1.87	679482	7.82	43604	0.5	0	18.47	0.12	0	1605784	10433
