# Supplementary material for: Sex-specific epigenetic development in the mouse hypothalamic arcuate nucleus pinpoints human genomic regions associated with body mass index
Source: Sci Adv. 2022 Sep 28;8(39):eabo3991. doi: 10.1126/sciadv.abo3991 (PMC9519050; doi:10.1126/sciadv.abo3991)
Supplement: Supplementary file 2 — Tables S1 to S7 [file sciadv.abo3991_tables_s1_to_s7.zip › sciadv.abo3991_table_s2.xlsx]

## Sheet: Table S2a - age_common_neuron
chr	start	end	length	nCG	P35_neuron_pct_methylation	P12_neuron_pct_methylation	diff.Methy	areaStat	dmr_id	overlap_promoter	overlap_term	overlap_exon	overlap_intron	overlap_upstream	overlap_downstream	overlap_cgi	overlap_intergenic	gene_name	gene_desc	strand
chr1	3094856	3095225	370	4	65.177	49.6273	15.5497	11.8369	dmr_age_neuron_60855	0	0	0	0	0	0	0	1
chr1	3378528	3378722	195	4	96.2039	80.9141	15.2898	13.8078	dmr_age_neuron_58412	0	0	0	1	0	0	0	0	Xkr4	X-linked Kx blood group related 4 (Xkr4), mRNA.	-
chr1	3502207	3502493	287	6	85.7464	71.6476	14.0988	27.9099	dmr_age_neuron_40140	0	0	0	1	0	0	0	0	Xkr4	X-linked Kx blood group related 4 (Xkr4), mRNA.	-
chr1	4029565	4029880	316	6	89.3706	75.0928	14.2778	21.5792	dmr_age_neuron_47714	0	0	0	1	0	0	0	1
chr1	4318932	4319101	170	4	96.974	85.8545	11.1195	15.3245	dmr_age_neuron_56027	0	0	0	1	0	0	0	1
chr1	4453619	4453950	332	6	58.141	43.5245	14.6166	20.3134	dmr_age_neuron_49517	0	0	0	0	0	0	0	1
chr1	4487808	4488053	246	7	88.2354	77.891	10.3444	32.3586	dmr_age_neuron_35768	0	1	0	0	0	1	0	0	Sox17	SRY (sex determining region Y)-box 17 (Sox17), transcript variant 2, mRNA.	-
chr1	4756114	4756247	134	7	77.3629	66.744	10.6189	22.1472	dmr_age_neuron_46940	0	0	0	0	0	0	0	1
chr1	5022812	5023385	574	50	51.2213	39.1089	12.1124	290.277	dmr_age_neuron_1102	0	0	0	1	0	0	0	0	Rgs20	regulator of G-protein signaling 20 (Rgs20), transcript variant 1, mRNA.	-
chr1	5228071	5228319	249	9	65.0799	53.6448	11.4351	29.5844	dmr_age_neuron_38429	0	0	0	0	0	0	0	1
chr1	5607775	5608285	511	4	75.6856	58.0367	17.6489	13.7759	dmr_age_neuron_58454	0	1	0	0	0	0	0	0	Oprk1	opioid receptor, kappa 1 (Oprk1), transcript variant 1, mRNA.	+
chr1	5873449	5873954	506	5	92.0833	79.9679	12.1154	18.6579	dmr_age_neuron_51691	0	0	0	0	0	0	0	1
chr1	5971039	5971254	216	4	96.374	83.2943	13.0797	14.3155	dmr_age_neuron_57578	0	0	0	0	0	0	0	1
chr1	6076739	6076979	241	5	48.7636	33.7808	14.9828	17.3593	dmr_age_neuron_53336	0	0	0	0	0	0	0	1
chr1	6523572	6523757	186	8	83.8439	72.1755	11.6684	28.8221	dmr_age_neuron_39232	0	0	0	1	0	0	0	1
chr1	7600914	7601093	180	4	86.9824	71.7968	15.1856	11.6103	dmr_age_neuron_61026	0	0	0	0	0	0	0	1
chr1	7653328	7653448	121	5	84.8149	74.2257	10.5893	16.6658	dmr_age_neuron_54159	0	0	0	0	0	0	0	1
chr1	7764213	7764392	180	4	95.0507	76.5776	18.4731	15.566	dmr_age_neuron_55675	0	0	0	0	0	0	0	1
chr1	7777179	7777345	167	9	43.5856	32.1039	11.4818	30.8242	dmr_age_neuron_37194	0	0	0	0	0	0	0	1
chr1	7985889	7986001	113	4	91.0855	78.9335	12.152	13.9774	dmr_age_neuron_58113	0	0	0	0	0	0	0	1
chr1	8235261	8235709	449	10	93.6332	82.4253	11.2079	39.4995	dmr_age_neuron_29837	0	0	0	0	0	0	0	1
chr1	8410681	8410879	199	26	64.2199	52.9836	11.2363	147.74	dmr_age_neuron_4336	0	0	0	1	0	0	0	0	Sntg1	syntrophin, gamma 1 (Sntg1), transcript variant 1, mRNA.	-
chr1	8468711	8469075	365	22	66.5889	55.0697	11.5191	95.6024	dmr_age_neuron_9556	0	0	1	1	0	0	0	0	Sntg1	syntrophin, gamma 1 (Sntg1), transcript variant 1, mRNA.	-
chr1	8568229	8568982	754	4	90.1858	74.7106	15.4752	15.937	dmr_age_neuron_55134	0	0	0	1	0	0	0	0	Sntg1	syntrophin, gamma 1 (Sntg1), transcript variant 1, mRNA.	-
chr1	9359108	9359271	164	4	84.7118	71.8409	12.8709	12.9111	dmr_age_neuron_59706	0	0	0	0	0	0	0	1
chr1	9509982	9510189	208	10	73.4619	61.7812	11.6808	32.1351	dmr_age_neuron_35973	0	0	0	0	0	0	0	1
chr1	9629949	9630366	418	18	71.1646	57.8226	13.342	93.7761	dmr_age_neuron_9872	1	1	0	1	0	1	0	0	3110035E14Rik	RIKEN cDNA 3110035E14 gene (3110035E14Rik), mRNA.	+
chr1	9629949	9630366	418	18	71.1646	57.8226	13.342	93.7761	dmr_age_neuron_9872	1	1	0	1	0	1	0	0	2610203C22Rik	RIKEN cDNA 2610203C22 gene (2610203C22Rik), long non-coding RNA.	-
chr1	9649177	9649646	470	30	83.9908	72.3297	11.6611	196.877	dmr_age_neuron_2441	0	0	0	0	0	0	0	1
chr1	9783488	9784020	533	11	59.2089	41.6579	17.551	51.1591	dmr_age_neuron_22775	0	0	1	1	0	0	0	0	1700034P13Rik	RIKEN cDNA 1700034P13 gene (1700034P13Rik), long non-coding RNA.	+
chr1	10096483	10096710	228	13	76.0035	65.8393	10.1642	46.9303	dmr_age_neuron_25089	0	0	0	1	0	0	0	0	Cspp1	centrosome and spindle pole associated protein 1 (Cspp1), mRNA.	+
chr1	10872876	10872985	110	4	92.8021	79.797	13.0051	14.5829	dmr_age_neuron_57130	0	0	0	0	0	0	0	1
chr1	11010985	11011471	487	11	89.317	73.0303	16.2868	58.028	dmr_age_neuron_19713	0	0	0	1	0	0	0	0	Prex2	phosphatidylinositol-3,4,5-trisphosphate-dependent Rac exchange factor 2 (Prex2), transcript variant 1, mRNA.	+
chr1	11293330	11293580	251	4	81.0585	65.9955	15.063	12.1804	dmr_age_neuron_60535	0	0	0	1	0	0	0	0	Prex2	phosphatidylinositol-3,4,5-trisphosphate-dependent Rac exchange factor 2 (Prex2), transcript variant 1, mRNA.	+
chr1	11619943	11620124	182	5	84.5927	70.5388	14.0539	28.1719	dmr_age_neuron_39900	0	0	0	1	0	0	0	0	A830018L16Rik	RIKEN cDNA A830018L16 gene (A830018L16Rik), transcript variant 1, mRNA.	+
chr1	12398700	12398870	171	5	79.1184	68.5742	10.5442	17.0234	dmr_age_neuron_53737	0	0	0	0	0	0	0	1
chr1	12636736	12637183	448	14	73.5217	58.3137	15.208	58.1997	dmr_age_neuron_19636	0	0	0	0	0	0	0	1
chr1	12698149	12698434	286	14	82.646	72.6678	9.97821	54.6605	dmr_age_neuron_21114	0	0	0	1	0	0	0	1
chr1	12814563	12815047	485	18	84.8936	74.0562	10.8374	75.7196	dmr_age_neuron_13785	0	0	0	1	0	0	0	0	Sulf1	sulfatase 1 (Sulf1), transcript variant 2, mRNA.	+
chr1	12872696	12872938	243	14	88.2714	78.8874	9.384	59.8519	dmr_age_neuron_18932	0	0	0	1	0	0	0	0	Slco5a1	solute carrier organic anion transporter family, member 5A1 (Slco5a1), mRNA.	-
chr1	13223439	13224113	675	13	78.0218	63.4482	14.5737	49.801	dmr_age_neuron_23504	0	0	0	1	0	0	0	0	Ncoa2	nuclear receptor coactivator 2 (Ncoa2), transcript variant a, mRNA.	-
chr1	13290222	13290456	235	8	66.365	54.2453	12.1197	25.7559	dmr_age_neuron_42461	0	0	1	0	0	0	0	0	Ncoa2	nuclear receptor coactivator 2 (Ncoa2), transcript variant a, mRNA.	-
chr1	13314634	13314841	208	15	64.7022	54.2747	10.4274	55.7518	dmr_age_neuron_20652	0	0	0	1	0	0	0	0	Ncoa2	nuclear receptor coactivator 2 (Ncoa2), transcript variant a, mRNA.	-
chr1	13772908	13773168	261	5	78.1002	64.2108	13.8895	22.0528	dmr_age_neuron_47068	0	0	0	0	0	0	0	0
chr1	13860856	13861251	396	12	75.7705	60.105	15.6654	57.89	dmr_age_neuron_19776	0	0	0	0	0	0	0	1
chr1	14174797	14174914	118	5	95.084	84.4434	10.6405	18.8323	dmr_age_neuron_51474	0	0	0	1	0	0	0	0	Eya1	EYA transcriptional coactivator and phosphatase 1 (Eya1), transcript variant 3, mRNA.	-
chr1	14326105	14326317	213	5	92.2012	78.6721	13.5291	20.862	dmr_age_neuron_48788	0	0	0	0	0	0	0	1
chr1	14507779	14508233	455	16	73.4299	60.3	13.1299	85.8314	dmr_age_neuron_11400	0	0	0	0	0	0	0	1
chr1	14756344	14758137	1794	51	68.0631	54.7064	13.3567	244.673	dmr_age_neuron_1581	1	1	1	0	0	0	0	0	AK080352	3 days neonate thymus cDNA, RIKEN full-length enriched library, clone:A630063H21 product:unclassifiable, full insert sequence.	+
chr1	14756344	14758137	1794	51	68.0631	54.7064	13.3567	244.673	dmr_age_neuron_1581	1	1	1	0	0	0	0	0	Msc	musculin (Msc), mRNA.	-
chr1	14775079	14775356	278	8	85.3352	71.5254	13.8098	27.1991	dmr_age_neuron_40881	0	1	0	1	0	0	0	0	AK080352	3 days neonate thymus cDNA, RIKEN full-length enriched library, clone:A630063H21 product:unclassifiable, full insert sequence.	+
chr1	15318893	15319100	208	4	81.882	66.6301	15.252	11.252	dmr_age_neuron_61219	0	0	0	1	0	0	0	0	Kcnb2	potassium voltage gated channel, Shab-related subfamily, member 2 (Kcnb2), mRNA.	+
chr1	15768816	15769055	240	9	87.3399	77.9889	9.35101	34.4778	dmr_age_neuron_33854	0	0	0	0	0	0	0	1
chr1	15776773	15776937	165	6	88.5752	77.0992	11.476	20.8196	dmr_age_neuron_48845	0	0	0	0	0	0	0	1
chr1	15851342	15851583	242	4	93.6926	78.4559	15.2366	18.7065	dmr_age_neuron_51629	0	1	0	0	0	1	0	0	Terf1	telomeric repeat binding factor 1 (Terf1), transcript variant 1, mRNA.	+
chr1	15851342	15851583	242	4	93.6926	78.4559	15.2366	18.7065	dmr_age_neuron_51629	0	1	0	0	0	1	0	0	Sbspon	somatomedin B and thrombospondin, type 1 domain containing (Sbspon), mRNA.	-
chr1	15921311	15921504	194	6	90.9167	80.2948	10.6219	24.1034	dmr_age_neuron_44361	0	0	0	0	0	0	0	1
chr1	16052217	16052347	131	8	64.3556	53.3778	10.9778	25.2498	dmr_age_neuron_43027	0	0	0	0	0	0	0	1
chr1	16179233	16179657	425	5	69.3151	54.075	15.2401	22.7711	dmr_age_neuron_46082	0	0	0	0	0	0	0	1
chr1	16824149	16825206	1058	38	53.429	39.5997	13.8293	184.822	dmr_age_neuron_2789	0	0	0	0	0	0	0	1
chr1	17116824	17117257	434	5	78.6418	60.4653	18.1766	15.4307	dmr_age_neuron_55889	0	0	0	0	0	0	0	1
chr1	17244292	17244548	257	6	94.2439	81.6334	12.6105	32.142	dmr_age_neuron_35964	0	0	0	0	0	0	0	1
chr1	18005618	18005780	163	4	77.0681	56.8754	20.1927	12.9778	dmr_age_neuron_59600	0	0	0	1	0	0	0	1
chr1	18598861	18599174	314	8	77.1239	63.4367	13.6872	24.7264	dmr_age_neuron_43638	0	0	0	0	0	0	0	1
chr1	18599319	18599424	106	4	75.735	62.232	13.503	15.0298	dmr_age_neuron_56429	0	0	0	0	0	0	0	1
chr1	18742313	18742533	221	4	97.6061	85.4771	12.1291	18.2758	dmr_age_neuron_52177	0	0	0	0	0	0	0	1
chr1	19350403	19350817	415	9	75.1117	56.113	18.9987	37.274	dmr_age_neuron_31577	0	0	0	0	0	0	0	1
chr1	19417070	19417200	131	5	83.2255	69.8034	13.4221	16.1192	dmr_age_neuron_54888	0	0	0	0	0	0	0	1
chr1	19583006	19583547	542	14	58.9787	40.1522	18.8265	59.5686	dmr_age_neuron_19050	0	0	0	0	0	0	0	1
chr1	19606073	19606262	190	4	84.2909	68.8711	15.4199	14.8921	dmr_age_neuron_56660	0	0	0	0	0	0	0	1
chr1	19741370	19741588	219	8	83.0017	70.7636	12.2381	24.6751	dmr_age_neuron_43693	0	0	0	0	0	0	0	1
chr1	19951187	19952204	1018	30	56.5587	41.7597	14.799	136.013	dmr_age_neuron_5075	0	0	0	0	0	0	0	1
chr1	19959987	19960229	243	6	82.5498	66.3851	16.1647	22.9397	dmr_age_neuron_45851	0	0	0	0	0	0	0	1
chr1	20457890	20458284	395	17	82.7998	71.0739	11.7259	66.1473	dmr_age_neuron_16621	0	0	0	1	0	0	0	0	Pkhd1	polycystic kidney and hepatic disease 1 (Pkhd1), mRNA.	-
chr1	20466217	20466492	276	5	81.9131	68.2827	13.6304	16.4977	dmr_age_neuron_54388	0	0	0	1	0	0	0	0	Pkhd1	polycystic kidney and hepatic disease 1 (Pkhd1), mRNA.	-
chr1	20485720	20485840	121	4	96.5363	86.2835	10.2528	15.5782	dmr_age_neuron_55654	0	0	0	1	0	0	0	0	Pkhd1	polycystic kidney and hepatic disease 1 (Pkhd1), mRNA.	-
chr1	20635379	20635517	139	4	87.3267	72.3312	14.9955	12.9523	dmr_age_neuron_59639	0	0	0	0	0	0	0	1
chr1	20640524	20640644	121	5	91.9059	83.1889	8.71708	19.3914	dmr_age_neuron_50759	0	0	0	0	0	0	0	1
chr1	20672724	20672954	231	6	84.5577	73.652	10.9057	22.8978	dmr_age_neuron_45909	0	0	0	1	1	0	0	0	Mir133b	microRNA 133b (Mir133b), microRNA.	+
chr1	20867677	20868489	813	34	48.7277	37.1611	11.5665	150.21	dmr_age_neuron_4202	0	0	0	0	0	0	0	1
chr1	20905542	20905715	174	9	68.2243	56.0537	12.1706	35.3245	dmr_age_neuron_33142	0	0	0	1	0	0	0	0	Paqr8	progestin and adipoQ receptor family member VIII (Paqr8), mRNA.	+
chr1	21101309	21101414	106	6	67.1579	53.0532	14.1047	21.8044	dmr_age_neuron_47401	0	0	0	0	0	0	0	1
chr1	21125388	21125766	379	26	75.5218	65.9174	9.6044	107.497	dmr_age_neuron_7798	0	0	0	0	0	0	0	1
chr1	21222280	21222438	159	5	93.1881	83.7047	9.48339	20.122	dmr_age_neuron_49780	0	0	0	1	0	0	0	0	Tmem14a	transmembrane protein 14A (Tmem14a), transcript variant 1, mRNA.	+
chr1	21229482	21229681	200	8	82.7757	70.6572	12.1185	31.0391	dmr_age_neuron_37000	0	1	1	0	0	0	0	0	Tmem14a	transmembrane protein 14A (Tmem14a), transcript variant 1, mRNA.	+
chr1	21237623	21238196	574	5	87.2007	66.8956	20.3051	26.5167	dmr_age_neuron_41631	1	0	0	0	0	1	0	0	Tmem14a	transmembrane protein 14A (Tmem14a), transcript variant 1, mRNA.	+
chr1	21237623	21238196	574	5	87.2007	66.8956	20.3051	26.5167	dmr_age_neuron_41631	1	0	0	0	0	1	0	0	Gsta3	glutathione S-transferase, alpha 3 (Gsta3), transcript variant 2, mRNA.	+
chr1	21254190	21254307	118	6	85.1674	73.1752	11.9922	23.3944	dmr_age_neuron_45238	0	0	1	0	0	0	0	0	Gsta3	glutathione S-transferase, alpha 3 (Gsta3), transcript variant 2, mRNA.	+
chr1	21282328	21282615	288	6	83.8092	69.2843	14.5249	23.4967	dmr_age_neuron_45105	0	1	0	0	0	0	0	0	Gm4956	predicted gene 4956 (Gm4956), non-coding RNA.	-
chr1	21464152	21464446	295	7	90.1853	78.4549	11.7304	28.2341	dmr_age_neuron_39846	0	0	0	1	0	0	0	0	Kcnq5	potassium voltage-gated channel, subfamily Q, member 5 (Kcnq5), transcript variant 3, mRNA.	-
chr1	21466226	21466420	195	8	77.3619	59.2984	18.0635	42.7871	dmr_age_neuron_27573	0	0	1	1	0	0	0	0	Kcnq5	potassium voltage-gated channel, subfamily Q, member 5 (Kcnq5), transcript variant 3, mRNA.	-
chr1	21487160	21487290	131	8	84.2794	72.571	11.7084	29.3147	dmr_age_neuron_38699	0	0	1	1	0	0	0	0	Kcnq5	potassium voltage-gated channel, subfamily Q, member 5 (Kcnq5), transcript variant 3, mRNA.	-
chr1	21617431	21617640	210	12	88.5582	77.3223	11.2358	46.3569	dmr_age_neuron_25410	0	0	0	1	0	0	0	0	Kcnq5	potassium voltage-gated channel, subfamily Q, member 5 (Kcnq5), transcript variant 3, mRNA.	-
chr1	21636561	21636750	190	4	91.7306	78.4348	13.2958	11.7291	dmr_age_neuron_60940	0	0	0	1	0	0	0	0	Kcnq5	potassium voltage-gated channel, subfamily Q, member 5 (Kcnq5), transcript variant 3, mRNA.	-
chr1	21649372	21649598	227	4	94.891	82.6954	12.1956	14.0133	dmr_age_neuron_58050	0	0	0	1	0	0	0	0	Kcnq5	potassium voltage-gated channel, subfamily Q, member 5 (Kcnq5), transcript variant 3, mRNA.	-
chr1	21921789	21923285	1497	28	81.339	63.3788	17.9602	110.092	dmr_age_neuron_7449	0	0	0	1	0	0	0	0	Kcnq5	potassium voltage-gated channel, subfamily Q, member 5 (Kcnq5), transcript variant 3, mRNA.	-
chr1	23040180	23040297	118	6	91.4685	75.7015	15.767	21.4576	dmr_age_neuron_47903	0	0	0	0	0	0	0	1
chr1	23105308	23105554	247	8	76.3906	64.358	12.0326	33.6809	dmr_age_neuron_34557	0	0	0	1	1	0	0	0	4933415F23Rik	RIKEN cDNA 4933415F23 gene (4933415F23Rik), mRNA.	-
chr1	23221138	23221265	128	4	94.0643	80.4167	13.6476	13.6068	dmr_age_neuron_58711	0	0	0	1	0	0	0	1
chr1	23330636	23330781	146	5	85.3535	74.6761	10.6774	18.7007	dmr_age_neuron_51641	0	0	0	0	0	0	0	1
chr1	23374214	23374464	251	5	90.6373	79.2851	11.3522	19.1209	dmr_age_neuron_51100	0	0	0	1	0	0	0	0	Ogfrl1	opioid growth factor receptor-like 1 (Ogfrl1), mRNA.	-
chr1	23536592	23536991	400	23	64.9855	50.5172	14.4683	123.793	dmr_age_neuron_6053	0	0	0	0	0	0	0	1
chr1	23538260	23538690	431	14	81.8725	71.5906	10.2818	62.2541	dmr_age_neuron_18013	0	0	0	0	0	0	0	1
chr1	23607244	23607462	219	4	79.5728	64.2362	15.3366	13.9924	dmr_age_neuron_58084	0	0	0	0	0	0	0	1
chr1	23793124	23793382	259	17	74.655	63.0217	11.6333	74.8469	dmr_age_neuron_14050	0	0	0	1	0	0	0	0	B3gat2	beta-1,3-glucuronyltransferase 2 (glucuronosyltransferase S) (B3gat2), mRNA.	+
chr1	23797833	23797999	167	9	85.8262	76.6913	9.13488	35.526	dmr_age_neuron_32981	0	0	0	1	0	0	0	0	B3gat2	beta-1,3-glucuronyltransferase 2 (glucuronosyltransferase S) (B3gat2), mRNA.	+
chr1	23949299	23949492	194	9	63.9693	51.9451	12.0242	36.9264	dmr_age_neuron_31831	0	0	0	0	0	0	0	1
chr1	23971549	23971723	175	16	89.7033	80.7579	8.94549	83.6091	dmr_age_neuron_11858	0	0	0	0	0	0	0	1
chr1	24239810	24240308	499	18	78.0948	63.6801	14.4147	94.5831	dmr_age_neuron_9716	0	0	0	1	0	0	0	0	Col9a1	collagen, type IX, alpha 1 (Col9a1), transcript variant 1, mRNA.	+
chr1	24309892	24310367	476	15	66.1673	52.9604	13.2069	61.8689	dmr_age_neuron_18160	0	0	0	1	0	0	0	0	Col19a1	collagen, type XIX, alpha 1 (Col19a1), mRNA.	-
chr1	24335645	24336025	381	12	75.8219	64.7579	11.0641	43.9971	dmr_age_neuron_26835	0	0	0	1	0	0	0	0	Col19a1	collagen, type XIX, alpha 1 (Col19a1), mRNA.	-
chr1	24760389	24760563	175	6	82.7342	72.8718	9.86248	20.2944	dmr_age_neuron_49543	0	0	0	1	0	0	0	0	Lmbrd1	LMBR1 domain containing 1 (Lmbrd1), transcript variant 1, mRNA.	+
chr1	24942883	24943189	307	14	74.5303	58.8108	15.7195	62.5547	dmr_age_neuron_17900	0	0	0	0	0	0	0	1
chr1	25192060	25192234	175	12	54.9556	43.5853	11.3702	41.9775	dmr_age_neuron_28068	0	0	0	1	0	0	0	0	Adgrb3	adhesion G protein-coupled receptor B3 (Adgrb3), mRNA.	-
chr1	25362592	25362759	168	6	94.0594	81.6846	12.3748	24.9381	dmr_age_neuron_43392	0	0	1	0	0	0	0	0	Adgrb3	adhesion G protein-coupled receptor B3 (Adgrb3), mRNA.	-
chr1	25415679	25415803	125	4	89.0786	74.9227	14.1559	12.6628	dmr_age_neuron_60028	0	0	0	1	0	0	0	0	Adgrb3	adhesion G protein-coupled receptor B3 (Adgrb3), mRNA.	-
chr1	25467046	25467398	353	8	87.0788	72.285	14.7938	26.2286	dmr_age_neuron_41927	0	0	0	1	0	0	0	0	Adgrb3	adhesion G protein-coupled receptor B3 (Adgrb3), mRNA.	-
chr1	25571159	25571702	544	12	92.893	79.28	13.613	38.7704	dmr_age_neuron_30362	0	0	0	1	0	0	0	0	Adgrb3	adhesion G protein-coupled receptor B3 (Adgrb3), mRNA.	-
chr1	25695930	25696173	244	6	82.3556	69.3087	13.0469	21.0029	dmr_age_neuron_48580	0	0	0	1	0	0	0	0	Adgrb3	adhesion G protein-coupled receptor B3 (Adgrb3), mRNA.	-
chr1	25826084	25826392	309	21	48.7898	59.34	-10.5502	-75.0573	dmr_age_neuron_13980	0	0	1	0	0	0	0	0	Adgrb3	adhesion G protein-coupled receptor B3 (Adgrb3), mRNA.	-
chr1	25952012	25953004	993	9	81.246	68.8128	12.4332	27.9166	dmr_age_neuron_40135	0	0	0	0	0	0	0	1
chr1	26510863	26511048	186	4	91.0713	79.5952	11.4762	14.587	dmr_age_neuron_57119	0	0	0	0	0	0	0	1
chr1	26689458	26689660	203	8	89.2944	77.249	12.0454	27.7859	dmr_age_neuron_40269	1	0	0	0	0	0	0	0	4931408C20Rik	RIKEN cDNA 4931408C20 gene (4931408C20Rik), mRNA.	-
chr1	26837794	26838539	746	6	95.8719	79.8936	15.9783	19.7455	dmr_age_neuron_50263	0	0	0	0	0	0	0	1
chr1	26960559	26961124	566	9	94.9234	84.4987	10.4247	31.4894	dmr_age_neuron_36570	0	0	0	0	0	0	0	1
chr1	27074370	27074484	115	8	88.4776	79.1978	9.27974	30.6334	dmr_age_neuron_37377	0	0	0	0	0	0	0	1
chr1	27153041	27153198	158	6	93.9368	82.8533	11.0835	20.8875	dmr_age_neuron_48747	0	0	0	0	0	0	0	1
chr1	27320484	27320674	191	4	88.6837	71.0405	17.6432	12.0231	dmr_age_neuron_60701	0	0	0	0	0	0	0	1
chr1	27358794	27359137	344	4	81.0064	55.0589	25.9476	13.0265	dmr_age_neuron_59538	0	0	0	0	0	0	0	1
chr1	27379190	27379899	710	20	95.0427	86.6807	8.362	143.506	dmr_age_neuron_4586	0	0	0	0	0	0	0	1
chr1	27412958	27413066	109	4	97.5421	84.0399	13.5022	16.1989	dmr_age_neuron_54786	0	0	0	0	0	0	0	1
chr1	27477333	27477492	160	4	93.846	78.7752	15.0709	15.1759	dmr_age_neuron_56235	0	0	0	0	0	0	0	1
chr1	27538025	27538190	166	5	89.908	75.6864	14.2216	14.4574	dmr_age_neuron_57328	0	0	0	0	0	0	0	1
chr1	27892439	27892878	440	4	84.9407	77.4348	7.50591	5.17553	dmr_age_neuron_61677	0	0	0	1	0	0	0	0	AK050085	adult male liver tumor cDNA, RIKEN full-length enriched library, clone:C730014A19 product:unclassifiable, full insert sequence.	+
chr1	28327343	28327452	110	4	88.8952	74.2523	14.6428	11.5872	dmr_age_neuron_61038	0	0	0	0	0	0	0	1
chr1	28447908	28448403	496	4	96.7887	84.3117	12.4771	13.2542	dmr_age_neuron_59235	0	0	0	0	0	0	0	1
chr1	28485343	28485490	148	6	85.0287	65.8402	19.1885	22.9202	dmr_age_neuron_45885	0	0	0	0	0	0	0	1
chr1	28630519	28630624	106	4	97.2884	77.9002	19.3882	20.171	dmr_age_neuron_49716	0	0	0	0	0	0	0	1
chr1	28663121	28663262	142	4	89.8829	78.949	10.9339	13.8712	dmr_age_neuron_58293	0	0	0	0	0	0	0	1
chr1	28712221	28712468	248	6	81.6783	66.4931	15.1852	21.4157	dmr_age_neuron_47963	0	0	0	0	0	0	0	1
chr1	28901775	28902018	244	6	92.821	80.984	11.8371	19.0205	dmr_age_neuron_51220	0	0	0	0	0	0	0	1
chr1	28918116	28918354	239	4	89.5645	69.1581	20.4064	13.8393	dmr_age_neuron_58352	0	0	0	0	0	0	0	1
chr1	29305198	29306036	839	7	87.24	64.227	23.013	35.5275	dmr_age_neuron_32979	0	0	0	0	0	0	0	1
chr1	29320567	29320682	116	4	90.8223	75.4555	15.3669	13.8464	dmr_age_neuron_58343	0	0	0	0	0	0	0	1
chr1	29469149	29469384	236	4	92.1363	77.7611	14.3752	13.9398	dmr_age_neuron_58186	0	0	0	0	0	0	0	1
chr1	29799007	29799584	578	5	85.573	71.6312	13.9418	17.4694	dmr_age_neuron_53199	0	0	0	0	0	0	0	1
chr1	29802860	29803236	377	5	93.4127	80.6674	12.7453	16.8377	dmr_age_neuron_53964	0	0	0	0	0	0	0	1
chr1	29964464	29964832	369	9	86.4751	71.3806	15.0945	37.3935	dmr_age_neuron_31482	0	0	0	0	0	0	0	1
chr1	30405996	30406226	231	8	75.7613	62.5911	13.1702	26.7499	dmr_age_neuron_41344	0	0	0	0	0	0	0	1
chr1	30673328	30673441	114	6	90.0762	77.9277	12.1484	29.9573	dmr_age_neuron_38061	0	0	0	0	0	0	0	1
chr1	30911676	30911836	161	4	93.6766	80.6496	13.027	15.258	dmr_age_neuron_56128	0	0	0	0	0	0	0	1
chr1	30985542	30985869	328	7	87.5729	75.1158	12.4571	24.5726	dmr_age_neuron_43808	0	0	0	0	0	0	0	1
chr1	31149897	31150023	127	8	78.9964	69.2297	9.76667	28.4915	dmr_age_neuron_39571	0	0	1	0	0	0	0	1
chr1	31205153	31205812	660	20	74.1246	59.7553	14.3693	99.2916	dmr_age_neuron_8975	0	1	0	1	0	0	0	0	Lgsn	lengsin, lens protein with glutamine synthetase domain (Lgsn), mRNA.	+
chr1	31205153	31205812	660	20	74.1246	59.7553	14.3693	99.2916	dmr_age_neuron_8975	0	1	0	1	0	0	0	0	4931428L18Rik	RIKEN cDNA 4931428L18 gene (4931428L18Rik), long non-coding RNA.	-
chr1	31395420	31395668	249	25	83.03	73.9882	9.04185	108.089	dmr_age_neuron_7707	0	0	0	0	0	0	0	1
chr1	31448820	31448921	102	4	92.6944	81.9685	10.7259	18.687	dmr_age_neuron_51659	0	0	0	0	0	0	0	1
chr1	31847635	31847739	105	4	74.0873	55.7032	18.3841	12.6792	dmr_age_neuron_60002	0	0	0	0	0	0	0	1
chr1	31866724	31866871	148	4	97.8895	84.2052	13.6843	15.2326	dmr_age_neuron_56168	0	0	0	0	0	0	0	1
chr1	32109905	32110438	534	7	91.52	77.4033	14.1167	22.9732	dmr_age_neuron_45800	0	0	0	0	0	0	0	1
chr1	32317100	32317553	454	8	86.8199	72.481	14.3389	30.8106	dmr_age_neuron_37205	0	0	0	1	0	0	0	0	Khdrbs2	KH domain containing, RNA binding, signal transduction associated 2 (Khdrbs2), mRNA.	+
chr1	32860116	32860401	286	8	88.5712	74.4598	14.1114	30.526	dmr_age_neuron_37497	0	0	0	0	0	0	0	1
chr1	33438596	33438725	130	8	90.078	80.6919	9.38613	30.7058	dmr_age_neuron_37296	0	0	0	0	0	0	0	1
chr1	33494334	33495021	688	11	78.57	65.4659	13.1041	37.9756	dmr_age_neuron_31026	0	0	0	1	0	0	0	0	Prim2	DNA primase, p58 subunit (Prim2), mRNA.	-
chr1	33546334	33546474	141	6	88.3661	74.5618	13.8042	23.7468	dmr_age_neuron_44800	0	0	0	1	0	0	0	0	Prim2	DNA primase, p58 subunit (Prim2), mRNA.	-
chr1	33695363	33695492	130	4	83.8173	69.8148	14.0025	13.1918	dmr_age_neuron_59321	0	0	0	0	0	0	0	1
chr1	33696578	33696810	233	12	67.9818	56.7161	11.2657	46.0715	dmr_age_neuron_25576	0	0	0	0	0	0	0	1
chr1	34021768	34022198	431	12	46.7183	61.9885	-15.2702	-56.2608	dmr_age_neuron_20436	0	0	0	1	0	0	0	0	Dst	dystonin (Dst), transcript variant 1, mRNA.	+
chr1	34076242	34076385	144	9	79.1737	69.578	9.59567	31.3816	dmr_age_neuron_36688	0	0	0	1	0	0	0	0	Dst	dystonin (Dst), transcript variant 1, mRNA.	+
chr1	34106994	34107330	337	22	82.5316	72.5308	10.0008	113.509	dmr_age_neuron_7080	0	0	0	1	0	0	0	0	Dst	dystonin (Dst), transcript variant 1, mRNA.	+
chr1	34123826	34124053	228	6	86.5057	76.8922	9.6135	27.7079	dmr_age_neuron_40357	0	0	0	1	0	0	0	0	Dst	dystonin (Dst), transcript variant 1, mRNA.	+
chr1	34123826	34124053	228	6	86.5057	76.8922	9.6135	27.7079	dmr_age_neuron_40357	0	0	0	1	0	0	0	0	Mir6896	microRNA 6896 (Mir6896), microRNA.	+
chr1	34375645	34376043	399	11	62.5004	47.4627	15.0377	40.8781	dmr_age_neuron_28795	0	0	0	0	0	0	0	1
chr1	34471970	34472170	201	8	71.2101	57.2534	13.9567	33.69	dmr_age_neuron_34547	0	1	1	1	0	1	0	0	Ptpn18	protein tyrosine phosphatase, non-receptor type 18 (Ptpn18), mRNA.	+
chr1	34471970	34472170	201	8	71.2101	57.2534	13.9567	33.69	dmr_age_neuron_34547	0	1	1	1	0	1	0	0	AK016244	adult male testis cDNA, RIKEN full-length enriched library, clone:4930568A12 product:unclassifiable, full insert sequence.	-
chr1	34473463	34473615	153	9	81.0215	70.5052	10.5163	44.1712	dmr_age_neuron_26729	0	1	1	1	0	1	0	0	Ptpn18	protein tyrosine phosphatase, non-receptor type 18 (Ptpn18), mRNA.	+
chr1	34473463	34473615	153	9	81.0215	70.5052	10.5163	44.1712	dmr_age_neuron_26729	0	1	1	1	0	1	0	0	AK016244	adult male testis cDNA, RIKEN full-length enriched library, clone:4930568A12 product:unclassifiable, full insert sequence.	-
chr1	34543793	34544151	359	10	73.5526	57.0549	16.4977	46.247	dmr_age_neuron_25475	0	1	1	1	0	1	0	0	Cfc1	cripto, FRL-1, cryptic family 1 (Cfc1), mRNA.	+
chr1	34543793	34544151	359	10	73.5526	57.0549	16.4977	46.247	dmr_age_neuron_25475	0	1	1	1	0	1	0	0	Prss40	protease, serine 40 (Prss40), mRNA.	-
chr1	34633019	34633696	678	21	79.52	68.0047	11.5153	87.8068	dmr_age_neuron_10991	1	1	0	0	0	0	0	0	AA619741	expressed sequence AA619741 (AA619741), non-coding RNA.	-
chr1	34700267	34700367	101	12	76.7117	67.2958	9.41588	46.9902	dmr_age_neuron_25045	0	0	0	1	0	0	0	1
chr1	34740962	34741195	234	9	79.4619	68.9338	10.5281	42.3231	dmr_age_neuron_27858	0	0	0	1	0	0	0	0	Arhgef4	Rho guanine nucleotide exchange factor (GEF) 4 (Arhgef4), mRNA.	+
chr1	34773741	34774148	408	4	91.7919	79.1133	12.6786	16.2965	dmr_age_neuron_54648	0	0	0	1	0	0	0	0	Arhgef4	Rho guanine nucleotide exchange factor (GEF) 4 (Arhgef4), mRNA.	+
chr1	35332215	35332384	170	10	80.2731	68.4661	11.8071	32.5718	dmr_age_neuron_35559	0	0	0	0	0	0	0	1
chr1	35359048	35359314	267	10	64.4033	46.8823	17.521	48.3601	dmr_age_neuron_24307	0	0	0	0	0	0	0	1
chr1	35401947	35402251	305	11	82.6983	72.9815	9.71686	44.7999	dmr_age_neuron_26327	0	0	0	0	0	0	0	1
chr1	35416085	35416265	181	12	56.7148	45.6808	11.0339	46.7205	dmr_age_neuron_25216	0	0	0	0	0	0	0	1
chr1	35440492	35440664	173	6	57.0796	42.2142	14.8654	19.591	dmr_age_neuron_50478	0	0	0	0	0	0	0	1
chr1	35659592	35659994	403	12	64.3144	41.6009	22.7136	77.3304	dmr_age_neuron_13342	0	0	0	0	0	0	0	1
chr1	35697843	35698392	550	19	63.8498	52.3519	11.4979	74.7405	dmr_age_neuron_14076	0	0	0	0	0	0	0	1
chr1	35941650	35942356	707	32	77.656	65.0505	12.6055	172.388	dmr_age_neuron_3198	0	0	0	0	0	0	0	1
chr1	35944438	35944664	227	10	89.7914	75.6252	14.1661	51.935	dmr_age_neuron_22392	0	0	0	0	0	0	0	1
chr1	36003710	36004054	345	20	77.6338	66.4164	11.2174	90.9312	dmr_age_neuron_10413	0	0	1	1	0	0	0	1
chr1	36006920	36007066	147	4	79.1992	69.2888	9.91032	14.7669	dmr_age_neuron_56839	0	0	0	1	0	0	0	1
chr1	36016901	36017461	561	24	71.9066	59.848	12.0586	101.691	dmr_age_neuron_8604	0	0	0	0	0	0	0	1
chr1	36077214	36077400	187	12	75.7967	66.1077	9.68896	45.364	dmr_age_neuron_25999	0	0	0	1	0	0	0	0	Hs6st1	heparan sulfate 6-O-sulfotransferase 1 (Hs6st1), mRNA.	+
chr1	36254815	36255577	763	53	55.3349	44.5425	10.7924	251.491	dmr_age_neuron_1471	0	0	0	0	0	1	0	0	Neurl3	neuralized E3 ubiquitin protein ligase 3 (Neurl3), mRNA.	-
chr1	36308430	36308668	239	20	35.7633	26.1414	9.62185	89.7388	dmr_age_neuron_10636	1	0	1	0	0	0	0	0	Arid5a	AT rich interactive domain 5A (MRF1-like) (Arid5a), transcript variant 5, mRNA.	+
chr1	36558866	36559387	522	33	46.4867	35.1276	11.3591	152.898	dmr_age_neuron_4060	1	0	1	0	0	1	0	0	Sema4c	sema domain, immunoglobulin domain (Ig), transmembrane domain (TM) and short cytoplasmic domain, (semaphorin) 4C (Sema4c), transcript variant 2, mRNA.	-
chr1	36558866	36559387	522	33	46.4867	35.1276	11.3591	152.898	dmr_age_neuron_4060	1	0	1	0	0	1	0	0	Fam178b	family with sequence similarity 178, member B (Fam178b), transcript variant A, mRNA.	-
chr1	36567934	36568111	178	16	69.0771	59.8196	9.25749	61.0445	dmr_age_neuron_18481	0	0	0	1	1	0	0	0	Sema4c	sema domain, immunoglobulin domain (Ig), transmembrane domain (TM) and short cytoplasmic domain, (semaphorin) 4C (Sema4c), transcript variant 2, mRNA.	-
chr1	36567934	36568111	178	16	69.0771	59.8196	9.25749	61.0445	dmr_age_neuron_18481	0	0	0	1	1	0	0	0	Fam178b	family with sequence similarity 178, member B (Fam178b), transcript variant A, mRNA.	-
chr1	36680997	36681137	141	8	77.9378	68.5048	9.43304	29.5332	dmr_age_neuron_38481	1	0	0	1	0	0	0	0	Fam178b	family with sequence similarity 178, member B (Fam178b), transcript variant A, mRNA.	-
chr1	36721479	36721711	233	20	56.546	40.6108	15.9352	111.655	dmr_age_neuron_7263	0	0	0	1	0	0	0	0	4933424G06Rik	RIKEN cDNA 4933424G06 gene (4933424G06Rik), long non-coding RNA.	+
chr1	36847452	36847702	251	12	31.4856	42.8465	-11.3609	-46.0376	dmr_age_neuron_25601	0	0	0	1	0	0	0	0	Tmem131	transmembrane protein 131 (Tmem131), mRNA.	-
chr1	36921321	36921706	386	11	85.5654	75.4757	10.0897	49.7544	dmr_age_neuron_23528	0	0	0	1	0	0	0	0	Tmem131	transmembrane protein 131 (Tmem131), mRNA.	-
chr1	36985094	36985265	172	7	90.2199	80.0508	10.1691	25.673	dmr_age_neuron_42576	0	0	0	0	0	0	0	1
chr1	36985633	36986108	476	22	65.9084	51.47	14.4383	111.627	dmr_age_neuron_7268	0	0	0	0	0	0	0	1
chr1	37042695	37042929	235	18	82.506	73.4122	9.09387	79.8504	dmr_age_neuron_12720	0	0	0	1	0	0	0	0	Vwa3b	SubName: Full=A230074B11Rik protein ; SubName: Full=Protein Vwa3b ; SubName: Full=RIKEN cDNA A230074B11, isoform CRA_b ;	+
chr1	37182738	37183238	501	19	79.8033	67.6024	12.2009	98.3301	dmr_age_neuron_9147	0	0	0	1	0	0	0	0	4921511C04Rik	RIKEN cDNA 4921511C04 gene, mRNA (cDNA clone MGC:58830 IMAGE:6773785), complete cds.	+
chr1	37187859	37188643	785	27	66.8665	54.2653	12.6012	115.321	dmr_age_neuron_6874	0	1	0	0	0	0	0	0	4921511C04Rik	RIKEN cDNA 4921511C04 gene, mRNA (cDNA clone MGC:58830 IMAGE:6773785), complete cds.	+
chr1	37235211	37235459	249	12	89.976	81.1305	8.84551	53.7056	dmr_age_neuron_21548	0	0	0	1	0	0	0	0	Cnga3	cyclic nucleotide gated channel alpha 3 (Cnga3), transcript variant 1, mRNA.	+
chr1	37616338	37616751	414	21	83.4658	74.8073	8.65846	90.9877	dmr_age_neuron_10403	0	0	0	1	0	0	0	0	2010300C02Rik	RIKEN cDNA 2010300C02 gene (2010300C02Rik), mRNA.	-
chr1	37618391	37618829	439	11	71.125	59.1835	11.9415	42.3947	dmr_age_neuron_27821	0	0	0	1	0	0	0	0	2010300C02Rik	RIKEN cDNA 2010300C02 gene (2010300C02Rik), mRNA.	-
chr1	37762605	37762721	117	8	68.3644	51.3588	17.0056	33.9697	dmr_age_neuron_34294	0	0	0	1	0	0	0	0	Tsga10	testis specific 10 (Tsga10), transcript variant 1, mRNA.	-
chr1	37917750	37918157	408	29	78.2616	67.6487	10.6129	160.205	dmr_age_neuron_3700	1	0	0	0	0	0	0	0	Lyg2	lysozyme G-like 2 (Lyg2), mRNA.	-
chr1	38221439	38221730	292	16	56.4872	73.0126	-16.5254	-103.622	dmr_age_neuron_8328	0	0	0	1	0	0	0	0	Aff3	AF4/FMR2 family, member 3 (Aff3), mRNA.	-
chr1	38417274	38417664	391	26	67.3939	57.5547	9.83923	110.565	dmr_age_neuron_7399	0	0	0	1	0	0	0	0	Aff3	AF4/FMR2 family, member 3 (Aff3), mRNA.	-
chr1	38629438	38629854	417	26	82.7549	71.6042	11.1508	125.035	dmr_age_neuron_5947	1	0	0	1	0	0	0	0	Aff3	AF4/FMR2 family, member 3 (Aff3), mRNA.	-
chr1	38652009	38652559	551	26	64.0044	52.6528	11.3516	127.406	dmr_age_neuron_5723	0	0	0	1	0	0	0	1
chr1	38768048	38768281	234	18	55.4646	45.9003	9.56431	75.7735	dmr_age_neuron_13767	0	0	0	0	0	0	0	1
chr1	38770220	38770526	307	14	73.2031	59.4685	13.7346	64.4296	dmr_age_neuron_17229	0	0	0	0	0	0	0	1
chr1	38910889	38911332	444	15	71.8085	56.2482	15.5603	85.0296	dmr_age_neuron_11568	0	0	0	0	0	0	0	0
chr1	39040866	39040967	102	4	91.185	80.9464	10.2386	15.4471	dmr_age_neuron_55852	0	0	0	0	0	0	0	1
chr1	39300557	39300903	347	22	80.2856	71.0312	9.25449	97.8259	dmr_age_neuron_9225	0	0	1	1	0	0	0	0	Npas2	neuronal PAS domain protein 2 (Npas2), mRNA.	+
chr1	39335656	39335953	298	20	79.2174	70.3564	8.86099	88.1087	dmr_age_neuron_10923	0	0	0	1	0	0	0	0	Npas2	neuronal PAS domain protein 2 (Npas2), mRNA.	+
chr1	39361822	39362542	721	50	58.2448	44.9426	13.3022	309.615	dmr_age_neuron_937	0	1	1	1	1	1	0	0	Npas2	neuronal PAS domain protein 2 (Npas2), mRNA.	+
chr1	39361822	39362542	721	50	58.2448	44.9426	13.3022	309.615	dmr_age_neuron_937	0	1	1	1	1	1	0	0	Rpl31	ribosomal protein L31 (Rpl31), transcript variant 3, mRNA.	+
chr1	39361822	39362542	721	50	58.2448	44.9426	13.3022	309.615	dmr_age_neuron_937	0	1	1	1	1	1	0	0	Tbc1d8	TBC1 domain family, member 8 (Tbc1d8), mRNA.	-
chr1	39700545	39701733	1189	40	62.2712	46.0183	16.2529	232.923	dmr_age_neuron_1749	0	0	0	1	0	0	0	0	Rfx8	regulatory factor X 8 (Rfx8), mRNA.	-
chr1	39716471	39716589	119	4	86.1372	71.3409	14.7963	18.9327	dmr_age_neuron_51329	0	0	0	1	0	0	0	0	Rfx8	regulatory factor X 8 (Rfx8), mRNA.	-
chr1	39731578	39731861	284	18	72.6363	63.4618	9.17443	68.5925	dmr_age_neuron_15868	0	0	0	0	0	0	0	0
chr1	39732071	39732408	338	20	78.2946	69.2685	9.02606	79.0193	dmr_age_neuron_12907	0	0	0	0	0	0	0	0
chr1	39762185	39762318	134	13	32.7311	23.683	9.04807	52.258	dmr_age_neuron_22216	0	0	0	0	0	0	0	1
chr1	39762523	39762638	116	6	64.6487	52.9359	11.7128	21.799	dmr_age_neuron_47407	0	0	0	0	0	0	0	1
chr1	39932553	39933155	603	27	74.2401	62.0113	12.2288	133.928	dmr_age_neuron_5230	0	0	0	1	0	0	0	0	Map4k4	mitogen-activated protein kinase kinase kinase kinase 4 (Map4k4), transcript variant 1, mRNA.	+
chr1	40357700	40358041	342	6	79.6601	59.9762	19.6839	29.0484	dmr_age_neuron_39001	0	0	0	1	0	0	0	0	Il1rl2	interleukin 1 receptor-like 2 (Il1rl2), mRNA.	+
chr1	40363752	40363911	160	4	84.2954	72.8308	11.4646	13.2346	dmr_age_neuron_59265	0	1	0	1	0	0	0	0	Il1rl2	interleukin 1 receptor-like 2 (Il1rl2), mRNA.	+
chr1	40364521	40364943	423	18	75.6708	61.5799	14.0909	100.888	dmr_age_neuron_8729	0	1	0	1	0	0	0	0	Il1rl2	interleukin 1 receptor-like 2 (Il1rl2), mRNA.	+
chr1	40387535	40387684	150	6	89.0358	72.9923	16.0435	28.7606	dmr_age_neuron_39288	0	0	0	0	0	0	0	1
chr1	40514969	40515467	499	18	44.6198	19.5393	25.0806	122.295	dmr_age_neuron_6173	1	0	1	0	0	0	0	0	Il18rap	interleukin 18 receptor accessory protein (Il18rap), mRNA.	+
chr1	40645388	40646119	732	5	87.0143	73.2217	13.7926	15.1117	dmr_age_neuron_56312	0	0	0	0	0	0	0	1
chr1	40924834	40925027	194	9	64.5696	53.6878	10.8818	28.339	dmr_age_neuron_39734	0	0	0	0	0	0	0	1
chr1	41000461	41000644	184	12	84.2495	74.857	9.3925	48.5594	dmr_age_neuron_24191	0	0	0	0	0	0	0	1
chr1	41158167	41158487	321	16	54.5215	44.3046	10.2169	67.6369	dmr_age_neuron_16171	0	0	0	0	0	1	0	0	4930448I06Rik	RIKEN cDNA 4930448I06 gene (4930448I06Rik), long non-coding RNA.	-
chr1	41188141	41188283	143	6	65.3815	52.9676	12.414	18.4872	dmr_age_neuron_51918	0	0	0	0	1	0	0	0	4930448I06Rik	RIKEN cDNA 4930448I06 gene (4930448I06Rik), long non-coding RNA.	-
chr1	41578537	41578679	143	4	70.6211	56.2609	14.3602	11.5123	dmr_age_neuron_61078	0	0	0	0	0	0	0	1
chr1	41673994	41674239	246	10	90.9302	79.6229	11.3072	39.8474	dmr_age_neuron_29569	0	0	0	0	0	0	0	1
chr1	41721823	41722040	218	4	93.9674	81.4034	12.5639	14.7031	dmr_age_neuron_56942	0	0	0	0	0	0	0	1
chr1	41764195	41764376	182	8	91.7984	77.4205	14.3779	33.0733	dmr_age_neuron_35139	0	0	0	0	0	0	0	1
chr1	41891861	41892099	239	22	75.4502	63.2817	12.1684	114.361	dmr_age_neuron_6983	0	0	0	1	0	0	0	1
chr1	41916909	41917117	209	8	82.6131	70.9744	11.6386	25.7423	dmr_age_neuron_42482	0	0	0	1	0	0	0	1
chr1	41917438	41917667	230	7	49.1754	35.6199	13.5556	25.0317	dmr_age_neuron_43284	0	0	0	1	0	0	0	1
chr1	41918724	41919329	606	27	56.0743	41.3908	14.6834	135.058	dmr_age_neuron_5142	0	0	1	1	0	0	0	1
chr1	42242564	42242806	243	14	79.4427	69.3303	10.1124	62.4939	dmr_age_neuron_17928	0	0	0	0	0	0	0	1
chr1	42257871	42258502	632	32	53.8138	41.4905	12.3233	162.985	dmr_age_neuron_3558	0	0	0	0	0	0	0	1
chr1	42352241	42352805	565	32	66.8718	52.3735	14.4983	235.541	dmr_age_neuron_1712	0	0	0	1	0	0	0	1
chr1	42388048	42388202	155	11	67.288	57.617	9.67096	47.8339	dmr_age_neuron_24589	0	0	0	0	0	0	0	1
chr1	42628881	42629262	382	26	53.1675	40.329	12.8385	116.722	dmr_age_neuron_6725	0	0	0	1	0	0	0	1
chr1	42718555	42719071	517	15	73.015	58.3965	14.6185	73.8708	dmr_age_neuron_14326	0	0	0	1	0	0	0	0
chr1	42741665	42742072	408	31	54.0814	41.6631	12.4183	159.064	dmr_age_neuron_3750	0	0	0	1	1	0	0	0	Dalir	DNMT1 associated long intergenic non-coding RNA (Dalir), long non-coding RNA.	+
chr1	42888396	42888876	481	44	61.5834	50.984	10.5994	234.002	dmr_age_neuron_1735	0	0	0	1	0	0	0	0	Mrps9	mitochondrial ribosomal protein S9 (Mrps9), mRNA.	+
chr1	42918028	42918850	823	31	58.6457	45.9813	12.6643	164.004	dmr_age_neuron_3522	0	0	0	0	0	0	0	1
chr1	43174077	43174245	169	4	89.9011	78.0115	11.8896	17.8251	dmr_age_neuron_52769	0	0	0	1	0	0	0	0
chr1	43186176	43186637	462	20	60.627	47.6734	12.9535	86.0804	dmr_age_neuron_11340	1	1	0	1	0	0	0	0	Rpl29	ribosomal protein L29 (Rpl29), mRNA.	+
chr1	43186176	43186637	462	20	60.627	47.6734	12.9535	86.0804	dmr_age_neuron_11340	1	1	0	1	0	0	0	0	Rpl29	ribosomal protein L29 (Rpl29), mRNA.	-
chr1	43310968	43311326	359	20	43.2438	33.1327	10.1111	80.0931	dmr_age_neuron_12664	0	0	0	0	0	0	0	1
chr1	43360331	43360886	556	19	64.8729	50.7274	14.1455	90.3694	dmr_age_neuron_10518	0	0	0	0	0	0	0	1
chr1	43396317	43396911	595	11	78.0102	72.1017	5.90849	24.5752	dmr_age_neuron_43801	0	0	0	0	0	0	0	1
chr1	43730528	43731088	561	38	77.7396	67.3819	10.3576	199.668	dmr_age_neuron_2385	1	0	1	1	0	0	0	0	1500015O10Rik	RIKEN cDNA 1500015O10 gene (1500015O10Rik), mRNA.	+
chr1	44397951	44398158	208	5	67.1073	52.5861	14.5212	19.7815	dmr_age_neuron_50224	0	0	0	0	0	0	0	1
chr1	44552431	44552890	460	30	47.5656	37.4974	10.0683	154.139	dmr_age_neuron_3994	1	0	1	1	0	0	1	0	Gulp1	GULP, engulfment adaptor PTB domain containing 1 (Gulp1), mRNA.	+
chr1	44626757	44626963	207	7	80.918	65.5774	15.3406	38.0658	dmr_age_neuron_30946	0	0	0	1	0	0	0	0	Gulp1	GULP, engulfment adaptor PTB domain containing 1 (Gulp1), mRNA.	+
chr1	44894569	44894701	133	6	91.1557	83.0863	8.06934	31.8177	dmr_age_neuron_36276	0	0	0	0	0	0	0	1
chr1	45596681	45596782	102	4	83.1333	70.3062	12.8271	13.1823	dmr_age_neuron_59330	0	0	0	0	0	0	0	1
chr1	45609324	45609470	147	6	87.1154	76.081	11.0344	19.7893	dmr_age_neuron_50211	0	0	0	0	0	0	0	1	AB345950	non-coding RNA, oocyte_clustered_small_RNA11151, complete sequence.	+
chr1	45609324	45609470	147	6	87.1154	76.081	11.0344	19.7893	dmr_age_neuron_50211	0	0	0	0	0	0	0	1	AB343474	non-coding RNA, oocyte_clustered_small_RNA8675, complete sequence.	+
chr1	45609324	45609470	147	6	87.1154	76.081	11.0344	19.7893	dmr_age_neuron_50211	0	0	0	0	0	0	0	1	AB353040	non-coding RNA, oocyte_piRNA3856, complete sequence.	+
chr1	45869813	45870064	252	6	89.5503	77.6158	11.9345	20.5583	dmr_age_neuron_49201	0	0	0	0	0	0	0	1
chr1	45905016	45905288	273	12	55.9284	36.4836	19.4448	62.3194	dmr_age_neuron_17989	0	1	0	0	0	1	0	0	Slc40a1	solute carrier family 40 (iron-regulated transporter), member 1 (Slc40a1), mRNA.	-
chr1	46104295	46104689	395	10	69.2212	54.259	14.9622	33.8885	dmr_age_neuron_34359	0	0	0	1	0	0	0	0	Dnah7b	dynein, axonemal, heavy chain 7B (Dnah7b), mRNA.	+
chr1	46104295	46104689	395	10	69.2212	54.259	14.9622	33.8885	dmr_age_neuron_34359	0	0	0	1	0	0	0	0	JA187517	Sequence 38 from Patent WO2011020005.	+
chr1	46104295	46104689	395	10	69.2212	54.259	14.9622	33.8885	dmr_age_neuron_34359	0	0	0	1	0	0	0	0	JA187517	Sequence 38 from Patent WO2011020005.	-
chr1	46237475	46237618	144	5	81.1618	70.2183	10.9435	16.293	dmr_age_neuron_54653	0	0	0	1	0	0	0	0	Dnah7b	dynein, axonemal, heavy chain 7B (Dnah7b), mRNA.	+
chr1	46343683	46344046	364	10	74.896	55.271	19.625	59.5054	dmr_age_neuron_19075	0	0	1	1	0	0	0	0	Dnah7b	dynein, axonemal, heavy chain 7B (Dnah7b), mRNA.	+
chr1	46428167	46428278	112	12	79.4698	69.593	9.87675	49.9851	dmr_age_neuron_23392	1	0	0	1	0	0	0	0	Dnah7c	dynein, axonemal, heavy chain 7C (Dnah7c), mRNA.	+
chr1	46780734	46781002	269	8	83.874	72.4966	11.3774	25.749	dmr_age_neuron_42471	0	0	1	1	0	0	0	0	Dnah7c	dynein, axonemal, heavy chain 7C (Dnah7c), mRNA.	+
chr1	46797965	46798333	369	7	83.5476	71.2124	12.3352	20.909	dmr_age_neuron_48717	0	0	1	1	0	1	0	0	Dnah7c	dynein, axonemal, heavy chain 7C (Dnah7c), mRNA.	+
chr1	46797965	46798333	369	7	83.5476	71.2124	12.3352	20.909	dmr_age_neuron_48717	0	0	1	1	0	1	0	0	Slc39a10	solute carrier family 39 (zinc transporter), member 10 (Slc39a10), mRNA.	-
chr1	46813858	46814527	670	22	70.4576	52.7496	17.7081	124.6	dmr_age_neuron_5985	0	0	0	1	0	1	0	0	Dnah7c	dynein, axonemal, heavy chain 7C (Dnah7c), mRNA.	+
chr1	46813858	46814527	670	22	70.4576	52.7496	17.7081	124.6	dmr_age_neuron_5985	0	0	0	1	0	1	0	0	Slc39a10	solute carrier family 39 (zinc transporter), member 10 (Slc39a10), mRNA.	-
chr1	46894308	46894821	514	14	70.5512	51.5237	19.0275	74.0639	dmr_age_neuron_14266	0	0	0	0	0	0	0	1
chr1	46966476	46966811	336	8	69.0584	54.4629	14.5954	25.8346	dmr_age_neuron_42366	0	0	0	0	0	0	0	1
chr1	47446529	47446643	115	4	53.6547	33.3359	20.3187	15.7486	dmr_age_neuron_55394	0	0	0	0	0	0	0	1
chr1	47466665	47466991	327	13	81.5209	68.2311	13.2898	44.1923	dmr_age_neuron_26712	0	0	0	0	0	0	0	1	Mir6350	microRNA 6350 (Mir6350), microRNA.	-
chr1	47507454	47508268	815	8	94.8273	81.2718	13.5555	26.036	dmr_age_neuron_42136	0	0	0	0	0	0	0	1
chr1	47577983	47578178	196	4	95.7723	83.4449	12.3274	15.3767	dmr_age_neuron_55956	0	0	0	0	0	0	0	1
chr1	47795001	47795298	298	8	73.725	60.7225	13.0024	27.3651	dmr_age_neuron_40697	0	0	0	0	0	0	0	1
chr1	48021098	48021219	122	4	95.1904	78.7972	16.3932	16.4799	dmr_age_neuron_54411	0	0	0	0	0	0	0	1
chr1	48068243	48068423	181	4	90.1251	76.672	13.4532	12.2833	dmr_age_neuron_60446	0	0	0	0	0	0	0	1
chr1	48351456	48351608	153	4	85.845	71.8605	13.9846	13.793	dmr_age_neuron_58428	0	0	0	0	0	0	0	1
chr1	48444120	48444306	187	4	84.6053	65.517	19.0883	13.0879	dmr_age_neuron_59449	0	0	0	0	0	0	0	1
chr1	48729922	48730357	436	7	79.1716	85.5596	-6.38801	-10.1517	dmr_age_neuron_61471	0	0	0	0	0	0	0	1
chr1	48756220	48756379	160	4	78.5345	92.9703	-14.4358	-12.3362	dmr_age_neuron_60391	0	0	0	0	0	0	0	1
chr1	49380840	49381076	237	8	78.2612	65.1374	13.1238	25.7141	dmr_age_neuron_42525	0	0	0	0	0	0	0	1
chr1	49465810	49465956	147	5	91.3618	79.995	11.3668	17.8769	dmr_age_neuron_52710	0	0	0	0	0	0	0	1
chr1	50010706	50010915	210	8	88.268	77.7216	10.5464	30.9597	dmr_age_neuron_37070	0	0	0	0	0	0	0	1
chr1	50166443	50166687	245	4	92.7491	77.0442	15.7049	14.3149	dmr_age_neuron_57580	0	0	0	0	0	0	0	1
chr1	50390066	50390171	106	6	72.1434	56.2824	15.8611	16.9563	dmr_age_neuron_53824	0	0	0	0	0	0	0	1
chr1	50518327	50518531	205	6	90.5904	76.8517	13.7387	18.28	dmr_age_neuron_52172	0	0	0	0	0	0	0	1
chr1	50683404	50683816	413	6	86.2204	69.4583	16.7621	20.3178	dmr_age_neuron_49509	0	0	0	0	0	0	0	1
chr1	50715335	50715585	251	4	92.4062	80.6791	11.7271	13.9627	dmr_age_neuron_58147	0	0	0	0	0	0	0	1
chr1	50897715	50897906	192	12	69.256	54.708	14.548	45.6837	dmr_age_neuron_25814	1	0	0	0	0	0	0	0	AK020188	adult male corpus striatum cDNA, RIKEN full-length enriched library, clone:7630402F16 product:unclassifiable, full insert sequence.	+
chr1	50981288	50981558	271	11	69.8115	52.943	16.8684	37.7651	dmr_age_neuron_31181	0	0	0	1	0	0	0	0	Tmeff2	transmembrane protein with EGF-like and two follistatin-like domains 2 (Tmeff2), mRNA.	+
chr1	51153007	51153134	128	9	79.8846	67.398	12.4866	24.9384	dmr_age_neuron_43391	0	0	0	1	0	0	0	0	Tmeff2	transmembrane protein with EGF-like and two follistatin-like domains 2 (Tmeff2), mRNA.	+
chr1	51162474	51162793	320	5	91.0419	74.1276	16.9143	19.3454	dmr_age_neuron_50812	0	0	0	1	0	0	0	0	Tmeff2	transmembrane protein with EGF-like and two follistatin-like domains 2 (Tmeff2), mRNA.	+
chr1	51331767	51331955	189	10	84.6692	75.5272	9.14202	38.1113	dmr_age_neuron_30908	1	0	0	1	0	0	0	0	9330175M20Rik	RIKEN cDNA 9330175M20 gene (9330175M20Rik), long non-coding RNA.	-
chr1	51375651	51375896	246	4	90.2059	75.7144	14.4916	14.5831	dmr_age_neuron_57129	0	0	0	0	0	0	0	1
chr1	51580351	51580602	252	11	59.7907	46.9422	12.8485	38.3122	dmr_age_neuron_30750	0	0	0	1	0	0	0	0	AK043869	10 days neonate cortex cDNA, RIKEN full-length enriched library, clone:A830044A12 product:unclassifiable, full insert sequence.	-
chr1	51581198	51582600	1403	18	62.9482	45.3518	17.5965	81.577	dmr_age_neuron_12311	0	0	1	1	0	0	0	0	AK043869	10 days neonate cortex cDNA, RIKEN full-length enriched library, clone:A830044A12 product:unclassifiable, full insert sequence.	-
chr1	51687606	51687841	236	5	27.549	15.8322	11.7169	16.0207	dmr_age_neuron_55021	0	0	0	0	0	0	0	1
chr1	51795253	51795554	302	24	75.0384	65.6683	9.37014	106.793	dmr_age_neuron_7881	0	0	0	1	0	0	0	0	Myo1b	myosin IB (Myo1b), transcript variant 1, mRNA.	-
chr1	51872995	51873456	462	12	79.7024	67.2114	12.491	64.6494	dmr_age_neuron_17137	0	0	0	1	0	0	0	0	Myo1b	myosin IB (Myo1b), transcript variant 1, mRNA.	-
chr1	51931465	51931926	462	16	80.2514	65.601	14.6504	80.1406	dmr_age_neuron_12649	0	0	0	0	0	0	0	1
chr1	52056738	52056865	128	8	47.517	33.5031	14.0139	25.105	dmr_age_neuron_43187	0	0	0	1	0	0	0	0	Stat4	signal transducer and activator of transcription 4 (Stat4), transcript variant 2, mRNA.	+
chr1	52080497	52080988	492	18	63.0657	51.1305	11.9352	73.1244	dmr_age_neuron_14530	0	0	0	1	0	0	0	0	Stat4	signal transducer and activator of transcription 4 (Stat4), transcript variant 2, mRNA.	+
chr1	52094737	52094852	116	7	78.4848	67.6293	10.8555	26.3057	dmr_age_neuron_41848	0	0	0	1	0	0	0	0	Stat4	signal transducer and activator of transcription 4 (Stat4), transcript variant 2, mRNA.	+
chr1	52480091	52480225	135	10	52.0174	41.3626	10.6548	31.9193	dmr_age_neuron_36182	0	0	0	1	0	0	0	0	Nab1	Ngfi-A binding protein 1 (Nab1), mRNA.	-
chr1	52558119	52558278	160	6	78.7528	66.5536	12.1992	19.2027	dmr_age_neuron_51000	0	0	0	1	0	0	0	1
chr1	52597557	52597758	202	10	45.4279	34.4835	10.9444	45.8115	dmr_age_neuron_25720	0	0	0	0	0	0	0	1
chr1	52739956	52740181	226	7	91.9955	82.0933	9.90223	28.818	dmr_age_neuron_39235	0	0	0	0	0	0	0	0
chr1	52955245	52955708	464	13	77.6341	65.689	11.9451	45.7138	dmr_age_neuron_25789	1	0	0	1	0	0	0	0	1700019D03Rik	RIKEN cDNA 1700019D03 gene (1700019D03Rik), mRNA.	-
chr1	53010168	53010429	262	11	59.2611	45.9962	13.2649	37.1822	dmr_age_neuron_31657	0	0	0	1	0	0	0	1
chr1	53092271	53092404	134	7	90.8341	81.1656	9.66847	24.4583	dmr_age_neuron_43930	0	0	0	0	0	0	0	1
chr1	53170944	53171165	222	4	85.9014	70.7151	15.1862	12.6689	dmr_age_neuron_60013	0	0	0	1	0	0	0	0	1700019A02Rik	RIKEN cDNA 1700019A02 gene (1700019A02Rik), mRNA.	-
chr1	53196487	53196606	120	5	81.7297	68.2341	13.4955	17.0056	dmr_age_neuron_53763	1	1	0	1	1	0	0	0	AK052226	13 days embryo heart cDNA, RIKEN full-length enriched library, clone:D330010E15 product:unclassifiable, full insert sequence.	+
chr1	53196487	53196606	120	5	81.7297	68.2341	13.4955	17.0056	dmr_age_neuron_53763	1	1	0	1	1	0	0	0	1700019A02Rik	RIKEN cDNA 1700019A02 gene (1700019A02Rik), mRNA.	-
chr1	53196487	53196606	120	5	81.7297	68.2341	13.4955	17.0056	dmr_age_neuron_53763	1	1	0	1	1	0	0	0	Pms1	postmeiotic segregation increased 1 (S. cerevisiae) (Pms1), mRNA.	-
chr1	53393840	53394316	477	20	43.0049	32.2375	10.7674	96.9796	dmr_age_neuron_9355	0	1	0	0	0	1	0	0	Dnah7a	dynein, axonemal, heavy chain 7A (Dnah7a), mRNA.	-
chr1	53751089	53751208	120	4	89.4369	77.7906	11.6463	15.8732	dmr_age_neuron_55214	0	0	0	0	0	1	0	0	Stk17b	serine/threonine kinase 17b (apoptosis-inducing) (Stk17b), mRNA.	-
chr1	53866580	53866737	158	4	74.8437	57.8273	17.0165	15.6582	dmr_age_neuron_55529	0	0	0	1	0	0	0	0	Hecw2	HECT, C2 and WW domain containing E3 ubiquitin protein ligase 2 (Hecw2), transcript variant 1, mRNA.	-
chr1	53925272	53925753	482	32	71.6366	60.4073	11.2293	143.435	dmr_age_neuron_4589	0	0	1	1	0	0	0	0	Hecw2	HECT, C2 and WW domain containing E3 ubiquitin protein ligase 2 (Hecw2), transcript variant 1, mRNA.	-
chr1	54184317	54184498	182	7	84.0023	73.5763	10.426	25.1487	dmr_age_neuron_43150	0	0	0	1	0	0	0	0	Hecw2	HECT, C2 and WW domain containing E3 ubiquitin protein ligase 2 (Hecw2), transcript variant 1, mRNA.	-
chr1	54192996	54193260	265	11	70.2236	60.0051	10.2184	40.6573	dmr_age_neuron_28964	1	0	0	1	0	0	0	0	Hecw2	HECT, C2 and WW domain containing E3 ubiquitin protein ligase 2 (Hecw2), transcript variant 1, mRNA.	-
chr1	54467809	54468116	308	4	59.1853	85.6286	-26.4433	-19.2602	dmr_age_neuron_50929	0	0	0	0	0	1	0	0	Pgap1	post-GPI attachment to proteins 1 (Pgap1), mRNA.	-
chr1	54563188	54563290	103	9	90.252	82.2203	8.03163	39.6988	dmr_age_neuron_29684	0	0	0	0	1	0	0	0	Pgap1	post-GPI attachment to proteins 1 (Pgap1), mRNA.	-
chr1	54690432	54690907	476	27	47.1406	31.0738	16.0667	162.754	dmr_age_neuron_3567	0	0	1	1	0	0	0	0	AK015376	adult male testis cDNA, RIKEN full-length enriched library, clone:4930444A19 product:unclassifiable, full insert sequence.	+
chr1	54690432	54690907	476	27	47.1406	31.0738	16.0667	162.754	dmr_age_neuron_3567	0	0	1	1	0	0	0	0	Ankrd44	ankyrin repeat domain 44 (Ankrd44), mRNA.	-
chr1	54762090	54762405	316	18	47.2537	32.3039	14.9498	94.1002	dmr_age_neuron_9806	0	0	1	0	0	0	0	0	Ankrd44	ankyrin repeat domain 44 (Ankrd44), mRNA.	-
chr1	54834887	54834991	105	9	88.5292	79.676	8.85317	36.7171	dmr_age_neuron_31999	0	0	0	1	0	0	0	0	Ankrd44	ankyrin repeat domain 44 (Ankrd44), mRNA.	-
chr1	54906277	54907281	1005	51	75.4334	65.3197	10.1137	233.526	dmr_age_neuron_1743	0	0	0	1	0	0	0	0	Ankrd44	ankyrin repeat domain 44 (Ankrd44), mRNA.	-
chr1	55205905	55206127	223	8	80.7731	67.4207	13.3523	33.499	dmr_age_neuron_34750	0	0	0	1	0	0	0	0	Rftn2	raftlin family member 2 (Rftn2), mRNA.	-
chr1	55221278	55221464	187	13	72.1253	62.2102	9.91511	47.0653	dmr_age_neuron_24998	0	0	0	1	1	0	0	0	AK135004	adult male olfactory brain cDNA, RIKEN full-length enriched library, clone:6430540D06 product:hypothetical protein, full insert sequence.	+
chr1	55221278	55221464	187	13	72.1253	62.2102	9.91511	47.0653	dmr_age_neuron_24998	0	0	0	1	1	0	0	0	Rftn2	raftlin family member 2 (Rftn2), mRNA.	-
chr1	55225154	55226337	1184	34	52.9778	40.8366	12.1412	183.756	dmr_age_neuron_2820	1	0	1	1	0	0	0	0	AK135004	adult male olfactory brain cDNA, RIKEN full-length enriched library, clone:6430540D06 product:hypothetical protein, full insert sequence.	+
chr1	55225154	55226337	1184	34	52.9778	40.8366	12.1412	183.756	dmr_age_neuron_2820	1	0	1	1	0	0	0	0	Rftn2	raftlin family member 2 (Rftn2), mRNA.	-
chr1	55387639	55387818	180	11	90.8533	82.3434	8.50991	63.0826	dmr_age_neuron_17701	0	0	0	0	0	0	0	1
chr1	55449340	55449615	276	10	78.1495	59.449	18.7005	52.0011	dmr_age_neuron_22351	0	0	0	1	0	0	0	0	Plcl1	phospholipase C-like 1 (Plcl1), mRNA.	+
chr1	55538604	55538892	289	10	88.9664	76.6392	12.3272	41.9949	dmr_age_neuron_28062	0	0	0	1	0	0	0	0	Plcl1	phospholipase C-like 1 (Plcl1), mRNA.	+
chr1	55738632	55738972	341	24	76.9168	68.2713	8.6455	100.977	dmr_age_neuron_8710	0	0	0	1	0	0	0	0	Plcl1	phospholipase C-like 1 (Plcl1), mRNA.	+
chr1	56562156	56562617	462	12	73.7189	56.0976	17.6213	54.368	dmr_age_neuron_21248	0	0	0	0	0	0	0	1
chr1	56609418	56609669	252	10	81.7672	93.3256	-11.5583	-33.3975	dmr_age_neuron_34857	0	0	0	0	0	0	0	1
chr1	56779578	56780039	462	14	51.6237	34.3959	17.2278	92.2999	dmr_age_neuron_10139	0	0	0	0	0	0	0	1
chr1	56822500	56822767	268	14	62.783	48.5539	14.2291	63.2422	dmr_age_neuron_17633	0	0	0	1	0	0	0	0	Satb2	special AT-rich sequence binding protein 2 (Satb2), mRNA.	-
chr1	56898732	56899218	487	24	76.2879	62.0655	14.2224	145.285	dmr_age_neuron_4467	0	0	1	1	0	0	0	0	Satb2	special AT-rich sequence binding protein 2 (Satb2), mRNA.	-
chr1	56961569	56961894	326	7	89.9691	78.5856	11.3835	26.9382	dmr_age_neuron_41151	0	0	0	1	1	0	0	0	9130024F11Rik	RIKEN cDNA 9130024F11 gene (9130024F11Rik), transcript variant 1, long non-coding RNA.	+
chr1	56961569	56961894	326	7	89.9691	78.5856	11.3835	26.9382	dmr_age_neuron_41151	0	0	0	1	1	0	0	0	Satb2	special AT-rich sequence binding protein 2 (Satb2), mRNA.	-
chr1	56984408	56984909	502	47	39.3881	30.0891	9.299	244.985	dmr_age_neuron_1576	0	0	0	1	0	1	0	0	9130024F11Rik	RIKEN cDNA 9130024F11 gene (9130024F11Rik), transcript variant 1, long non-coding RNA.	+
chr1	57083151	57083510	360	34	50.659	38.1687	12.4903	185.451	dmr_age_neuron_2769	0	0	0	0	0	0	0	1
chr1	57115888	57116095	208	5	88.0393	77.0349	11.0044	18.2205	dmr_age_neuron_52241	0	0	0	0	0	0	0	1
chr1	57158047	57158189	143	8	68.0949	55.3547	12.7403	26.9023	dmr_age_neuron_41188	0	0	0	0	0	0	0	1
chr1	57264508	57264751	244	8	72.6221	61.9067	10.7154	27.5281	dmr_age_neuron_40534	0	0	0	0	0	0	0	1
chr1	57323025	57323274	250	4	91.2487	78.255	12.9937	14.4441	dmr_age_neuron_57350	0	0	0	0	0	0	0	1
chr1	57454048	57454203	156	4	96.7574	84.1354	12.622	16.8076	dmr_age_neuron_53988	0	0	0	0	0	0	0	1
chr1	57623439	57623703	265	14	82.4803	72.7422	9.73807	58.3525	dmr_age_neuron_19570	0	0	0	0	0	0	0	1
chr1	57666144	57666524	381	16	63.9876	46.307	17.6807	76.4788	dmr_age_neuron_13562	0	0	0	0	0	0	0	1
chr1	57747177	57747565	389	16	82.0777	71.6316	10.4461	66.0015	dmr_age_neuron_16681	0	0	0	0	0	0	0	1
chr1	57924539	57924641	103	4	92.9984	81.506	11.4924	15.643	dmr_age_neuron_55561	0	0	0	1	0	0	0	0	Spats2l	spermatogenesis associated, serine-rich 2-like (Spats2l), transcript variant 2, mRNA.	+
chr1	58050731	58050952	222	7	75.0912	61.4015	13.6898	31.4368	dmr_age_neuron_36628	0	0	0	1	0	0	0	0	Aox1	aldehyde oxidase 1 (Aox1), mRNA.	+
chr1	58146802	58147039	238	12	80.244	70.9053	9.33872	52.2065	dmr_age_neuron_22239	0	0	0	1	0	0	0	0	Aox3	aldehyde oxidase 3 (Aox3), mRNA.	+
chr1	58166144	58166249	106	6	79.3474	69.1666	10.1807	21.3045	dmr_age_neuron_48136	0	0	0	1	0	0	0	0	Aox3	aldehyde oxidase 3 (Aox3), mRNA.	+
chr1	58188625	58188797	173	4	68.9019	57.3058	11.5961	20.9703	dmr_age_neuron_48625	0	0	0	1	0	0	0	0	Aox3	aldehyde oxidase 3 (Aox3), mRNA.	+
chr1	58259998	58260194	197	10	77.789	67.0161	10.7729	39.2377	dmr_age_neuron_30030	0	0	1	0	0	0	0	0	Aox4	aldehyde oxidase 4 (Aox4), mRNA.	+
chr1	58680222	58680370	149	4	87.0737	74.46	12.6137	13.1279	dmr_age_neuron_59392	0	0	0	1	0	0	0	0	Als2cr12	amyotrophic lateral sclerosis 2 (juvenile) chromosome region, candidate 12 (human) (Als2cr12), transcript variant 3, mRNA.	-
chr1	58761648	58762102	455	10	77.162	61.4394	15.7226	42.5765	dmr_age_neuron_27702	0	1	0	0	0	0	0	0	Cflar	CASP8 and FADD-like apoptosis regulator (Cflar), transcript variant 3, mRNA.	+
chr1	58961517	58961640	124	11	77.7869	67.8189	9.96804	40.9644	dmr_age_neuron_28732	0	0	0	1	0	0	0	0	Trak2	trafficking protein, kinesin binding 2 (Trak2), mRNA.	-
chr1	58968700	58969484	785	24	56.8357	41.4117	15.4241	97.1205	dmr_age_neuron_9323	0	0	0	1	1	0	0	0	Stradb	STE20-related kinase adaptor beta (Stradb), mRNA.	+
chr1	58968700	58969484	785	24	56.8357	41.4117	15.4241	97.1205	dmr_age_neuron_9323	0	0	0	1	1	0	0	0	Trak2	trafficking protein, kinesin binding 2 (Trak2), mRNA.	-
chr1	59256662	59257353	692	34	53.3237	37.4185	15.9052	211.177	dmr_age_neuron_2134	1	0	1	1	0	0	0	0	Cdk15	cyclin-dependent kinase 15 (Cdk15), mRNA.	+
chr1	59269816	59270423	608	42	68.0629	55.261	12.8019	235.008	dmr_age_neuron_1718	0	0	0	1	0	0	0	0	Cdk15	cyclin-dependent kinase 15 (Cdk15), mRNA.	+
chr1	59315981	59316355	375	20	46.3909	34.6741	11.7168	85.3023	dmr_age_neuron_11509	0	0	0	1	0	0	0	0	Cdk15	cyclin-dependent kinase 15 (Cdk15), mRNA.	+
chr1	59327214	59327447	234	12	74.7522	63.9508	10.8014	49.352	dmr_age_neuron_23754	0	0	0	1	0	0	0	0	Cdk15	cyclin-dependent kinase 15 (Cdk15), mRNA.	+
chr1	59332212	59332782	571	21	83.6888	72.43	11.2588	105.729	dmr_age_neuron_8031	0	0	0	1	0	0	0	0	Cdk15	cyclin-dependent kinase 15 (Cdk15), mRNA.	+
chr1	59340776	59341515	740	33	48.6525	32.11	16.5424	226.843	dmr_age_neuron_1847	0	0	0	1	0	0	0	0	Cdk15	cyclin-dependent kinase 15 (Cdk15), mRNA.	+
chr1	59367933	59368511	579	26	74.0468	60.5864	13.4604	136.303	dmr_age_neuron_5055	0	0	0	0	0	0	0	1
chr1	59391651	59391996	346	10	68.9328	57.9281	11.0047	39.5777	dmr_age_neuron_29782	0	0	1	0	0	0	0	1
chr1	59397679	59397791	113	6	82.9775	70.0622	12.9153	20.1645	dmr_age_neuron_49725	0	0	0	0	0	0	0	1
chr1	59414512	59414858	347	14	78.1296	58.9157	19.2139	96.3078	dmr_age_neuron_9462	0	0	0	0	0	0	0	1
chr1	59422975	59423669	695	34	60.788	45.8206	14.9674	185.363	dmr_age_neuron_2771	0	0	0	0	0	0	0	1
chr1	59449060	59449735	676	36	75.0187	61.1753	13.8434	216.734	dmr_age_neuron_2039	0	0	1	0	0	0	0	1
chr1	59451433	59451966	534	20	75.842	63.147	12.695	99.7118	dmr_age_neuron_8902	0	0	0	0	0	0	0	1
chr1	59484122	59484629	508	60	60.7402	48.2982	12.442	409.261	dmr_age_neuron_490	1	1	1	0	0	0	0	0	Fzd7	frizzled class receptor 7 (Fzd7), mRNA.	+
chr1	59536013	59536549	537	22	66.066	52.8716	13.1944	103.722	dmr_age_neuron_8318	0	0	0	1	0	0	0	0	Gm973	predicted gene 973 (Gm973), mRNA.	+
chr1	59536013	59536549	537	22	66.066	52.8716	13.1944	103.722	dmr_age_neuron_8318	0	0	0	1	0	0	0	0	AK006768	adult male testis cDNA, RIKEN full-length enriched library, clone:1700052I12 product:unclassifiable, full insert sequence.	-
chr1	59590248	59590561	314	8	85.6598	75.7111	9.94862	33.5882	dmr_age_neuron_34662	0	0	0	1	0	0	0	0	Gm973	predicted gene 973 (Gm973), mRNA.	+
chr1	59590691	59590808	118	4	79.4322	69.9	9.53219	15.6996	dmr_age_neuron_55472	0	0	0	1	0	0	0	0	Gm973	predicted gene 973 (Gm973), mRNA.	+
chr1	59592170	59593420	1251	61	68.7662	57.2341	11.5322	297.943	dmr_age_neuron_1035	0	0	0	1	0	0	0	0	Gm973	predicted gene 973 (Gm973), mRNA.	+
chr1	59604060	59604370	311	28	68.9889	55.4392	13.5497	175.323	dmr_age_neuron_3091	0	0	0	1	0	0	0	0	Gm973	predicted gene 973 (Gm973), mRNA.	+
chr1	59995572	59995858	287	8	79.6991	65.2418	14.4573	29.8609	dmr_age_neuron_38154	0	0	0	1	0	0	0	0	Ica1l	islet cell autoantigen 1-like (Ica1l), transcript variant 1, mRNA.	-
chr1	60008961	60009258	298	5	57.7817	39.8513	17.9304	19.2726	dmr_age_neuron_50912	0	0	0	1	0	0	0	0	Ica1l	islet cell autoantigen 1-like (Ica1l), transcript variant 1, mRNA.	-
chr1	60122239	60122391	153	4	82.0427	68.9012	13.1415	12.643	dmr_age_neuron_60048	0	0	0	1	0	0	0	0	Carf	calcium response factor (Carf), transcript variant 1, mRNA.	+
chr1	60122239	60122391	153	4	82.0427	68.9012	13.1415	12.643	dmr_age_neuron_60048	0	0	0	1	0	0	0	0	AB347871	non-coding RNA, oocyte_clustered_small_RNA13072, complete sequence.	+
chr1	60272484	60272696	213	4	89.8404	74.9008	14.9396	11.76	dmr_age_neuron_60920	0	0	0	1	0	0	0	0	Nbeal1	neurobeachin like 1 (Nbeal1), mRNA.	+
chr1	60524527	60524706	180	5	54.9045	41.4836	13.421	13.7595	dmr_age_neuron_58476	0	0	0	1	0	0	0	0	Raph1	Ras association (RalGDS/AF-6) and pleckstrin homology domains 1 (Raph1), mRNA.	-
chr1	60862949	60863111	163	8	85.0448	70.4407	14.604	33.5261	dmr_age_neuron_34725	0	0	0	0	0	0	0	1
chr1	60880246	60880557	312	14	78.504	66.2557	12.2483	61.6387	dmr_age_neuron_18256	0	0	1	0	0	0	0	1
chr1	61263169	61263767	599	32	49.0354	35.0094	14.026	146.858	dmr_age_neuron_4386	0	0	0	0	0	0	0	1
chr1	61337986	61338791	806	32	76.3571	63.8722	12.4849	146.728	dmr_age_neuron_4394	0	0	0	0	0	0	0	1
chr1	61349218	61349490	273	4	93.4708	80.482	12.9888	14.5849	dmr_age_neuron_57124	0	0	0	0	0	0	0	1
chr1	61398005	61398231	227	10	76.6606	64.5927	12.068	43.1168	dmr_age_neuron_27385	0	1	0	0	0	0	0	0	9530026F06Rik	RIKEN cDNA 9530026F06 gene (9530026F06Rik), long non-coding RNA.	+
chr1	61537301	61537536	236	4	92.8566	74.0768	18.7798	18.0764	dmr_age_neuron_52447	0	0	0	0	0	0	0	1
chr1	61654647	61654842	196	8	88.5533	76.9677	11.5856	30.1523	dmr_age_neuron_37834	0	0	1	0	0	0	0	0	Pard3b	par-3 family cell polarity regulator beta (Pard3b), mRNA.	+
chr1	61837244	61837478	235	10	67.5072	54.9338	12.5734	29.7681	dmr_age_neuron_38244	0	0	0	1	0	0	0	0	Pard3b	par-3 family cell polarity regulator beta (Pard3b), mRNA.	+
chr1	61837244	61837478	235	10	67.5072	54.9338	12.5734	29.7681	dmr_age_neuron_38244	0	0	0	1	0	0	0	0	AK015421	adult male testis cDNA, RIKEN full-length enriched library, clone:4930448K12 product:unclassifiable, full insert sequence.	-
chr1	61928208	61928492	285	10	60.7114	45.7103	15.0011	33.1357	dmr_age_neuron_35101	0	0	0	1	0	0	0	0	Pard3b	par-3 family cell polarity regulator beta (Pard3b), mRNA.	+
chr1	62127293	62127424	132	4	90.8577	73.9846	16.8731	15.3711	dmr_age_neuron_55965	0	0	0	1	0	0	0	0	Pard3b	par-3 family cell polarity regulator beta (Pard3b), mRNA.	+
chr1	62157687	62157916	230	12	88.1996	77.0141	11.1856	49.8479	dmr_age_neuron_23474	0	0	0	1	0	0	0	0	Pard3b	par-3 family cell polarity regulator beta (Pard3b), mRNA.	+
chr1	62190214	62190325	112	10	64.6271	50.7752	13.8519	32.7956	dmr_age_neuron_35359	0	0	0	1	0	0	0	0	Pard3b	par-3 family cell polarity regulator beta (Pard3b), mRNA.	+
chr1	62325756	62326200	445	15	69.1987	55.8218	13.3769	64.2668	dmr_age_neuron_17305	0	0	0	1	0	0	0	0	Pard3b	par-3 family cell polarity regulator beta (Pard3b), mRNA.	+
chr1	62354050	62354226	177	7	74.8376	63.7434	11.0942	22.5169	dmr_age_neuron_46445	0	0	0	1	0	0	0	0	Pard3b	par-3 family cell polarity regulator beta (Pard3b), mRNA.	+
chr1	62505242	62505625	384	17	68.617	54.607	14.01	85.7026	dmr_age_neuron_11425	0	0	0	1	0	0	0	0	Pard3b	par-3 family cell polarity regulator beta (Pard3b), mRNA.	+
chr1	62519988	62520227	240	4	85.4696	61.1177	24.3519	16.6578	dmr_age_neuron_54175	0	0	0	1	0	0	0	0	Pard3b	par-3 family cell polarity regulator beta (Pard3b), mRNA.	+
chr1	62577766	62577901	136	7	68.4791	54.6634	13.8157	21.0803	dmr_age_neuron_48475	0	0	0	1	0	0	0	0	Pard3b	par-3 family cell polarity regulator beta (Pard3b), mRNA.	+
chr1	62579086	62579203	118	4	85.9277	70.8765	15.0512	11.9581	dmr_age_neuron_60752	0	0	0	1	0	0	0	0	Pard3b	par-3 family cell polarity regulator beta (Pard3b), mRNA.	+
chr1	62635734	62636902	1169	44	65.8684	52.2193	13.6491	219.332	dmr_age_neuron_1993	0	0	0	1	0	0	0	0	Pard3b	par-3 family cell polarity regulator beta (Pard3b), mRNA.	+
chr1	62647689	62648163	475	28	56.7646	45.5701	11.1945	125.352	dmr_age_neuron_5920	0	0	0	0	0	1	0	0	Pard3b	par-3 family cell polarity regulator beta (Pard3b), mRNA.	+
chr1	62795550	62796009	460	50	37.2151	26.9412	10.2739	263.53	dmr_age_neuron_1336	1	0	1	1	0	0	0	0	Nrp2	neuropilin 2 (Nrp2), transcript variant 1, mRNA.	+
chr1	62795550	62796009	460	50	37.2151	26.9412	10.2739	263.53	dmr_age_neuron_1336	1	0	1	1	0	0	0	0	4930487H11Rik	RIKEN cDNA 4930487H11 gene (4930487H11Rik), long non-coding RNA.	-
chr1	62823410	62823580	171	6	82.7431	68.3138	14.4293	22.0024	dmr_age_neuron_47127	0	0	0	1	0	1	0	0	Nrp2	neuropilin 2 (Nrp2), transcript variant 1, mRNA.	+
chr1	62898173	62898305	133	4	94.0226	81.3707	12.6519	15.5699	dmr_age_neuron_55667	0	0	0	0	0	0	0	1
chr1	62905453	62906128	676	33	57.8516	43.8688	13.9828	169.481	dmr_age_neuron_3306	0	0	0	0	0	0	0	1
chr1	62923550	62924018	469	11	68.2944	51.5085	16.7859	53.0539	dmr_age_neuron_21855	0	0	0	0	0	0	0	1
chr1	62955285	62955556	272	10	74.0314	62.6286	11.4027	46.802	dmr_age_neuron_25165	0	0	0	0	0	0	0	1
chr1	63217713	63217863	151	4	75.7666	59.1259	16.6406	14.4213	dmr_age_neuron_57386	0	0	0	0	1	0	0	0	Zdbf2	zinc finger, DBF-type containing 2 (Zdbf2), transcript variant 4, mRNA.	+
chr1	63217713	63217863	151	4	75.7666	59.1259	16.6406	14.4213	dmr_age_neuron_57386	0	0	0	0	1	0	0	0	Gpr1	G protein-coupled receptor 1 (Gpr1), mRNA.	-
chr1	63251268	63251489	222	12	66.7906	54.8996	11.891	51.1171	dmr_age_neuron_22801	0	0	0	0	0	0	0	0	Zdbf2	zinc finger, DBF-type containing 2 (Zdbf2), transcript variant 4, mRNA.	+
chr1	63427930	63428065	136	10	88.4646	78.7454	9.71923	43.7543	dmr_age_neuron_26986	0	0	0	0	0	0	0	1
chr1	63486753	63486950	198	4	56.0718	74.4179	-18.3461	-13.3606	dmr_age_neuron_59084	0	0	0	1	0	0	0	0	Adam23	a disintegrin and metallopeptidase domain 23 (Adam23), mRNA.	+
chr1	63932362	63932814	453	22	72.7925	55.0265	17.766	129.035	dmr_age_neuron_5600	0	0	0	1	0	0	0	1
chr1	63964078	63964284	207	6	98.273	84.2057	14.0674	31.441	dmr_age_neuron_36625	1	0	0	0	0	0	0	0	Gm13749	predicted gene 13749 (Gm13749), long non-coding RNA.	+
chr1	63988475	63988588	114	8	94.0573	82.4546	11.6027	32.7616	dmr_age_neuron_35388	0	0	0	0	0	0	0	1
chr1	64003862	64004058	197	6	41.1133	30.693	10.4204	20.648	dmr_age_neuron_49091	0	0	0	0	0	0	0	1
chr1	64013943	64014196	254	4	71.2925	53.5524	17.7401	16.3603	dmr_age_neuron_54566	0	0	0	0	0	0	0	1
chr1	64087147	64088102	956	28	50.327	37.6381	12.689	126.583	dmr_age_neuron_5795	0	0	0	1	0	0	0	0	Klf7	Kruppel-like factor 7 (ubiquitous) (Klf7), mRNA.	-
chr1	64100881	64101257	377	7	77.0074	64.6901	12.3173	22.5731	dmr_age_neuron_46360	0	0	0	1	0	0	0	0	Klf7	Kruppel-like factor 7 (ubiquitous) (Klf7), mRNA.	-
chr1	64106324	64106691	368	20	47.4031	31.718	15.6851	95.7748	dmr_age_neuron_9528	0	0	0	1	0	0	0	0	Klf7	Kruppel-like factor 7 (ubiquitous) (Klf7), mRNA.	-
chr1	64133441	64133602	162	4	87.6798	75.0744	12.6054	12.581	dmr_age_neuron_60116	0	0	0	0	0	0	0	0
chr1	64173407	64173585	179	4	66.3586	51.8985	14.4601	14.8617	dmr_age_neuron_56695	0	0	0	0	0	0	0	1
chr1	64202961	64203242	282	8	83.4038	71.2663	12.1375	27.0691	dmr_age_neuron_41020	0	0	0	1	0	0	0	1
chr1	64224235	64224596	362	16	54.6611	43.8242	10.837	59.2409	dmr_age_neuron_19199	0	0	0	1	0	0	0	1
chr1	64284391	64284514	124	4	84.1133	70.0363	14.077	14.3135	dmr_age_neuron_57582	0	0	0	1	0	0	0	1
chr1	64323572	64323705	134	6	88.6861	74.9379	13.7482	23.0608	dmr_age_neuron_45686	0	0	0	0	0	0	0	1
chr1	64391461	64391783	323	18	92.2724	83.4436	8.82888	74.3961	dmr_age_neuron_14174	0	0	0	0	0	0	0	1
chr1	64396384	64396739	356	5	96.3626	84.437	11.9257	20.6568	dmr_age_neuron_49072	0	0	1	0	0	0	0	1
chr1	64513765	64513974	210	7	73.6939	61.5157	12.1782	21.0745	dmr_age_neuron_48477	0	0	0	0	0	0	0	1
chr1	64652224	64652400	177	7	69.0462	57.7675	11.2787	23.0008	dmr_age_neuron_45768	0	0	0	1	0	0	0	1
chr1	64732079	64732509	431	20	50.5424	36.7779	13.7645	103.359	dmr_age_neuron_8374	0	1	1	0	0	1	0	0	Ccnyl1	cyclin Y-like 1 (Ccnyl1), mRNA.	+
chr1	64732079	64732509	431	20	50.5424	36.7779	13.7645	103.359	dmr_age_neuron_8374	0	1	1	0	0	1	0	0	Fzd5	frizzled class receptor 5 (Fzd5), transcript variant 1, mRNA.	-
chr1	64738650	64739465	816	48	36.6995	26.0285	10.671	258.469	dmr_age_neuron_1390	1	0	1	0	0	0	0	0	Fzd5	frizzled class receptor 5 (Fzd5), transcript variant 1, mRNA.	-
chr1	64831190	64831395	206	12	59.1528	45.6936	13.4593	53.0661	dmr_age_neuron_21849	0	0	0	1	0	0	0	0	Plekhm3	pleckstrin homology domain containing, family M, member 3 (Plekhm3), mRNA.	-
chr1	64946213	64946333	121	8	56.7303	44.3378	12.3925	24.1747	dmr_age_neuron_44279	0	0	0	1	0	0	0	0	Plekhm3	pleckstrin homology domain containing, family M, member 3 (Plekhm3), mRNA.	-
chr1	64975449	64976235	787	38	63.8409	48.521	15.3199	217.565	dmr_age_neuron_2021	0	0	0	0	0	0	0	1
chr1	64985446	64985685	240	12	73.0119	54.9631	18.0488	66.7288	dmr_age_neuron_16449	0	0	0	0	0	0	0	1
chr1	65063267	65063763	497	24	58.5137	45.4272	13.0865	128.383	dmr_age_neuron_5654	1	1	1	1	0	1	0	0	Crygd	crystallin, gamma D (Crygd), mRNA.	-
chr1	65063267	65063763	497	24	58.5137	45.4272	13.0865	128.383	dmr_age_neuron_5654	1	1	1	1	0	1	0	0	Crygc	crystallin, gamma C (Crygc), transcript variant 1, mRNA.	-
chr1	65073175	65073695	521	46	76.1422	65.8507	10.2915	241.139	dmr_age_neuron_1645	1	1	1	1	1	1	0	0	Crygd	crystallin, gamma D (Crygd), mRNA.	-
chr1	65073175	65073695	521	46	76.1422	65.8507	10.2915	241.139	dmr_age_neuron_1645	1	1	1	1	1	1	0	0	Crygc	crystallin, gamma C (Crygc), transcript variant 1, mRNA.	-
chr1	65073175	65073695	521	46	76.1422	65.8507	10.2915	241.139	dmr_age_neuron_1645	1	1	1	1	1	1	0	0	Crygb	crystallin, gamma B (Crygb), mRNA.	-
chr1	65495625	65495795	171	22	64.2962	45.3479	18.9483	124.098	dmr_age_neuron_6027	0	0	0	0	0	0	0	1
chr1	65656415	65656531	117	6	62.3918	48.6671	13.7247	19.0803	dmr_age_neuron_51150	0	0	0	0	0	0	0	1
chr1	65736215	65736681	467	6	85.2992	73.81	11.4892	19.2963	dmr_age_neuron_50884	0	0	0	0	0	0	0	1
chr1	65773138	65773258	121	4	84.091	63.2083	20.8826	13.9347	dmr_age_neuron_58199	0	0	0	0	0	0	0	1
chr1	65852749	65852863	115	4	84.5824	66.0562	18.5262	12.1794	dmr_age_neuron_60537	0	0	0	0	0	0	0	1
chr1	65903504	65904856	1353	9	90.2436	70.3017	19.942	40.0651	dmr_age_neuron_29402	0	0	0	0	0	0	0	1
chr1	65965714	65965938	225	4	82.6025	64.9339	17.6687	12.1982	dmr_age_neuron_60514	0	0	0	0	0	0	0	1
chr1	65987162	65987953	792	5	88.419	68.517	19.9021	19.0421	dmr_age_neuron_51193	0	0	0	0	0	0	0	1
chr1	66102495	66102729	235	6	85.8623	72.2607	13.6016	17.4953	dmr_age_neuron_53173	0	0	0	0	0	0	0	1
chr1	66342493	66342704	212	8	38.8766	23.4958	15.3808	31.8316	dmr_age_neuron_36261	0	0	0	1	0	0	0	0	Map2	microtubule-associated protein 2 (Map2), transcript variant 3, mRNA.	+
chr1	66368915	66369552	638	19	66.9027	49.121	17.7817	76.889	dmr_age_neuron_13458	0	0	0	1	0	0	0	0	Map2	microtubule-associated protein 2 (Map2), transcript variant 3, mRNA.	+
chr1	66434593	66434899	307	6	52.2534	65.6459	-13.3925	-20.7601	dmr_age_neuron_48940	0	0	0	1	0	0	0	0	Map2	microtubule-associated protein 2 (Map2), transcript variant 3, mRNA.	+
chr1	66462264	66462446	183	8	93.9203	81.5944	12.3259	35.481	dmr_age_neuron_33018	0	0	0	0	1	0	0	0	Unc80	unc-80, NALCN activator (Unc80), mRNA.	+
chr1	66648850	66649272	423	4	80.864	64.3024	16.5616	13.5078	dmr_age_neuron_58848	0	0	1	1	0	0	0	0	Unc80	unc-80, NALCN activator (Unc80), mRNA.	+
chr1	66722004	66722126	123	5	83.7212	71.2205	12.5007	14.4232	dmr_age_neuron_57383	1	1	0	1	0	0	0	0	Rpe	ribulose-5-phosphate-3-epimerase (Rpe), transcript variant 2, mRNA.	+
chr1	66722004	66722126	123	5	83.7212	71.2205	12.5007	14.4232	dmr_age_neuron_57383	1	1	0	1	0	0	0	0	AK052126	12 days embryo eyeball cDNA, RIKEN full-length enriched library, clone:D230048P14 product:unclassifiable, full insert sequence.	+
chr1	66722004	66722126	123	5	83.7212	71.2205	12.5007	14.4232	dmr_age_neuron_57383	1	1	0	1	0	0	0	0	Kansl1l	KAT8 regulatory NSL complex subunit 1-like (Kansl1l), transcript variant 1, mRNA.	-
chr1	66796141	66796305	165	11	85.4935	75.3571	10.1364	36.8087	dmr_age_neuron_31928	0	0	1	1	0	0	0	0	Kansl1l	KAT8 regulatory NSL complex subunit 1-like (Kansl1l), transcript variant 1, mRNA.	-
chr1	66845043	66845545	503	38	66.3368	54.5358	11.801	212.701	dmr_age_neuron_2103	0	0	1	1	0	0	0	0	Acadl	acyl-Coenzyme A dehydrogenase, long-chain (Acadl), mRNA.	-
chr1	66939760	66939863	104	7	77.8025	67.11	10.6925	24.2509	dmr_age_neuron_44191	0	0	0	1	0	0	0	0	Myl1	myosin, light polypeptide 1 (Myl1), transcript variant 1f, mRNA.	-
chr1	66956604	66956807	204	4	91.7079	69.7517	21.9562	20.8227	dmr_age_neuron_48838	0	0	0	0	0	0	0	0
chr1	66994551	66994774	224	4	78.8636	62.5471	16.3164	10.6113	dmr_age_neuron_61420	0	0	0	0	0	1	0	0	Lancl1	LanC (bacterial lantibiotic synthetase component C)-like 1 (Lancl1), transcript variant 1, mRNA.	-
chr1	67090002	67090133	132	6	83.1903	73.056	10.1343	20.4839	dmr_age_neuron_49302	0	0	0	0	0	0	0	1
chr1	67103689	67104161	473	19	54.5584	40.2404	14.318	86.7783	dmr_age_neuron_11196	0	0	0	0	0	0	0	1
chr1	67177479	67177707	229	4	90.2338	77.7174	12.5164	14.9439	dmr_age_neuron_56574	0	0	0	1	0	0	0	0	Cps1	carbamoyl-phosphate synthetase 1 (Cps1), mRNA.	+
chr1	67202553	67202689	137	4	84.6237	72.5072	12.1165	14.0216	dmr_age_neuron_58030	0	0	0	1	0	0	0	0	Cps1	carbamoyl-phosphate synthetase 1 (Cps1), mRNA.	+
chr1	67383664	67384781	1118	4	78.198	60.6879	17.5102	13.3216	dmr_age_neuron_59147	0	0	0	0	0	0	0	1
chr1	67464080	67464392	313	6	69.7518	47.331	22.4208	26.5878	dmr_age_neuron_41532	0	0	0	0	0	0	0	1
chr1	67530553	67531245	693	7	86.6322	70.0094	16.6228	25.8796	dmr_age_neuron_42308	0	0	0	0	0	0	0	1
chr1	67726798	67727860	1063	4	92.5346	68.2723	24.2623	12.1775	dmr_age_neuron_60538	0	0	0	0	0	0	0	1
chr1	67762258	67762453	196	6	62.8019	49.9781	12.8238	18.8919	dmr_age_neuron_51383	0	0	0	0	0	0	0	1
chr1	67781334	67781643	310	5	94.9107	75.5576	19.353	19.3652	dmr_age_neuron_50789	0	0	0	0	0	0	0	1
chr1	67801628	67801869	242	4	75.9598	61.4051	14.5548	11.2702	dmr_age_neuron_61206	0	0	0	1	0	0	0	1
chr1	67893362	67893759	398	8	77.6461	58.1473	19.4988	35.4502	dmr_age_neuron_33051	0	0	0	0	0	0	0	1
chr1	67960670	67961189	520	12	65.2353	49.1978	16.0376	44.8679	dmr_age_neuron_26276	0	0	0	0	0	0	0	1
chr1	67976604	67976817	214	12	81.314	68.9645	12.3496	42.1527	dmr_age_neuron_27970	0	0	0	0	0	0	0	1
chr1	68047209	68047843	635	13	57.4802	41.6474	15.8328	46.0768	dmr_age_neuron_25568	0	0	0	1	0	0	0	0	Erbb4	erb-b2 receptor tyrosine kinase 4 (Erbb4), mRNA.	-
chr1	68058231	68058511	281	6	72.9312	51.685	21.2462	17.8345	dmr_age_neuron_52757	0	0	0	1	0	0	0	0	Erbb4	erb-b2 receptor tyrosine kinase 4 (Erbb4), mRNA.	-
chr1	68076335	68076510	176	5	87.579	75.6983	11.8807	15.6801	dmr_age_neuron_55496	0	0	0	1	0	0	0	0	Erbb4	erb-b2 receptor tyrosine kinase 4 (Erbb4), mRNA.	-
chr1	68154026	68154130	105	5	84.3653	69.0033	15.362	13.7223	dmr_age_neuron_58531	0	0	0	1	0	0	0	0	Erbb4	erb-b2 receptor tyrosine kinase 4 (Erbb4), mRNA.	-
chr1	68176396	68176770	375	4	95.0739	82.6978	12.3761	17.0424	dmr_age_neuron_53711	0	0	0	1	0	0	0	0	Erbb4	erb-b2 receptor tyrosine kinase 4 (Erbb4), mRNA.	-
chr1	68206493	68207613	1121	6	95.2875	72.4758	22.8118	29.4708	dmr_age_neuron_38538	0	0	0	1	0	0	0	0	Erbb4	erb-b2 receptor tyrosine kinase 4 (Erbb4), mRNA.	-
chr1	68253198	68253446	249	8	95.7859	82.6848	13.1011	32.8621	dmr_age_neuron_35311	0	0	0	1	0	0	0	0	Erbb4	erb-b2 receptor tyrosine kinase 4 (Erbb4), mRNA.	-
chr1	68501315	68501562	248	5	54.0548	40.5066	13.5483	15.7168	dmr_age_neuron_55441	0	0	0	1	1	0	0	0	Erbb4	erb-b2 receptor tyrosine kinase 4 (Erbb4), mRNA.	-
chr1	68501315	68501562	248	5	54.0548	40.5066	13.5483	15.7168	dmr_age_neuron_55441	0	0	0	1	1	0	0	0	AK140892	16 days embryo head cDNA, RIKEN full-length enriched library, clone:C130061I10 product:unclassifiable, full insert sequence.	-
chr1	68565360	68566195	836	4	81.6387	64.9123	16.7264	14.7833	dmr_age_neuron_56822	0	0	0	1	0	0	0	0	Erbb4	erb-b2 receptor tyrosine kinase 4 (Erbb4), mRNA.	-
chr1	68639211	68640317	1107	5	91.0889	75.0485	16.0403	14.0991	dmr_age_neuron_57909	0	0	1	1	0	0	0	0	Erbb4	erb-b2 receptor tyrosine kinase 4 (Erbb4), mRNA.	-
chr1	68778433	68779103	671	4	92.1577	65.9889	26.1688	12.1552	dmr_age_neuron_60570	0	0	0	1	0	0	0	0	Erbb4	erb-b2 receptor tyrosine kinase 4 (Erbb4), mRNA.	-
chr1	68817504	68817649	146	5	86.5956	74.6193	11.9763	15.1708	dmr_age_neuron_56244	0	0	0	1	0	0	0	0	Erbb4	erb-b2 receptor tyrosine kinase 4 (Erbb4), mRNA.	-
chr1	69054574	69054806	233	9	72.3014	59.7185	12.5829	27.5371	dmr_age_neuron_40522	0	0	0	1	0	0	0	0	Erbb4	erb-b2 receptor tyrosine kinase 4 (Erbb4), mRNA.	-
chr1	69129918	69130209	292	7	67.4713	50.1201	17.3512	23.8424	dmr_age_neuron_44678	0	0	0	0	0	0	0	1
chr1	69168275	69170021	1747	10	87.0116	69.3384	17.6731	33.4986	dmr_age_neuron_34751	0	0	0	0	0	0	0	1
chr1	69204444	69204716	273	7	93.4484	79.8434	13.605	51.7449	dmr_age_neuron_22498	0	0	0	0	0	0	0	1
chr1	69249864	69250485	622	15	79.5198	64.0507	15.4692	64.5548	dmr_age_neuron_17181	0	0	0	0	0	0	0	1
chr1	69263347	69263519	173	4	90.7166	69.7041	21.0125	18.1335	dmr_age_neuron_52370	0	0	0	0	0	0	0	1
chr1	69430737	69431408	672	18	69.3982	56.1708	13.2274	64.4317	dmr_age_neuron_17226	0	0	0	0	0	0	0	1
chr1	69495166	69495395	230	5	97.4705	87.3492	10.1214	21.0409	dmr_age_neuron_48522	0	0	0	0	0	0	0	1
chr1	69508220	69508460	241	9	86.6041	75.2193	11.3848	30.3336	dmr_age_neuron_37677	0	0	0	0	0	0	0	1
chr1	69523574	69523732	159	6	84.2047	72.8239	11.3808	18.4592	dmr_age_neuron_51954	0	0	0	1	0	1	0	0	Ikzf2	IKAROS family zinc finger 2 (Ikzf2), mRNA.	-
chr1	69712282	69712523	242	10	87.867	76.7754	11.0916	37.3303	dmr_age_neuron_31534	0	0	0	0	0	0	0	1
chr1	70012748	70012986	239	6	92.7832	80.4379	12.3454	21.0446	dmr_age_neuron_48519	0	0	0	1	0	0	0	0	Spag16	sperm associated antigen 16 (Spag16), transcript variant 1, mRNA.	+
chr1	70070464	70071334	871	6	86.4095	70.4576	15.9518	21.3324	dmr_age_neuron_48092	0	0	0	1	0	0	0	0	Spag16	sperm associated antigen 16 (Spag16), transcript variant 1, mRNA.	+
chr1	70085388	70085498	111	6	86.6558	75.3089	11.3469	22.1379	dmr_age_neuron_46950	0	0	0	1	0	0	0	0	Spag16	sperm associated antigen 16 (Spag16), transcript variant 1, mRNA.	+
chr1	70178289	70178454	166	8	79.3531	66.0051	13.348	25.2633	dmr_age_neuron_43008	0	0	0	1	0	0	0	0	Spag16	sperm associated antigen 16 (Spag16), transcript variant 1, mRNA.	+
chr1	70282518	70282700	183	8	88.3983	71.7677	16.6305	33.7678	dmr_age_neuron_34477	0	0	0	1	0	0	0	0	Spag16	sperm associated antigen 16 (Spag16), transcript variant 1, mRNA.	+
chr1	70366578	70366950	373	9	90.232	79.9837	10.2484	33.0748	dmr_age_neuron_35136	0	0	0	1	0	0	0	0	Spag16	sperm associated antigen 16 (Spag16), transcript variant 1, mRNA.	+
chr1	70407721	70407873	153	4	87.0383	73.6142	13.4241	12.9958	dmr_age_neuron_59567	0	0	0	1	0	0	0	0	Spag16	sperm associated antigen 16 (Spag16), transcript variant 1, mRNA.	+
chr1	70442306	70442457	152	12	56.9288	41.5564	15.3725	45.6274	dmr_age_neuron_25847	0	0	0	1	0	0	0	0	Spag16	sperm associated antigen 16 (Spag16), transcript variant 1, mRNA.	+
chr1	70526760	70526871	112	5	92.2295	83.0873	9.14219	18.0238	dmr_age_neuron_52517	0	0	0	1	0	0	0	0	Spag16	sperm associated antigen 16 (Spag16), transcript variant 1, mRNA.	+
chr1	70799850	70799979	130	5	83.0114	73.0869	9.92446	16.4397	dmr_age_neuron_54464	0	0	0	1	0	0	0	0	Vwc2l	von Willebrand factor C domain-containing protein 2-like (Vwc2l), transcript variant 1, mRNA.	+
chr1	70811029	70811252	224	17	76.3912	60.5263	15.8649	100.72	dmr_age_neuron_8752	0	0	0	1	0	0	0	0	Vwc2l	von Willebrand factor C domain-containing protein 2-like (Vwc2l), transcript variant 1, mRNA.	+
chr1	70822413	70822633	221	6	79.9549	59.332	20.6229	21.721	dmr_age_neuron_47530	0	0	0	1	0	0	0	0	Vwc2l	von Willebrand factor C domain-containing protein 2-like (Vwc2l), transcript variant 1, mRNA.	+
chr1	70848178	70848404	227	4	95.2615	80.3798	14.8817	15.6488	dmr_age_neuron_55545	0	0	0	1	0	0	0	0	Vwc2l	von Willebrand factor C domain-containing protein 2-like (Vwc2l), transcript variant 1, mRNA.	+
chr1	71133094	71133281	188	5	78.613	67.3549	11.258	16.5749	dmr_age_neuron_54280	0	0	0	0	0	0	0	1
chr1	71257826	71258154	329	16	73.2771	62.9712	10.3059	61.8409	dmr_age_neuron_18169	0	0	1	1	0	0	0	0	Abca12	ATP-binding cassette, sub-family A (ABC1), member 12 (Abca12), mRNA.	-
chr1	71263924	71264284	361	17	77.9237	65.2657	12.658	66.3688	dmr_age_neuron_16551	0	0	0	1	0	0	0	0	Abca12	ATP-binding cassette, sub-family A (ABC1), member 12 (Abca12), mRNA.	-
chr1	71267730	71268182	453	14	74.1918	59.5734	14.6184	53.3302	dmr_age_neuron_21721	0	0	1	1	0	0	0	0	Abca12	ATP-binding cassette, sub-family A (ABC1), member 12 (Abca12), mRNA.	-
chr1	71432551	71433004	454	10	74.4646	62.7027	11.7618	35.5951	dmr_age_neuron_32932	0	0	0	0	0	0	0	1
chr1	71579553	71579885	333	8	41.0697	70.4068	-29.3371	-61.2502	dmr_age_neuron_18388	0	1	1	0	0	1	0	0	Atic	5-aminoimidazole-4-carboxamide ribonucleotide formyltransferase/IMP cyclohydrolase (Atic), mRNA.	+
chr1	71579553	71579885	333	8	41.0697	70.4068	-29.3371	-61.2502	dmr_age_neuron_18388	0	1	1	0	0	1	0	0	Fn1	fibronectin 1 (Fn1), transcript variant 1, mRNA.	-
chr1	71938115	71938510	396	19	71.4379	59.0252	12.4127	91.1871	dmr_age_neuron_10371	0	0	0	0	0	0	0	1
chr1	72069183	72069334	152	6	58.2635	44.6278	13.6357	20.1292	dmr_age_neuron_49772	0	0	0	0	0	0	0	1
chr1	72259576	72259716	141	6	79.0634	65.7346	13.3288	21.1269	dmr_age_neuron_48407	0	1	0	1	0	0	0	0	AK084284	12 days embryo eyeball cDNA, RIKEN full-length enriched library, clone:D230017M19 product:unclassifiable, full insert sequence.	+
chr1	72259576	72259716	141	6	79.0634	65.7346	13.3288	21.1269	dmr_age_neuron_48407	0	1	0	1	0	0	0	0	Pecr	peroxisomal trans-2-enoyl-CoA reductase (Pecr), mRNA.	-
chr1	72454760	72454991	232	12	80.6091	67.9138	12.6953	54.3421	dmr_age_neuron_21262	0	0	0	1	0	0	0	0	March4	membrane-associated ring finger (C3HC4) 4 (March4), mRNA.	-
chr1	72490208	72490325	118	5	67.4819	57.5414	9.94045	22.4485	dmr_age_neuron_46529	0	0	0	1	0	0	0	0	March4	membrane-associated ring finger (C3HC4) 4 (March4), mRNA.	-
chr1	72577228	72578080	853	48	70.6068	59.8827	10.7241	231.355	dmr_age_neuron_1786	0	0	0	0	1	0	0	0	Smarcal1	SWI/SNF related matrix associated, actin dependent regulator of chromatin, subfamily a-like 1 (Smarcal1), mRNA.	+
chr1	72673009	72673365	357	7	81.9549	70.4453	11.5096	23.2893	dmr_age_neuron_45372	0	0	0	1	0	0	0	0	Ankar	ankyrin and armadillo repeat containing (Ankar), mRNA.	-
chr1	72737466	72737702	237	5	88.5137	78.6038	9.90987	19.9199	dmr_age_neuron_50044	0	0	0	0	0	0	0	1
chr1	72783714	72784263	550	15	76.0382	59.555	16.4832	85.767	dmr_age_neuron_11411	0	0	0	0	0	0	0	1
chr1	72805105	72806624	1520	51	78.2445	64.9977	13.2468	246.722	dmr_age_neuron_1551	0	0	0	0	0	0	0	1
chr1	72857762	72858129	368	11	79.4202	68.663	10.7572	39.5591	dmr_age_neuron_29795	0	1	1	0	0	1	0	0	Igfbp2	insulin-like growth factor binding protein 2 (Igfbp2), transcript variant 1, mRNA.	+
chr1	72857762	72858129	368	11	79.4202	68.663	10.7572	39.5591	dmr_age_neuron_29795	0	1	1	0	0	1	0	0	Igfbp5	insulin-like growth factor binding protein 5 (Igfbp5), mRNA.	-
chr1	72945454	72946154	701	36	47.202	33.3861	13.8159	183.285	dmr_age_neuron_2837	0	0	0	0	1	0	0	0	AK048274	16 days embryo head cDNA, RIKEN full-length enriched library, clone:C130045L17 product:unclassifiable, full insert sequence.	+
chr1	72952998	72953347	350	18	61.7165	50.333	11.3835	72.4439	dmr_age_neuron_14726	1	0	0	0	0	0	0	0	AK048274	16 days embryo head cDNA, RIKEN full-length enriched library, clone:C130045L17 product:unclassifiable, full insert sequence.	+
chr1	72960134	72960674	541	12	53.6552	34.5206	19.1345	49.2997	dmr_age_neuron_23790	0	1	0	0	0	0	0	0	AK048274	16 days embryo head cDNA, RIKEN full-length enriched library, clone:C130045L17 product:unclassifiable, full insert sequence.	+
chr1	73020358	73020492	135	8	77.9171	65.8546	12.0624	27.7339	dmr_age_neuron_40327	0	0	0	1	1	0	0	0	1700027A15Rik	RIKEN cDNA 1700027A15 gene (1700027A15Rik), transcript variant 2, long non-coding RNA.	+
chr1	73020358	73020492	135	8	77.9171	65.8546	12.0624	27.7339	dmr_age_neuron_40327	0	0	0	1	1	0	0	0	Tnp1	transition protein 1 (Tnp1), mRNA.	-
chr1	73060153	73060302	150	8	76.787	62.0814	14.7056	35.0682	dmr_age_neuron_33359	0	0	0	0	0	0	0	1
chr1	73066209	73066399	191	4	88.6767	75.6138	13.0629	13.837	dmr_age_neuron_58358	0	0	0	0	0	0	0	1
chr1	73070284	73070387	104	4	89.898	77.0609	12.8372	14.7471	dmr_age_neuron_56868	0	0	0	0	0	0	0	1
chr1	73118992	73119414	423	10	76.5304	64.3012	12.2292	35.5503	dmr_age_neuron_32962	0	0	0	0	0	0	0	1
chr1	73181483	73181602	120	6	90.9227	79.4438	11.4789	20.384	dmr_age_neuron_49423	0	0	0	0	0	0	0	1
chr1	73300302	73300511	210	8	82.1012	64.3772	17.724	40.7208	dmr_age_neuron_28905	0	0	0	1	0	0	0	1
chr1	73313733	73313978	246	7	74.0252	62.1961	11.8292	23.183	dmr_age_neuron_45523	0	0	0	0	0	0	0	1
chr1	73451521	73451640	120	8	77.748	60.4443	17.3037	33.3446	dmr_age_neuron_34910	0	0	0	0	0	0	0	1
chr1	73458155	73458400	246	6	85.1156	73.5488	11.5668	20.9193	dmr_age_neuron_48699	0	0	0	0	0	0	0	1
chr1	73505963	73506071	109	8	87.2051	76.1749	11.0301	27.7457	dmr_age_neuron_40316	0	0	0	0	0	0	0	1
chr1	73514004	73514200	197	10	77.3446	58.9559	18.3887	56.3098	dmr_age_neuron_20412	0	0	0	0	0	0	0	1
chr1	73579883	73580111	229	8	77.334	64.1679	13.1661	28.026	dmr_age_neuron_40040	0	0	0	0	0	0	0	1
chr1	73659254	73659467	214	6	76.9161	54.8415	22.0746	29.0745	dmr_age_neuron_38962	0	0	0	1	0	0	0	0	6030407O03Rik	RIKEN cDNA 6030407O03 gene (6030407O03Rik), long non-coding RNA.	-
chr1	73743942	73744189	248	11	48.5905	28.9949	19.5956	55.5332	dmr_age_neuron_20739	0	0	1	1	0	0	0	0	6030407O03Rik	RIKEN cDNA 6030407O03 gene (6030407O03Rik), long non-coding RNA.	-
chr1	73787962	73788217	256	5	75.6559	60.8344	14.8215	25.3789	dmr_age_neuron_42880	0	0	0	1	0	0	0	0	6030407O03Rik	RIKEN cDNA 6030407O03 gene (6030407O03Rik), long non-coding RNA.	-
chr1	73830884	73831005	122	14	50.3805	36.5714	13.8091	62.2778	dmr_age_neuron_18007	0	0	0	1	0	0	0	0	6030407O03Rik	RIKEN cDNA 6030407O03 gene (6030407O03Rik), long non-coding RNA.	-
chr1	73862572	73863430	859	50	58.7593	45.6653	13.0941	296.288	dmr_age_neuron_1050	1	0	1	1	0	0	0	0	6030407O03Rik	RIKEN cDNA 6030407O03 gene (6030407O03Rik), long non-coding RNA.	-
chr1	73862572	73863430	859	50	58.7593	45.6653	13.0941	296.288	dmr_age_neuron_1050	1	0	1	1	0	0	0	0	Mir6351	microRNA 6351 (Mir6351), microRNA.	-
chr1	73954612	73954781	170	8	66.6099	55.421	11.1889	27.8768	dmr_age_neuron_40170	0	0	0	1	0	0	0	0	Tns1	tensin 1 (Tns1), transcript variant 1, mRNA.	-
chr1	73955492	73956313	822	23	83.236	70.9877	12.2484	104.683	dmr_age_neuron_8188	0	0	0	1	0	0	0	0	Tns1	tensin 1 (Tns1), transcript variant 1, mRNA.	-
chr1	73962594	73963673	1080	35	70.0056	57.3537	12.6519	161.937	dmr_age_neuron_3605	0	0	1	1	0	0	0	0	Tns1	tensin 1 (Tns1), transcript variant 1, mRNA.	-
chr1	74008430	74008984	555	16	68.0427	52.9493	15.0935	76.4298	dmr_age_neuron_13578	0	0	0	1	0	0	0	0	Tns1	tensin 1 (Tns1), transcript variant 1, mRNA.	-
chr1	74027460	74028098	639	32	51.9261	40.5671	11.359	155.482	dmr_age_neuron_3926	0	0	0	1	0	0	0	0	Tns1	tensin 1 (Tns1), transcript variant 1, mRNA.	-
chr1	74037008	74037313	306	56	14.7752	6.99286	7.7823	431.366	dmr_age_neuron_433	0	0	1	1	0	0	1	0	Tns1	tensin 1 (Tns1), transcript variant 1, mRNA.	-
chr1	74094493	74094876	384	5	88.7171	76.9561	11.7609	22.261	dmr_age_neuron_46764	0	0	0	1	0	0	0	0	Tns1	tensin 1 (Tns1), transcript variant 1, mRNA.	-
chr1	74097394	74097569	176	6	78.0701	59.3225	18.7476	29.853	dmr_age_neuron_38166	0	0	0	1	0	0	0	0	Tns1	tensin 1 (Tns1), transcript variant 1, mRNA.	-
chr1	74296011	74296209	199	10	73.4762	57.2245	16.2517	49.4962	dmr_age_neuron_23679	0	0	1	0	0	0	0	0	Pnkd	paroxysmal nonkinesiogenic dyskinesia (Pnkd), transcript variant 3, mRNA.	+
chr1	74296011	74296209	199	10	73.4762	57.2245	16.2517	49.4962	dmr_age_neuron_23679	0	0	1	0	0	0	0	0	Tmbim1	transmembrane BAX inhibitor motif containing 1 (Tmbim1), mRNA.	-
chr1	74389507	74390496	990	105	55.7124	44.6933	11.019	618.879	dmr_age_neuron_186	1	0	0	0	0	1	0	0	Slc11a1	solute carrier family 11 (proton-coupled divalent metal ion transporters), member 1 (Slc11a1), mRNA.	+
chr1	74389507	74390496	990	105	55.7124	44.6933	11.019	618.879	dmr_age_neuron_186	1	0	0	0	0	1	0	0	Ctdsp1	CTD (carboxy-terminal domain, RNA polymerase II, polypeptide A) small phosphatase 1 (Ctdsp1), mRNA.	+
chr1	74389507	74390496	990	105	55.7124	44.6933	11.019	618.879	dmr_age_neuron_186	1	0	0	0	0	1	0	0	Mir26b	microRNA 26b (Mir26b), microRNA.	+
chr1	74423118	74423595	478	20	79.4045	67.0872	12.3173	108.816	dmr_age_neuron_7603	0	0	0	1	0	0	0	0	Vil1	villin 1 (Vil1), mRNA.	+
chr1	74794200	74794438	239	12	47.4134	34.4653	12.9481	61.141	dmr_age_neuron_18440	1	0	0	1	0	1	0	0	Wnt6	wingless-type MMTV integration site family, member 6 (Wnt6), mRNA.	+
chr1	74794200	74794438	239	12	47.4134	34.4653	12.9481	61.141	dmr_age_neuron_18440	1	0	0	1	0	1	0	0	Wnt10a	wingless-type MMTV integration site family, member 10A (Wnt10a), mRNA.	+
chr1	74881134	74881915	782	40	33.8974	20.0134	13.884	277.321	dmr_age_neuron_1216	0	1	1	0	0	1	0	0	Fev	FEV (ETS oncogene family) (Fev), mRNA.	-
chr1	74881134	74881915	782	40	33.8974	20.0134	13.884	277.321	dmr_age_neuron_1216	0	1	1	0	0	1	0	0	Cryba2	crystallin, beta A2 (Cryba2), mRNA.	-
chr1	74882855	74884155	1301	43	40.5505	26.2772	14.2733	243.422	dmr_age_neuron_1601	1	1	0	1	0	1	0	0	Fev	FEV (ETS oncogene family) (Fev), mRNA.	-
chr1	74882855	74884155	1301	43	40.5505	26.2772	14.2733	243.422	dmr_age_neuron_1601	1	1	0	1	0	1	0	0	Cryba2	crystallin, beta A2 (Cryba2), mRNA.	-
chr1	74897728	74898670	943	23	62.055	44.9013	17.1537	98.4908	dmr_age_neuron_9122	0	0	0	0	1	1	0	0	Cryba2	crystallin, beta A2 (Cryba2), mRNA.	-
chr1	74897728	74898670	943	23	62.055	44.9013	17.1537	98.4908	dmr_age_neuron_9122	0	0	0	0	1	1	0	0	Mir375	microRNA 375 (Mir375), microRNA.	-
chr1	74897728	74898670	943	23	62.055	44.9013	17.1537	98.4908	dmr_age_neuron_9122	0	0	0	0	1	1	0	0	Ccdc108	coiled-coil domain containing 108 (Ccdc108), mRNA.	-
chr1	74947870	74948402	533	60	20.0025	12.4442	7.55828	382.218	dmr_age_neuron_581	0	1	1	0	0	0	0	0	Ihh	Indian hedgehog (Ihh), transcript variant 1, mRNA.	-
chr1	74949953	74950070	118	10	25.6692	18.2117	7.45752	55.4513	dmr_age_neuron_20772	1	0	0	1	0	0	0	0	Ihh	Indian hedgehog (Ihh), transcript variant 1, mRNA.	-
chr1	74952343	74953115	773	45	66.3888	54.4943	11.8945	239.595	dmr_age_neuron_1661	1	0	0	0	0	0	0	0	Ihh	Indian hedgehog (Ihh), transcript variant 1, mRNA.	-
chr1	75284912	75285082	171	10	56.5716	68.9318	-12.3602	-47.7241	dmr_age_neuron_24649	0	0	0	0	1	0	0	0	Resp18	regulated endocrine-specific protein 18 (Resp18), mRNA.	-
chr1	75360175	75361106	932	165	27.9554	18.8326	9.1228	1143.67	dmr_age_neuron_42	1	0	1	1	0	1	1	0	Des	desmin (Des), mRNA.	+
chr1	75360175	75361106	932	165	27.9554	18.8326	9.1228	1143.67	dmr_age_neuron_42	1	0	1	1	0	1	1	0	Gm15179	predicted gene 15179 (Gm15179), long non-coding RNA.	-
chr1	75387904	75388839	936	183	65.509	55.9189	9.59013	1142.71	dmr_age_neuron_43	1	1	1	0	0	0	1	0	Speg	SPEG complex locus (Speg), transcript variant 1, mRNA.	+
chr1	75387904	75388839	936	183	65.509	55.9189	9.59013	1142.71	dmr_age_neuron_43	1	1	1	0	0	0	1	0	Speg	SPEG complex locus (Speg), transcript variant 3, mRNA.	+
chr1	75399763	75400246	484	24	52.2694	41.4989	10.7704	88.4132	dmr_age_neuron_10862	0	0	1	1	0	0	0	0	Speg	SPEG complex locus (Speg), transcript variant 1, mRNA.	+
chr1	75421627	75423606	1980	269	46.6552	35.5041	11.1511	2025.55	dmr_age_neuron_8	0	0	1	1	0	0	1	0	Speg	SPEG complex locus (Speg), transcript variant 1, mRNA.	+
chr1	75457098	75457200	103	7	48.0608	38.1787	9.88211	25.3156	dmr_age_neuron_42939	0	0	0	1	0	0	0	0	Asic4	acid-sensing (proton-gated) ion channel family member 4 (Asic4), mRNA.	+
chr1	75458259	75458851	593	72	26.0065	15.3749	10.6316	567.279	dmr_age_neuron_230	0	0	0	1	0	0	1	0	Asic4	acid-sensing (proton-gated) ion channel family member 4 (Asic4), mRNA.	+
chr1	75571316	75571567	252	14	76.5093	66.0748	10.4345	49.7746	dmr_age_neuron_23517	0	0	0	0	0	0	0	1
chr1	75624215	75624385	171	9	82.9156	74.2842	8.63138	38.8338	dmr_age_neuron_30315	0	0	0	0	0	0	0	1
chr1	75642375	75642615	241	9	83.3465	73.6359	9.71052	35.7994	dmr_age_neuron_32747	0	0	0	0	0	0	0	1
chr1	75680415	75680554	140	11	44.8017	34.9746	9.82709	44.4349	dmr_age_neuron_26566	0	0	0	0	0	0	0	1
chr1	75788976	75789162	187	10	85.8792	73.717	12.1622	35.6287	dmr_age_neuron_32905	0	0	0	0	0	0	0	1
chr1	75937309	75937563	255	11	73.9606	60.6478	13.3128	47.6738	dmr_age_neuron_24671	0	0	0	0	0	0	0	1
chr1	75957325	75957445	121	8	58.4639	47.0004	11.4634	24.8612	dmr_age_neuron_43490	0	0	0	0	0	0	0	1
chr1	76049308	76049741	434	22	83.1822	69.8281	13.354	118.734	dmr_age_neuron_6509	0	0	0	0	0	0	0	1
chr1	76061035	76061302	268	10	90.2729	80.5616	9.71125	43.3042	dmr_age_neuron_27263	0	0	0	0	0	0	0	1
chr1	76454266	76454460	195	7	83.5298	71.7491	11.7807	24.7663	dmr_age_neuron_43585	0	0	0	1	0	0	0	1
chr1	76497965	76498084	120	5	89.522	78.2808	11.2412	13.3757	dmr_age_neuron_59056	0	0	0	1	0	0	0	0	Gm17751	predicted gene, 17751 (Gm17751), transcript variant 1, long non-coding RNA.	+
chr1	76547017	76547130	114	4	65.4017	46.2588	19.143	10.9319	dmr_age_neuron_61333	0	0	0	0	0	0	0	1
chr1	76574423	76574560	138	4	80.9249	67.1477	13.7771	11.955	dmr_age_neuron_60757	0	0	0	0	0	0	0	1
chr1	76576361	76576727	367	6	84.7759	67.8618	16.9141	21.2647	dmr_age_neuron_48188	0	0	0	0	0	0	0	1
chr1	76760458	76760585	128	9	67.2718	55.5795	11.6923	27.3777	dmr_age_neuron_40679	0	0	0	0	0	0	0	1
chr1	76872094	76872291	198	10	93.2426	83.7165	9.52611	37.8516	dmr_age_neuron_31118	0	0	0	0	0	0	0	1
chr1	77007378	77007546	169	4	91.6966	76.9723	14.7243	11.6117	dmr_age_neuron_61024	0	0	0	1	0	0	0	1
chr1	77026030	77026292	263	9	77.1879	64.6929	12.495	30.5008	dmr_age_neuron_37518	0	0	0	1	0	0	0	1
chr1	77036858	77037126	269	8	93.1866	78.9656	14.221	34.3348	dmr_age_neuron_33992	0	0	0	0	0	0	0	1
chr1	77037942	77038190	249	9	82.0687	70.7328	11.3359	32.3471	dmr_age_neuron_35776	0	0	0	0	0	0	0	1
chr1	77081583	77081708	126	10	73.4128	53.7901	19.6227	54.7251	dmr_age_neuron_21079	0	0	0	0	0	0	0	1
chr1	77128556	77128800	245	6	67.3723	52.3818	14.9905	18.7827	dmr_age_neuron_51542	0	0	0	0	0	0	0	1
chr1	77186305	77186437	133	4	89.1072	78.1349	10.9723	14.8225	dmr_age_neuron_56759	0	0	0	0	0	0	0	1
chr1	77196056	77196247	192	8	81.1562	63.8688	17.2874	37.6569	dmr_age_neuron_31272	0	0	0	0	0	0	0	1
chr1	77495936	77496058	123	10	89.1059	80.3418	8.76417	43.1547	dmr_age_neuron_27367	0	0	0	1	0	0	0	0	Epha4	Eph receptor A4 (Epha4), mRNA.	-
chr1	77495936	77496058	123	10	89.1059	80.3418	8.76417	43.1547	dmr_age_neuron_27367	0	0	0	1	0	0	0	0	Mir6352	microRNA 6352 (Mir6352), microRNA.	-
chr1	77564534	77564727	194	8	85.0366	73.6011	11.4355	27.5571	dmr_age_neuron_40498	0	0	0	0	0	0	0	1
chr1	77599657	77600222	566	22	68.0078	53.4312	14.5766	86.1897	dmr_age_neuron_11321	0	0	0	0	0	0	0	1
chr1	77732041	77732426	386	26	82.7363	71.8796	10.8567	137.653	dmr_age_neuron_4964	0	0	0	0	0	0	0	1
chr1	77792210	77792478	269	12	78.8858	65.4052	13.4806	57.8654	dmr_age_neuron_19784	0	0	0	0	0	0	0	1
chr1	77847057	77847311	255	13	85.9279	77.0603	8.86753	51.601	dmr_age_neuron_22569	0	0	0	0	0	0	0	1
chr1	77918862	77919086	225	6	98.1693	87.3717	10.7977	25.0551	dmr_age_neuron_43257	0	0	0	0	0	0	0	1
chr1	77929095	77929798	704	25	40.2694	27.3504	12.9189	111.589	dmr_age_neuron_7278	0	0	0	0	0	0	0	1
chr1	77933566	77933991	426	16	65.9718	47.1961	18.7756	95.6322	dmr_age_neuron_9551	0	0	0	0	0	0	0	1
chr1	77945322	77945591	270	8	79.6496	61.9319	17.7177	40.2823	dmr_age_neuron_29233	0	0	0	1	0	0	0	1
chr1	77961725	77961906	182	4	97.2108	86.2724	10.9384	14.2926	dmr_age_neuron_57618	0	0	0	1	0	0	0	1
chr1	78260438	78260662	225	6	90.0002	76.7674	13.2328	26.2956	dmr_age_neuron_41863	0	0	0	0	0	0	0	1
chr1	78262921	78263248	328	8	87.8874	76.1228	11.7646	30.2395	dmr_age_neuron_37750	0	0	0	0	0	0	0	1
chr1	78363837	78364714	878	29	82.1657	70.3854	11.7803	145.207	dmr_age_neuron_4476	0	0	0	1	0	0	0	0	Sgpp2	sphingosine-1-phosphate phosphotase 2 (Sgpp2), mRNA.	+
chr1	78388131	78388332	202	7	76.8811	64.4334	12.4478	25.1016	dmr_age_neuron_43194	0	0	0	1	0	0	0	0	Sgpp2	sphingosine-1-phosphate phosphotase 2 (Sgpp2), mRNA.	+
chr1	78549018	78549415	398	14	60.8048	39.475	21.3297	103.046	dmr_age_neuron_8428	0	0	0	0	0	0	0	1
chr1	78606386	78606590	205	8	86.6314	76.8435	9.78785	30.7535	dmr_age_neuron_37251	0	0	0	1	0	0	0	1
chr1	78609120	78609384	265	12	89.767	76.3057	13.4613	73.9264	dmr_age_neuron_14307	0	0	1	1	0	0	0	1
chr1	78737826	78737963	138	8	82.9722	72.563	10.4092	26.2985	dmr_age_neuron_41858	0	0	0	0	0	0	0	1
chr1	78764255	78764436	182	4	91.6845	77.6446	14.0399	15.07	dmr_age_neuron_56378	0	0	0	0	0	0	0	1
chr1	78852873	78853092	220	13	64.5732	50.1371	14.4361	59.9591	dmr_age_neuron_18895	0	0	0	1	0	0	0	1
chr1	78960732	78960913	182	10	66.5893	53.6875	12.9019	32.7903	dmr_age_neuron_35363	0	0	0	1	0	0	0	1
chr1	79036196	79036449	254	4	91.1701	73.6446	17.5255	13.702	dmr_age_neuron_58567	0	0	0	1	0	0	0	1
chr1	79169565	79169837	273	6	92.368	79.8158	12.5521	18.4507	dmr_age_neuron_51970	0	0	0	1	0	0	0	1
chr1	79358061	79358830	770	9	86.4186	74.1635	12.2551	29.4149	dmr_age_neuron_38601	0	0	0	0	0	0	0	1
chr1	79457740	79457967	228	6	93.5224	84.1178	9.40454	25.8377	dmr_age_neuron_42361	0	0	0	0	0	0	0	1
chr1	79544372	79545000	629	15	82.8468	68.7171	14.1297	72.3871	dmr_age_neuron_14736	0	0	0	0	0	0	0	1
chr1	79609085	79609251	167	10	72.4988	61.1529	11.3459	35.7784	dmr_age_neuron_32768	0	1	1	1	0	0	0	0	Ap1s3	adaptor-related protein complex AP-1, sigma 3 (Ap1s3), mRNA.	-
chr1	79619273	79619399	127	8	85.6267	75.0086	10.6181	27.5482	dmr_age_neuron_40513	0	0	0	1	0	0	0	0	Ap1s3	adaptor-related protein complex AP-1, sigma 3 (Ap1s3), mRNA.	-
chr1	79650328	79650555	228	14	87.8843	78.8718	9.01249	56.2703	dmr_age_neuron_20434	0	0	0	1	0	0	0	0	Ap1s3	adaptor-related protein complex AP-1, sigma 3 (Ap1s3), mRNA.	-
chr1	79802966	79803552	587	25	67.8348	56.1241	11.7107	101.78	dmr_age_neuron_8591	0	0	1	1	0	0	0	0	Serpine2	serine (or cysteine) peptidase inhibitor, clade E, member 2 (Serpine2), mRNA.	-
chr1	80039885	80040135	251	7	55.1718	42.0174	13.1544	25.8647	dmr_age_neuron_42329	0	0	0	0	0	0	0	1
chr1	80209739	80209841	103	5	81.8215	69.3011	12.5204	17.4427	dmr_age_neuron_53232	0	0	0	1	0	0	0	0	Fam124b	family with sequence similarity 124, member B (Fam124b), mRNA.	-
chr1	80294962	80295143	182	12	73.0439	57.6206	15.4232	37.0772	dmr_age_neuron_31727	0	0	0	1	0	0	0	0	Cul3	cullin 3 (Cul3), transcript variant 1, mRNA.	-
chr1	80541063	80541293	231	6	86.0988	72.525	13.5738	19.4382	dmr_age_neuron_50687	0	0	1	1	0	0	0	0	Dock10	dedicator of cytokinesis 10 (Dock10), transcript variant 1, mRNA.	-
chr1	80658074	80658214	141	5	45.1396	61.1458	-16.0062	-13.3075	dmr_age_neuron_59161	0	0	0	1	0	0	0	0	Dock10	dedicator of cytokinesis 10 (Dock10), transcript variant 1, mRNA.	-
chr1	80777721	80778104	384	11	78.7413	67.3367	11.4046	40.2891	dmr_age_neuron_29225	0	0	0	0	0	0	0	1
chr1	80926122	80926360	239	6	95.4837	83.7384	11.7453	22.3045	dmr_age_neuron_46706	0	0	0	0	0	0	0	1
chr1	81336670	81336873	204	9	77.246	65.1223	12.1237	25.669	dmr_age_neuron_42580	0	0	1	0	0	0	0	1
chr1	81517959	81518108	150	4	94.8434	84.8068	10.0366	14.819	dmr_age_neuron_56765	0	0	0	0	0	0	0	1
chr1	81521384	81521508	125	6	73.8809	58.7814	15.0995	21.788	dmr_age_neuron_47434	0	0	1	0	0	0	0	1
chr1	81544963	81545221	259	7	67.3263	50.6409	16.6854	24.7431	dmr_age_neuron_43620	0	0	0	0	0	0	0	1
chr1	82269234	82269336	103	4	94.2723	80.7374	13.5349	13.9376	dmr_age_neuron_58192	0	0	0	1	0	0	0	0	Irs1	insulin receptor substrate 1 (Irs1), mRNA.	-
chr1	82394969	82395116	148	6	79.5926	66.6095	12.983	19.7156	dmr_age_neuron_50310	0	0	0	1	0	0	0	0	Rhbdd1	rhomboid domain containing 1 (Rhbdd1), transcript variant 1, mRNA.	+
chr1	82417186	82417308	123	4	75.7754	59.2589	16.5165	14.0534	dmr_age_neuron_57980	0	0	0	1	0	0	0	0	Rhbdd1	rhomboid domain containing 1 (Rhbdd1), transcript variant 1, mRNA.	+
chr1	82603270	82603471	202	6	78.8639	65.5084	13.3555	23.2295	dmr_age_neuron_45465	0	0	0	1	0	0	0	0	Col4a3	collagen, type IV, alpha 3 (Col4a3), mRNA.	+
chr1	82808758	82809000	243	8	71.9791	60.0198	11.9593	26.2908	dmr_age_neuron_41867	0	0	0	0	0	0	0	1
chr1	82904328	82904487	160	6	67.6785	52.2075	15.471	21.9715	dmr_age_neuron_47181	0	0	0	0	0	1	0	0	Agfg1	ArfGAP with FG repeats 1 (Agfg1), transcript variant 1, mRNA.	+
chr1	83073893	83074001	109	12	81.2369	71.5163	9.72057	44.1434	dmr_age_neuron_26744	0	0	0	0	0	0	0	1
chr1	83400015	83400216	202	4	71.5407	86.1577	-14.6169	-11.9268	dmr_age_neuron_60782	0	0	0	1	0	0	0	0	Sphkap	SPHK1 interactor, AKAP domain containing (Sphkap), mRNA.	-
chr1	83407001	83407332	332	14	49.7351	38.5044	11.2307	51.8062	dmr_age_neuron_22459	1	0	0	1	0	0	0	0	Sphkap	SPHK1 interactor, AKAP domain containing (Sphkap), mRNA.	-
chr1	83542209	83542540	332	7	83.5838	66.6659	16.9179	26.6944	dmr_age_neuron_41419	0	0	0	0	0	0	0	1
chr1	83752982	83753217	236	7	67.7686	53.8134	13.9552	25.1546	dmr_age_neuron_43141	0	0	0	1	0	0	0	1
chr1	83847344	83847736	393	7	94.7247	81.9478	12.777	30.213	dmr_age_neuron_37784	0	0	0	1	0	0	0	0	AK017086	adult male testis cDNA, RIKEN full-length enriched library, clone:4933436I20 product:unclassifiable, full insert sequence.	-
chr1	84155329	84155518	190	8	71.5101	55.2423	16.2678	35.2855	dmr_age_neuron_33174	0	0	0	1	0	0	0	0	Pid1	phosphotyrosine interaction domain containing 1 (Pid1), mRNA.	-
chr1	84322034	84322320	287	6	82.2154	67.3204	14.8949	20.196	dmr_age_neuron_49680	0	0	0	1	0	0	0	1
chr1	84324910	84325136	227	6	80.6667	67.2514	13.4153	20.3385	dmr_age_neuron_49483	0	0	0	1	0	0	0	1
chr1	84872066	84872254	189	9	79.2312	67.8858	11.3454	34.9505	dmr_age_neuron_33444	0	0	0	1	0	0	0	0	Fbxo36	F-box protein 36 (Fbxo36), mRNA.	+
chr1	84889817	84890337	521	20	53.1964	38.4894	14.707	96.4254	dmr_age_neuron_9441	0	0	0	1	0	0	0	0	Fbxo36	F-box protein 36 (Fbxo36), mRNA.	+
chr1	85703410	85703529	120	14	35.1817	26.5832	8.59844	61.8178	dmr_age_neuron_18182	0	0	1	1	0	0	0	0	Sp100	nuclear antigen Sp100 (Sp100), transcript variant 1, mRNA.	+
chr1	85758279	85759091	813	29	56.2237	41.1234	15.1003	150.397	dmr_age_neuron_4189	0	0	0	1	0	0	0	1	Mir8096	microRNA 8096 (Mir8096), microRNA.	+
chr1	85855647	85855855	209	8	87.8199	77.6921	10.1278	30.2309	dmr_age_neuron_37762	0	0	0	0	0	1	0	0	Cab39	calcium binding protein 39 (Cab39), mRNA.	+
chr1	85981831	85982123	293	14	78.5645	61.5487	17.0158	78.6199	dmr_age_neuron_12999	0	0	0	1	0	0	0	1
chr1	86007518	86007712	195	7	50.9514	39.0056	11.9458	26.9897	dmr_age_neuron_41105	0	0	0	0	0	0	0	1
chr1	86310283	86310939	657	30	78.5596	65.8041	12.7555	164.496	dmr_age_neuron_3507	0	1	0	0	0	1	0	0	B3gnt7	UDP-GlcNAc:betaGal beta-1,3-N-acetylglucosaminyltransferase 7 (B3gnt7), mRNA.	+
chr1	86464298	86465317	1020	31	84.6543	72.3057	12.3487	138.518	dmr_age_neuron_4901	0	0	0	0	0	0	0	1
chr1	86502201	86502553	353	21	47.7047	37.4612	10.2435	83.0154	dmr_age_neuron_12005	0	0	0	0	0	0	0	1
chr1	86509539	86509687	149	10	47.5873	36.5362	11.0511	37.3804	dmr_age_neuron_31492	0	0	0	0	0	0	0	1
chr1	86736178	86736426	249	4	96.3278	85.6002	10.7277	13.9799	dmr_age_neuron_58104	0	0	0	1	0	0	0	0	Dis3l2	DIS3 like 3'-5' exoribonuclease 2 (Dis3l2), transcript variant 1, mRNA.	+
chr1	86968177	86968310	134	10	81.5617	71.4344	10.1273	36.6437	dmr_age_neuron_32066	0	0	0	1	0	0	0	0	Dis3l2	DIS3 like 3'-5' exoribonuclease 2 (Dis3l2), transcript variant 1, mRNA.	+
chr1	87077887	87078897	1011	19	71.2827	48.5438	22.7389	100.096	dmr_age_neuron_8844	1	0	0	0	0	1	0	0	AK077157	adult male testis cDNA, RIKEN full-length enriched library, clone:4933415F08 product:lysyl-tRNA synthetase, pseudogene 1, full insert sequence.	+
chr1	87077887	87078897	1011	19	71.2827	48.5438	22.7389	100.096	dmr_age_neuron_8844	1	0	0	0	0	1	0	0	Alppl2	alkaline phosphatase, placental-like 2 (Alppl2), mRNA.	-
chr1	87098487	87099064	578	63	39.6712	29.6012	10.07	312.252	dmr_age_neuron_918	1	1	1	1	1	0	1	0	AK077157	adult male testis cDNA, RIKEN full-length enriched library, clone:4933415F08 product:lysyl-tRNA synthetase, pseudogene 1, full insert sequence.	+
chr1	87098487	87099064	578	63	39.6712	29.6012	10.07	312.252	dmr_age_neuron_918	1	1	1	1	1	0	1	0	Alppl2	alkaline phosphatase, placental-like 2 (Alppl2), mRNA.	-
chr1	87098487	87099064	578	63	39.6712	29.6012	10.07	312.252	dmr_age_neuron_918	1	1	1	1	1	0	1	0	Alpi	alkaline phosphatase, intestinal (Alpi), mRNA.	-
chr1	87127661	87128005	345	33	37.6746	27.4748	10.1998	198.068	dmr_age_neuron_2414	1	1	1	0	0	0	0	0	Akp3	alkaline phosphatase 3, intestine, not Mn requiring (Akp3), mRNA.	+
chr1	87174270	87174858	589	37	65.2517	51.5481	13.7036	217.649	dmr_age_neuron_2019	0	0	0	0	1	0	0	0	Prss56	protease, serine 56 (Prss56), mRNA.	+
chr1	87270625	87271412	788	45	83.1282	70.8942	12.234	261.509	dmr_age_neuron_1350	0	0	0	1	0	0	0	0	Efhd1	EF hand domain containing 1 (Efhd1), mRNA.	+
chr1	87283350	87283622	273	16	85.7025	76.4209	9.28158	71.3139	dmr_age_neuron_15011	0	0	0	1	0	0	0	0	Efhd1	EF hand domain containing 1 (Efhd1), mRNA.	+
chr1	87801333	87801637	305	7	83.3659	72.6965	10.6695	24.0084	dmr_age_neuron_44483	1	0	0	0	0	1	0	0	Atg16l1	autophagy related 16-like 1 (S. cerevisiae) (Atg16l1), transcript variant 1, mRNA.	+
chr1	87801333	87801637	305	7	83.3659	72.6965	10.6695	24.0084	dmr_age_neuron_44483	1	0	0	0	0	1	0	0	Sag	S-antigen, retina and pineal gland (arrestin) (Sag), mRNA.	+
chr1	87920291	87920429	139	6	58.9231	45.784	13.1391	18.2901	dmr_age_neuron_52158	0	0	0	1	0	0	0	0	Dgkd	diacylglycerol kinase, delta (Dgkd), mRNA.	+
chr1	88087354	88087562	209	5	87.1754	76.2076	10.9678	17.8938	dmr_age_neuron_52690	0	0	0	1	0	0	0	1
chr1	88133949	88134600	652	10	51.5252	34.6644	16.8608	35.4992	dmr_age_neuron_33006	0	0	0	1	0	0	0	1
chr1	88482451	88482851	401	30	52.4798	41.5748	10.9049	135.907	dmr_age_neuron_5087	0	0	0	0	0	0	0	1
chr1	88513138	88513926	789	16	66.4326	46.859	19.5736	81.5538	dmr_age_neuron_12318	0	0	0	0	1	0	0	0	Glrp1	glutamine repeat protein 1 (Glrp1), mRNA.	-
chr1	88577557	88578217	661	25	83.3769	71.7512	11.6257	111.127	dmr_age_neuron_7335	0	0	0	0	0	0	0	1
chr1	88580033	88580230	198	7	86.3348	75.9759	10.3589	32.8036	dmr_age_neuron_35353	0	0	0	0	0	0	0	1
chr1	88639682	88640133	452	20	72.6535	57.9665	14.687	110.365	dmr_age_neuron_7417	0	0	0	0	0	0	0	1
chr1	88721021	88721140	120	8	63.5293	53.654	9.87529	30.1426	dmr_age_neuron_37838	0	0	0	0	0	0	0	1
chr1	88753605	88753833	229	6	86.1325	75.1005	11.032	23.1845	dmr_age_neuron_45520	1	1	0	0	0	0	0	0	Platr5	pluripotency associated transcript 5 (Platr5), long non-coding RNA.	+
chr1	88793682	88794093	412	16	79.825	65.037	14.788	89.1646	dmr_age_neuron_10744	0	0	0	0	0	0	0	1
chr1	88813295	88813740	446	15	79.6684	66.8014	12.867	67.92	dmr_age_neuron_16077	0	0	0	0	0	0	0	1
chr1	89088453	89088700	248	9	84.2049	74.4286	9.77624	38.4505	dmr_age_neuron_30619	0	0	0	1	0	0	0	0	Sh3bp4	SH3-domain binding protein 4 (Sh3bp4), mRNA.	+
chr1	89095450	89096123	674	24	76.9242	63.6172	13.307	117.008	dmr_age_neuron_6693	0	0	0	1	0	0	0	0	Sh3bp4	SH3-domain binding protein 4 (Sh3bp4), mRNA.	+
chr1	89182013	89182214	202	6	62.7695	48.1941	14.5754	25.9063	dmr_age_neuron_42279	0	0	0	0	0	0	0	1
chr1	89208037	89208240	204	6	85.5146	50.2767	35.2379	54.8566	dmr_age_neuron_21023	0	0	0	0	0	0	0	1
chr1	89317994	89318314	321	9	87.1289	71.2176	15.9113	58.4725	dmr_age_neuron_19523	0	0	0	1	0	0	0	1
chr1	89394539	89395327	789	22	80.7939	68.1459	12.648	110.061	dmr_age_neuron_7453	0	0	0	1	0	0	0	0	C030007H22Rik	RIKEN cDNA C030007H22 gene (C030007H22Rik), long non-coding RNA.	-
chr1	89430357	89430492	136	6	68.941	58.142	10.799	22.5521	dmr_age_neuron_46391	0	0	0	0	0	0	0	1
chr1	89489310	89489933	624	31	65.0211	50.1903	14.8307	174.432	dmr_age_neuron_3130	0	0	0	1	0	0	0	0	Agap1	ArfGAP with GTPase domain, ankyrin repeat and PH domain 1 (Agap1), transcript variant 1, mRNA.	+
chr1	89596138	89596314	177	8	90.3243	80.7954	9.52893	38.4605	dmr_age_neuron_30612	0	0	0	1	0	0	0	0	Agap1	ArfGAP with GTPase domain, ankyrin repeat and PH domain 1 (Agap1), transcript variant 1, mRNA.	+
chr1	89600593	89601057	465	14	34.7332	53.112	-18.3788	-98.0536	dmr_age_neuron_9192	0	0	0	1	0	0	0	0	Agap1	ArfGAP with GTPase domain, ankyrin repeat and PH domain 1 (Agap1), transcript variant 1, mRNA.	+
chr1	89703111	89703782	672	33	75.3457	63.5067	11.839	176.692	dmr_age_neuron_3048	0	0	0	1	0	0	0	0	Agap1	ArfGAP with GTPase domain, ankyrin repeat and PH domain 1 (Agap1), transcript variant 1, mRNA.	+
chr1	89708631	89708769	139	5	43.1982	55.3338	-12.1356	-16.8479	dmr_age_neuron_53949	0	0	0	1	0	0	0	0	Agap1	ArfGAP with GTPase domain, ankyrin repeat and PH domain 1 (Agap1), transcript variant 1, mRNA.	+
chr1	89821519	89821638	120	8	86.3501	77.2119	9.13813	31.9049	dmr_age_neuron_36200	0	0	0	1	0	0	0	0	Agap1	ArfGAP with GTPase domain, ankyrin repeat and PH domain 1 (Agap1), transcript variant 1, mRNA.	+
chr1	89880189	89880455	267	19	54.5822	40.2736	14.3086	110.304	dmr_age_neuron_7425	0	0	0	1	0	0	0	0	Agap1	ArfGAP with GTPase domain, ankyrin repeat and PH domain 1 (Agap1), transcript variant 1, mRNA.	+
chr1	89912502	89912661	160	7	81.3653	72.2787	9.08656	28.1388	dmr_age_neuron_39935	0	0	0	0	0	0	0	1
chr1	89970768	89971064	297	14	63.7504	53.5773	10.1731	51.6402	dmr_age_neuron_22549	0	0	0	1	0	0	0	0	Asb18	ankyrin repeat and SOCS box-containing 18 (Asb18), mRNA.	-
chr1	90008973	90009117	145	6	89.4472	78.6873	10.7599	23.8254	dmr_age_neuron_44703	0	0	0	1	0	0	0	0	Asb18	ankyrin repeat and SOCS box-containing 18 (Asb18), mRNA.	-
chr1	90036585	90036886	302	6	87.1726	71.8847	15.288	28.1462	dmr_age_neuron_39919	0	0	0	0	0	1	0	0	Iqca	IQ motif containing with AAA domain (Iqca), mRNA.	-
chr1	90041151	90041342	192	8	79.4992	67.2787	12.2205	29.4657	dmr_age_neuron_38546	0	1	0	0	0	0	0	0	Iqca	IQ motif containing with AAA domain (Iqca), mRNA.	-
chr1	90051216	90052217	1002	27	72.9217	60.7969	12.1248	115.158	dmr_age_neuron_6889	0	0	0	1	0	0	0	0	Iqca	IQ motif containing with AAA domain (Iqca), mRNA.	-
chr1	90137026	90137152	127	7	91.3161	81.8117	9.5044	27.1526	dmr_age_neuron_40933	0	0	0	1	0	0	0	0	Iqca	IQ motif containing with AAA domain (Iqca), mRNA.	-
chr1	90162574	90162795	222	20	76.1566	66.0255	10.1312	99.5491	dmr_age_neuron_8925	0	0	0	0	1	0	0	0	Iqca	IQ motif containing with AAA domain (Iqca), mRNA.	-
chr1	90169256	90169487	232	8	87.7908	78.5085	9.28226	31.2855	dmr_age_neuron_36770	0	0	0	0	0	0	0	1
chr1	90184205	90184492	288	11	68.2912	49.3097	18.9815	62.016	dmr_age_neuron_18098	0	0	0	0	0	0	0	1
chr1	90189336	90189807	472	22	74.9956	61.5544	13.4413	113.278	dmr_age_neuron_7099	0	0	0	0	0	0	0	1
chr1	90220428	90220671	244	19	71.9054	61.2606	10.6448	78.0809	dmr_age_neuron_13129	0	0	0	0	0	1	0	0	Ackr3	atypical chemokine receptor 3 (Ackr3), transcript variant 2, mRNA.	+
chr1	90228641	90228913	273	11	74.359	64.4864	9.87264	47.7487	dmr_age_neuron_24636	0	0	0	0	0	0	0	1
chr1	90237098	90237234	137	4	85.3761	70.9822	14.3939	13.7323	dmr_age_neuron_58515	0	0	0	0	0	0	0	1
chr1	90246107	90246346	240	8	89.5668	80.7513	8.81551	34.7263	dmr_age_neuron_33629	0	0	0	0	0	0	0	1
chr1	90268038	90268849	812	43	78.5978	65.7525	12.8453	281.045	dmr_age_neuron_1173	0	0	0	0	0	0	0	1
chr1	90334898	90335340	443	36	55.0906	39.2835	15.8071	260.951	dmr_age_neuron_1357	0	0	0	0	0	0	0	1
chr1	90368596	90368717	122	18	69.1134	59.3973	9.71611	77.6065	dmr_age_neuron_13270	0	0	0	0	0	0	0	1
chr1	90373315	90373540	226	6	71.6928	60.2969	11.396	18.4846	dmr_age_neuron_51921	0	0	0	0	0	0	0	1
chr1	90394342	90394514	173	5	82.2606	71.5781	10.6825	17.6667	dmr_age_neuron_52963	0	0	0	0	0	0	0	1
chr1	90470325	90470764	440	17	78.3862	66.2733	12.1129	86.2597	dmr_age_neuron_11301	0	0	0	0	0	0	0	1
chr1	90551644	90551766	123	8	81.8662	72.5304	9.33581	32.9867	dmr_age_neuron_35211	0	0	0	0	0	0	0	1
chr1	90566483	90567198	716	24	74.4708	62.7941	11.6766	106.11	dmr_age_neuron_7979	0	0	0	0	0	0	0	1
chr1	90658949	90659268	320	14	88.845	79.1448	9.70025	59.1512	dmr_age_neuron_19230	0	0	0	0	0	0	0	1
chr1	90906717	90907379	663	18	82.3851	68.3391	14.046	93.9763	dmr_age_neuron_9833	0	0	0	0	1	0	0	0	Mlph	melanophilin (Mlph), mRNA.	+
chr1	90909588	90910001	414	28	67.5575	56.5797	10.9777	123.939	dmr_age_neuron_6040	0	0	0	0	1	0	0	0	Mlph	melanophilin (Mlph), mRNA.	+
chr1	90914878	90915458	581	42	48.002	35.6143	12.3877	231.732	dmr_age_neuron_1773	1	0	1	1	0	0	0	0	Mlph	melanophilin (Mlph), mRNA.	+
chr1	91003675	91004232	558	15	82.8807	70.9377	11.943	53.6181	dmr_age_neuron_21589	0	0	0	1	0	0	0	1
chr1	91034252	91034815	564	13	86.2007	69.5353	16.6654	65.2015	dmr_age_neuron_16960	0	0	0	1	0	0	0	1
chr1	91066832	91066979	148	4	93.9071	81.6217	12.2854	13.6879	dmr_age_neuron_58590	0	0	0	1	0	0	0	0	Lrrfip1	leucine rich repeat (in FLII) interacting protein 1 (Lrrfip1), transcript variant 1, mRNA.	+
chr1	91079897	91080116	220	14	78.1716	64.3703	13.8013	72.7837	dmr_age_neuron_14629	0	0	0	1	0	0	0	0	Lrrfip1	leucine rich repeat (in FLII) interacting protein 1 (Lrrfip1), transcript variant 1, mRNA.	+
chr1	91166760	91166894	135	10	85.5887	74.6674	10.9213	39.1522	dmr_age_neuron_30086	0	0	1	1	0	0	0	0	Rbm44	RNA binding motif protein 44 (Rbm44), mRNA.	+
chr1	91366880	91367026	147	10	43.8924	33.3854	10.5069	46.1812	dmr_age_neuron_25513	1	0	0	1	0	1	0	0	Klhl30	kelch-like 30 (Klhl30), mRNA.	+
chr1	91366880	91367026	147	10	43.8924	33.3854	10.5069	46.1812	dmr_age_neuron_25513	1	0	0	1	0	1	0	0	Fam132b	family with sequence similarity 132, member B (Fam132b), mRNA.	+
chr1	91366880	91367026	147	10	43.8924	33.3854	10.5069	46.1812	dmr_age_neuron_25513	1	0	0	1	0	1	0	0	Ilkap	integrin-linked kinase-associated serine/threonine phosphatase 2C (Ilkap), mRNA.	-
chr1	91464507	91464635	129	6	64.6596	52.3906	12.269	22.4997	dmr_age_neuron_46457	0	0	0	0	1	0	0	0	Per2	period circadian clock 2 (Per2), mRNA.	-
chr1	91482586	91482834	249	12	77.7013	58.0005	19.7008	75.7257	dmr_age_neuron_13782	0	0	0	0	0	0	0	1
chr1	91570031	91570192	162	4	91.0039	79.3786	11.6253	15.6436	dmr_age_neuron_55556	0	0	0	0	0	0	0	1
chr1	91685623	91685918	296	16	71.1062	56.6874	14.4188	90.3894	dmr_age_neuron_10513	0	0	0	0	0	0	0	1
chr1	91732539	91732773	235	21	68.8592	58.915	9.94421	93.7131	dmr_age_neuron_9886	0	0	0	0	0	0	0	1
chr1	91770412	91771101	690	44	42.8933	32.0869	10.8064	214.647	dmr_age_neuron_2078	0	0	0	0	0	0	0	1
chr1	91785574	91785714	141	6	89.2589	79.6346	9.62428	25.1937	dmr_age_neuron_43094	0	0	0	0	0	0	0	0
chr1	91800227	91800764	538	32	74.0289	63.2311	10.7978	178.787	dmr_age_neuron_2976	1	1	1	0	0	0	0	0	Twist2	twist basic helix-loop-helix transcription factor 2 (Twist2), mRNA.	+
chr1	91800227	91800764	538	32	74.0289	63.2311	10.7978	178.787	dmr_age_neuron_2976	1	1	1	0	0	0	0	0	AK028549	0 day neonate skin cDNA, RIKEN full-length enriched library, clone:4632428D17 product:weakly similar to hypothetical protein DKFZp586K1520.1 (fragment) [Homo sapiens], full insert sequence.	-
chr1	91837520	91837668	149	4	80.4299	64.3892	16.0407	16.3007	dmr_age_neuron_54643	0	0	0	1	0	0	0	0	Twist2	twist basic helix-loop-helix transcription factor 2 (Twist2), mRNA.	+
chr1	91844752	91845055	304	7	72.4511	58.632	13.8191	26.2419	dmr_age_neuron_41914	0	1	0	1	0	0	0	0	Twist2	twist basic helix-loop-helix transcription factor 2 (Twist2), mRNA.	+
chr1	92109645	92109831	187	12	88.72	79.2417	9.47839	52.3727	dmr_age_neuron_22155	0	0	0	1	0	0	0	0	Hdac4	histone deacetylase 4 (Hdac4), mRNA.	-
chr1	92270948	92271063	116	5	63.1212	51.5309	11.5903	14.7547	dmr_age_neuron_56858	0	0	0	0	0	0	0	1
chr1	92397364	92397956	593	29	53.616	39.1274	14.4886	165.131	dmr_age_neuron_3475	0	0	0	0	0	0	0	1
chr1	92699013	92700053	1041	36	63.1509	48.6831	14.4678	183.841	dmr_age_neuron_2818	0	0	0	0	0	0	0	1
chr1	92727508	92727651	144	12	58.0278	47.5933	10.4345	40.3341	dmr_age_neuron_29200	0	0	0	0	0	0	0	1
chr1	92790563	92791759	1197	36	61.3587	46.1651	15.1937	192.327	dmr_age_neuron_2568	0	0	0	0	0	0	0	1
chr1	92805954	92806138	185	4	80.5087	66.1374	14.3714	14.7955	dmr_age_neuron_56809	0	0	0	0	0	0	0	1
chr1	92899821	92900026	206	9	72.8901	62.3646	10.5255	34.3426	dmr_age_neuron_33984	1	0	0	1	1	1	0	0	Dusp28	dual specificity phosphatase 28 (Dusp28), mRNA.	+
chr1	92899821	92900026	206	9	72.8901	62.3646	10.5255	34.3426	dmr_age_neuron_33984	1	0	0	1	1	1	0	0	Ankmy1	ankyrin repeat and MYND domain containing 1 (Ankmy1), mRNA.	-
chr1	92899821	92900026	206	9	72.8901	62.3646	10.5255	34.3426	dmr_age_neuron_33984	1	0	0	1	1	1	0	0	AK017177	11 days pregnant adult female ovary and uterus cDNA, RIKEN full-length enriched library, clone:5033417F24 product:hypothetical protein, full insert sequence.	-
chr1	93056991	93057197	207	10	70.5681	86.0559	-15.4879	-58.7212	dmr_age_neuron_19423	0	0	0	1	0	0	0	0	Kif1a	kinesin family member 1A (Kif1a), transcript variant 4, mRNA.	-
chr1	93175642	93176036	395	17	77.7852	68.6398	9.14537	74.1079	dmr_age_neuron_14255	0	0	0	1	0	0	0	0	Crocc2	ciliary rootlet coiled-coil, rootletin family member 2 (Crocc2), mRNA.	+
chr1	93210001	93210720	720	28	79.8084	69.8997	9.90869	117.33	dmr_age_neuron_6664	0	0	0	1	0	0	0	0	Crocc2	ciliary rootlet coiled-coil, rootletin family member 2 (Crocc2), mRNA.	+
chr1	93211478	93211895	418	19	82.5869	73.4444	9.1425	80.4381	dmr_age_neuron_12584	0	0	0	1	0	0	0	0	Crocc2	ciliary rootlet coiled-coil, rootletin family member 2 (Crocc2), mRNA.	+
chr1	93272207	93272734	528	35	34.1471	23.726	10.4211	185.061	dmr_age_neuron_2781	0	0	1	1	0	0	0	0	Sned1	sushi, nidogen and EGF-like domains 1 (Sned1), mRNA.	+
chr1	93272207	93272734	528	35	34.1471	23.726	10.4211	185.061	dmr_age_neuron_2781	0	0	1	1	0	0	0	0	Mir6901	microRNA 6901 (Mir6901), microRNA.	+
chr1	93333192	93333362	171	4	88.4709	75.1339	13.337	15.354	dmr_age_neuron_56000	0	0	0	1	0	0	0	0	Pask	PAS domain containing serine/threonine kinase (Pask), mRNA.	-
chr1	93372975	93373211	237	17	66.5136	57.2681	9.24553	63.7527	dmr_age_neuron_17472	1	0	1	0	0	1	0	0	Ppp1r7	protein phosphatase 1, regulatory (inhibitor) subunit 7 (Ppp1r7), mRNA.	+
chr1	93372975	93373211	237	17	66.5136	57.2681	9.24553	63.7527	dmr_age_neuron_17472	1	0	1	0	0	1	0	0	Ano7	anoctamin 7 (Ano7), transcript variant 1, mRNA.	+
chr1	93398327	93398507	181	8	87.2007	76.6097	10.591	33.2973	dmr_age_neuron_34951	0	0	0	1	0	1	0	0	Ano7	anoctamin 7 (Ano7), transcript variant 1, mRNA.	+
chr1	93398327	93398507	181	8	87.2007	76.6097	10.591	33.2973	dmr_age_neuron_34951	0	0	0	1	0	1	0	0	Hdlbp	high density lipoprotein (HDL) binding protein (Hdlbp), transcript variant 2, mRNA.	-
chr1	93403982	93404153	172	10	77.9416	66.4908	11.4507	40.6171	dmr_age_neuron_28996	0	1	1	0	0	0	0	0	Ano7	anoctamin 7 (Ano7), transcript variant 1, mRNA.	+
chr1	93403982	93404153	172	10	77.9416	66.4908	11.4507	40.6171	dmr_age_neuron_28996	0	1	1	0	0	0	0	0	Hdlbp	high density lipoprotein (HDL) binding protein (Hdlbp), transcript variant 2, mRNA.	-
chr1	93812604	93812758	155	15	75.7466	66.7981	8.94849	63.9078	dmr_age_neuron_17428	0	0	1	1	0	0	0	0	Ing5	inhibitor of growth family, member 5 (Ing5), mRNA.	+
chr1	94325868	94326351	484	6	93.7281	79.0302	14.6979	22.916	dmr_age_neuron_45889	0	0	0	0	0	0	0	1
chr1	94637347	94637697	351	6	86.856	73.632	13.224	19.3874	dmr_age_neuron_50765	0	0	0	0	0	0	0	1
chr1	94753794	94753949	156	4	61.3332	43.9954	17.3378	11.0654	dmr_age_neuron_61283	0	0	0	0	0	0	0	1
chr1	94874190	94874845	656	11	93.4892	81.9995	11.4897	38.951	dmr_age_neuron_30219	0	0	0	0	0	0	0	1
chr1	95137106	95137565	460	7	88.5119	69.3524	19.1595	31.6263	dmr_age_neuron_36452	0	0	0	0	0	0	0	1
chr1	95247769	95247986	218	6	92.7151	81.3589	11.3562	21.2559	dmr_age_neuron_48206	0	0	0	0	0	0	0	1
chr1	95329536	95329644	109	4	89.1946	74.2829	14.9117	12.7501	dmr_age_neuron_59895	0	0	1	0	0	0	0	0	Fam174a	family with sequence similarity 174, member A (Fam174a), mRNA.	+
chr1	95476464	95476661	198	4	92.8882	76.5004	16.3878	12.0596	dmr_age_neuron_60665	0	0	0	0	0	0	0	1
chr1	95570164	95570291	128	4	95.7047	82.1649	13.5399	12.6212	dmr_age_neuron_60076	0	0	0	0	0	0	0	1
chr1	95717099	95717326	228	5	91.6326	81.3149	10.3177	18.5629	dmr_age_neuron_51800	1	0	0	0	0	0	0	0	4930598F16Rik	RIKEN cDNA 4930598F16 gene (4930598F16Rik), long non-coding RNA.	-
chr1	95741898	95742027	130	6	96.9691	86.1724	10.7968	20.9622	dmr_age_neuron_48641	0	0	0	0	0	0	0	1
chr1	95808865	95809377	513	7	83.4495	69.9382	13.5113	20.736	dmr_age_neuron_48971	0	0	0	0	0	0	0	1
chr1	95821466	95821806	341	9	88.0321	75.4624	12.5698	33.7992	dmr_age_neuron_34451	0	0	0	0	0	0	0	1
chr1	95822767	95823316	550	5	94.4657	79.5017	14.964	20.6044	dmr_age_neuron_49151	0	0	0	0	0	0	0	1
chr1	95909598	95910302	705	8	87.8258	65.8025	22.0233	37.9607	dmr_age_neuron_31039	0	0	0	0	0	0	0	1
chr1	96365991	96366245	255	5	90.0069	66.5622	23.4448	15.9726	dmr_age_neuron_55084	0	0	0	0	0	0	0	1
chr1	96530666	96530793	128	6	84.2679	66.457	17.8109	21.7129	dmr_age_neuron_47544	0	0	0	0	0	0	0	1
chr1	96595826	96596290	465	13	83.9789	71.4519	12.527	46.6357	dmr_age_neuron_25270	0	0	0	0	0	0	0	1
chr1	96714632	96715293	662	10	86.507	71.0498	15.4572	34.9527	dmr_age_neuron_33443	0	0	0	0	0	0	0	1
chr1	96729358	96729759	402	7	82.8826	71.7771	11.1055	26.6895	dmr_age_neuron_41425	0	0	0	0	0	0	0	1
chr1	96764548	96764683	136	4	91.6864	75.4584	16.228	15.7104	dmr_age_neuron_55452	0	0	0	0	0	0	0	1
chr1	96794205	96794997	793	23	67.0543	51.2843	15.7699	112.191	dmr_age_neuron_7207	0	0	0	0	0	0	0	1
chr1	96814177	96814404	228	4	85.0392	68.9418	16.0974	15.8492	dmr_age_neuron_55255	0	0	0	0	0	1	0	0	Slco4c1	solute carrier organic anion transporter family, member 4C1 (Slco4c1), mRNA.	-
chr1	96862601	96862911	311	12	85.9039	66.5131	19.3908	68.2439	dmr_age_neuron_15992	0	0	0	1	1	0	0	0	Panct2	pluripotency-associated noncoding transcript 2 (Panct2), long non-coding RNA.	+
chr1	96862601	96862911	311	12	85.9039	66.5131	19.3908	68.2439	dmr_age_neuron_15992	0	0	0	1	1	0	0	0	Slco4c1	solute carrier organic anion transporter family, member 4C1 (Slco4c1), mRNA.	-
chr1	97622574	97622787	214	5	58.8641	46.0942	12.7698	16.1712	dmr_age_neuron_54823	0	0	1	0	0	0	0	1
chr1	97632588	97632900	313	13	91.0217	82.4592	8.56249	54.4875	dmr_age_neuron_21187	0	0	1	0	0	0	0	0
chr1	97686087	97686245	159	4	93.7867	83.4347	10.352	16.5408	dmr_age_neuron_54335	0	0	0	0	0	0	0	1
chr1	98141044	98141280	237	8	70.2379	58.0964	12.1414	27.5782	dmr_age_neuron_40482	0	0	0	1	0	0	0	0	1810006J02Rik	RIKEN cDNA 1810006J02 gene (1810006J02Rik), long non-coding RNA.	+
chr1	98821654	98821992	339	6	92.8856	79.4356	13.4501	23.0767	dmr_age_neuron_45664	0	0	0	0	0	0	0	1
chr1	98955988	98957301	1314	8	90.0847	71.4234	18.6613	23.8607	dmr_age_neuron_44659	0	0	0	0	0	0	0	1
chr1	98975661	98975958	298	4	83.9805	68.9855	14.995	11.4696	dmr_age_neuron_61102	0	0	0	0	0	0	0	1
chr1	98978459	98978735	277	6	91.6611	77.8309	13.8302	20.3913	dmr_age_neuron_49414	0	0	0	0	0	0	0	1
chr1	98985264	98985956	693	10	85.2664	64.8032	20.4632	46.1597	dmr_age_neuron_25523	0	0	0	0	0	0	0	1
chr1	99033886	99034076	191	6	87.3934	72.0864	15.307	21.1956	dmr_age_neuron_48298	0	0	0	0	0	0	0	1
chr1	99098693	99099270	578	4	75.5482	56.2287	19.3195	13.7011	dmr_age_neuron_58568	0	0	0	0	0	0	0	1
chr1	99174027	99174712	686	4	61.2715	32.8604	28.4111	17.0652	dmr_age_neuron_53679	0	0	0	0	0	0	0	1
chr1	99198507	99199444	938	10	89.9248	67.0808	22.844	57.1822	dmr_age_neuron_20074	0	0	0	0	0	0	0	1
chr1	99200762	99200888	127	6	90.6749	77.4811	13.1938	22.2485	dmr_age_neuron_46782	0	0	0	0	0	0	0	1
chr1	99231126	99231246	121	4	89.0344	72.0875	16.9469	14.6912	dmr_age_neuron_56960	0	0	0	0	0	0	0	1
chr1	99269650	99269973	324	6	92.2196	79.3599	12.8597	20.8329	dmr_age_neuron_48823	0	0	0	0	0	0	0	1
chr1	99271666	99273513	1848	16	90.6948	74.8281	15.8667	59.1862	dmr_age_neuron_19220	0	0	0	0	0	0	0	1
chr1	99728760	99729264	505	12	83.1583	70.302	12.8563	40.7723	dmr_age_neuron_28873	0	0	0	0	0	0	0	1
chr1	99733782	99733940	159	9	93.9211	79.8138	14.1073	45.681	dmr_age_neuron_25818	0	0	0	0	0	0	0	1
chr1	99776381	99776512	132	4	85.7239	56.5861	29.1379	21.9759	dmr_age_neuron_47173	0	0	0	1	0	0	0	0	Cntnap5b	contactin associated protein-like 5B (Cntnap5b), mRNA.	+
chr1	99800394	99800811	418	5	89.1308	73.6878	15.443	14.5707	dmr_age_neuron_57148	0	0	0	1	0	0	0	0	Cntnap5b	contactin associated protein-like 5B (Cntnap5b), mRNA.	+
chr1	99832643	99832770	128	8	89.3502	77.826	11.5243	28.3915	dmr_age_neuron_39682	0	0	0	1	0	0	0	0	Cntnap5b	contactin associated protein-like 5B (Cntnap5b), mRNA.	+
chr1	99859644	99860184	541	8	79.4916	59.7491	19.7424	26.472	dmr_age_neuron_41687	0	0	0	1	0	0	0	0	Cntnap5b	contactin associated protein-like 5B (Cntnap5b), mRNA.	+
chr1	99860766	99861171	406	4	89.9552	73.3222	16.633	13.0491	dmr_age_neuron_59505	0	0	0	1	0	0	0	0	Cntnap5b	contactin associated protein-like 5B (Cntnap5b), mRNA.	+
chr1	99888227	99888944	718	8	86.4635	61.14	25.3234	37.5865	dmr_age_neuron_31328	0	0	0	1	0	0	0	0	Cntnap5b	contactin associated protein-like 5B (Cntnap5b), mRNA.	+
chr1	99912414	99913064	651	6	54.7902	44.8737	9.91646	9.37461	dmr_age_neuron_61516	0	0	0	1	0	0	0	0	Cntnap5b	contactin associated protein-like 5B (Cntnap5b), mRNA.	+
chr1	99958532	99958811	280	7	91.1933	78.2126	12.9807	22.0488	dmr_age_neuron_47073	0	0	0	1	0	0	0	0	Cntnap5b	contactin associated protein-like 5B (Cntnap5b), mRNA.	+
chr1	100255139	100255772	634	5	93.9825	82.8183	11.1642	9.31038	dmr_age_neuron_61519	0	0	1	1	0	0	0	0	Cntnap5b	contactin associated protein-like 5B (Cntnap5b), mRNA.	+
chr1	100290450	100290969	520	8	86.1545	70.6039	15.5506	28.2434	dmr_age_neuron_39837	0	0	0	1	0	0	0	0	Cntnap5b	contactin associated protein-like 5B (Cntnap5b), mRNA.	+
chr1	100383791	100384063	273	12	91.9182	79.6872	12.231	50.9507	dmr_age_neuron_22878	0	0	0	1	0	0	0	0	Cntnap5b	contactin associated protein-like 5B (Cntnap5b), mRNA.	+
chr1	100395108	100395489	382	4	89.2646	68.9799	20.2848	14.7307	dmr_age_neuron_56898	0	0	0	1	0	0	0	0	Cntnap5b	contactin associated protein-like 5B (Cntnap5b), mRNA.	+
chr1	100421631	100422176	546	8	88.6763	67.1008	21.5754	45.2538	dmr_age_neuron_26062	0	0	0	1	0	0	0	0	Cntnap5b	contactin associated protein-like 5B (Cntnap5b), mRNA.	+
chr1	100717368	100717536	169	4	93.2608	76.6358	16.625	13.9713	dmr_age_neuron_58125	0	0	0	0	0	0	0	1
chr1	100948430	100948558	129	4	89.0693	67.5872	21.4822	15.5017	dmr_age_neuron_55779	0	0	0	0	0	0	0	1
chr1	101139267	101139457	191	4	86.5091	70.3525	16.1567	13.6973	dmr_age_neuron_58575	0	0	0	0	0	0	0	1
chr1	101177404	101177722	319	4	71.2803	88.4827	-17.2025	-12.2999	dmr_age_neuron_60430	0	1	0	0	0	0	0	0	Gm20268	predicted gene, 20268 (Gm20268), long non-coding RNA.	+
chr1	101554372	101554585	214	12	90.2899	80.7419	9.54806	52.2793	dmr_age_neuron_22201	0	0	0	0	0	0	0	1
chr1	101621942	101622171	230	6	88.4963	70.7885	17.7078	26.4283	dmr_age_neuron_41722	0	0	0	0	0	0	0	1
chr1	101639218	101640083	866	22	83.9459	68.1753	15.7706	91.0748	dmr_age_neuron_10390	0	0	0	0	0	0	0	1
chr1	101710736	101710865	130	8	91.0239	82.1272	8.89676	35.9913	dmr_age_neuron_32583	0	0	0	0	0	0	0	1
chr1	101715185	101715291	107	6	89.5336	71.7206	17.8131	28.4886	dmr_age_neuron_39578	0	0	0	0	0	0	0	1
chr1	101807653	101808249	597	6	94.3827	73.9635	20.4192	24.5285	dmr_age_neuron_43857	0	0	0	0	0	0	0	1
chr1	101828509	101828635	127	4	78.7587	64.2813	14.4774	11.4977	dmr_age_neuron_61085	0	0	0	0	0	0	0	1
chr1	101871192	101871734	543	8	83.552	67.3799	16.172	23.9346	dmr_age_neuron_44572	0	0	0	0	0	0	0	1
chr1	102347282	102348233	952	8	89.9879	74.4209	15.567	29.3103	dmr_age_neuron_38708	0	0	0	0	0	0	0	1
chr1	102432836	102433007	172	6	97.8727	86.0919	11.7807	21.3913	dmr_age_neuron_47998	0	0	0	0	0	0	0	1
chr1	102494078	102494391	314	7	88.6077	76.8135	11.7942	25.1031	dmr_age_neuron_43190	0	0	0	1	0	0	0	1
chr1	102683249	102684520	1272	4	96.0807	72.5199	23.5608	16.9523	dmr_age_neuron_53830	0	0	0	0	0	0	0	1
chr1	102743764	102743870	107	6	92.439	82.1156	10.3234	21.4766	dmr_age_neuron_47884	0	0	0	0	0	0	0	1
chr1	103332798	103332983	186	4	89.6025	78.2082	11.3943	13.709	dmr_age_neuron_58551	0	0	0	0	0	0	0	1
chr1	103978255	103978830	576	4	93.3232	71.9964	21.3269	17.5815	dmr_age_neuron_53068	0	0	0	0	0	0	0	1
chr1	104103981	104104566	586	5	88.9682	76.5606	12.4075	16.2732	dmr_age_neuron_54680	0	0	0	0	0	0	0	1
chr1	104654394	104654757	364	8	82.208	62.6324	19.5755	37.1145	dmr_age_neuron_31704	0	0	0	0	0	0	0	1	AB335738	non-coding RNA, oocyte_clustered_small_RNA939, complete sequence.	+
chr1	104654394	104654757	364	8	82.208	62.6324	19.5755	37.1145	dmr_age_neuron_31704	0	0	0	0	0	0	0	1	AB335737	non-coding RNA, oocyte_clustered_small_RNA938, complete sequence.	-
chr1	104843893	104844511	619	10	92.8924	81.0651	11.8273	33.6217	dmr_age_neuron_34628	0	0	0	1	0	0	0	0	Cdh20	cadherin 20 (Cdh20), mRNA.	+
chr1	104994976	104995170	195	14	74.0156	62.7871	11.2285	55.3878	dmr_age_neuron_20802	0	1	1	0	0	0	0	0	Cdh20	cadherin 20 (Cdh20), mRNA.	+
chr1	105040856	105041504	649	6	90.2188	70.2117	20.0071	21.9828	dmr_age_neuron_47157	0	0	0	0	0	0	0	1
chr1	105178953	105179117	165	5	35.8203	26.1202	9.7001	17.105	dmr_age_neuron_53623	0	0	0	0	0	0	0	1
chr1	105188463	105188795	333	7	83.3526	67.2392	16.1134	33.112	dmr_age_neuron_35113	0	0	0	0	0	0	0	1
chr1	105198950	105199114	165	4	74.5099	59.1829	15.327	11.8175	dmr_age_neuron_60875	0	0	0	0	0	0	0	1
chr1	105199583	105200286	704	5	83.8583	69.049	14.8093	20.2264	dmr_age_neuron_49644	0	0	0	0	0	0	0	1
chr1	105334731	105335195	465	6	83.5471	63.0402	20.5069	36.7994	dmr_age_neuron_31937	0	0	0	1	0	0	0	0	Rnf152	ring finger protein 152 (Rnf152), transcript variant 2, mRNA.	-
chr1	105399006	105399130	125	4	64.3647	44.9421	19.4225	12.1465	dmr_age_neuron_60583	0	0	0	1	0	0	0	1
chr1	105558912	105559279	368	10	94.858	84.2713	10.5867	40.5786	dmr_age_neuron_29028	0	0	0	1	0	0	0	0	Pign	phosphatidylinositol glycan anchor biosynthesis, class N (Pign), mRNA.	-
chr1	105576887	105577018	132	4	95.5286	83.4472	12.0814	15.6118	dmr_age_neuron_55617	0	0	0	1	0	0	0	0	Pign	phosphatidylinositol glycan anchor biosynthesis, class N (Pign), mRNA.	-
chr1	105803068	105803303	236	12	77.8185	67.3076	10.5109	44.8812	dmr_age_neuron_26262	0	0	0	1	0	0	0	0	Tnfrsf11a	tumor necrosis factor receptor superfamily, member 11a, NFKB activator (Tnfrsf11a), mRNA.	+
chr1	105880633	105880815	183	12	54.3841	42.94	11.4441	69.771	dmr_age_neuron_15473	0	0	0	0	0	0	0	1
chr1	105880957	105882198	1242	58	50.9895	40.1036	10.8859	248.918	dmr_age_neuron_1517	0	0	0	0	0	0	0	1
chr1	105895518	105895996	479	11	86.7568	74.7126	12.0441	52.1459	dmr_age_neuron_22271	0	0	0	0	0	0	0	1
chr1	105964671	105964893	223	8	84.9631	73.5765	11.3866	30.3413	dmr_age_neuron_37670	0	0	0	0	0	0	0	1
chr1	106019634	106020223	590	17	78.245	64.3077	13.9374	73.0304	dmr_age_neuron_14560	0	0	1	1	0	0	0	0	Zcchc2	zinc finger, CCHC domain containing 2 (Zcchc2), transcript variant A, mRNA.	+
chr1	106191986	106192204	219	16	75.3534	63.0304	12.323	70.6515	dmr_age_neuron_15194	0	0	0	1	0	0	0	0	Phlpp1	PH domain and leucine rich repeat protein phosphatase 1 (Phlpp1), mRNA.	+
chr1	106413226	106413492	267	6	87.2664	74.2716	12.9947	21.566	dmr_age_neuron_47740	0	0	0	0	0	0	0	1
chr1	106465483	106466268	786	23	68.7698	55.1826	13.5872	94.2861	dmr_age_neuron_9763	0	0	0	0	0	0	0	1
chr1	106690943	106691608	666	21	82.4018	68.5242	13.8777	102.477	dmr_age_neuron_8500	1	1	0	1	0	0	0	0	Bcl2	B cell leukemia/lymphoma 2 (Bcl2), transcript variant 1, mRNA.	-
chr1	106690943	106691608	666	21	82.4018	68.5242	13.8777	102.477	dmr_age_neuron_8500	1	1	0	1	0	0	0	0	AK156935	activated spleen cDNA, RIKEN full-length enriched library, clone:F830108I23 product:unclassifiable, full insert sequence.	-
chr1	106707322	106707580	259	7	56.3743	42.6559	13.7184	23.152	dmr_age_neuron_45570	0	0	0	1	0	0	0	0	Bcl2	B cell leukemia/lymphoma 2 (Bcl2), transcript variant 1, mRNA.	-
chr1	106748913	106749080	168	4	90.5852	75.7606	14.8246	18.5213	dmr_age_neuron_51861	0	0	0	1	0	0	0	0	Kdsr	3-ketodihydrosphingosine reductase (Kdsr), transcript variant 1, mRNA.	-
chr1	107571538	107571646	109	4	94.1667	81.6602	12.5065	14.4231	dmr_age_neuron_57384	0	0	0	0	0	0	0	1
chr1	107577894	107578481	588	4	79.4339	65.5006	13.9333	10.8155	dmr_age_neuron_61374	0	0	0	0	0	0	0	1
chr1	107657446	107657822	377	12	84.7381	70.5612	14.1769	46.2447	dmr_age_neuron_25478	0	0	0	0	0	0	0	1
chr1	107660053	107660178	126	4	83.9071	68.454	15.4532	13.1299	dmr_age_neuron_59387	0	0	0	0	0	0	0	1
chr1	107780523	107781381	859	8	89.9239	74.4552	15.4687	32.3046	dmr_age_neuron_35815	0	0	0	0	0	0	0	1
chr1	107813881	107814340	460	6	90.0765	67.7739	22.3026	32.9056	dmr_age_neuron_35273	0	0	0	0	0	0	0	1
chr1	107843362	107843694	333	6	91.4659	71.3851	20.0808	21.7611	dmr_age_neuron_47473	0	0	0	0	0	0	0	1
chr1	107906902	107907203	302	6	90.4605	74.1983	16.2622	23.017	dmr_age_neuron_45733	0	0	0	0	0	0	0	1
chr1	107986506	107987178	673	6	84.6583	65.4013	19.257	21.1785	dmr_age_neuron_48331	0	0	0	1	0	0	0	1
chr1	108018846	108019183	338	8	81.9035	64.5687	17.3347	27.7773	dmr_age_neuron_40278	0	0	0	1	0	0	0	1
chr1	108190504	108190644	141	4	85.9472	59.91	26.0372	24.1378	dmr_age_neuron_44320	0	0	0	0	0	0	0	1
chr1	108342089	108342281	193	4	69.5319	42.0864	27.4455	20.4113	dmr_age_neuron_49388	0	0	0	0	0	0	0	1
chr1	108361143	108361252	110	6	83.5556	67.332	16.2236	21.3402	dmr_age_neuron_48073	0	0	0	0	0	0	0	1
chr1	108372818	108372953	136	4	86.2084	56.5019	29.7065	23.2341	dmr_age_neuron_45460	0	0	0	0	0	0	0	1
chr1	108378584	108378698	115	8	91.1108	82.1277	8.9831	33.5964	dmr_age_neuron_34650	0	0	1	0	0	0	0	1
chr1	108456728	108456859	132	7	90.7737	78.8968	11.8769	27.6512	dmr_age_neuron_40410	0	0	0	0	0	0	0	1
chr1	108468467	108468664	198	6	87.8674	74.6404	13.2271	24.7418	dmr_age_neuron_43621	0	0	0	0	0	0	0	1
chr1	108656127	108657183	1057	6	85.0665	67.843	17.2235	20.0059	dmr_age_neuron_49934	0	0	0	0	0	0	0	1
chr1	108666596	108666815	220	4	94.8158	80.6183	14.1974	14.0376	dmr_age_neuron_58003	0	0	0	0	0	0	0	1
chr1	108701142	108701273	132	4	90.6973	73.0486	17.6487	17.008	dmr_age_neuron_53760	0	0	0	0	0	0	0	1
chr1	108720668	108720807	140	7	85.5805	72.807	12.7735	25.7984	dmr_age_neuron_42415	0	0	0	0	0	0	0	1
chr1	108834958	108835085	128	4	63.1834	88.4091	-25.2257	-12.8208	dmr_age_neuron_59811	0	0	0	0	0	0	0	1
chr1	108850658	108851001	344	4	89.9314	75.286	14.6454	12.6414	dmr_age_neuron_60050	0	0	0	0	0	0	0	1
chr1	109113236	109113488	253	10	91.0298	79.7132	11.3167	36.7994	dmr_age_neuron_31936	0	0	0	0	0	0	0	1
chr1	109261005	109261127	123	6	85.1515	73.677	11.4745	20.7094	dmr_age_neuron_49008	0	0	0	0	0	0	0	1
chr1	109282044	109282431	388	8	89.4817	73.3793	16.1024	37.8623	dmr_age_neuron_31114	0	0	0	0	0	0	0	1
chr1	109304950	109305436	487	8	88.6963	64.9313	23.765	28.9086	dmr_age_neuron_39137	0	0	0	0	0	0	0	1
chr1	109315986	109316088	103	4	92.4906	79.4797	13.0108	14.1268	dmr_age_neuron_57873	0	0	0	0	0	0	0	1
chr1	109324804	109325041	238	5	94.5302	82.6037	11.9266	20.1969	dmr_age_neuron_49678	0	0	0	0	0	0	0	1
chr1	109351988	109352250	263	10	92.9886	77.8497	15.1389	51.446	dmr_age_neuron_22641	0	0	0	0	0	0	0	1
chr1	109367961	109368113	153	6	91.6172	69.8623	21.7549	23.4982	dmr_age_neuron_45103	0	0	0	0	0	0	0	1
chr1	109373980	109374485	506	4	85.3992	64.8048	20.5944	14.7314	dmr_age_neuron_56897	0	0	0	0	0	0	0	1
chr1	109487337	109487535	199	4	89.404	64.4096	24.9944	26.041	dmr_age_neuron_42131	0	0	0	0	0	0	0	1
chr1	109505017	109505284	268	6	88.4395	71.9304	16.5091	22.4086	dmr_age_neuron_46571	0	0	0	0	0	0	0	1
chr1	109513392	109513585	194	4	94.0778	77.746	16.3319	15.2479	dmr_age_neuron_56147	0	0	0	0	0	0	0	1
chr1	109527166	109527398	233	4	84.7966	68.6464	16.1502	14.7519	dmr_age_neuron_56861	0	0	0	0	0	0	0	1
chr1	109578715	109578928	214	7	90.6001	77.0108	13.5893	24.4873	dmr_age_neuron_43908	0	0	0	0	0	0	0	1
chr1	109579833	109580949	1117	8	84.3706	62.6555	21.7151	29.0576	dmr_age_neuron_38990	0	0	0	0	0	0	0	1
chr1	109893674	109893859	186	4	84.2854	68.1655	16.1199	13.8339	dmr_age_neuron_58360	0	0	0	0	0	0	0	1
chr1	110046167	110047204	1038	20	91.7962	73.6735	18.1227	106.439	dmr_age_neuron_7928	0	0	0	1	0	0	0	0	Cdh7	cadherin 7, type 2 (Cdh7), transcript variant 3, mRNA.	+
chr1	110072089	110072890	802	6	90.7135	66.7892	23.9244	27.3509	dmr_age_neuron_40711	0	0	0	1	0	0	0	0	Cdh7	cadherin 7, type 2 (Cdh7), transcript variant 3, mRNA.	+
chr1	110268516	110269261	746	4	90.7346	65.0329	25.7018	14.9369	dmr_age_neuron_56588	0	0	0	0	0	0	0	1
chr1	110715274	110715503	230	6	95.0165	82.3212	12.6953	19.8397	dmr_age_neuron_50148	0	0	0	0	0	0	0	1
chr1	110803322	110803545	224	6	95.4021	81.4206	13.9815	26.5778	dmr_age_neuron_41543	0	0	0	0	0	0	0	1
chr1	110805699	110806679	981	6	91.644	71.8052	19.8388	21.8592	dmr_age_neuron_47341	0	0	0	0	0	0	0	1
chr1	110849260	110849436	177	4	88.255	69.7832	18.4718	12.9686	dmr_age_neuron_59613	0	0	0	0	0	0	0	1
chr1	110975187	110975331	145	4	94.0304	75.7643	18.2661	17.9885	dmr_age_neuron_52567	1	0	0	1	0	0	0	0	Cdh19	cadherin 19, type 2 (Cdh19), mRNA.	-
chr1	111019978	111020975	998	8	64.5935	47.2024	17.3912	22.4077	dmr_age_neuron_46572	0	0	0	0	0	0	0	1
chr1	111036605	111036767	163	4	87.1777	66.6407	20.537	15.7058	dmr_age_neuron_55462	0	0	0	0	0	0	0	1
chr1	111076223	111076987	765	5	90.7603	78.5346	12.2257	17.0364	dmr_age_neuron_53720	0	0	0	0	0	0	0	1
chr1	111453789	111453992	204	4	89.0963	73.1607	15.9356	12.5801	dmr_age_neuron_60119	0	0	0	0	0	0	0	1
chr1	111764268	111765010	743	6	89.6992	70.3892	19.31	27.012	dmr_age_neuron_41086	0	0	0	0	0	0	0	1
chr1	111791829	111792098	270	4	92.1271	75.9364	16.1907	14.7354	dmr_age_neuron_56887	0	0	0	0	0	0	0	1
chr1	111871680	111874417	2738	17	92.2109	76.3015	15.9094	85.0688	dmr_age_neuron_11555	0	0	0	0	1	0	0	0	Dsel	dermatan sulfate epimerase-like (Dsel), mRNA.	-
chr1	111903966	111904380	415	4	86.0079	58.0066	28.0013	21.2165	dmr_age_neuron_48257	0	0	0	0	0	0	0	1
chr1	111964697	111964898	202	8	88.5952	76.9041	11.6911	27.3505	dmr_age_neuron_40712	0	0	0	0	0	0	0	1
chr1	112052724	112052850	127	4	84.7693	73.1014	11.6679	17.572	dmr_age_neuron_53086	0	0	1	0	0	0	0	1
chr1	112119314	112119445	132	4	88.1935	68.0629	20.1306	17.765	dmr_age_neuron_52844	0	0	0	0	0	0	0	1
chr1	112548273	112548659	387	4	89.3039	77.37	11.9339	13.6643	dmr_age_neuron_58627	0	0	0	0	0	0	0	1
chr1	112950593	112950818	226	4	91.0781	77.3057	13.7724	13.3515	dmr_age_neuron_59095	0	0	0	0	0	0	0	1
chr1	113223031	113223266	236	5	96.0105	81.0808	14.9297	22.9745	dmr_age_neuron_45799	0	0	0	0	0	0	0	1
chr1	113479505	113479743	239	6	84.6558	73.2105	11.4453	18.8605	dmr_age_neuron_51437	0	0	0	0	0	0	0	1
chr1	113480050	113480276	227	5	85.1788	71.1634	14.0155	17.3133	dmr_age_neuron_53386	0	0	0	0	0	0	0	1
chr1	113574691	113574934	244	4	90.6973	76.4163	14.2811	14.6964	dmr_age_neuron_56950	0	0	0	0	0	0	0	1
chr1	113587612	113587960	349	5	95.1493	77.5931	17.5562	24.5056	dmr_age_neuron_43892	0	0	0	0	0	0	0	1
chr1	113613250	113613634	385	5	88.7063	76.22	12.4863	19.4048	dmr_age_neuron_50733	0	0	0	0	0	0	0	1
chr1	113661190	113662647	1458	4	91.0563	78.0671	12.9892	13.2715	dmr_age_neuron_59209	0	0	0	0	0	0	0	1
chr1	113670492	113671063	572	4	86.8258	64.7979	22.0279	11.6239	dmr_age_neuron_61017	0	0	0	0	0	0	0	1
chr1	113676728	113678115	1388	8	81.7977	61.5512	20.2465	33.3774	dmr_age_neuron_34881	0	0	0	0	0	0	0	1
chr1	113731808	113732036	229	6	85.3804	65.1028	20.2776	32.6291	dmr_age_neuron_35514	0	0	0	0	0	0	0	1
chr1	113735846	113736046	201	8	84.811	71.3587	13.4524	29.4031	dmr_age_neuron_38615	0	0	0	0	0	0	0	1
chr1	113807373	113807514	142	4	95.7523	71.1754	24.5769	23.5115	dmr_age_neuron_45089	0	0	0	0	0	0	0	1
chr1	113922100	113922367	268	11	92.2956	74.4691	17.8265	65.4824	dmr_age_neuron_16862	0	0	0	1	0	0	0	1
chr1	114039744	114039933	190	8	86.3678	75.9331	10.4347	27.2304	dmr_age_neuron_40839	0	0	0	0	0	0	0	1
chr1	114149931	114150095	165	4	97.2893	79.8271	17.4622	14.753	dmr_age_neuron_56860	0	0	0	0	0	0	0	1
chr1	115017867	115018224	358	7	97.4261	85.6416	11.7845	26.8183	dmr_age_neuron_41270	0	0	0	0	0	0	0	1
chr1	115037284	115037802	519	14	91.743	77.6742	14.0687	50.7913	dmr_age_neuron_22966	0	0	0	0	0	0	0	1
chr1	115050830	115051070	241	4	87.0621	65.8567	21.2054	18.0648	dmr_age_neuron_52463	0	0	0	0	0	0	0	1
chr1	115109545	115109712	168	6	89.1018	75.0335	14.0683	20.8169	dmr_age_neuron_48847	0	0	0	0	0	0	0	1
chr1	115139702	115139862	161	4	87.0189	73.6459	13.3731	15.9338	dmr_age_neuron_55140	0	0	0	0	0	0	0	1
chr1	115141129	115141326	198	6	90.0095	79.5931	10.4164	20.6322	dmr_age_neuron_49113	0	0	0	0	0	0	0	1
chr1	115773423	115773589	167	5	92.3268	80.0907	12.2361	18.5041	dmr_age_neuron_51889	0	0	0	1	0	0	0	0	Cntnap5a	contactin associated protein-like 5A (Cntnap5a), mRNA.	+
chr1	115811721	115811854	134	4	92.6953	78.5562	14.1391	14.3857	dmr_age_neuron_57454	0	0	0	1	0	0	0	0	Cntnap5a	contactin associated protein-like 5A (Cntnap5a), mRNA.	+
chr1	115847661	115847841	181	4	83.9299	65.9338	17.9961	12.2288	dmr_age_neuron_60494	0	0	0	1	0	0	0	0	Cntnap5a	contactin associated protein-like 5A (Cntnap5a), mRNA.	+
chr1	115851046	115851220	175	5	93.3509	83.3351	10.0159	20.7461	dmr_age_neuron_48958	0	0	0	1	0	0	0	0	Cntnap5a	contactin associated protein-like 5A (Cntnap5a), mRNA.	+
chr1	115895812	115896158	347	4	91.1869	75.1897	15.9971	14.8454	dmr_age_neuron_56724	0	0	0	1	0	0	0	0	Cntnap5a	contactin associated protein-like 5A (Cntnap5a), mRNA.	+
chr1	115899984	115901384	1401	7	88.6038	72.2348	16.369	25.4068	dmr_age_neuron_42861	0	0	1	1	0	0	0	0	Cntnap5a	contactin associated protein-like 5A (Cntnap5a), mRNA.	+
chr1	115917326	115918443	1118	9	81.3147	63.221	18.0937	36.1542	dmr_age_neuron_32461	0	0	0	1	0	0	0	0	Cntnap5a	contactin associated protein-like 5A (Cntnap5a), mRNA.	+
chr1	116125561	116125675	115	4	91.5564	69.3659	22.1904	20.9353	dmr_age_neuron_48681	0	0	0	1	0	0	0	0	Cntnap5a	contactin associated protein-like 5A (Cntnap5a), mRNA.	+
chr1	116162071	116162638	568	5	86.4909	76.5474	9.94354	6.30559	dmr_age_neuron_61635	0	0	0	1	0	0	0	0	Cntnap5a	contactin associated protein-like 5A (Cntnap5a), mRNA.	+
chr1	116180140	116180458	319	5	92.0859	64.7061	27.3799	21.527	dmr_age_neuron_47805	0	0	0	1	0	0	0	0	Cntnap5a	contactin associated protein-like 5A (Cntnap5a), mRNA.	+
chr1	116245687	116246368	682	18	87.021	68.4257	18.5953	108.848	dmr_age_neuron_7594	0	0	0	1	0	0	0	0	Cntnap5a	contactin associated protein-like 5A (Cntnap5a), mRNA.	+
chr1	116253287	116253426	140	4	91.5788	76.7752	14.8036	12.913	dmr_age_neuron_59705	0	0	0	1	0	0	0	0	Cntnap5a	contactin associated protein-like 5A (Cntnap5a), mRNA.	+
chr1	116313671	116313910	240	6	90.6031	75.2125	15.3906	23.0514	dmr_age_neuron_45696	0	0	0	1	0	0	0	0	Cntnap5a	contactin associated protein-like 5A (Cntnap5a), mRNA.	+
chr1	116341210	116341320	111	9	90.9127	79.3584	11.5543	39.9574	dmr_age_neuron_29482	0	0	0	1	0	0	0	0	Cntnap5a	contactin associated protein-like 5A (Cntnap5a), mRNA.	+
chr1	116365774	116366522	749	6	82.1622	63.1591	19.0031	27.3649	dmr_age_neuron_40699	0	0	0	1	0	0	0	0	Cntnap5a	contactin associated protein-like 5A (Cntnap5a), mRNA.	+
chr1	116868261	116868433	173	5	97.0588	84.9841	12.0747	29.3392	dmr_age_neuron_38674	0	0	0	0	0	0	0	1
chr1	116906734	116907040	307	4	84.6698	67.4672	17.2026	14.0228	dmr_age_neuron_58028	0	0	0	0	0	0	0	1
chr1	116918368	116918501	134	10	86.4134	72.1495	14.2638	49.8976	dmr_age_neuron_23442	0	0	0	0	0	0	0	1
chr1	116920551	116920718	168	6	89.9613	77.5906	12.3707	20.7835	dmr_age_neuron_48901	0	0	0	0	0	0	0	1
chr1	116923039	116923260	222	4	94.1106	74.3018	19.8088	18.358	dmr_age_neuron_52066	0	0	0	0	0	0	0	1
chr1	116948063	116948591	529	4	88.0558	73.7626	14.2932	11.7516	dmr_age_neuron_60927	0	0	0	0	0	0	0	1
chr1	116971165	116972057	893	8	88.6989	74.3961	14.3027	33.4616	dmr_age_neuron_34793	0	0	0	0	0	0	0	1
chr1	116997313	116998326	1014	8	92.6408	66.9304	25.7105	52.4823	dmr_age_neuron_22099	0	0	0	0	0	0	0	1
chr1	117003588	117004992	1405	7	93.3575	74.8042	18.5533	29.082	dmr_age_neuron_38953	0	0	0	0	0	0	0	1
chr1	117040169	117040362	194	6	89.5245	77.4325	12.0919	22.4958	dmr_age_neuron_46462	0	0	0	0	0	0	0	1
chr1	117045445	117045656	212	6	89.6242	74.923	14.7012	23.0369	dmr_age_neuron_45715	0	0	0	0	0	0	0	1
chr1	117079082	117079286	205	12	83.8489	71.1968	12.6521	52.1983	dmr_age_neuron_22244	0	0	0	0	0	0	0	1
chr1	117122571	117122776	206	4	60.6279	78.0496	-17.4218	-12.1474	dmr_age_neuron_60581	0	0	0	0	0	0	0	1
chr1	117222815	117223052	238	4	82.5642	65.9104	16.6538	14.8677	dmr_age_neuron_56686	0	0	0	0	0	0	0	1
chr1	117241552	117242406	855	6	88.1311	69.3795	18.7516	21.6141	dmr_age_neuron_47677	0	0	0	0	0	0	0	1
chr1	117288777	117288904	128	4	91.3445	83.3992	7.9453	19.5876	dmr_age_neuron_50481	0	0	0	0	0	0	0	1
chr1	117289612	117290651	1040	6	70.1847	54.5498	15.6349	17.4889	dmr_age_neuron_53182	0	0	0	0	0	0	0	1
chr1	117300980	117301287	308	8	91.7462	75.8598	15.8864	38.724	dmr_age_neuron_30395	0	0	0	0	0	0	0	1
chr1	117307692	117309754	2063	6	86.3456	66.1777	20.1679	29.6353	dmr_age_neuron_38372	0	0	0	0	0	0	0	1
chr1	117311640	117312114	475	5	84.7554	61.2768	23.4787	22.0027	dmr_age_neuron_47126	0	0	0	0	0	0	0	1
chr1	117320783	117320960	178	4	82.4759	64.1525	18.3234	11.1173	dmr_age_neuron_61267	0	0	0	0	0	0	0	1
chr1	117330262	117330796	535	6	85.7155	58.1224	27.5931	35.6536	dmr_age_neuron_32878	0	0	0	0	0	0	0	1
chr1	117354100	117354698	599	16	88.8611	73.9823	14.8788	83.5	dmr_age_neuron_11885	0	0	0	0	0	0	0	1
chr1	117454793	117454920	128	4	81.8989	55.4253	26.4735	12.7965	dmr_age_neuron_59838	0	0	0	0	0	0	0	1
chr1	117962795	117963080	286	12	83.6461	71.9547	11.6914	42.0928	dmr_age_neuron_28002	0	0	0	0	0	0	0	1
chr1	118295361	118295671	311	10	73.492	60.3452	13.1468	39.5508	dmr_age_neuron_29801	0	1	1	0	0	1	0	0	Tsn	translin (Tsn), mRNA.	-
chr1	118352005	118352189	185	8	87.9925	69.0828	18.9097	44.7829	dmr_age_neuron_26337	0	0	0	0	0	0	0	1
chr1	118620319	118620433	115	6	90.4076	73.0748	17.3328	29.5786	dmr_age_neuron_38435	0	0	0	0	1	0	0	0	Tfcp2l1	transcription factor CP2-like 1 (Tfcp2l1), mRNA.	+
chr1	118729935	118730253	319	12	81.3582	68.9257	12.4325	52.7046	dmr_age_neuron_22006	0	0	0	0	0	0	0	1
chr1	118747954	118748436	483	14	84.3423	72.6844	11.6579	61.6202	dmr_age_neuron_18264	0	0	0	0	0	0	0	1
chr1	118754912	118755192	281	11	88.0033	77.7038	10.2995	50.3523	dmr_age_neuron_23196	0	0	0	0	0	0	0	1
chr1	118760579	118760756	178	12	83.2994	74.5561	8.74331	48.3242	dmr_age_neuron_24332	0	0	0	0	0	0	0	1
chr1	118767982	118768200	219	11	36.0322	25.0731	10.9591	45.3207	dmr_age_neuron_26017	0	0	0	0	0	0	0	1
chr1	118840044	118840549	506	26	79.8791	67.4792	12.3999	152.562	dmr_age_neuron_4079	0	0	1	1	0	0	0	0	Gli2	GLI-Kruppel family member GLI2 (Gli2), mRNA.	-
chr1	118858194	118858384	191	14	88.9432	80.3519	8.59132	66.6374	dmr_age_neuron_16473	0	0	0	1	0	0	0	0	Gli2	GLI-Kruppel family member GLI2 (Gli2), mRNA.	-
chr1	118881020	118881318	299	12	82.4964	68.9464	13.5499	58.5348	dmr_age_neuron_19500	0	0	0	1	0	0	0	0	Gli2	GLI-Kruppel family member GLI2 (Gli2), mRNA.	-
chr1	118913180	118913728	549	24	50.4218	35.0061	15.4156	136.159	dmr_age_neuron_5065	0	0	0	1	0	0	0	0	Gli2	GLI-Kruppel family member GLI2 (Gli2), mRNA.	-
chr1	118923804	118924107	304	16	74.801	63.2876	11.5134	72.4294	dmr_age_neuron_14730	0	0	0	1	0	0	0	0	Gli2	GLI-Kruppel family member GLI2 (Gli2), mRNA.	-
chr1	118928023	118928124	102	6	86.8956	77.9275	8.96814	25.2839	dmr_age_neuron_42983	0	0	0	1	0	0	0	0	Gli2	GLI-Kruppel family member GLI2 (Gli2), mRNA.	-
chr1	118954538	118955155	618	16	69.8559	53.9047	15.9512	83.7654	dmr_age_neuron_11828	0	0	0	1	0	0	0	0	Mir6346	microRNA 6346 (Mir6346), microRNA.	+
chr1	118954538	118955155	618	16	69.8559	53.9047	15.9512	83.7654	dmr_age_neuron_11828	0	0	0	1	0	0	0	0	Gli2	GLI-Kruppel family member GLI2 (Gli2), mRNA.	-
chr1	118982077	118983233	1157	36	76.9332	65.8077	11.1254	152.119	dmr_age_neuron_4111	0	0	1	1	0	0	0	0	Gli2	GLI-Kruppel family member GLI2 (Gli2), mRNA.	-
chr1	119075294	119075455	162	10	79.8985	69.461	10.4375	34.7696	dmr_age_neuron_33596	0	0	0	0	0	0	0	1
chr1	119078607	119078711	105	4	92.1539	81.6952	10.4587	15.6984	dmr_age_neuron_55473	0	0	0	0	0	0	0	1
chr1	119213184	119213288	105	8	88.3963	77.7048	10.6914	46.8041	dmr_age_neuron_25163	0	0	0	0	0	0	0	1
chr1	119226134	119226540	407	14	79.0926	65.5513	13.5413	66.7326	dmr_age_neuron_16447	0	0	0	0	0	0	0	1
chr1	119236760	119236938	179	4	82.9967	71.9169	11.0798	13.5026	dmr_age_neuron_58858	0	0	0	0	0	0	0	1
chr1	119304204	119305731	1528	54	71.7658	58.2618	13.504	276.269	dmr_age_neuron_1226	0	0	1	1	0	0	0	1
chr1	119328956	119329478	523	29	75.0508	63.8087	11.2421	147.865	dmr_age_neuron_4331	1	0	1	1	0	0	0	0	AK039419	adult male spinal cord cDNA, RIKEN full-length enriched library, clone:A330041K01 product:unclassifiable, full insert sequence.	+
chr1	119334436	119334671	236	10	85.9429	73.1591	12.7838	54.3891	dmr_age_neuron_21232	0	0	0	1	0	0	0	0	AK039419	adult male spinal cord cDNA, RIKEN full-length enriched library, clone:A330041K01 product:unclassifiable, full insert sequence.	+
chr1	119378265	119378394	130	6	88.7991	77.7204	11.0787	23.4197	dmr_age_neuron_45208	0	0	0	1	0	0	0	0	AK039419	adult male spinal cord cDNA, RIKEN full-length enriched library, clone:A330041K01 product:unclassifiable, full insert sequence.	+
chr1	119447786	119448010	225	9	87.8547	78.9533	8.90138	40.0091	dmr_age_neuron_29436	0	0	0	0	0	0	0	1
chr1	119642379	119642884	506	28	76.4396	62.6752	13.7645	171.626	dmr_age_neuron_3220	0	0	1	1	0	0	0	0	Epb41l5	erythrocyte membrane protein band 4.1 like 5 (Epb41l5), transcript variant 1, mRNA.	-
chr1	120007662	120008287	626	29	48.4546	38.203	10.2517	146.423	dmr_age_neuron_4407	1	0	0	1	0	0	0	0	Sctr	secretin receptor (Sctr), transcript variant 2, mRNA.	+
chr1	120024303	120024654	352	11	87.4887	75.7629	11.7259	51.9058	dmr_age_neuron_22404	0	0	0	1	0	0	0	0	Sctr	secretin receptor (Sctr), transcript variant 2, mRNA.	+
chr1	120028224	120028626	403	18	86.3466	76.8025	9.54414	84.6166	dmr_age_neuron_11661	0	0	0	1	0	0	0	0	Sctr	secretin receptor (Sctr), transcript variant 2, mRNA.	+
chr1	120038343	120038534	192	4	87.5972	62.6736	24.9237	27.8105	dmr_age_neuron_40243	0	0	0	1	0	0	0	0	Sctr	secretin receptor (Sctr), transcript variant 2, mRNA.	+
chr1	120040968	120041207	240	8	91.277	80.4865	10.7905	30.8948	dmr_age_neuron_37125	0	0	0	1	0	0	0	0	Sctr	secretin receptor (Sctr), transcript variant 2, mRNA.	+
chr1	120056301	120056693	393	16	86.8799	77.2871	9.59284	69.0031	dmr_age_neuron_15735	0	0	1	1	0	0	0	0	Sctr	secretin receptor (Sctr), transcript variant 2, mRNA.	+
chr1	120074081	120074611	531	20	62.5061	48.4626	14.0435	118.774	dmr_age_neuron_6505	1	0	0	0	0	0	0	0	Tmem37	transmembrane protein 37 (Tmem37), mRNA.	-
chr1	120077611	120078429	819	25	62.0205	41.5778	20.4427	160.458	dmr_age_neuron_3690	0	0	0	0	1	0	0	0	Tmem37	transmembrane protein 37 (Tmem37), mRNA.	-
chr1	120084112	120084344	233	8	86.9132	77.3406	9.57259	29.868	dmr_age_neuron_38145	0	0	0	0	0	0	0	0
chr1	120100054	120100395	342	7	88.4856	77.2023	11.2832	27.7785	dmr_age_neuron_40277	0	0	0	0	0	0	0	0
chr1	120130081	120130219	139	4	91.2882	76.0445	15.2437	16.4942	dmr_age_neuron_54393	0	0	0	1	1	0	0	0	3110009E18Rik	RIKEN cDNA 3110009E18 gene (3110009E18Rik), transcript variant 1, mRNA.	+
chr1	120130081	120130219	139	4	91.2882	76.0445	15.2437	16.4942	dmr_age_neuron_54393	0	0	0	1	1	0	0	0	Dbi	diazepam binding inhibitor (Dbi), transcript variant 1, mRNA.	-
chr1	120186518	120186778	261	14	76.0109	65.673	10.3379	54.9944	dmr_age_neuron_20964	0	1	0	1	0	0	0	0	3110009E18Rik	RIKEN cDNA 3110009E18 gene (3110009E18Rik), transcript variant 1, mRNA.	+
chr1	120200932	120201195	264	12	85.2624	74.8105	10.452	52.812	dmr_age_neuron_21958	0	0	0	1	0	0	0	1
chr1	120277481	120277822	342	9	91.9555	81.8355	10.12	36.3621	dmr_age_neuron_32282	0	0	0	0	0	0	0	0
chr1	120287959	120288119	161	7	61.3353	50.2379	11.0974	24.6708	dmr_age_neuron_43701	0	0	0	0	0	0	0	1
chr1	120344970	120345509	540	20	81.1076	67.3273	13.7803	101.593	dmr_age_neuron_8621	0	1	0	0	0	0	0	0	C1ql2	complement component 1, q subcomponent-like 2 (C1ql2), mRNA.	+
chr1	120365051	120365279	229	8	89.6044	75.4326	14.1718	37.8227	dmr_age_neuron_31146	0	0	0	0	0	0	0	1
chr1	120389818	120390818	1001	35	45.8449	31.874	13.9709	175.72	dmr_age_neuron_3075	0	0	0	0	0	0	0	1
chr1	120409840	120410216	377	12	92.1765	81.0387	11.1379	59.9631	dmr_age_neuron_18893	0	0	0	0	0	0	0	1
chr1	120417076	120417219	144	5	87.7779	78.2823	9.49558	23.9916	dmr_age_neuron_44505	0	0	0	0	0	0	0	1
chr1	120611938	120612177	240	5	52.2339	38.3166	13.9173	18.3089	dmr_age_neuron_52136	0	0	0	0	0	1	0	0	En1	engrailed 1 (En1), mRNA.	+
chr1	120643249	120644215	967	46	63.5255	45.3875	18.138	314.588	dmr_age_neuron_901	0	0	0	1	0	0	0	1
chr1	120685376	120685958	583	12	79.3193	68.2829	11.0365	45.5111	dmr_age_neuron_25917	0	0	0	1	0	0	0	1
chr1	120696929	120697168	240	9	93.2584	83.7174	9.54105	48.4484	dmr_age_neuron_24259	0	0	0	0	0	0	0	1
chr1	120733200	120733493	294	6	85.4432	72.0514	13.3918	22.0591	dmr_age_neuron_47057	0	0	0	0	0	0	0	1
chr1	120749401	120749575	175	4	85.7565	70.9163	14.8403	17.1464	dmr_age_neuron_53576	0	0	0	0	0	0	0	1
chr1	120754052	120754867	816	24	77.5546	64.5376	13.017	104.101	dmr_age_neuron_8269	0	0	0	0	0	0	0	1
chr1	120801709	120802051	343	13	70.3149	51.2002	19.1148	84.1406	dmr_age_neuron_11750	0	0	0	0	0	0	0	1
chr1	120809349	120809551	203	6	93.4828	81.8103	11.6724	28.9682	dmr_age_neuron_39067	0	0	0	0	0	0	0	1
chr1	120872297	120872904	608	24	54.7104	40.2322	14.4781	106.4	dmr_age_neuron_7934	0	0	0	0	0	0	0	1
chr1	120912207	120912594	388	12	44.5812	27.9133	16.6678	65.178	dmr_age_neuron_16969	0	0	0	0	0	0	0	1
chr1	120926328	120927125	798	7	92.8292	78.5255	14.3037	31.8409	dmr_age_neuron_36252	0	0	0	0	0	0	0	1
chr1	120933417	120933555	139	10	82.8936	71.0497	11.8439	39.5075	dmr_age_neuron_29827	0	0	0	0	0	0	0	1
chr1	120938613	120938765	153	6	82.0372	68.0576	13.9796	19.9094	dmr_age_neuron_50059	0	0	0	0	0	0	0	1
chr1	120959277	120959516	240	8	90.3448	71.9703	18.3746	47.3321	dmr_age_neuron_24855	0	0	0	0	0	0	0	1
chr1	120962208	120962579	372	10	81.2349	70.4938	10.7411	39.7579	dmr_age_neuron_29638	0	0	0	0	0	0	0	1
chr1	121006199	121006840	642	29	71.771	60.2048	11.5662	128.255	dmr_age_neuron_5666	0	0	0	0	0	0	0	1
chr1	121017209	121017415	207	4	89.2154	81.1001	8.11529	19.7951	dmr_age_neuron_50200	0	0	0	0	0	0	0	1
chr1	121059581	121059977	397	13	87.1809	74.2925	12.8884	56.2177	dmr_age_neuron_20460	0	0	0	0	0	0	0	1
chr1	121066137	121066740	604	7	87.2207	77.1307	10.09	18.9343	dmr_age_neuron_51327	0	0	0	0	0	0	0	1
chr1	121087491	121087820	330	13	54.0994	41.2131	12.8863	46.0811	dmr_age_neuron_25567	1	0	1	1	0	0	0	0	Celrr	cerebellum expressed regulatory RNA (Celrr), transcript variant 1, long non-coding RNA.	+
chr1	121091357	121091584	228	4	89.3309	75.2536	14.0772	14.424	dmr_age_neuron_57380	0	0	0	1	0	0	0	0	Celrr	cerebellum expressed regulatory RNA (Celrr), transcript variant 1, long non-coding RNA.	+
chr1	121211911	121212832	922	12	85.6086	70.033	15.5756	48.9434	dmr_age_neuron_23979	0	0	0	0	0	0	0	1
chr1	121231832	121232211	380	9	88.5011	70.1856	18.3155	60.4901	dmr_age_neuron_18713	0	0	0	0	0	0	0	1
chr1	121776273	121776502	230	5	86.8004	64.1131	22.6873	43.8633	dmr_age_neuron_26917	0	0	0	0	0	0	0	1
chr1	121795860	121796085	226	6	85.4632	74.6489	10.8142	20.7801	dmr_age_neuron_48903	0	0	0	0	0	0	0	1
chr1	121930221	121930456	236	4	92.7057	79.4695	13.2362	14.0345	dmr_age_neuron_58008	0	0	0	0	0	0	0	1
chr1	122172673	122172821	149	4	91.3769	75.0775	16.2994	14.351	dmr_age_neuron_57516	0	0	0	0	0	0	0	1
chr1	122239059	122239282	224	6	86.8471	71.8582	14.9888	21.3693	dmr_age_neuron_48028	0	0	0	1	0	0	0	1
chr1	122248399	122248644	246	8	86.4378	69.4129	17.0249	33.2487	dmr_age_neuron_34999	0	0	0	1	0	0	0	1
chr1	122249270	122249521	252	6	91.2739	77.1109	14.163	22.3418	dmr_age_neuron_46653	0	0	0	1	0	0	0	1
chr1	122262127	122262331	205	5	91.5027	80.2842	11.2185	16.8011	dmr_age_neuron_54001	0	0	0	0	0	0	0	1
chr1	122407730	122408326	597	5	86.6811	68.9811	17.7	22.9442	dmr_age_neuron_45844	0	0	0	0	0	0	0	1
chr1	122453388	122453553	166	6	76.9774	62.253	14.7244	20.1332	dmr_age_neuron_49767	0	0	0	0	0	0	0	1
chr1	122501519	122501769	251	12	52.8569	38.7178	14.1391	47.1774	dmr_age_neuron_24955	0	0	0	0	0	0	0	1
chr1	122815622	122816075	454	4	93.7003	82.1615	11.5388	13.9268	dmr_age_neuron_58212	0	0	0	0	0	0	0	1
chr1	122882998	122883322	325	7	86.3386	71.2793	15.0593	26.1109	dmr_age_neuron_42058	0	0	0	0	0	0	0	1
chr1	122911017	122911192	176	8	95.0293	81.9404	13.0889	31.9282	dmr_age_neuron_36171	0	0	0	0	0	0	0	1
chr1	122925978	122926271	294	5	89.0416	73.82	15.2216	17.8562	dmr_age_neuron_52739	0	0	0	0	0	0	0	1
chr1	123073992	123074136	145	4	95.9748	84.5419	11.4329	13.4869	dmr_age_neuron_58887	0	0	0	0	0	0	0	1
chr1	123116385	123117033	649	6	90.1884	64.0286	26.1598	23.8227	dmr_age_neuron_44706	0	0	0	0	0	0	0	1
chr1	123165312	123165558	247	4	85.5767	69.2692	16.3074	16.4925	dmr_age_neuron_54396	0	0	0	0	0	0	0	1
chr1	123518345	123518472	128	4	86.0584	71.0828	14.9756	13.8647	dmr_age_neuron_58314	0	0	0	1	0	0	0	0	Dpp10	dipeptidylpeptidase 10 (Dpp10), mRNA.	-
chr1	123606292	123606472	181	4	44.3782	71.6425	-27.2643	-14.0291	dmr_age_neuron_58018	0	0	0	1	0	0	0	0	Dpp10	dipeptidylpeptidase 10 (Dpp10), mRNA.	-
chr1	123649858	123650014	157	4	89.8724	74.2911	15.5813	14.3976	dmr_age_neuron_57434	0	0	0	1	0	0	0	0	Dpp10	dipeptidylpeptidase 10 (Dpp10), mRNA.	-
chr1	123856427	123856716	290	8	84.6954	72.681	12.0144	28.1837	dmr_age_neuron_39894	0	0	0	1	0	0	0	0	Dpp10	dipeptidylpeptidase 10 (Dpp10), mRNA.	-
chr1	123921038	123921166	129	9	88.0019	76.6527	11.3492	32.5468	dmr_age_neuron_35578	0	0	0	1	0	0	0	0	Dpp10	dipeptidylpeptidase 10 (Dpp10), mRNA.	-
chr1	123940397	123940520	124	5	89.2089	78.656	10.5529	20.0073	dmr_age_neuron_49931	0	0	0	1	0	0	0	0	Dpp10	dipeptidylpeptidase 10 (Dpp10), mRNA.	-
chr1	124286321	124286433	113	5	89.5633	80.1216	9.44165	17.6476	dmr_age_neuron_52991	0	0	0	0	0	0	0	1
chr1	124444089	124444203	115	4	81.9362	66.1078	15.8284	11.1127	dmr_age_neuron_61268	0	0	0	0	0	0	0	1
chr1	124530358	124530474	117	5	91.2974	76.6238	14.6736	19.0626	dmr_age_neuron_51174	0	0	0	1	0	0	0	0	AK043935	10 days neonate cortex cDNA, RIKEN full-length enriched library, clone:A830054G08 product:unclassifiable, full insert sequence.	-
chr1	124559079	124559400	322	6	91.5854	73.5936	17.9918	27.5835	dmr_age_neuron_40475	0	0	0	1	0	0	0	0	AK043935	10 days neonate cortex cDNA, RIKEN full-length enriched library, clone:A830054G08 product:unclassifiable, full insert sequence.	-
chr1	124564613	124564815	203	4	88.2161	72.6746	15.5414	12.8492	dmr_age_neuron_59778	0	0	0	1	0	0	0	0	AK043935	10 days neonate cortex cDNA, RIKEN full-length enriched library, clone:A830054G08 product:unclassifiable, full insert sequence.	-
chr1	124583329	124583546	218	5	88.3753	72.7087	15.6667	17.0437	dmr_age_neuron_53709	0	0	0	1	0	0	0	0	AK043935	10 days neonate cortex cDNA, RIKEN full-length enriched library, clone:A830054G08 product:unclassifiable, full insert sequence.	-
chr1	124591946	124592397	452	6	79.9404	50.7898	29.1506	24.2696	dmr_age_neuron_44162	0	0	0	1	0	0	0	0	AK043935	10 days neonate cortex cDNA, RIKEN full-length enriched library, clone:A830054G08 product:unclassifiable, full insert sequence.	-
chr1	124606195	124606539	345	4	74.9432	53.0319	21.9113	14.0477	dmr_age_neuron_57991	0	0	0	1	0	0	0	0	AK043935	10 days neonate cortex cDNA, RIKEN full-length enriched library, clone:A830054G08 product:unclassifiable, full insert sequence.	-
chr1	124713615	124713785	171	5	88.4089	76.2751	12.1337	15.1396	dmr_age_neuron_56280	0	0	0	1	0	0	0	0	AK043935	10 days neonate cortex cDNA, RIKEN full-length enriched library, clone:A830054G08 product:unclassifiable, full insert sequence.	-
chr1	124789238	124789938	701	6	83.5784	62.9744	20.6041	21.4593	dmr_age_neuron_47901	0	0	0	1	0	0	0	0	AK043935	10 days neonate cortex cDNA, RIKEN full-length enriched library, clone:A830054G08 product:unclassifiable, full insert sequence.	-
chr1	124831619	124831838	220	6	85.9397	69.1283	16.8114	20.7741	dmr_age_neuron_48914	0	0	0	1	0	0	0	0	AK043935	10 days neonate cortex cDNA, RIKEN full-length enriched library, clone:A830054G08 product:unclassifiable, full insert sequence.	-
chr1	124860744	124861148	405	8	82.4878	60.0839	22.4039	28.1933	dmr_age_neuron_39887	0	0	0	0	0	0	0	1
chr1	124873006	124873431	426	6	91.194	72.9013	18.2927	19.8284	dmr_age_neuron_50162	0	0	0	0	0	0	0	1
chr1	124958708	124959158	451	6	88.4399	74.6176	13.8223	20.5729	dmr_age_neuron_49182	0	0	0	0	0	0	0	1
chr1	125102577	125103075	499	22	81.9613	69.0444	12.9169	115.696	dmr_age_neuron_6839	0	0	0	0	0	0	0	1
chr1	125126695	125126878	184	12	92.2778	83.1361	9.1417	58.9185	dmr_age_neuron_19327	0	0	0	0	0	0	0	1
chr1	125253117	125253546	430	14	72.459	56.6809	15.7781	72.3925	dmr_age_neuron_14734	0	0	0	0	0	0	0	1
chr1	125258077	125258316	240	5	92.9066	78.6818	14.2248	19.7438	dmr_age_neuron_50268	0	0	0	0	0	0	0	1
chr1	125367229	125367353	125	4	93.0315	83.6112	9.42032	15.9677	dmr_age_neuron_55092	0	0	0	0	0	0	0	1
chr1	125533220	125533805	586	20	72.7771	56.4414	16.3357	93.4483	dmr_age_neuron_9931	0	0	0	0	0	0	0	1
chr1	125603854	125604205	352	14	45.0299	33.75	11.2799	51.8221	dmr_age_neuron_22448	0	0	0	0	0	1	0	0	Slc35f5	solute carrier family 35, member F5 (Slc35f5), mRNA.	+
chr1	125675098	125675260	163	6	84.6901	69.6141	15.076	25.8468	dmr_age_neuron_42349	1	0	0	0	0	0	0	0	Gpr39	G protein-coupled receptor 39 (Gpr39), mRNA.	+
chr1	125717039	125717264	226	8	73.7349	64.0744	9.66044	27.4882	dmr_age_neuron_40574	0	0	0	1	0	0	0	0	Gpr39	G protein-coupled receptor 39 (Gpr39), mRNA.	+
chr1	125824227	125824828	602	6	88.0065	74.8134	13.1932	19.5589	dmr_age_neuron_50521	0	0	0	1	0	0	0	0	Gpr39	G protein-coupled receptor 39 (Gpr39), mRNA.	+
chr1	125905152	125905355	204	8	81.4068	67.4463	13.9605	34.4636	dmr_age_neuron_33869	0	0	0	1	0	1	0	0	Lypd1	Ly6/Plaur domain containing 1 (Lypd1), transcript variant 1, mRNA.	-
chr1	125905152	125905355	204	8	81.4068	67.4463	13.9605	34.4636	dmr_age_neuron_33869	0	0	0	1	0	1	0	0	Nckap5	NCK-associated protein 5 (Nckap5), transcript variant 1, mRNA.	-
chr1	125924877	125925027	151	6	70.315	57.5771	12.7379	22.1108	dmr_age_neuron_46983	0	0	0	1	0	0	0	0	Nckap5	NCK-associated protein 5 (Nckap5), transcript variant 1, mRNA.	-
chr1	125973517	125973716	200	10	87.4284	76.834	10.5944	43.3205	dmr_age_neuron_27247	0	0	0	1	0	0	0	0	Nckap5	NCK-associated protein 5 (Nckap5), transcript variant 1, mRNA.	-
chr1	126089591	126090024	434	8	89.3969	78.1504	11.2465	31.8722	dmr_age_neuron_36227	0	0	0	1	0	0	0	0	Nckap5	NCK-associated protein 5 (Nckap5), transcript variant 1, mRNA.	-
chr1	126145033	126145830	798	10	83.2725	66.4327	16.8398	45.9641	dmr_age_neuron_25637	0	0	0	1	0	0	0	0	Nckap5	NCK-associated protein 5 (Nckap5), transcript variant 1, mRNA.	-
chr1	126201010	126201675	666	6	90.605	66.0506	24.5544	25.0388	dmr_age_neuron_43275	0	0	0	1	0	0	0	0	Nckap5	NCK-associated protein 5 (Nckap5), transcript variant 1, mRNA.	-
chr1	126313806	126314665	860	12	93.0361	82.1014	10.9346	47.7684	dmr_age_neuron_24624	0	0	0	1	0	0	0	0	Nckap5	NCK-associated protein 5 (Nckap5), transcript variant 1, mRNA.	-
chr1	126339207	126339392	186	6	87.8062	76.5853	11.2209	23.1823	dmr_age_neuron_45524	0	0	0	1	0	0	0	0	Nckap5	NCK-associated protein 5 (Nckap5), transcript variant 1, mRNA.	-
chr1	126526550	126527266	717	16	91.959	78.9447	13.0143	76.373	dmr_age_neuron_13597	0	0	1	0	0	0	0	0	Nckap5	NCK-associated protein 5 (Nckap5), transcript variant 1, mRNA.	-
chr1	126573542	126573814	273	7	81.3436	67.142	14.2015	25.0445	dmr_age_neuron_43268	0	0	0	1	0	0	0	0	Nckap5	NCK-associated protein 5 (Nckap5), transcript variant 1, mRNA.	-
chr1	126580268	126580487	220	6	91.6611	80.1935	11.4676	18.7451	dmr_age_neuron_51585	0	0	0	1	0	0	0	0	Nckap5	NCK-associated protein 5 (Nckap5), transcript variant 1, mRNA.	-
chr1	126624696	126625824	1129	8	86.289	70.5143	15.7746	31.5975	dmr_age_neuron_36477	0	0	0	1	0	0	0	0	Nckap5	NCK-associated protein 5 (Nckap5), transcript variant 1, mRNA.	-
chr1	126624696	126625824	1129	8	86.289	70.5143	15.7746	31.5975	dmr_age_neuron_36477	0	0	0	1	0	0	0	0	AB352792	non-coding RNA, oocyte_piRNA3608, complete sequence.	-
chr1	126801849	126802096	248	16	62.9449	47.5567	15.3881	81.5328	dmr_age_neuron_12324	0	0	0	1	0	0	0	0	Nckap5	NCK-associated protein 5 (Nckap5), transcript variant 1, mRNA.	-
chr1	126811577	126811891	315	5	89.3576	74.7308	14.6268	15.6219	dmr_age_neuron_55597	0	0	0	1	0	0	0	0	Nckap5	NCK-associated protein 5 (Nckap5), transcript variant 1, mRNA.	-
chr1	126831023	126831262	240	8	42.8044	32.7752	10.0291	32.9528	dmr_age_neuron_35234	1	0	0	0	0	0	0	0	Nckap5	NCK-associated protein 5 (Nckap5), transcript variant 1, mRNA.	-
chr1	127040357	127040693	337	13	92.7842	82.9827	9.80147	53.2241	dmr_age_neuron_21768	0	0	0	0	0	0	0	1
chr1	127074818	127075004	187	6	76.6319	63.7495	12.8824	21.1357	dmr_age_neuron_48388	0	0	0	0	0	0	0	1
chr1	127084210	127084442	233	6	78.6692	63.4414	15.2277	23.0141	dmr_age_neuron_45743	0	0	0	0	0	0	0	1
chr1	127131957	127132190	234	10	84.3076	71.3323	12.9754	49.1353	dmr_age_neuron_23889	0	0	0	0	0	0	0	1
chr1	127313398	127313965	568	11	81.3564	68.5305	12.8258	45.27	dmr_age_neuron_26052	0	0	0	1	0	0	0	0	Mgat5	mannoside acetylglucosaminyltransferase 5 (Mgat5), mRNA.	+
chr1	127400570	127400788	219	7	78.8466	68.0244	10.8222	22.7547	dmr_age_neuron_46109	0	0	0	1	0	0	0	0	Mgat5	mannoside acetylglucosaminyltransferase 5 (Mgat5), mRNA.	+
chr1	127411326	127411625	300	7	82.1081	71.724	10.3841	24.1246	dmr_age_neuron_44337	0	0	0	1	0	0	0	0	Mgat5	mannoside acetylglucosaminyltransferase 5 (Mgat5), mRNA.	+
chr1	127420350	127420909	560	54	58.2029	44.627	13.5759	336.602	dmr_age_neuron_777	0	0	0	1	0	0	0	0	Mgat5	mannoside acetylglucosaminyltransferase 5 (Mgat5), mRNA.	+
chr1	127462485	127462773	289	9	79.3668	67.0745	12.2924	32.8052	dmr_age_neuron_35351	0	0	0	1	0	0	0	0	Mgat5	mannoside acetylglucosaminyltransferase 5 (Mgat5), mRNA.	+
chr1	127552428	127552900	473	24	83.5649	72.5843	10.9806	113.951	dmr_age_neuron_7021	0	0	1	1	0	0	0	0	Tmem163	transmembrane protein 163 (Tmem163), mRNA.	-
chr1	127689945	127690348	404	18	77.4489	63.3722	14.0767	96.3467	dmr_age_neuron_9452	0	0	0	0	0	0	0	0
chr1	127778313	127778416	104	7	79.6879	90.2429	-10.555	-24.1702	dmr_age_neuron_44286	0	0	0	1	1	0	0	0	Ccnt2	cyclin T2 (Ccnt2), mRNA.	+
chr1	127778313	127778416	104	7	79.6879	90.2429	-10.555	-24.1702	dmr_age_neuron_44286	0	0	0	1	1	0	0	0	2900009J06Rik	RIKEN cDNA 2900009J06 gene (2900009J06Rik), long non-coding RNA.	-
chr1	127835069	127835211	143	8	68.9843	58.0495	10.9348	26.8359	dmr_age_neuron_41252	0	0	0	1	0	0	0	0	Map3k19	mitogen-activated protein kinase kinase kinase 19 (Map3k19), mRNA.	-
chr1	127863567	127864038	472	14	61.2756	48.3601	12.9155	49.0667	dmr_age_neuron_23915	0	0	0	0	1	0	0	0	Rab3gap1	RAB3 GTPase activating protein subunit 1 (Rab3gap1), mRNA.	+
chr1	128119095	128119201	107	6	95.4884	84.8471	10.6412	21.5808	dmr_age_neuron_47711	0	0	0	1	0	0	0	0	R3hdm1	R3H domain containing 1 (R3hdm1), mRNA.	+
chr1	128132624	128132910	287	6	88.573	74.5424	14.0306	25.2942	dmr_age_neuron_42965	0	0	1	0	0	0	0	0	R3hdm1	R3H domain containing 1 (R3hdm1), mRNA.	+
chr1	128295947	128296087	141	6	82.972	71.8675	11.1045	22.4832	dmr_age_neuron_46484	0	0	0	1	0	0	0	0	Lct	lactase (Lct), mRNA.	-
chr1	128356430	128356668	239	7	90.3731	79.794	10.5791	28.0349	dmr_age_neuron_40033	0	0	0	1	0	1	0	0	Mcm6	minichromosome maintenance complex component 6 (Mcm6), transcript variant 1, mRNA.	-
chr1	128356430	128356668	239	7	90.3731	79.794	10.5791	28.0349	dmr_age_neuron_40033	0	0	0	1	0	1	0	0	Dars	aspartyl-tRNA synthetase (Dars), transcript variant 1, mRNA.	-
chr1	128399806	128400130	325	12	84.3562	71.2148	13.1414	53.6794	dmr_age_neuron_21564	0	0	0	1	0	0	0	0	Dars	aspartyl-tRNA synthetase (Dars), transcript variant 1, mRNA.	-
chr1	128440153	128441364	1212	47	68.0629	52.8779	15.185	261.166	dmr_age_neuron_1356	0	0	0	0	0	0	0	1
chr1	128459259	128459651	393	8	74.6673	59.3364	15.331	29.5693	dmr_age_neuron_38443	0	0	0	0	0	0	0	1
chr1	128524634	128525010	377	4	83.6911	56.2683	27.4228	22.3908	dmr_age_neuron_46592	0	0	0	0	0	0	0	1
chr1	128539182	128539485	304	18	62.746	49.7888	12.9572	83.1929	dmr_age_neuron_11964	0	0	0	0	0	0	0	1
chr1	128545603	128546054	452	22	85.516	70.5876	14.9283	119.245	dmr_age_neuron_6447	0	0	0	0	0	0	0	1
chr1	128551898	128552298	401	14	55.8097	40.6038	15.2059	64.372	dmr_age_neuron_17254	0	0	0	0	0	0	0	1
chr1	128578192	128578435	244	12	83.7724	69.9028	13.8695	57.5031	dmr_age_neuron_19936	0	0	0	0	0	1	0	0	Cxcr4	chemokine (C-X-C motif) receptor 4 (Cxcr4), mRNA.	-
chr1	128583794	128584110	317	12	81.5371	69.3906	12.1465	49.6261	dmr_age_neuron_23601	0	0	0	0	0	1	0	0	Cxcr4	chemokine (C-X-C motif) receptor 4 (Cxcr4), mRNA.	-
chr1	128595829	128596409	581	25	67.0328	55.1802	11.8526	103.914	dmr_age_neuron_8286	0	0	0	0	1	0	0	0	Cxcr4	chemokine (C-X-C motif) receptor 4 (Cxcr4), mRNA.	-
chr1	128631067	128631302	236	4	87.8436	71.9454	15.8982	15.7912	dmr_age_neuron_55333	0	0	0	0	0	0	0	1
chr1	128638678	128639217	540	5	88.6674	77.6478	11.0197	22.8539	dmr_age_neuron_45963	0	0	0	0	0	0	0	1
chr1	128659508	128659852	345	12	86.9046	74.0483	12.8563	52.1213	dmr_age_neuron_22284	0	0	0	0	0	0	0	1
chr1	128685541	128685717	177	6	67.3162	51.8922	15.424	26.8449	dmr_age_neuron_41241	0	0	0	0	0	0	0	1
chr1	128687127	128687955	829	26	84.2232	69.6566	14.5666	144.362	dmr_age_neuron_4531	0	0	0	0	0	0	0	1
chr1	128692271	128692704	434	18	62.5186	44.7232	17.7954	104.791	dmr_age_neuron_8173	0	0	0	0	0	0	0	1
chr1	128721224	128721375	152	4	89.7441	70.9251	18.819	17.6338	dmr_age_neuron_53003	0	0	0	0	0	0	0	1
chr1	128751913	128752145	233	14	89.2584	76.4294	12.8289	74.8849	dmr_age_neuron_14033	0	0	0	0	0	0	0	1
chr1	128806055	128806496	442	14	66.4694	52.8462	13.6232	46.6807	dmr_age_neuron_25237	0	0	0	0	0	0	0	1
chr1	128969155	128969701	547	16	90.8316	78.6959	12.1356	66.31	dmr_age_neuron_16571	0	0	0	0	0	0	0	1
chr1	129644738	129644944	207	6	80.423	65.4754	14.9476	18.5225	dmr_age_neuron_51858	0	0	0	1	0	0	0	0	Thsd7b	thrombospondin, type I, domain containing 7B (Thsd7b), mRNA.	+
chr1	129765017	129765155	139	6	76.4131	60.4647	15.9484	20.3887	dmr_age_neuron_49419	0	0	0	1	0	0	0	0	Thsd7b	thrombospondin, type I, domain containing 7B (Thsd7b), mRNA.	+
chr1	129855477	129855707	231	6	52.8585	39.3482	13.5103	20.0193	dmr_age_neuron_49912	0	0	0	1	0	0	0	0	Thsd7b	thrombospondin, type I, domain containing 7B (Thsd7b), mRNA.	+
chr1	130025151	130025304	154	4	94.8024	81.0442	13.7582	14.5848	dmr_age_neuron_57125	0	0	0	1	0	0	0	0	Thsd7b	thrombospondin, type I, domain containing 7B (Thsd7b), mRNA.	+
chr1	130124959	130126334	1376	9	95.3547	82.7436	12.6111	28.8645	dmr_age_neuron_39187	0	0	0	1	0	0	0	0	Thsd7b	thrombospondin, type I, domain containing 7B (Thsd7b), mRNA.	+
chr1	130509016	130509357	342	6	83.1522	70.744	12.4081	23.5416	dmr_age_neuron_45052	0	0	0	1	0	0	0	1
chr1	130947098	130947231	134	8	67.2372	56.0141	11.2231	27.4689	dmr_age_neuron_40602	0	0	0	0	1	0	0	0	Il19	interleukin 19 (Il19), mRNA.	-
chr1	131095163	131096375	1213	47	62.668	46.6887	15.9793	275.743	dmr_age_neuron_1230	1	0	0	1	0	0	0	0	Mapkapk2	MAP kinase-activated protein kinase 2 (Mapkapk2), mRNA.	-
chr1	131505654	131506177	524	4	81.6032	59.8902	21.7129	14.0047	dmr_age_neuron_58067	0	0	0	1	0	0	0	0	Srgap2	SLIT-ROBO Rho GTPase activating protein 2 (Srgap2), mRNA.	-
chr1	131594933	131595051	119	4	89.6448	75.9887	13.6561	14.4046	dmr_age_neuron_57420	0	0	0	0	1	0	0	0	Avpr1b	arginine vasopressin receptor 1B (Avpr1b), mRNA.	+
chr1	131616548	131616701	154	4	86.6488	74.8384	11.8104	11.8396	dmr_age_neuron_60851	0	0	0	0	0	1	0	0	Avpr1b	arginine vasopressin receptor 1B (Avpr1b), mRNA.	+
chr1	131653569	131653769	201	5	60.8678	49.7756	11.0922	16.6675	dmr_age_neuron_54155	0	1	0	1	0	0	0	0	Ctse	cathepsin E (Ctse), mRNA.	+
chr1	131767112	131767749	638	5	73.3462	57.9068	15.4395	15.6393	dmr_age_neuron_55567	0	1	0	1	0	0	0	0	Slc26a9	solute carrier family 26, member 9 (Slc26a9), mRNA.	+
chr1	131820030	131820363	334	10	76.5889	62.8892	13.6997	43.8832	dmr_age_neuron_26903	0	1	1	0	1	0	0	0	Pm20d1	peptidase M20 domain containing 1 (Pm20d1), mRNA.	+
chr1	131820030	131820363	334	10	76.5889	62.8892	13.6997	43.8832	dmr_age_neuron_26903	0	1	1	0	1	0	0	0	Slc41a1	solute carrier family 41, member 1 (Slc41a1), mRNA.	+
chr1	131829167	131829624	458	14	69.581	54.8077	14.7733	68.7843	dmr_age_neuron_15814	1	0	0	1	0	0	0	0	Slc41a1	solute carrier family 41, member 1 (Slc41a1), mRNA.	+
chr1	131884743	131885395	653	13	58.0463	44.9371	13.1091	51.233	dmr_age_neuron_22742	0	0	0	0	0	0	0	1
chr1	131968779	131969003	225	8	86.0075	73.8391	12.1684	37.2731	dmr_age_neuron_31579	0	0	0	1	0	0	0	0	Slc45a3	solute carrier family 45, member 3 (Slc45a3), transcript variant 2, mRNA.	+
chr1	131970003	131970327	325	12	85.7478	76.2331	9.51479	45.2982	dmr_age_neuron_26036	0	0	0	1	0	0	0	0	Slc45a3	solute carrier family 45, member 3 (Slc45a3), transcript variant 2, mRNA.	+
chr1	132090270	132090398	129	6	75.9286	63.6989	12.2297	19.3206	dmr_age_neuron_50853	0	0	0	0	0	0	0	1
chr1	132171374	132171610	237	6	69.035	48.5899	20.4451	38.0084	dmr_age_neuron_30998	0	0	0	0	0	0	0	1
chr1	132189505	132189842	338	18	72.6304	60.2915	12.339	90.0969	dmr_age_neuron_10567	0	0	0	0	0	0	0	1	Mir135b	microRNA 135b (Mir135b), microRNA.	+
chr1	132246148	132246346	199	9	71.8553	61.4927	10.3627	31.7286	dmr_age_neuron_36363	0	0	0	1	0	0	0	0	Lemd1	LEM domain containing 1 (Lemd1), transcript variant 1, mRNA.	+
chr1	132282889	132283332	444	28	87.4562	77.3861	10.0701	174.944	dmr_age_neuron_3106	0	0	0	0	0	0	0	1
chr1	132371373	132371523	151	5	84.5122	73.7673	10.7449	18.7804	dmr_age_neuron_51546	0	0	0	1	0	0	0	0	Tmcc2	transmembrane and coiled-coil domains 2 (Tmcc2), transcript variant 1, mRNA.	-
chr1	132531311	132531511	201	4	77.7595	67.8903	9.86917	14.0566	dmr_age_neuron_57974	0	0	0	1	0	0	0	0	Cntn2	contactin 2 (Cntn2), mRNA.	-
chr1	132533763	132534219	457	19	46.0174	29.4926	16.5247	103.322	dmr_age_neuron_8379	0	0	1	1	0	0	0	0	Cntn2	contactin 2 (Cntn2), mRNA.	-
chr1	132539177	132539336	160	9	83.2052	73.3744	9.83079	40.0714	dmr_age_neuron_29397	0	0	0	1	0	0	0	0	Cntn2	contactin 2 (Cntn2), mRNA.	-
chr1	132579659	132579969	311	16	67.9017	54.3509	13.5508	77.5653	dmr_age_neuron_13278	0	0	0	1	0	0	0	0	Nfasc	neurofascin (Nfasc), transcript variant 1, mRNA.	-
chr1	132637864	132638074	211	7	75.0702	63.9856	11.0846	25.8788	dmr_age_neuron_42309	0	0	1	1	0	0	0	0	Nfasc	neurofascin (Nfasc), transcript variant 1, mRNA.	-
chr1	132804746	132804988	243	13	83.4524	74.2048	9.24765	50.7606	dmr_age_neuron_22981	0	0	0	0	0	0	0	1
chr1	132837336	132837523	188	9	60.0862	49.092	10.9942	37.3859	dmr_age_neuron_31487	0	0	0	0	0	0	0	1
chr1	132893832	132894002	171	5	53.4412	62.9161	-9.47491	-24.3972	dmr_age_neuron_44025	0	0	0	1	0	0	0	0	Lrrn2	leucine rich repeat protein 2, neuronal (Lrrn2), mRNA.	+
chr1	132928443	132928877	435	35	49.7499	34.6375	15.1124	227.77	dmr_age_neuron_1836	0	0	0	1	0	0	0	0	Lrrn2	leucine rich repeat protein 2, neuronal (Lrrn2), mRNA.	+
chr1	133164635	133165444	810	37	63.3546	50.1495	13.2051	209.076	dmr_age_neuron_2184	0	0	0	1	0	0	0	1
chr1	133329080	133329948	869	82	47.769	35.7704	11.9987	552.694	dmr_age_neuron_238	1	1	1	1	0	1	0	0	Kiss1	KiSS-1 metastasis-suppressor (Kiss1), mRNA.	+
chr1	133329080	133329948	869	82	47.769	35.7704	11.9987	552.694	dmr_age_neuron_238	1	1	1	1	0	1	0	0	Golt1a	golgi transport 1A (Golt1a), mRNA.	+
chr1	133409418	133409838	421	23	80.0001	70.995	9.00513	93.7104	dmr_age_neuron_9887	0	0	0	1	0	0	0	0	Sox13	SRY (sex determining region Y)-box 13 (Sox13), mRNA.	-
chr1	133434797	133435256	460	36	68.7824	58.8937	9.88875	153.476	dmr_age_neuron_4029	0	0	0	0	0	0	0	0
chr1	133438016	133438202	187	18	75.6645	65.7062	9.95837	76.2133	dmr_age_neuron_13646	0	0	0	0	0	0	0	1
chr1	133448354	133448491	138	9	48.6743	39.6616	9.01266	32.7965	dmr_age_neuron_35357	0	0	0	0	0	0	0	1
chr1	133470128	133470502	375	18	74.6058	60.9488	13.657	86.2158	dmr_age_neuron_11315	0	0	0	0	0	0	0	1
chr1	133493446	133493912	467	22	56.5217	41.9189	14.6028	131.406	dmr_age_neuron_5431	0	0	0	0	0	0	0	1
chr1	133549031	133549252	222	4	81.0118	68.6964	12.3154	12.9136	dmr_age_neuron_59703	0	0	0	0	0	0	0	1
chr1	133667882	133668045	164	14	76.2275	64.4502	11.7773	61.808	dmr_age_neuron_18186	0	0	0	0	1	0	0	0	Zc3h11a	zinc finger CCCH type containing 11A (Zc3h11a), transcript variant 2, mRNA.	-
chr1	133667882	133668045	164	14	76.2275	64.4502	11.7773	61.808	dmr_age_neuron_18186	0	0	0	0	1	0	0	0	Zbed6	zinc finger, BED type containing 6 (Zbed6), mRNA.	-
chr1	133685816	133686108	293	10	40.4038	61.3568	-20.953	-60.3834	dmr_age_neuron_18760	0	0	0	1	0	0	0	0	Lax1	lymphocyte transmembrane adaptor 1 (Lax1), transcript variant 2, mRNA.	-
chr1	133711207	133711351	145	7	65.7008	54.5968	11.104	23.164	dmr_age_neuron_45555	0	0	0	1	0	0	0	0	Atp2b4	ATPase, Ca++ transporting, plasma membrane 4 (Atp2b4), transcript variant b, mRNA.	-
chr1	133744930	133745115	186	13	81.318	72.6232	8.69484	56.5206	dmr_age_neuron_20342	0	0	0	1	0	0	0	0	Atp2b4	ATPase, Ca++ transporting, plasma membrane 4 (Atp2b4), transcript variant b, mRNA.	-
chr1	133756822	133757051	230	12	80.716	66.9293	13.7868	60.4599	dmr_age_neuron_18723	0	0	0	1	1	0	0	0	Atp2b4	ATPase, Ca++ transporting, plasma membrane 4 (Atp2b4), transcript variant b, mRNA.	-
chr1	133881934	133882159	226	12	63.0232	46.3311	16.6921	66.9748	dmr_age_neuron_16375	0	0	0	0	0	0	0	1
chr1	133889861	133890755	895	51	60.9194	46.3018	14.6176	320.433	dmr_age_neuron_872	0	0	0	0	0	1	0	0	Optc	opticin (Optc), transcript variant 1, mRNA.	-
chr1	133989237	133989456	220	8	76.5083	66.2295	10.2787	30.2201	dmr_age_neuron_37776	0	0	0	0	0	0	0	1
chr1	134063021	134063518	498	50	50.1395	35.7755	14.364	374.316	dmr_age_neuron_611	0	0	0	0	0	0	0	0
chr1	134096499	134097198	700	36	72.0674	58.9302	13.1372	190.426	dmr_age_neuron_2622	0	0	1	0	0	0	0	1
chr1	134173397	134174153	757	17	74.5135	62.5617	11.9518	73.0437	dmr_age_neuron_14557	0	0	0	0	1	0	0	0	Chil1	chitinase-like 1 (Chil1), mRNA.	+
chr1	134298663	134299566	904	129	60.5012	46.6446	13.8566	1000.55	dmr_age_neuron_55	0	1	1	1	0	1	1	0	Myog	myogenin (Myog), mRNA.	+
chr1	134298663	134299566	904	129	60.5012	46.6446	13.8566	1000.55	dmr_age_neuron_55	0	1	1	1	0	1	1	0	Ppfia4	protein tyrosine phosphatase, receptor type, f polypeptide (PTPRF), interacting protein (liprin), alpha 4 (Ppfia4), mRNA.	-
chr1	134342997	134343399	403	16	49.4204	63.9186	-14.4982	-86.0508	dmr_age_neuron_11346	0	1	0	0	0	1	0	0	Tmem183a	transmembrane protein 183A (Tmem183a), transcript variant 1, mRNA.	-
chr1	134440661	134440945	285	9	90.5694	81.6626	8.90687	36.3066	dmr_age_neuron_32328	0	0	0	0	0	1	0	0	Adipor1	adiponectin receptor 1 (Adipor1), transcript variant 1, mRNA.	+
chr1	134530398	134530498	101	8	62.0036	51.759	10.2446	29.198	dmr_age_neuron_38829	0	0	0	0	0	0	0	0
chr1	134647608	134647767	160	10	75.2868	64.616	10.6708	39.1188	dmr_age_neuron_30110	1	0	0	1	0	0	0	0	Syt2	synaptotagmin II (Syt2), mRNA.	+
chr1	134671739	134672284	546	26	82.3084	69.3272	12.9812	166.484	dmr_age_neuron_3416	0	0	0	1	0	0	0	0	Syt2	synaptotagmin II (Syt2), mRNA.	+
chr1	134698395	134698550	156	12	91.69	83.7076	7.98238	55.7355	dmr_age_neuron_20664	0	0	0	1	0	0	0	0	Syt2	synaptotagmin II (Syt2), mRNA.	+
chr1	134699085	134699307	223	13	86.2946	77.6632	8.63146	58.9717	dmr_age_neuron_19302	0	0	0	1	0	0	0	0	Syt2	synaptotagmin II (Syt2), mRNA.	+
chr1	134700514	134700865	352	11	66.9272	54.5245	12.4027	37.356	dmr_age_neuron_31512	0	0	0	1	0	0	0	0	Syt2	synaptotagmin II (Syt2), mRNA.	+
chr1	134705946	134706353	408	18	86.1209	75.484	10.6369	90.6833	dmr_age_neuron_10460	0	0	0	1	0	0	0	0	Syt2	synaptotagmin II (Syt2), mRNA.	+
chr1	134713343	134713526	184	11	81.562	71.9421	9.61993	46.232	dmr_age_neuron_25487	0	0	0	1	0	0	0	0	Syt2	synaptotagmin II (Syt2), mRNA.	+
chr1	134736450	134736551	102	7	84.5149	74.705	9.80981	26.5953	dmr_age_neuron_41521	0	0	0	1	0	0	0	0	Syt2	synaptotagmin II (Syt2), mRNA.	+
chr1	134778313	134778454	142	14	77.225	66.5644	10.6607	59.1039	dmr_age_neuron_19250	0	1	0	1	0	0	0	0	Ppp1r12b	protein phosphatase 1, regulatory (inhibitor) subunit 12B (Ppp1r12b), transcript variant 1, mRNA.	-
chr1	134778313	134778454	142	14	77.225	66.5644	10.6607	59.1039	dmr_age_neuron_19250	0	1	0	1	0	0	0	0	Ppp1r12b	protein phosphatase 1, regulatory (inhibitor) subunit 12B (Ppp1r12b), transcript variant 2, non-coding RNA.	-
chr1	134788257	134788453	197	10	54.4644	42.1173	12.3471	33.5548	dmr_age_neuron_34695	0	0	0	1	0	0	0	0	Ppp1r12b	protein phosphatase 1, regulatory (inhibitor) subunit 12B (Ppp1r12b), transcript variant 1, mRNA.	-
chr1	134788257	134788453	197	10	54.4644	42.1173	12.3471	33.5548	dmr_age_neuron_34695	0	0	0	1	0	0	0	0	Ppp1r12b	protein phosphatase 1, regulatory (inhibitor) subunit 12B (Ppp1r12b), transcript variant 2, non-coding RNA.	-
chr1	134805984	134806312	329	14	84.5527	72.4427	12.11	66.0824	dmr_age_neuron_16647	1	0	0	1	0	0	0	0	Ppp1r12b	protein phosphatase 1, regulatory (inhibitor) subunit 12B (Ppp1r12b), transcript variant 1, mRNA.	-
chr1	134805984	134806312	329	14	84.5527	72.4427	12.11	66.0824	dmr_age_neuron_16647	1	0	0	1	0	0	0	0	Ppp1r12b	protein phosphatase 1, regulatory (inhibitor) subunit 12B (Ppp1r12b), transcript variant 2, non-coding RNA.	-
chr1	134816252	134816717	466	11	85.5974	72.8596	12.7378	47.9314	dmr_age_neuron_24529	0	0	0	1	0	0	0	0	Ppp1r12b	protein phosphatase 1, regulatory (inhibitor) subunit 12B (Ppp1r12b), transcript variant 1, mRNA.	-
chr1	134876450	134876920	471	9	83.8327	72.356	11.4768	40.0335	dmr_age_neuron_29419	0	0	0	1	0	0	0	0	Ppp1r12b	protein phosphatase 1, regulatory (inhibitor) subunit 12B (Ppp1r12b), transcript variant 1, mRNA.	-
chr1	134931155	134931258	104	4	88.4697	71.3186	17.1511	14.4266	dmr_age_neuron_57376	0	0	0	1	0	0	0	0	Ppp1r12b	protein phosphatase 1, regulatory (inhibitor) subunit 12B (Ppp1r12b), transcript variant 1, mRNA.	-
chr1	134975893	134976208	316	12	80.2591	65.8101	14.4491	63.3644	dmr_age_neuron_17599	0	1	0	0	0	0	0	0	Ube2t	ubiquitin-conjugating enzyme E2T (Ube2t), transcript variant 2, mRNA.	+
chr1	135019016	135019521	506	26	44.037	30.0149	14.0221	148.051	dmr_age_neuron_4311	0	0	0	1	0	0	0	0	Lgr6	leucine-rich repeat-containing G protein-coupled receptor 6 (Lgr6), mRNA.	-
chr1	135026910	135027101	192	8	78.8276	68.5001	10.3275	29.1047	dmr_age_neuron_38930	0	0	1	1	0	0	0	0	Lgr6	leucine-rich repeat-containing G protein-coupled receptor 6 (Lgr6), mRNA.	-
chr1	135054982	135055271	290	10	90.118	73.8357	16.2823	60.5262	dmr_age_neuron_18697	0	0	0	1	0	0	0	0	Lgr6	leucine-rich repeat-containing G protein-coupled receptor 6 (Lgr6), mRNA.	-
chr1	135077526	135078583	1058	19	86.1007	70.2206	15.8801	101.651	dmr_age_neuron_8609	0	0	0	1	0	0	0	0	Lgr6	leucine-rich repeat-containing G protein-coupled receptor 6 (Lgr6), mRNA.	-
chr1	135103828	135104149	322	17	76.5981	66.3262	10.2719	70.887	dmr_age_neuron_15147	1	0	0	1	0	1	0	0	Lgr6	leucine-rich repeat-containing G protein-coupled receptor 6 (Lgr6), mRNA.	-
chr1	135103828	135104149	322	17	76.5981	66.3262	10.2719	70.887	dmr_age_neuron_15147	1	0	0	1	0	1	0	0	Ptprv	protein tyrosine phosphatase, receptor type, V (Ptprv), mRNA.	-
chr1	135128985	135129410	426	20	76.7505	66.2252	10.5253	87.4368	dmr_age_neuron_11064	0	0	1	1	1	0	0	0	Ptpn7	protein tyrosine phosphatase, non-receptor type 7 (Ptpn7), mRNA.	+
chr1	135128985	135129410	426	20	76.7505	66.2252	10.5253	87.4368	dmr_age_neuron_11064	0	0	1	1	1	0	0	0	Ptprv	protein tyrosine phosphatase, receptor type, V (Ptprv), mRNA.	-
chr1	135198747	135199879	1133	51	64.6143	49.0799	15.5344	305.064	dmr_age_neuron_971	0	0	0	0	0	0	0	1
chr1	135385253	135385635	383	23	51.7428	68.4557	-16.7129	-145.881	dmr_age_neuron_4429	0	1	1	1	0	0	0	0	Ipo9	importin 9 (Ipo9), mRNA.	-
chr1	135507802	135508426	625	26	59.441	46.3686	13.0725	114.516	dmr_age_neuron_6958	0	0	0	1	0	0	0	0	Nav1	neuron navigator 1 (Nav1), mRNA.	-
chr1	135587525	135587663	139	6	83.2336	72.0748	11.1588	18.9088	dmr_age_neuron_51360	1	0	0	1	0	0	0	0	AK044378	adult retina cDNA, RIKEN full-length enriched library, clone:A930010C09 product:hypothetical protein, full insert sequence.	+
chr1	135587525	135587663	139	6	83.2336	72.0748	11.1588	18.9088	dmr_age_neuron_51360	1	0	0	1	0	0	0	0	Nav1	neuron navigator 1 (Nav1), mRNA.	-
chr1	135620114	135620421	308	10	77.0828	59.9242	17.1587	52.4216	dmr_age_neuron_22133	0	0	0	1	0	0	0	1
chr1	135686374	135687291	918	55	37.9756	27.1155	10.8601	309.322	dmr_age_neuron_938	0	0	0	1	0	0	0	1
chr1	135688439	135688912	474	40	37.2989	26.8798	10.4191	220.825	dmr_age_neuron_1955	0	0	0	0	0	0	1	1
chr1	135701613	135701718	106	4	74.2125	58.8998	15.3127	15.561	dmr_age_neuron_55681	0	0	0	0	0	0	0	1
chr1	135715462	135715615	154	6	84.493	72.43	12.0631	20.8385	dmr_age_neuron_48815	0	0	0	0	0	0	0	1
chr1	135722952	135723113	162	4	87.1409	75.7154	11.4255	12.9352	dmr_age_neuron_59671	0	0	0	1	1	0	0	0	Csrp1	cysteine and glycine-rich protein 1 (Csrp1), mRNA.	+
chr1	135819693	135819943	251	10	78.9668	67.9431	11.0237	39.2349	dmr_age_neuron_30032	1	0	0	1	0	1	0	0	Tnni1	troponin I, skeletal, slow 1 (Tnni1), transcript variant 1, mRNA.	+
chr1	135819693	135819943	251	10	78.9668	67.9431	11.0237	39.2349	dmr_age_neuron_30032	1	0	0	1	0	1	0	0	Lad1	ladinin (Lad1), mRNA.	+
chr1	135836207	135836322	116	7	74.3699	64.1701	10.1999	26.5873	dmr_age_neuron_41535	1	1	0	0	0	0	0	0	Lad1	ladinin (Lad1), mRNA.	+
chr1	135836207	135836322	116	7	74.3699	64.1701	10.1999	26.5873	dmr_age_neuron_41535	1	1	0	0	0	0	0	0	Tnnt2	troponin T2, cardiac (Tnnt2), transcript variant 6, mRNA.	+
chr1	135867247	135867422	176	12	72.7762	63.2387	9.53747	46.186	dmr_age_neuron_25511	0	0	0	0	0	1	0	0	Pkp1	plakophilin 1 (Pkp1), transcript variant 1, mRNA.	-
chr1	135920539	135920826	288	9	82.3658	73.6013	8.76459	33.2117	dmr_age_neuron_35030	1	0	0	0	0	0	0	0	Pkp1	plakophilin 1 (Pkp1), transcript variant 1, mRNA.	-
chr1	135993244	135993348	105	8	70.3511	56.3524	13.9987	32.8768	dmr_age_neuron_35300	0	0	0	1	0	0	0	0	Igfn1	immunoglobulin-like and fibronectin type III domain containing 1 (Igfn1), mRNA.	-
chr1	136040479	136041665	1187	52	70.5804	58.8187	11.7617	238.092	dmr_age_neuron_1676	0	0	0	0	1	1	0	0	Tmem9	transmembrane protein 9 (Tmem9), transcript variant 2, mRNA.	+
chr1	136040479	136041665	1187	52	70.5804	58.8187	11.7617	238.092	dmr_age_neuron_1676	0	0	0	0	1	1	0	0	Ascl5	achaete-scute family bHLH transcription factor 5 (Ascl5), mRNA.	+
chr1	136050575	136050823	249	12	57.9652	48.6559	9.30928	62.7659	dmr_age_neuron_17827	1	1	1	0	0	0	1	0	Ascl5	achaete-scute family bHLH transcription factor 5 (Ascl5), mRNA.	+
chr1	136050575	136050823	249	12	57.9652	48.6559	9.30928	62.7659	dmr_age_neuron_17827	1	1	1	0	0	0	1	0	Cacna1s	calcium channel, voltage-dependent, L type, alpha 1S subunit (Cacna1s), transcript variant 2, mRNA.	+
chr1	136228479	136228913	435	24	72.4717	59.9457	12.526	109.039	dmr_age_neuron_7576	0	0	0	1	0	0	0	0	5730559C18Rik	RIKEN cDNA 5730559C18 gene (5730559C18Rik), mRNA.	-
chr1	136242492	136242691	200	8	85.7189	76.0488	9.67005	35.5238	dmr_age_neuron_32985	0	0	0	0	1	0	0	0	5730559C18Rik	RIKEN cDNA 5730559C18 gene (5730559C18Rik), mRNA.	-
chr1	136362658	136363387	730	28	81.0799	69.32	11.7599	121.295	dmr_age_neuron_6263	0	0	0	0	0	0	0	1
chr1	136470525	136470747	223	7	70.1872	57.6636	12.5236	29.5891	dmr_age_neuron_38423	1	0	0	1	0	0	0	0	Kif14	kinesin family member 14 (Kif14), mRNA.	+
chr1	136540500	136540904	405	20	75.7335	64.2405	11.4929	95.7666	dmr_age_neuron_9530	0	0	0	0	0	1	0	0	Kif14	kinesin family member 14 (Kif14), mRNA.	+
chr1	136661701	136662528	828	31	60.2724	46.3973	13.8751	155.739	dmr_age_neuron_3917	0	0	0	0	0	0	0	1
chr1	136674672	136675325	654	46	69.9326	57.3279	12.6047	260.792	dmr_age_neuron_1360	0	0	1	1	1	0	0	0	Gm19705	predicted gene, 19705 (Gm19705), transcript variant 1, long non-coding RNA.	+
chr1	136718272	136718482	211	14	63.103	51.8306	11.2725	52.4248	dmr_age_neuron_22130	0	0	0	1	0	0	0	0	Platr22	pluripotency associated transcript 22 (Platr22), long non-coding RNA.	+
chr1	136742238	136742615	378	13	75.5335	64.5172	11.0163	47.6716	dmr_age_neuron_24672	0	0	0	0	0	0	0	1
chr1	136782300	136782951	652	33	59.161	47.5421	11.619	145.106	dmr_age_neuron_4482	0	0	0	0	0	0	0	1	DQ556157	piRNA piR-23269, complete sequence.	+
chr1	136820812	136820959	148	9	87.3526	78.3309	9.02173	35.1359	dmr_age_neuron_33301	0	0	0	0	0	0	0	1
chr1	136846313	136846513	201	8	90.8892	81.5739	9.31524	35.1246	dmr_age_neuron_33312	0	1	0	1	0	0	0	0	Nr5a2	nuclear receptor subfamily 5, group A, member 2 (Nr5a2), transcript variant 1, mRNA.	-
chr1	136892443	136892880	438	10	88.698	78.8174	9.88061	40.7551	dmr_age_neuron_28885	0	0	0	1	0	0	0	0	Nr5a2	nuclear receptor subfamily 5, group A, member 2 (Nr5a2), transcript variant 1, mRNA.	-
chr1	136896594	136896698	105	4	72.9436	62.7775	10.1661	15.4348	dmr_age_neuron_55876	0	0	0	1	0	0	0	0	Nr5a2	nuclear receptor subfamily 5, group A, member 2 (Nr5a2), transcript variant 1, mRNA.	-
chr1	136927856	136928448	593	20	68.8129	57.6078	11.2051	78.7871	dmr_age_neuron_12957	0	0	0	1	0	0	0	0	Nr5a2	nuclear receptor subfamily 5, group A, member 2 (Nr5a2), transcript variant 1, mRNA.	-
chr1	136958715	136959208	494	20	55.1033	37.787	17.3163	113.05	dmr_age_neuron_7121	1	0	0	1	0	0	0	0	Nr5a2	nuclear receptor subfamily 5, group A, member 2 (Nr5a2), transcript variant 1, mRNA.	-
chr1	136991828	136992331	504	15	71.1908	59.4455	11.7454	53.5242	dmr_age_neuron_21628	0	0	0	0	0	0	0	1
chr1	137074025	137074347	323	14	62.9992	50.5402	12.4589	50.4492	dmr_age_neuron_23158	0	0	0	0	0	0	0	1
chr1	137200983	137201339	357	22	70.0265	60.2892	9.73728	80.6562	dmr_age_neuron_12538	0	0	0	0	0	0	0	1
chr1	137223044	137223476	433	23	72.2546	63.1639	9.09069	101.728	dmr_age_neuron_8600	0	0	0	0	0	0	0	1
chr1	137267149	137267403	255	6	84.6273	70.9886	13.6386	20.8586	dmr_age_neuron_48792	0	0	0	0	0	0	0	1
chr1	137374147	137374300	154	9	79.7438	68.3471	11.3967	34.5597	dmr_age_neuron_33785	0	0	0	0	0	0	0	1
chr1	137375604	137376267	664	13	86.5463	75.2479	11.2984	51.2943	dmr_age_neuron_22703	0	0	0	0	0	0	0	1
chr1	137545342	137545580	239	9	87.2588	77.4687	9.79004	33.4971	dmr_age_neuron_34754	0	0	0	0	0	0	0	1
chr1	137838344	137838622	279	9	48.2392	30.8132	17.4261	38.3895	dmr_age_neuron_30684	0	0	0	0	0	0	0	1
chr1	137907015	137907296	282	10	75.1227	61.0463	14.0764	30.3354	dmr_age_neuron_37675	0	0	0	1	0	0	0	1
chr1	137966255	137966734	480	24	68.9429	56.1309	12.8121	83.8166	dmr_age_neuron_11809	1	0	1	1	0	0	0	0	Mir181a-1	microRNA 181a-1 (Mir181a-1), microRNA.	+
chr1	137966255	137966734	480	24	68.9429	56.1309	12.8121	83.8166	dmr_age_neuron_11809	1	0	1	1	0	0	0	0	AK076660	adult male testis cDNA, RIKEN full-length enriched library, clone:4930404L12 product:unclassifiable, full insert sequence.	-
chr1	138345655	138345822	168	12	36.7795	25.3295	11.45	54.1905	dmr_age_neuron_21329	0	0	0	0	0	0	0	1
chr1	138449005	138449482	478	28	57.8018	43.8872	13.9146	150.383	dmr_age_neuron_4190	0	0	0	0	0	0	0	1
chr1	138500202	138500749	548	28	77.4883	64.4147	13.0736	139.937	dmr_age_neuron_4803	0	0	0	1	0	0	0	0	Nek7	NIMA (never in mitosis gene a)-related expressed kinase 7 (Nek7), transcript variant 1, mRNA.	-
chr1	138507608	138507845	238	18	58.5303	48.0795	10.4507	76.5036	dmr_age_neuron_13554	0	0	0	1	0	0	0	0	Nek7	NIMA (never in mitosis gene a)-related expressed kinase 7 (Nek7), transcript variant 1, mRNA.	-
chr1	138517466	138517770	305	10	82.3678	67.0008	15.367	44.1498	dmr_age_neuron_26740	0	0	0	1	0	0	0	0	Nek7	NIMA (never in mitosis gene a)-related expressed kinase 7 (Nek7), transcript variant 1, mRNA.	-
chr1	138524100	138524541	442	18	76.3269	60.8942	15.4327	95.6677	dmr_age_neuron_9544	0	0	0	1	0	0	0	0	Nek7	NIMA (never in mitosis gene a)-related expressed kinase 7 (Nek7), transcript variant 1, mRNA.	-
chr1	138536417	138536744	328	17	71.3354	61.8126	9.52278	64.3495	dmr_age_neuron_17263	0	0	0	1	0	0	0	0	Nek7	NIMA (never in mitosis gene a)-related expressed kinase 7 (Nek7), transcript variant 1, mRNA.	-
chr1	138541595	138541755	161	5	71.9434	60.0524	11.891	17.5051	dmr_age_neuron_53163	0	0	0	1	0	0	0	0	Nek7	NIMA (never in mitosis gene a)-related expressed kinase 7 (Nek7), transcript variant 1, mRNA.	-
chr1	138669404	138669550	147	7	82.2819	72.1567	10.1252	23.6535	dmr_age_neuron_44931	0	0	0	1	0	0	0	0	Gm5833	predicted gene 5833 (Gm5833), long non-coding RNA.	-
chr1	138785930	138786413	484	24	75.2234	64.4486	10.7748	113.47	dmr_age_neuron_7084	0	0	0	0	0	0	0	1
chr1	138925951	138926247	297	7	95.7512	82.2611	13.4901	35.4546	dmr_age_neuron_33047	0	0	0	0	0	0	0	1
chr1	138980095	138980452	358	12	92.7769	84.0166	8.76036	56.6148	dmr_age_neuron_20299	1	1	0	1	0	0	0	0	Dennd1b	DENN/MADD domain containing 1B (Dennd1b), transcript variant 1, mRNA.	+
chr1	138980095	138980452	358	12	92.7769	84.0166	8.76036	56.6148	dmr_age_neuron_20299	1	1	0	1	0	0	0	0	4930596I21Rik	RIKEN cDNA 4930596I21 gene (4930596I21Rik), long non-coding RNA.	+
chr1	139292065	139292304	240	8	79.9781	60.6757	19.3023	36.905	dmr_age_neuron_31845	0	0	0	1	0	0	0	0	Crb1	crumbs family member 1, photoreceptor morphogenesis associated (Crb1), mRNA.	-
chr1	139686056	139686306	251	5	88.8164	77.7675	11.049	17.6747	dmr_age_neuron_52951	0	0	0	0	0	0	0	0
chr1	140093483	140094059	577	7	88.9024	70.7496	18.1528	22.0849	dmr_age_neuron_47017	0	0	0	1	0	0	0	0	Cfh	complement component factor h (Cfh), mRNA.	-
chr1	140188764	140189208	445	14	78.7959	64.6319	14.164	56.6888	dmr_age_neuron_20269	0	0	0	0	1	0	0	0	Cfh	complement component factor h (Cfh), mRNA.	-
chr1	140329263	140329385	123	4	91.2282	76.8367	14.3916	13.3704	dmr_age_neuron_59064	0	0	0	1	0	0	0	0	Kcnt2	potassium channel, subfamily T, member 2 (Kcnt2), mRNA.	+
chr1	140390258	140390571	314	10	66.6032	41.9101	24.6931	39.351	dmr_age_neuron_29943	0	0	0	1	0	0	0	0	Kcnt2	potassium channel, subfamily T, member 2 (Kcnt2), mRNA.	+
chr1	141455146	141455481	336	4	90.0674	76.5107	13.5567	13.9682	dmr_age_neuron_58134	0	0	0	0	0	0	0	1
chr1	141680471	141680706	236	4	90.95	78.4778	12.4722	12.9034	dmr_age_neuron_59715	0	0	0	0	0	0	0	1
chr1	141967771	141968437	667	12	54.9753	40.8201	14.1552	42.0167	dmr_age_neuron_28045	0	0	0	0	0	0	0	1
chr1	142018932	142019106	175	8	88.265	76.6827	11.5823	28.4462	dmr_age_neuron_39625	0	0	0	0	0	0	0	1
chr1	142278328	142278506	179	6	97.7218	84.1703	13.5516	24.7741	dmr_age_neuron_43575	0	0	0	0	0	0	0	1
chr1	142313049	142313384	336	6	92.8757	79.4105	13.4652	29.0057	dmr_age_neuron_39039	0	0	0	0	0	0	0	1
chr1	142583584	142584015	432	5	89.3798	78.0913	11.2885	18.338	dmr_age_neuron_52094	0	0	0	0	0	0	0	1
chr1	142653406	142653537	132	4	96.227	84.1015	12.1255	13.8503	dmr_age_neuron_58336	0	0	0	0	0	0	0	1
chr1	142792455	142792979	525	8	91.7969	75.0296	16.7673	25.8754	dmr_age_neuron_42316	0	0	0	0	0	0	0	1
chr1	142805162	142805285	124	4	96.6044	83.6961	12.9082	13.2075	dmr_age_neuron_59303	0	0	0	0	0	0	0	1
chr1	143051704	143051853	150	6	83.8531	71.3166	12.5364	18.8984	dmr_age_neuron_51371	0	0	0	0	0	0	0	1
chr1	143145740	143146193	454	8	77.8607	51.4452	26.4155	41.76	dmr_age_neuron_28196	0	0	0	0	0	0	0	1
chr1	143256791	143257061	271	4	88.7561	69.4578	19.2984	17.023	dmr_age_neuron_53738	0	0	0	0	0	0	0	1
chr1	143292739	143293049	311	7	92.3745	81.1575	11.217	25.8413	dmr_age_neuron_42354	0	0	0	0	0	0	0	1
chr1	143477796	143478229	434	30	47.554	33.0053	14.5487	202.56	dmr_age_neuron_2324	0	0	0	0	0	0	0	1
chr1	143503918	143504330	413	7	80.1479	67.5754	12.5725	26.0976	dmr_age_neuron_42071	0	0	0	0	0	0	0	1
chr1	143770313	143770715	403	36	63.5996	53.7803	9.81932	181.014	dmr_age_neuron_2914	0	0	1	1	1	0	0	0	Uchl5	ubiquitin carboxyl-terminal esterase L5 (Uchl5), transcript variant 1, mRNA.	+
chr1	143770313	143770715	403	36	63.5996	53.7803	9.81932	181.014	dmr_age_neuron_2914	0	0	1	1	1	0	0	0	Trove2	TROVE domain family, member 2 (Trove2), mRNA.	-
chr1	143771530	143771773	244	14	82.8867	73.7311	9.15555	54.5083	dmr_age_neuron_21177	0	0	0	1	1	0	0	0	Uchl5	ubiquitin carboxyl-terminal esterase L5 (Uchl5), transcript variant 1, mRNA.	+
chr1	143771530	143771773	244	14	82.8867	73.7311	9.15555	54.5083	dmr_age_neuron_21177	0	0	0	1	1	0	0	0	Trove2	TROVE domain family, member 2 (Trove2), mRNA.	-
chr1	143917689	143917869	181	10	87.6516	78.0882	9.56339	35.846	dmr_age_neuron_32712	0	0	0	0	0	0	0	1
chr1	143982357	143983042	686	10	72.4061	47.88	24.5261	49.854	dmr_age_neuron_23469	0	0	0	0	0	0	0	1
chr1	144260873	144261061	189	4	96.8289	85.6337	11.1953	15.9898	dmr_age_neuron_55068	0	0	0	0	0	0	0	0	AB350311	non-coding RNA, oocyte_piRNA1127, complete sequence.	+
chr1	144693184	144693480	297	5	91.3329	75.7923	15.5406	19.5633	dmr_age_neuron_50518	0	0	0	0	0	0	0	1
chr1	144892658	144892861	204	10	62.4081	50.5437	11.8644	31.3285	dmr_age_neuron_36734	0	0	0	0	0	0	0	1
chr1	145095019	145095183	165	4	89.6279	72.7486	16.8793	11.7233	dmr_age_neuron_60942	0	0	0	0	0	0	0	1
chr1	145379227	145380287	1061	12	86.0598	70.6278	15.432	39.8962	dmr_age_neuron_29527	0	0	0	0	0	0	0	1
chr1	145381161	145381389	229	6	77.4866	57.5753	19.9113	21.7466	dmr_age_neuron_47494	0	0	0	0	0	0	0	1
chr1	145502477	145502730	254	8	93.4293	79.8377	13.5916	25.7687	dmr_age_neuron_42453	0	0	0	0	0	0	0	1
chr1	145569853	145570113	261	14	84.6809	66.3942	18.2867	76.9952	dmr_age_neuron_13436	0	0	0	0	0	0	0	1
chr1	145713996	145714176	181	4	96.171	79.7395	16.4315	13.8665	dmr_age_neuron_58308	0	0	0	0	0	0	0	1
chr1	145980509	145980635	127	4	82.8501	72.0681	10.782	12.4876	dmr_age_neuron_60230	0	0	0	0	0	0	0	1
chr1	146038757	146039001	245	5	90.839	80.3067	10.5323	16.5667	dmr_age_neuron_54289	0	0	0	0	0	0	0	1
chr1	146061650	146061860	211	4	90.9165	75.7519	15.1645	11.0266	dmr_age_neuron_61293	0	0	0	0	0	0	0	1
chr1	146075596	146075782	187	8	95.5372	82.0608	13.4765	28.9622	dmr_age_neuron_39073	0	0	0	0	0	0	0	1
chr1	146160279	146161158	880	20	60.4674	42.5865	17.8809	94.067	dmr_age_neuron_9812	0	0	0	0	0	0	0	1
chr1	146166779	146166992	214	6	89.9871	77.6662	12.321	20.6431	dmr_age_neuron_49098	0	0	0	0	0	0	0	1
chr1	146215308	146215474	167	4	89.7697	75.5674	14.2023	12.457	dmr_age_neuron_60277	0	0	0	0	0	0	0	1
chr1	146216511	146216613	103	8	88.2379	76.0879	12.15	25.6771	dmr_age_neuron_42573	0	0	0	0	0	0	0	1
chr1	146323302	146323478	177	5	89.361	73.1115	16.2495	17.2165	dmr_age_neuron_53503	0	0	0	0	0	0	0	1
chr1	146367942	146368163	222	5	91.119	76.2015	14.9175	17.0652	dmr_age_neuron_53680	0	0	0	0	0	0	0	1
chr1	146386610	146386723	114	6	49.1392	33.808	15.3312	20.312	dmr_age_neuron_49519	0	0	0	0	0	0	0	1
chr1	146434728	146434878	151	4	87.0981	73.8515	13.2466	13.4921	dmr_age_neuron_58876	0	0	0	1	0	0	0	0	AK158929	visual cortex cDNA, RIKEN full-length enriched library, clone:K530010N24 product:unclassifiable, full insert sequence.	-
chr1	146444663	146444860	198	5	85.6616	74.6981	10.9635	16.203	dmr_age_neuron_54779	0	0	1	0	0	0	0	0	AK158929	visual cortex cDNA, RIKEN full-length enriched library, clone:K530010N24 product:unclassifiable, full insert sequence.	-
chr1	146472062	146472630	569	6	91.0716	67.0313	24.0403	31.2046	dmr_age_neuron_36848	0	0	0	1	0	0	0	0	AK158929	visual cortex cDNA, RIKEN full-length enriched library, clone:K530010N24 product:unclassifiable, full insert sequence.	-
chr1	146632677	146633089	413	6	79.0262	59.6293	19.3969	14.5577	dmr_age_neuron_57167	0	0	0	1	0	0	0	0	Brinp3	bone morphogenetic protein/retinoic acid inducible neural specific 3 (Brinp3), transcript variant 2, mRNA.	+
chr1	146654000	146654165	166	5	79.2944	63.1637	16.1307	15.0976	dmr_age_neuron_56333	0	0	0	1	0	0	0	0	Brinp3	bone morphogenetic protein/retinoic acid inducible neural specific 3 (Brinp3), transcript variant 2, mRNA.	+
chr1	146780176	146780447	272	8	97.0865	82.6791	14.4073	28.8767	dmr_age_neuron_39173	0	0	0	1	0	0	0	0	Brinp3	bone morphogenetic protein/retinoic acid inducible neural specific 3 (Brinp3), transcript variant 2, mRNA.	+
chr1	147028635	147028765	131	4	92.1906	78.3591	13.8315	14.4574	dmr_age_neuron_57329	0	0	0	0	0	0	0	1
chr1	147144217	147144446	230	4	40.413	18.9161	21.4969	10.6881	dmr_age_neuron_61403	0	0	0	0	0	0	0	1
chr1	147187488	147187599	112	7	70.1871	55.5942	14.5929	22.4551	dmr_age_neuron_46521	0	0	0	0	0	0	0	1
chr1	147200336	147200536	201	8	62.8408	50.1368	12.704	24.1302	dmr_age_neuron_44331	0	0	0	0	0	0	0	1
chr1	147246419	147246632	214	8	76.1986	60.0624	16.1363	23.4593	dmr_age_neuron_45150	0	0	0	0	0	0	0	1
chr1	147357337	147358616	1280	4	95.2615	83.2761	11.9854	15.8856	dmr_age_neuron_55198	0	0	0	0	0	0	0	1
chr1	147446654	147446952	299	5	93.5919	80.9311	12.6608	17.0818	dmr_age_neuron_53657	0	0	0	0	0	0	0	1
chr1	147701380	147701524	145	8	92.7639	81.9202	10.8437	28.504	dmr_age_neuron_39555	0	0	0	0	0	0	0	1
chr1	147740257	147740488	232	4	93.6096	79.2577	14.3519	14.4194	dmr_age_neuron_57393	0	0	0	0	0	0	0	1
chr1	147810382	147810715	334	4	81.0283	65.6301	15.3982	9.94549	dmr_age_neuron_61485	0	0	0	0	0	0	0	1
chr1	147934200	147934393	194	4	83.2133	98.3112	-15.0978	-13.8766	dmr_age_neuron_58282	0	0	0	0	0	0	0	1
chr1	148163561	148163673	113	4	86.3253	72.1497	14.1756	12.925	dmr_age_neuron_59687	0	0	0	0	0	0	0	1
chr1	148251504	148251741	238	4	88.5356	74.4712	14.0644	14.0866	dmr_age_neuron_57930	0	0	0	0	0	0	0	1
chr1	148603339	148603626	288	7	85.4392	65.8267	19.6125	30.9528	dmr_age_neuron_37076	0	0	0	0	0	0	0	1
chr1	148680005	148680179	175	4	94.8977	81.362	13.5357	11.8268	dmr_age_neuron_60865	0	0	0	0	0	0	0	1
chr1	148700827	148701438	612	6	63.5017	46.9524	16.5493	16.2657	dmr_age_neuron_54695	0	0	0	0	0	0	0	1
chr1	148822887	148823403	517	10	72.618	56.9532	15.6648	32.8822	dmr_age_neuron_35295	0	0	0	0	0	0	0	1
chr1	149026901	149027656	756	4	94.8088	82.4586	12.3501	16.7792	dmr_age_neuron_54021	0	0	0	0	0	0	0	1
chr1	149087127	149087302	176	6	79.7291	65.0498	14.6793	18.0771	dmr_age_neuron_52445	0	0	0	0	0	0	0	1
chr1	149910677	149910912	236	4	79.5769	65.889	13.6879	14.2445	dmr_age_neuron_57689	0	0	0	1	0	0	0	0	Pla2g4a	phospholipase A2, group IVA (cytosolic, calcium-dependent) (Pla2g4a), transcript variant 1, mRNA.	-
chr1	149931884	149932025	142	4	93.2341	79.9592	13.2749	14.2353	dmr_age_neuron_57698	0	0	0	1	0	0	0	0	Pla2g4a	phospholipase A2, group IVA (cytosolic, calcium-dependent) (Pla2g4a), transcript variant 1, mRNA.	-
chr1	149975825	149976457	633	8	85.4923	64.5065	20.9858	35.5697	dmr_age_neuron_32950	0	0	0	0	0	0	0	1
chr1	150487665	150487862	198	8	52.4043	38.2169	14.1874	31.1763	dmr_age_neuron_36879	0	0	0	0	0	0	0	1
chr1	150631192	150631578	387	30	59.8795	47.6683	12.2113	125.045	dmr_age_neuron_5945	0	0	1	1	0	0	0	0	AK143102	0 day neonate eyeball cDNA, RIKEN full-length enriched library, clone:E130102O10 product:unclassifiable, full insert sequence.	+
chr1	150631192	150631578	387	30	59.8795	47.6683	12.2113	125.045	dmr_age_neuron_5945	0	0	1	1	0	0	0	0	Hmcn1	hemicentin 1 (Hmcn1), mRNA.	-
chr1	150771375	150771639	265	15	74.6741	61.8346	12.8396	52.0921	dmr_age_neuron_22299	0	0	0	1	0	0	0	0	AK143102	0 day neonate eyeball cDNA, RIKEN full-length enriched library, clone:E130102O10 product:unclassifiable, full insert sequence.	+
chr1	150771375	150771639	265	15	74.6741	61.8346	12.8396	52.0921	dmr_age_neuron_22299	0	0	0	1	0	0	0	0	Hmcn1	hemicentin 1 (Hmcn1), mRNA.	-
chr1	150782907	150783292	386	24	78.7827	67.9209	10.8618	99.3591	dmr_age_neuron_8966	0	1	1	0	0	0	0	0	AK143102	0 day neonate eyeball cDNA, RIKEN full-length enriched library, clone:E130102O10 product:unclassifiable, full insert sequence.	+
chr1	150782907	150783292	386	24	78.7827	67.9209	10.8618	99.3591	dmr_age_neuron_8966	0	1	1	0	0	0	0	0	Hmcn1	hemicentin 1 (Hmcn1), mRNA.	-
chr1	150824500	150824647	148	6	79.1218	55.5443	23.5776	30.9346	dmr_age_neuron_37097	0	0	0	1	0	0	0	0	Hmcn1	hemicentin 1 (Hmcn1), mRNA.	-
chr1	150877937	150878204	268	8	68.8977	54.8901	14.0076	26.5011	dmr_age_neuron_41646	0	0	0	1	0	0	0	0	Hmcn1	hemicentin 1 (Hmcn1), mRNA.	-
chr1	150887786	150888107	322	14	78.0275	62.5836	15.4439	66.3701	dmr_age_neuron_16550	0	0	0	1	0	0	0	0	Hmcn1	hemicentin 1 (Hmcn1), mRNA.	-
chr1	150893097	150893290	194	14	93.5698	84.8159	8.75395	66.6083	dmr_age_neuron_16481	0	0	0	1	0	0	0	0	Hmcn1	hemicentin 1 (Hmcn1), mRNA.	-
chr1	150895793	150896108	316	8	76.9926	58.73	18.2626	32.6528	dmr_age_neuron_35490	0	0	0	1	0	0	0	0	Hmcn1	hemicentin 1 (Hmcn1), mRNA.	-
chr1	150981529	150981695	167	6	84.4001	71.6087	12.7914	22.8251	dmr_age_neuron_45995	0	0	0	1	0	0	0	0	Hmcn1	hemicentin 1 (Hmcn1), mRNA.	-
chr1	151012027	151012640	614	14	87.9614	75.5239	12.4375	55.9751	dmr_age_neuron_20561	0	0	0	0	0	0	0	1
chr1	151046776	151046961	186	12	67.1461	56.9747	10.1714	45.7467	dmr_age_neuron_25760	0	0	0	0	0	0	0	1
chr1	151053359	151053507	149	7	63.2333	46.9505	16.2828	41.6783	dmr_age_neuron_28254	0	0	0	0	0	0	0	1
chr1	151157028	151157347	320	8	85.6624	74.2242	11.4382	29.8347	dmr_age_neuron_38185	0	0	0	0	0	0	0	1
chr1	151158166	151158368	203	12	56.3875	41.8502	14.5373	54.3986	dmr_age_neuron_21226	0	0	0	0	0	0	0	1
chr1	151166004	151166338	335	14	72.3873	62.2124	10.1749	48.8641	dmr_age_neuron_24020	0	0	0	0	0	0	0	1
chr1	151172332	151172557	226	6	80.3311	65.2044	15.1267	20.887	dmr_age_neuron_48748	0	0	0	0	0	0	0	1
chr1	151231111	151231338	228	5	85.6295	73.5729	12.0565	19.225	dmr_age_neuron_50973	0	0	0	0	0	0	0	1
chr1	151250684	151251402	719	40	81.9703	67.1739	14.7965	315.327	dmr_age_neuron_895	0	0	0	0	0	0	0	1
chr1	151254348	151254551	204	9	89.7415	81.1971	8.54441	39.0073	dmr_age_neuron_30183	0	0	0	0	0	0	0	1
chr1	151313046	151313150	105	5	88.1784	77.2365	10.9419	18.7564	dmr_age_neuron_51572	0	0	0	0	0	0	0	1
chr1	151377313	151377571	259	8	95.1104	85.0087	10.1017	32.5717	dmr_age_neuron_35560	0	0	0	1	0	0	0	0	Swt1	SWT1 RNA endoribonuclease homolog (S. cerevisiae) (Swt1), mRNA.	-
chr1	151420132	151420237	106	5	95.1539	81.9609	13.193	23.4988	dmr_age_neuron_45102	0	0	1	1	1	0	0	0	Trmt1l	tRNA methyltransferase 1 like (Trmt1l), mRNA.	+
chr1	151420132	151420237	106	5	95.1539	81.9609	13.193	23.4988	dmr_age_neuron_45102	0	0	1	1	1	0	0	0	Swt1	SWT1 RNA endoribonuclease homolog (S. cerevisiae) (Swt1), mRNA.	-
chr1	151591807	151592685	879	39	75.6122	60.2521	15.3601	280.91	dmr_age_neuron_1175	0	0	0	1	0	0	0	0	Fam129a	family with sequence similarity 129, member A (Fam129a), mRNA.	+
chr1	151595825	151596298	474	16	80.8896	69.1596	11.73	68.5027	dmr_age_neuron_15894	0	0	0	1	0	0	0	0	Fam129a	family with sequence similarity 129, member A (Fam129a), mRNA.	+
chr1	151629944	151630169	226	10	61.598	48.3223	13.2757	35.2421	dmr_age_neuron_33209	0	0	0	1	0	0	0	0	Fam129a	family with sequence similarity 129, member A (Fam129a), mRNA.	+
chr1	151657318	151657534	217	12	63.2529	52.1643	11.0886	43.4926	dmr_age_neuron_27148	0	0	0	1	0	0	0	0	Fam129a	family with sequence similarity 129, member A (Fam129a), mRNA.	+
chr1	151677045	151677329	285	15	85.4283	76.2848	9.14347	66.8697	dmr_age_neuron_16407	0	0	1	1	0	0	0	0	Fam129a	family with sequence similarity 129, member A (Fam129a), mRNA.	+
chr1	151685695	151685991	297	12	69.7686	58.4976	11.2709	45.53	dmr_age_neuron_25907	0	0	0	1	0	0	0	0	Fam129a	family with sequence similarity 129, member A (Fam129a), mRNA.	+
chr1	151851664	151851964	301	16	65.65	50.9552	14.6948	86.919	dmr_age_neuron_11169	0	0	0	0	0	0	0	1
chr1	151925811	151926243	433	16	89.044	79.9942	9.0498	72.2639	dmr_age_neuron_14766	0	0	0	1	0	0	0	0	1700025G04Rik	RIKEN cDNA 1700025G04 gene (1700025G04Rik), mRNA.	-
chr1	151947717	151948077	361	9	73.4772	60.3614	13.1158	38.7524	dmr_age_neuron_30376	0	0	0	1	0	0	0	0	1700025G04Rik	RIKEN cDNA 1700025G04 gene (1700025G04Rik), mRNA.	-
chr1	151957603	151958012	410	15	76.5307	60.5331	15.9977	84.8931	dmr_age_neuron_11596	0	0	0	1	0	0	0	0	1700025G04Rik	RIKEN cDNA 1700025G04 gene (1700025G04Rik), mRNA.	-
chr1	152121844	152121979	136	5	82.9571	70.4545	12.5025	25.6858	dmr_age_neuron_42560	0	0	0	0	0	0	0	1
chr1	152122579	152122867	289	4	85.5149	72.989	12.5259	21.4497	dmr_age_neuron_47912	0	0	0	0	0	0	0	1
chr1	152311235	152311420	186	4	90.9484	78.3354	12.613	12.383	dmr_age_neuron_60345	0	0	0	0	0	0	0	1
chr1	152331479	152331916	438	14	91.3199	80.2001	11.1198	63.7198	dmr_age_neuron_17485	0	0	0	0	0	0	0	1
chr1	152400867	152401409	543	16	58.9845	45.837	13.1475	70.0712	dmr_age_neuron_15372	1	0	0	1	0	0	0	0	Colgalt2	collagen beta(1-O)galactosyltransferase 2 (Colgalt2), mRNA.	+
chr1	152407198	152407790	593	38	70.8729	58.1485	12.7244	219.725	dmr_age_neuron_1981	0	0	1	1	0	0	0	0	Colgalt2	collagen beta(1-O)galactosyltransferase 2 (Colgalt2), mRNA.	+
chr1	152428237	152428672	436	24	82.8893	72.5305	10.3588	100.298	dmr_age_neuron_8816	0	0	0	1	0	0	0	0	Colgalt2	collagen beta(1-O)galactosyltransferase 2 (Colgalt2), mRNA.	+
chr1	152461806	152461982	177	9	73.4766	63.4569	10.0197	40.7428	dmr_age_neuron_28890	0	0	0	1	0	0	0	0	Colgalt2	collagen beta(1-O)galactosyltransferase 2 (Colgalt2), mRNA.	+
chr1	152499175	152499530	356	14	91.4241	82.4544	8.9697	67.329	dmr_age_neuron_16269	0	0	0	1	0	0	0	0	Colgalt2	collagen beta(1-O)galactosyltransferase 2 (Colgalt2), mRNA.	+
chr1	152572486	152572609	124	4	80.106	67.9526	12.1534	12.1175	dmr_age_neuron_60609	0	0	0	1	0	0	0	0	Rgl1	ral guanine nucleotide dissociation stimulator,-like 1 (Rgl1), mRNA.	-
chr1	152623966	152624356	391	10	48.8767	35.3561	13.5205	38.8796	dmr_age_neuron_30282	1	0	0	1	0	0	0	0	Rgl1	ral guanine nucleotide dissociation stimulator,-like 1 (Rgl1), mRNA.	-
chr1	152792656	152793072	417	22	82.1011	70.6433	11.4578	105.369	dmr_age_neuron_8079	0	0	0	0	1	0	0	0	Ncf2	neutrophil cytosolic factor 2 (Ncf2), mRNA.	+
chr1	152810014	152810140	127	10	90.0551	79.0879	10.9672	47.1211	dmr_age_neuron_24983	0	0	1	0	0	0	0	0	Ncf2	neutrophil cytosolic factor 2 (Ncf2), mRNA.	+
chr1	152812171	152812442	272	9	67.6252	56.3843	11.2409	31.5944	dmr_age_neuron_36481	0	0	1	0	0	0	0	0	Ncf2	neutrophil cytosolic factor 2 (Ncf2), mRNA.	+
chr1	153037639	153037843	205	6	70.512	56.5879	13.9241	21.1713	dmr_age_neuron_48341	0	0	0	1	0	0	0	0	Nmnat2	nicotinamide nucleotide adenylyltransferase 2 (Nmnat2), mRNA.	+
chr1	153048205	153048812	608	26	72.9572	60.9926	11.9646	121.193	dmr_age_neuron_6272	0	0	0	1	0	0	0	0	Nmnat2	nicotinamide nucleotide adenylyltransferase 2 (Nmnat2), mRNA.	+
chr1	153095735	153096258	524	25	60.311	49.6564	10.6546	98.9964	dmr_age_neuron_9028	0	0	0	1	0	0	0	0	Nmnat2	nicotinamide nucleotide adenylyltransferase 2 (Nmnat2), mRNA.	+
chr1	153111683	153111905	223	8	74.3021	59.9792	14.3228	31.7538	dmr_age_neuron_36332	0	0	0	1	0	0	0	0	Nmnat2	nicotinamide nucleotide adenylyltransferase 2 (Nmnat2), mRNA.	+
chr1	153134375	153134630	256	14	60.003	47.3905	12.6125	57.3881	dmr_age_neuron_19988	0	0	0	1	0	0	0	0	Lamc2	laminin, gamma 2 (Lamc2), mRNA.	-
chr1	153265070	153265670	601	21	79.6675	69.7995	9.86805	88.3206	dmr_age_neuron_10877	0	0	0	1	0	0	0	0	Lamc1	laminin, gamma 1 (Lamc1), mRNA.	-
chr1	153278124	153278372	249	14	71.3336	56.4887	14.8449	81.3349	dmr_age_neuron_12369	0	0	0	1	0	0	0	0	Lamc1	laminin, gamma 1 (Lamc1), mRNA.	-
chr1	153443474	153443833	360	6	89.4703	77.036	12.4343	23.7723	dmr_age_neuron_44764	0	0	1	1	0	0	0	0	Shcbp1l	Shc SH2-domain binding protein 1-like (Shcbp1l), mRNA.	+
chr1	153482878	153483698	821	7	71.3022	58.1879	13.1143	20.7419	dmr_age_neuron_48965	0	0	1	0	0	0	0	0	Dhx9	DEAH (Asp-Glu-Ala-His) box polypeptide 9 (Dhx9), mRNA.	-
chr1	153560813	153561412	600	18	83.8006	72.3182	11.4824	83.0012	dmr_age_neuron_12008	0	0	0	0	0	0	0	0
chr1	153584273	153584454	182	4	73.5402	59.2383	14.3019	12.2949	dmr_age_neuron_60432	0	0	0	0	0	0	0	1
chr1	153642182	153642532	351	23	63.1567	51.7605	11.3962	101.1	dmr_age_neuron_8694	0	0	0	0	0	0	0	1
chr1	153661068	153661623	556	29	35.9183	25.1071	10.8112	128.443	dmr_age_neuron_5647	0	0	1	1	0	0	0	0	Rgs8	regulator of G-protein signaling 8 (Rgs8), mRNA.	+
chr1	153678942	153679445	504	32	18.952	30.4411	-11.4891	-165.179	dmr_age_neuron_3474	0	0	0	1	0	0	0	0	Rgs8	regulator of G-protein signaling 8 (Rgs8), mRNA.	+
chr1	153962085	153962272	188	11	58.2762	47.8371	10.4391	36.9007	dmr_age_neuron_31850	0	0	0	0	0	0	0	1
chr1	154036845	154037106	262	8	83.0674	65.9458	17.1216	38.5162	dmr_age_neuron_30563	0	0	0	0	0	0	0	0
chr1	154201157	154201547	391	15	85.4285	74.1951	11.2335	83.7866	dmr_age_neuron_11820	1	0	1	1	0	0	0	0	Zfp648	zinc finger protein 648 (Zfp648), mRNA.	+
chr1	154204664	154205774	1111	141	34.9153	25.7355	9.17977	837.572	dmr_age_neuron_77	0	1	1	0	0	0	1	0	Zfp648	zinc finger protein 648 (Zfp648), mRNA.	+
chr1	154383246	154383707	462	14	75.9594	63.25	12.7094	54.0377	dmr_age_neuron_21402	0	0	0	0	0	1	0	0	Cacna1e	calcium channel, voltage-dependent, R type, alpha 1E subunit (Cacna1e), mRNA.	-
chr1	154439956	154440260	305	10	61.5369	42.1896	19.3472	52.4923	dmr_age_neuron_22091	0	0	0	1	0	0	0	0	Cacna1e	calcium channel, voltage-dependent, R type, alpha 1E subunit (Cacna1e), mRNA.	-
chr1	154743279	154743585	307	12	64.3251	53.1643	11.1608	41.5712	dmr_age_neuron_28332	0	0	0	1	0	0	0	1
chr1	155030919	155031415	497	26	63.9282	51.5605	12.3677	110.285	dmr_age_neuron_7428	0	0	0	1	0	0	0	1
chr1	155051712	155052534	823	25	72.8655	60.245	12.6204	124.438	dmr_age_neuron_6003	0	0	0	1	0	0	0	0
chr1	155065869	155065978	110	9	80.5716	69.2467	11.325	33.8085	dmr_age_neuron_34443	0	1	1	1	0	0	0	0	AK029591	adult male testis cDNA, RIKEN full-length enriched library, clone:4930406J12 product:unclassifiable, full insert sequence.	-
chr1	155085530	155085927	398	8	68.9774	57.8388	11.1385	29.6957	dmr_age_neuron_38313	1	0	0	0	0	0	0	0	AK029591	adult male testis cDNA, RIKEN full-length enriched library, clone:4930406J12 product:unclassifiable, full insert sequence.	-
chr1	155086067	155086263	197	12	70.648	61.1687	9.47931	44.6174	dmr_age_neuron_26449	1	0	0	0	0	0	0	0	AK029591	adult male testis cDNA, RIKEN full-length enriched library, clone:4930406J12 product:unclassifiable, full insert sequence.	-
chr1	155149406	155149831	426	8	80.27	68.5103	11.7597	25.912	dmr_age_neuron_42271	1	0	0	0	1	0	0	0	Stx6	syntaxin 6 (Stx6), mRNA.	+
chr1	155149406	155149831	426	8	80.27	68.5103	11.7597	25.912	dmr_age_neuron_42271	1	0	0	0	1	0	0	0	Mr1	major histocompatibility complex, class I-related (Mr1), mRNA.	-
chr1	155235958	155236148	191	11	71.9409	54.1605	17.7804	68.6419	dmr_age_neuron_15856	0	0	0	1	1	0	0	0	BC034090	SubName: Full=Protein BC034090 ;	-
chr1	155244611	155245133	523	92	41.5521	32.1778	9.37438	517.634	dmr_age_neuron_295	0	0	0	0	0	0	1	0
chr1	155252999	155253392	394	20	52.1901	40.3738	11.8162	95.4965	dmr_age_neuron_9584	0	0	0	0	0	0	0	1
chr1	155320214	155320454	241	12	33.8348	21.2488	12.586	51.5459	dmr_age_neuron_22597	0	0	0	1	0	0	0	0	Xpr1	xenotropic and polytropic retrovirus receptor 1 (Xpr1), mRNA.	-
chr1	155424823	155425091	269	7	84.5457	73.1754	11.3703	26.5214	dmr_age_neuron_41621	0	0	0	0	1	0	0	0	Xpr1	xenotropic and polytropic retrovirus receptor 1 (Xpr1), mRNA.	-
chr1	155438430	155438612	183	12	77.1759	63.763	13.4129	45.0997	dmr_age_neuron_26151	0	0	0	0	0	0	0	1
chr1	155470801	155471274	474	9	94.2874	84.1359	10.1516	37.6059	dmr_age_neuron_31307	0	0	0	0	0	0	0	1
chr1	155655091	155655399	309	10	81.8354	67.5743	14.2611	39.3811	dmr_age_neuron_29921	0	0	0	1	0	0	0	0	Acbd6	acyl-Coenzyme A binding domain containing 6 (Acbd6), transcript variant 1, mRNA.	+
chr1	155712367	155712622	256	16	75.6904	66.1196	9.57075	71.656	dmr_age_neuron_14919	0	0	0	1	0	0	0	0	Lhx4	LIM homeobox protein 4 (Lhx4), mRNA.	-
chr1	155720050	155720287	238	10	82.7107	71.5439	11.1668	41.2518	dmr_age_neuron_28546	0	0	0	1	0	0	0	0	Lhx4	LIM homeobox protein 4 (Lhx4), mRNA.	-
chr1	155750532	155750755	224	14	74.9199	64.4732	10.4467	53.508	dmr_age_neuron_21638	0	0	0	1	1	0	0	0	Lhx4	LIM homeobox protein 4 (Lhx4), mRNA.	-
chr1	155753976	155754240	265	14	79.6129	68.4123	11.2006	71.4053	dmr_age_neuron_14988	0	0	0	0	0	0	0	0
chr1	155871259	155871468	210	12	85.2691	74.3266	10.9425	51.3033	dmr_age_neuron_22697	0	0	0	1	0	0	0	0	Cep350	centrosomal protein 350 (Cep350), mRNA.	-
chr1	156367675	156367988	314	6	91.3742	78.1757	13.1984	23.1848	dmr_age_neuron_45519	0	1	0	1	0	0	0	0	Axdnd1	SubName: Full=9430070O13Rik protein ;	-
chr1	156440360	156440582	223	12	68.8183	51.8338	16.9845	68.7846	dmr_age_neuron_15813	0	0	1	0	0	0	0	0	Soat1	sterol O-acyltransferase 1 (Soat1), mRNA.	-
chr1	156468251	156468536	286	11	81.9893	67.8363	14.153	53.5925	dmr_age_neuron_21597	0	0	0	1	0	0	0	0	Soat1	sterol O-acyltransferase 1 (Soat1), mRNA.	-
chr1	156472682	156472881	200	7	82.7829	71.599	11.1839	25.7265	dmr_age_neuron_42507	1	0	0	1	0	0	0	0	Soat1	sterol O-acyltransferase 1 (Soat1), mRNA.	-
chr1	156474884	156475071	188	5	78.4955	66.0956	12.3999	16.9096	dmr_age_neuron_53882	1	0	0	0	0	0	0	0	Soat1	sterol O-acyltransferase 1 (Soat1), mRNA.	-
chr1	156653812	156653975	164	6	84.6772	73.7021	10.9751	22.0167	dmr_age_neuron_47106	0	1	1	0	0	1	0	0	Abl2	v-abl Abelson murine leukemia viral oncogene 2 (arg, Abelson-related gene) (Abl2), transcript variant 2, mRNA.	+
chr1	156653812	156653975	164	6	84.6772	73.7021	10.9751	22.0167	dmr_age_neuron_47106	0	1	1	0	0	1	0	0	Tor3a	torsin family 3, member A (Tor3a), mRNA.	-
chr1	156752075	156752536	462	34	36.8443	25.7335	11.1108	170.344	dmr_age_neuron_3269	0	0	0	0	0	0	0	1
chr1	156779402	156779640	239	17	84.4524	75.9907	8.46169	77.5612	dmr_age_neuron_13279	0	0	0	0	0	0	0	1
chr1	156990161	156990473	313	18	66.2399	48.318	17.9218	122.168	dmr_age_neuron_6184	0	0	0	1	0	0	0	1
chr1	157179791	157180017	227	8	66.2016	49.1345	17.0671	31.1602	dmr_age_neuron_36893	0	0	0	1	0	0	0	0	Rasal2	RAS protein activator like 2 (Rasal2), mRNA.	-
chr1	157275776	157275964	189	7	87.0278	75.803	11.2248	20.8647	dmr_age_neuron_48781	0	0	0	1	0	0	0	0	Rasal2	RAS protein activator like 2 (Rasal2), mRNA.	-
chr1	157297093	157297315	223	4	97.5448	81.261	16.2838	22.9034	dmr_age_neuron_45903	0	0	0	1	0	0	0	0	Rasal2	RAS protein activator like 2 (Rasal2), mRNA.	-
chr1	157306854	157307024	171	5	87.192	73.3369	13.8551	22.6287	dmr_age_neuron_46291	0	0	0	1	0	0	0	0	Rasal2	RAS protein activator like 2 (Rasal2), mRNA.	-
chr1	157448005	157448136	132	7	73.5483	64.6516	8.89663	27.6344	dmr_age_neuron_40423	0	0	0	0	0	0	0	1
chr1	157449520	157449900	381	22	62.4395	49.3649	13.0746	122.927	dmr_age_neuron_6135	0	0	0	0	1	0	0	0	BC026585	cDNA sequence BC026585 (BC026585), mRNA.	+
chr1	157450185	157450562	378	26	66.5562	55.6124	10.9438	129.452	dmr_age_neuron_5567	0	0	0	0	1	0	0	0	BC026585	cDNA sequence BC026585 (BC026585), mRNA.	+
chr1	157462579	157462784	206	8	83.1448	72.0656	11.0793	27.7577	dmr_age_neuron_40304	0	0	0	1	0	0	0	0	BC026585	cDNA sequence BC026585 (BC026585), mRNA.	+
chr1	157473643	157474060	418	20	58.6685	43.4121	15.2563	105.845	dmr_age_neuron_8017	0	0	0	1	0	0	0	0	BC026585	cDNA sequence BC026585 (BC026585), mRNA.	+
chr1	157526762	157526913	152	6	85.9252	75.6461	10.2791	23.7553	dmr_age_neuron_44788	1	0	0	1	0	0	0	0	Sec16b	SEC16 homolog B (S. cerevisiae) (Sec16b), transcript variant 2, mRNA.	+
chr1	157568397	157568681	285	15	54.4097	40.6371	13.7726	70.4921	dmr_age_neuron_15239	0	1	1	0	0	0	0	0	Sec16b	SEC16 homolog B (S. cerevisiae) (Sec16b), transcript variant 2, mRNA.	+
chr1	157570759	157571134	376	16	73.8564	63.1594	10.6971	59.415	dmr_age_neuron_19124	0	1	0	0	0	0	0	0	Sec16b	SEC16 homolog B (S. cerevisiae) (Sec16b), transcript variant 2, mRNA.	+
chr1	157686382	157686692	311	7	83.3995	66.567	16.8325	38.6592	dmr_age_neuron_30451	0	0	0	0	0	0	0	1
chr1	157888170	157888707	538	28	72.9566	58.9984	13.9582	152.915	dmr_age_neuron_4056	0	0	0	0	0	0	0	1
chr1	157892272	157892674	403	8	85.7162	71.6995	14.0167	29.7897	dmr_age_neuron_38227	0	0	0	0	0	0	0	1
chr1	157953482	157953599	118	9	74.1544	61.8965	12.2579	27.1616	dmr_age_neuron_40926	0	0	0	1	0	0	0	1
chr1	158207060	158207255	196	11	80.8944	70.8195	10.075	43.6512	dmr_age_neuron_27043	0	0	0	0	0	0	0	1
chr1	158258300	158258631	332	14	79.0924	65.62	13.4724	62.8461	dmr_age_neuron_17797	0	0	0	1	0	0	0	0	Brinp2	bone morphogenic protein/retinoic acid inducible neural-specific 2 (Brinp2), mRNA.	-
chr1	158320065	158320257	193	10	83.1141	69.5916	13.5225	43.573	dmr_age_neuron_27093	0	0	0	1	0	0	0	0	Brinp2	bone morphogenic protein/retinoic acid inducible neural-specific 2 (Brinp2), mRNA.	-
chr1	158861060	158861390	331	11	82.2378	65.374	16.8638	52.6387	dmr_age_neuron_22030	0	0	0	1	0	0	0	0	Pappa2	pappalysin 2 (Pappa2), mRNA.	-
chr1	158919460	158919782	323	4	86.5028	68.28	18.2228	13.8538	dmr_age_neuron_58331	0	0	0	1	0	0	0	0	Pappa2	pappalysin 2 (Pappa2), mRNA.	-
chr1	159095027	159095261	235	4	91.2241	77.1047	14.1194	12.7336	dmr_age_neuron_59921	0	0	0	0	0	0	0	1
chr1	159372595	159372806	212	5	80.3961	68.0621	12.334	15.2165	dmr_age_neuron_56189	0	0	0	0	0	0	0	1
chr1	159408560	159408797	238	12	72.4658	58.1392	14.3266	61.199	dmr_age_neuron_18406	0	0	0	0	0	0	0	1
chr1	159449586	159449768	183	5	78.9591	66.9506	12.0085	16.2069	dmr_age_neuron_54772	0	0	0	0	0	0	0	1
chr1	159594111	159594378	268	16	78.2506	68.265	9.9856	61.6402	dmr_age_neuron_18255	0	0	0	1	0	0	0	0	Tnr	tenascin R (Tnr), mRNA.	+
chr1	159686439	159687066	628	24	68.5058	55.7882	12.7175	108.555	dmr_age_neuron_7639	0	0	0	1	0	0	0	0	Tnr	tenascin R (Tnr), mRNA.	+
chr1	159697680	159697874	195	7	75.8927	65.27	10.6227	22.9147	dmr_age_neuron_45893	0	0	0	1	0	0	0	0	Tnr	tenascin R (Tnr), mRNA.	+
chr1	159816446	159816554	109	9	80.9645	72.4329	8.53153	36.0407	dmr_age_neuron_32550	0	0	0	1	0	0	0	0	Tnr	tenascin R (Tnr), mRNA.	+
chr1	159870224	159870492	269	7	66.5976	55.1047	11.4929	26.9919	dmr_age_neuron_41102	0	0	0	1	0	0	0	0	Tnr	tenascin R (Tnr), mRNA.	+
chr1	159907813	159908061	249	8	78.9312	59.8986	19.0326	40.0337	dmr_age_neuron_29418	0	0	0	1	0	0	0	0	Tnr	tenascin R (Tnr), mRNA.	+
chr1	160009165	160009375	211	10	53.9276	36.8135	17.1142	35.4644	dmr_age_neuron_33040	0	0	0	0	0	0	0	1
chr1	160064761	160064935	175	5	87.7425	75.1847	12.5577	21.4386	dmr_age_neuron_47934	0	0	0	1	0	1	0	0	4930523C07Rik	RIKEN cDNA 4930523C07 gene (4930523C07Rik), transcript variant 1, mRNA.	+
chr1	160064761	160064935	175	5	87.7425	75.1847	12.5577	21.4386	dmr_age_neuron_47934	0	0	0	1	0	1	0	0	4930562F07Rik	RIKEN cDNA 4930562F07 gene (4930562F07Rik), transcript variant 1, long non-coding RNA.	-
chr1	160286981	160287256	276	7	73.9055	61.0486	12.8569	25.208	dmr_age_neuron_43081	0	0	1	0	0	0	0	0	Rabgap1l	RAB GTPase activating protein 1-like (Rabgap1l), transcript variant 1, mRNA.	-
chr1	160286981	160287256	276	7	73.9055	61.0486	12.8569	25.208	dmr_age_neuron_43081	0	0	1	0	0	0	0	0	Mir1927	microRNA 1927 (Mir1927), microRNA.	-
chr1	160308445	160309534	1090	37	56.2801	41.719	14.5611	193.624	dmr_age_neuron_2526	0	0	1	1	0	0	0	0	Rabgap1l	RAB GTPase activating protein 1-like (Rabgap1l), transcript variant 1, mRNA.	-
chr1	160490274	160490488	215	6	83.5237	66.1416	17.3821	20.2874	dmr_age_neuron_49555	0	0	0	1	0	0	0	0	Rabgap1l	RAB GTPase activating protein 1-like (Rabgap1l), transcript variant 1, mRNA.	-
chr1	160545840	160547342	1503	5	90.9718	68.8832	22.0885	20.15	dmr_age_neuron_49747	0	0	0	1	0	0	0	0	Rabgap1l	RAB GTPase activating protein 1-like (Rabgap1l), transcript variant 1, mRNA.	-
chr1	160651792	160651928	137	6	71.047	55.8704	15.1765	22.2172	dmr_age_neuron_46837	0	0	0	1	0	0	0	0	Rabgap1l	RAB GTPase activating protein 1-like (Rabgap1l), transcript variant 1, mRNA.	-
chr1	160771037	160771359	323	13	74.8396	60.2257	14.6139	59.7775	dmr_age_neuron_18965	0	0	0	1	0	0	0	0	Rabgap1l	RAB GTPase activating protein 1-like (Rabgap1l), transcript variant 1, mRNA.	-
chr1	160800204	160800317	114	4	86.2181	74.489	11.7292	20.0214	dmr_age_neuron_49907	0	0	0	1	1	0	0	0	Rabgap1l	RAB GTPase activating protein 1-like (Rabgap1l), transcript variant 1, mRNA.	-
chr1	161477492	161477658	167	6	86.46	75.0022	11.4579	20.3396	dmr_age_neuron_49481	0	0	0	0	0	0	0	1
chr1	161575640	161576307	668	24	77.3733	63.7511	13.6222	132.237	dmr_age_neuron_5362	0	0	0	0	0	0	0	1
chr1	161695878	161696159	282	12	64.1306	48.2182	15.9124	48.0706	dmr_age_neuron_24459	0	0	0	0	0	0	0	1
chr1	161984547	161984663	117	6	77.7293	66.5934	11.1359	22.0826	dmr_age_neuron_47018	0	1	1	0	1	0	0	0	4930558K02Rik	RIKEN cDNA 4930558K02 gene (4930558K02Rik), transcript variant 1, mRNA.	-
chr1	161984547	161984663	117	6	77.7293	66.5934	11.1359	22.0826	dmr_age_neuron_47018	0	1	1	0	1	0	0	0	Dnm3	dynamin 3 (Dnm3), transcript variant 1, mRNA.	-
chr1	162037864	162038079	216	8	60.8306	50.2832	10.5474	30.2404	dmr_age_neuron_37748	0	0	0	1	0	0	0	0	Dnm3	dynamin 3 (Dnm3), transcript variant 1, mRNA.	-
chr1	162184294	162184751	458	19	82.9467	72.8323	10.1144	86.4784	dmr_age_neuron_11250	0	0	0	1	0	0	0	0	Dnm3	dynamin 3 (Dnm3), transcript variant 1, mRNA.	-
chr1	162197126	162197682	557	21	71.874	59.4272	12.4467	89.7475	dmr_age_neuron_10631	0	0	0	1	0	0	0	0	Dnm3	dynamin 3 (Dnm3), transcript variant 1, mRNA.	-
chr1	162218578	162218728	151	6	79.9378	62.7448	17.193	28.5729	dmr_age_neuron_39474	1	0	1	0	0	0	0	0	Dnm3os	dynamin 3, opposite strand (Dnm3os), long non-coding RNA.	+
chr1	162218578	162218728	151	6	79.9378	62.7448	17.193	28.5729	dmr_age_neuron_39474	1	0	1	0	0	0	0	0	Dnm3	dynamin 3 (Dnm3), transcript variant 1, mRNA.	-
chr1	162295526	162295658	133	6	82.1783	71.5287	10.6495	21.0054	dmr_age_neuron_48576	0	0	1	1	0	0	0	0	Dnm3	dynamin 3 (Dnm3), transcript variant 1, mRNA.	-
chr1	162426013	162426646	634	33	62.2365	47.8519	14.3846	189.37	dmr_age_neuron_2659	0	0	0	1	0	0	0	0	Dnm3	dynamin 3 (Dnm3), transcript variant 1, mRNA.	-
chr1	162470898	162471046	149	8	84.272	73.3274	10.9446	24.4258	dmr_age_neuron_43977	0	0	0	1	0	0	0	0	Dnm3	dynamin 3 (Dnm3), transcript variant 1, mRNA.	-
chr1	162611505	162611785	281	8	62.3832	43.3902	18.993	30.9747	dmr_age_neuron_37056	0	0	0	0	0	0	0	1
chr1	162650982	162651161	180	10	59.1337	46.3063	12.8274	36.7695	dmr_age_neuron_31957	0	1	0	1	0	0	0	0	Myoc	myocilin (Myoc), mRNA.	+
chr1	162650982	162651161	180	10	59.1337	46.3063	12.8274	36.7695	dmr_age_neuron_31957	0	1	0	1	0	0	0	0	7420461P10Rik	RIKEN cDNA 7420461P10 gene (7420461P10Rik), mRNA.	-
chr1	162862581	162862796	216	5	84.4216	69.7908	14.6308	24.8835	dmr_age_neuron_43466	0	0	0	1	0	0	0	0	Fmo1	flavin containing monooxygenase 1 (Fmo1), mRNA.	-
chr1	162980042	162980208	167	4	87.7515	73.8836	13.8679	12.9405	dmr_age_neuron_59656	0	0	0	1	0	0	0	0	Fmo3	flavin containing monooxygenase 3 (Fmo3), mRNA.	-
chr1	163163693	163163941	249	4	73.7196	47.3989	26.3207	14.6138	dmr_age_neuron_57079	0	0	0	0	0	0	0	1
chr1	163182074	163182319	246	6	81.1743	67.5062	13.6681	18.1173	dmr_age_neuron_52390	0	0	0	0	0	0	0	1
chr1	163308665	163310757	2093	92	39.0217	27.0996	11.9221	539.631	dmr_age_neuron_256	1	0	1	1	0	0	0	0	Prrx1	paired related homeobox 1 (Prrx1), transcript variant 1, mRNA.	-
chr1	163582162	163583264	1103	5	95.6422	84.9987	10.6435	22.488	dmr_age_neuron_46477	0	0	0	0	0	0	0	1
chr1	163628408	163628679	272	12	76.3277	59.4247	16.903	63.1956	dmr_age_neuron_17653	0	0	0	0	0	0	0	1
chr1	163650484	163650723	240	8	84.8258	70.2261	14.5997	39.059	dmr_age_neuron_30153	0	0	0	0	0	0	0	1
chr1	164018220	164018326	107	7	80.0011	69.4222	10.5789	24.8805	dmr_age_neuron_43471	0	0	0	0	0	0	0	1
chr1	164027390	164027619	230	12	76.4828	63.6934	12.7895	39.7557	dmr_age_neuron_29642	0	0	0	0	0	0	0	1
chr1	164115138	164115525	388	16	74.6375	58.2597	16.3777	86.306	dmr_age_neuron_11290	1	0	1	1	0	0	0	0	Selp	selectin, platelet (Selp), mRNA.	+
chr1	164151900	164152049	150	22	44.9077	31.5463	13.3614	108.386	dmr_age_neuron_7660	1	1	1	0	0	0	0	0	Selp	selectin, platelet (Selp), mRNA.	+
chr1	164151900	164152049	150	22	44.9077	31.5463	13.3614	108.386	dmr_age_neuron_7660	1	1	1	0	0	0	0	0	F5	coagulation factor V (F5), mRNA.	+
chr1	164151900	164152049	150	22	44.9077	31.5463	13.3614	108.386	dmr_age_neuron_7660	1	1	1	0	0	0	0	0	Gm16548	predicted gene 16548 (Gm16548), long non-coding RNA.	-
chr1	164224607	164225199	593	20	78.8175	60.9716	17.8458	162.443	dmr_age_neuron_3582	0	0	0	0	0	1	0	0	F5	coagulation factor V (F5), mRNA.	+
chr1	164755072	164755318	247	4	85.4653	67.6406	17.8247	15.6493	dmr_age_neuron_55544	0	0	0	0	0	0	0	1
chr1	164756498	164756817	320	4	86.2734	64.6738	21.5997	15.7207	dmr_age_neuron_55437	0	0	0	0	0	0	0	1
chr1	164779653	164779898	246	19	90.106	81.9419	8.16411	91.5945	dmr_age_neuron_10290	0	0	0	0	0	0	0	1
chr1	164825053	164825389	337	8	92.3773	79.7658	12.6114	38.1378	dmr_age_neuron_30890	0	1	0	1	0	0	0	0	Dpt	dermatopontin (Dpt), mRNA.	+
chr1	164869695	164869962	268	9	80.4821	68.4676	12.0145	36.3181	dmr_age_neuron_32319	0	1	0	1	0	0	0	0	Gm20743	predicted gene, 20743 (Gm20743), long non-coding RNA.	+
chr1	165089757	165089925	169	5	69.5474	81.3458	-11.7985	-16.2025	dmr_age_neuron_54781	1	0	0	1	0	0	0	0	4930568G15Rik	RIKEN cDNA 4930568G15 gene (4930568G15Rik), long non-coding RNA.	-
chr1	165152649	165152824	176	10	56.8918	40.1777	16.7141	48.8042	dmr_age_neuron_24055	0	0	0	1	0	0	0	0	Tbx19	T-box 19 (Tbx19), mRNA.	-
chr1	165193467	165193585	119	6	57.054	46.8254	10.2286	29.6927	dmr_age_neuron_38319	1	0	0	1	0	0	0	0	Sft2d2	SFT2 domain containing 2 (Sft2d2), mRNA.	-
chr1	165733567	165733714	148	4	90.8608	79.3406	11.5202	12.7695	dmr_age_neuron_59867	0	0	0	0	0	0	0	1
chr1	165796948	165797342	395	26	71.982	59.0054	12.9766	137.427	dmr_age_neuron_4983	0	0	0	1	0	0	0	0	Cd247	CD247 antigen (Cd247), transcript variant eta, mRNA.	+
chr1	165834665	165835193	529	30	60.8375	50.1433	10.6942	152.594	dmr_age_neuron_4077	0	0	0	1	0	0	0	0	Cd247	CD247 antigen (Cd247), transcript variant eta, mRNA.	+
chr1	165904187	165904363	177	4	95.8697	84.6628	11.2069	16.8476	dmr_age_neuron_53950	0	0	0	1	0	0	0	0	Pou2f1	POU domain, class 2, transcription factor 1 (Pou2f1), transcript variant 2, mRNA.	-
chr1	165946793	165946949	157	8	92.1107	78.9915	13.1192	31.6652	dmr_age_neuron_36415	0	0	0	1	0	0	0	0	Pou2f1	POU domain, class 2, transcription factor 1 (Pou2f1), transcript variant 2, mRNA.	-
chr1	166035217	166035587	371	14	67.9155	54.962	12.9535	50.8297	dmr_age_neuron_22941	0	0	0	1	0	0	0	1
chr1	166056451	166056600	150	12	66.0922	56.1719	9.92032	42.1724	dmr_age_neuron_27958	0	0	0	0	0	0	0	1
chr1	166292197	166292326	130	5	50.9123	40.167	10.7452	15.7629	dmr_age_neuron_55380	0	0	0	1	0	0	0	0	Ildr2	immunoglobulin-like domain containing receptor 2 (Ildr2), mRNA.	+
chr1	166365801	166366081	281	13	78.986	69.202	9.78399	59.644	dmr_age_neuron_19018	0	0	0	0	0	0	0	1
chr1	166681085	166681255	171	4	72.7396	57.0076	15.732	13.4895	dmr_age_neuron_58879	1	0	1	1	0	0	0	0	Fmo9	flavin containing monooxygenase 9 (Fmo9), mRNA.	-
chr1	166700927	166701102	176	6	71.4546	59.1157	12.339	20.8482	dmr_age_neuron_48808	0	0	0	0	0	0	0	1
chr1	166702613	166702800	188	7	65.4816	55.7804	9.70123	23.0415	dmr_age_neuron_45709	0	0	0	0	0	0	0	1
chr1	166843419	166843531	113	7	18.4052	10.3537	8.05154	41.4925	dmr_age_neuron_28378	0	0	0	0	0	0	0	1
chr1	166900404	166901062	659	20	69.9818	49.8548	20.127	119.6	dmr_age_neuron_6419	0	0	0	0	0	0	0	1
chr1	166927001	166927224	224	4	70.6482	55.3794	15.2688	18.362	dmr_age_neuron_52063	0	0	0	0	0	0	0	1
chr1	166985053	166985300	248	5	78.2227	66.9217	11.3009	19.4664	dmr_age_neuron_50643	0	0	0	1	0	0	0	0	Gm16701	predicted gene, 16701 (Gm16701), long non-coding RNA.	-
chr1	167163645	167163917	273	8	56.9723	39.9202	17.0522	43.6063	dmr_age_neuron_27074	0	0	0	0	0	0	0	1
chr1	167208491	167209108	618	29	83.5789	74.2809	9.29796	136.697	dmr_age_neuron_5027	0	0	0	0	0	0	0	1
chr1	167270470	167271200	731	42	41.6524	29.8579	11.7945	184.231	dmr_age_neuron_2804	0	0	0	1	0	0	0	0	Uck2	uridine-cytidine kinase 2 (Uck2), mRNA.	-
chr1	167289497	167290248	752	29	46.4936	34.231	12.2627	129.09	dmr_age_neuron_5594	0	0	1	1	1	0	0	0	Mir6347	microRNA 6347 (Mir6347), microRNA.	+
chr1	167289497	167290248	752	29	46.4936	34.231	12.2627	129.09	dmr_age_neuron_5594	0	0	1	1	1	0	0	0	Uck2	uridine-cytidine kinase 2 (Uck2), mRNA.	-
chr1	167374481	167374927	447	32	74.1287	61.094	13.0347	180.365	dmr_age_neuron_2936	0	1	0	1	0	1	0	0	Aldh9a1	aldehyde dehydrogenase 9, subfamily A1 (Aldh9a1), mRNA.	+
chr1	167374481	167374927	447	32	74.1287	61.094	13.0347	180.365	dmr_age_neuron_2936	0	1	0	1	0	1	0	0	Mgst3	microsomal glutathione S-transferase 3 (Mgst3), mRNA.	-
chr1	167497172	167497426	255	8	73.0485	60.9312	12.1173	28.7847	dmr_age_neuron_39264	0	0	0	0	0	0	0	1
chr1	167509570	167509802	233	8	90.8508	80.6129	10.238	29.1541	dmr_age_neuron_38870	0	0	0	0	0	0	0	1
chr1	167733171	167733991	821	27	62.4926	50.1102	12.3824	110.499	dmr_age_neuron_7405	0	0	0	1	0	0	0	0	Lmx1a	LIM homeobox transcription factor 1 alpha (Lmx1a), mRNA.	+
chr1	167754879	167755646	768	24	70.8113	57.0753	13.736	115.078	dmr_age_neuron_6898	0	0	0	1	0	0	0	0	Lmx1a	LIM homeobox transcription factor 1 alpha (Lmx1a), mRNA.	+
chr1	167761859	167762206	348	26	60.5994	44.3982	16.2012	170.492	dmr_age_neuron_3260	0	0	0	1	0	0	0	0	Lmx1a	LIM homeobox transcription factor 1 alpha (Lmx1a), mRNA.	+
chr1	167789112	167789668	557	25	76.5167	65.0163	11.5004	129.08	dmr_age_neuron_5595	0	0	0	1	0	0	0	0	Lmx1a	LIM homeobox transcription factor 1 alpha (Lmx1a), mRNA.	+
chr1	167803617	167803784	168	12	52.2182	33.7232	18.495	69.9567	dmr_age_neuron_15408	0	0	0	1	0	0	0	0	Lmx1a	LIM homeobox transcription factor 1 alpha (Lmx1a), mRNA.	+
chr1	167888404	167888864	461	34	64.0044	53.3053	10.6991	160.828	dmr_age_neuron_3672	0	0	0	0	0	0	0	1
chr1	168002109	168002479	371	6	78.6243	65.7657	12.8586	20.9737	dmr_age_neuron_48617	0	0	0	0	0	0	0	1
chr1	168058695	168059158	464	11	76.6652	63.6558	13.0094	41.0361	dmr_age_neuron_28675	0	0	0	1	0	0	0	1
chr1	168341812	168342276	465	26	27.9696	13.3279	14.6417	184.118	dmr_age_neuron_2811	0	0	0	1	1	0	0	0	Pbx1	pre B cell leukemia homeobox 1 (Pbx1), transcript variant a, mRNA.	-
chr1	168341812	168342276	465	26	27.9696	13.3279	14.6417	184.118	dmr_age_neuron_2811	0	0	0	1	1	0	0	0	BC039791	Mus musculus, clone IMAGE:4952924, mRNA.	-
chr1	168345029	168345594	566	26	51.2166	38.2603	12.9563	116.782	dmr_age_neuron_6715	0	0	0	1	1	0	0	0	Pbx1	pre B cell leukemia homeobox 1 (Pbx1), transcript variant a, mRNA.	-
chr1	168345029	168345594	566	26	51.2166	38.2603	12.9563	116.782	dmr_age_neuron_6715	0	0	0	1	1	0	0	0	BC039791	Mus musculus, clone IMAGE:4952924, mRNA.	-
chr1	168392935	168393124	190	7	84.1845	74.519	9.66541	28.8906	dmr_age_neuron_39154	0	0	0	1	0	0	0	0	Pbx1	pre B cell leukemia homeobox 1 (Pbx1), transcript variant a, mRNA.	-
chr1	168410645	168411072	428	26	74.862	60.629	14.233	136.62	dmr_age_neuron_5033	0	1	0	1	0	0	0	0	Pbx1	pre B cell leukemia homeobox 1 (Pbx1), transcript variant a, mRNA.	-
chr1	168410645	168411072	428	26	74.862	60.629	14.233	136.62	dmr_age_neuron_5033	0	1	0	1	0	0	0	0	AK084392	12 days embryo eyeball cDNA, RIKEN full-length enriched library, clone:D230036A14 product:unclassifiable, full insert sequence.	-
chr1	168476369	168476504	136	10	75.7362	66.6035	9.13269	45.2384	dmr_age_neuron_26071	0	0	0	0	0	0	0	1
chr1	168540345	168540554	210	6	95.9469	83.3484	12.5985	22.5448	dmr_age_neuron_46404	0	0	0	0	0	0	0	1
chr1	168597713	168597888	176	9	29.7029	16.1224	13.5805	45.4182	dmr_age_neuron_25974	0	0	0	0	0	0	0	1
chr1	168662608	168663128	521	26	74.1129	59.1838	14.9292	168.41	dmr_age_neuron_3350	0	0	0	0	0	0	0	1
chr1	168823169	168823374	206	5	73.7946	60.5684	13.2262	14.3718	dmr_age_neuron_57484	0	0	0	0	0	0	0	1
chr1	168826679	168826787	109	6	91.0639	81.4377	9.6262	23.0203	dmr_age_neuron_45730	0	0	0	0	0	0	0	1
chr1	168848883	168849381	499	5	93.5275	80.069	13.4585	18.1168	dmr_age_neuron_52391	0	0	0	0	0	0	0	1
chr1	168873812	168873914	103	4	93.1885	80.2988	12.8897	13.116	dmr_age_neuron_59414	0	0	0	0	0	0	0	1
chr1	168924363	168924501	139	6	34.8696	20.9395	13.9301	20.6792	dmr_age_neuron_49051	0	0	0	0	0	0	0	1
chr1	169235068	169235258	191	6	72.2122	56.0952	16.1171	19.0678	dmr_age_neuron_51166	0	0	0	0	0	0	0	1
chr1	169259896	169260330	435	14	68.4992	53.8393	14.6599	60.9197	dmr_age_neuron_18542	0	0	0	0	0	0	0	1
chr1	169344299	169344700	402	19	47.1816	35.0595	12.1221	75.5357	dmr_age_neuron_13842	0	0	0	1	0	0	0	1
chr1	169637138	169637715	578	37	70.0289	56.6387	13.3902	180.19	dmr_age_neuron_2944	0	0	0	0	0	0	0	1
chr1	169637916	169638166	251	6	78.4834	62.8314	15.652	19.4503	dmr_age_neuron_50667	0	0	0	0	0	0	0	1
chr1	169659561	169659689	129	8	57.8663	36.1974	21.6689	37.2454	dmr_age_neuron_31607	0	0	0	1	0	0	0	0	Rgs5	regulator of G-protein signaling 5 (Rgs5), transcript variant 1, mRNA.	+
chr1	169756974	169757167	194	9	51.7108	40.4602	11.2506	34.4002	dmr_age_neuron_33931	0	0	0	0	1	0	0	0	Rgs4	regulator of G-protein signaling 4 (Rgs4), mRNA.	-
chr1	169823196	169823417	222	10	89.733	79.1234	10.6096	32.7672	dmr_age_neuron_35380	0	0	0	0	0	0	0	1
chr1	169841004	169841104	101	6	94.3239	82.4507	11.8732	25.7157	dmr_age_neuron_42520	0	0	0	0	0	0	0	1
chr1	169917310	169917710	401	16	63.0501	51.5873	11.4628	63.2359	dmr_age_neuron_17636	0	0	0	0	0	0	0	1
chr1	169928111	169928320	210	6	66.5433	54.9627	11.5806	21.794	dmr_age_neuron_47416	1	0	0	0	0	0	0	0	Ccdc190	coiled-coil domain containing 190 (Ccdc190), mRNA.	+
chr1	170031068	170031256	189	4	87.3636	75.5776	11.7859	13.9765	dmr_age_neuron_58118	0	0	0	1	0	0	0	0	Ddr2	discoidin domain receptor family, member 2 (Ddr2), mRNA.	-
chr1	170069894	170070126	233	4	92.6363	82.6669	9.96946	14.7373	dmr_age_neuron_56884	0	0	0	1	0	0	0	0	Ddr2	discoidin domain receptor family, member 2 (Ddr2), mRNA.	-
chr1	170163195	170163455	261	5	79.2258	63.7943	15.4315	21.2393	dmr_age_neuron_48231	0	0	0	1	0	0	0	0	Uap1	UDP-N-acetylglucosamine pyrophosphorylase 1 (Uap1), transcript variant 1, mRNA.	-
chr1	170239216	170239346	131	13	79.163	70.2721	8.89082	46.0736	dmr_age_neuron_25573	0	0	0	1	0	0	0	0	Sh2d1b2	SH2 domain containing 1B2 (Sh2d1b2), mRNA.	+
chr1	170295228	170295616	389	17	79.1816	67.5827	11.5989	83.289	dmr_age_neuron_11941	0	1	0	0	0	1	0	0	Sh2d1b1	SH2 domain containing 1B1 (Sh2d1b1), mRNA.	+
chr1	170295228	170295616	389	17	79.1816	67.5827	11.5989	83.289	dmr_age_neuron_11941	0	1	0	0	0	1	0	0	Gm7694	predicted gene 7694 (Gm7694), mRNA.	-
chr1	170381345	170381619	275	8	82.3978	61.9427	20.4552	42.9666	dmr_age_neuron_27466	0	0	0	1	0	0	0	0	Nos1ap	nitric oxide synthase 1 (neuronal) adaptor protein (Nos1ap), transcript variant 1, mRNA.	-
chr1	170590593	170590731	139	5	60.8163	45.9972	14.8192	21.7655	dmr_age_neuron_47467	1	0	0	0	0	0	0	0	Nos1ap	nitric oxide synthase 1 (neuronal) adaptor protein (Nos1ap), transcript variant 1, mRNA.	-
chr1	170632874	170633000	127	6	78.3686	64.2246	14.144	22.5816	dmr_age_neuron_46352	0	0	0	0	0	0	0	1
chr1	170696674	170696780	107	5	81.4191	69.5954	11.8237	19.0727	dmr_age_neuron_51162	0	0	0	0	0	1	0	0	Atf6	activating transcription factor 6 (Atf6), mRNA.	-
chr1	171097596	171097841	246	8	62.5819	47.6315	14.9505	26.3973	dmr_age_neuron_41758	0	0	0	0	0	0	0	1	TRNA_Leu	transfer RNA Leu (anticodon CAG)	+
chr1	171097596	171097841	246	8	62.5819	47.6315	14.9505	26.3973	dmr_age_neuron_41758	0	0	0	0	0	0	0	1	TRNA_Asp	transfer RNA Asp (anticodon GTC)	+
chr1	171097596	171097841	246	8	62.5819	47.6315	14.9505	26.3973	dmr_age_neuron_41758	0	0	0	0	0	0	0	1	TRNA_Gly	transfer RNA Gly (anticodon TCC)	+
chr1	171097596	171097841	246	8	62.5819	47.6315	14.9505	26.3973	dmr_age_neuron_41758	0	0	0	0	0	0	0	1	TRNA_Glu	transfer RNA Glu (anticodon CTC)	+
chr1	171097596	171097841	246	8	62.5819	47.6315	14.9505	26.3973	dmr_age_neuron_41758	0	0	0	0	0	0	0	1	TRNA_Leu	transfer RNA Leu (anticodon CAG)	-
chr1	171097596	171097841	246	8	62.5819	47.6315	14.9505	26.3973	dmr_age_neuron_41758	0	0	0	0	0	0	0	1	TRNA_Asp	transfer RNA Asp (anticodon GTC)	-
chr1	171097596	171097841	246	8	62.5819	47.6315	14.9505	26.3973	dmr_age_neuron_41758	0	0	0	0	0	0	0	1	TRNA_Gly	transfer RNA Gly (anticodon TCC)	-
chr1	171097596	171097841	246	8	62.5819	47.6315	14.9505	26.3973	dmr_age_neuron_41758	0	0	0	0	0	0	0	1	TRNA_Glu	transfer RNA Glu (anticodon CTC)	-
chr1	171194084	171194616	533	20	69.6111	56.6742	12.9369	89.557	dmr_age_neuron_10668	1	0	0	1	0	0	0	0	Pcp4l1	Purkinje cell protein 4-like 1 (Pcp4l1), mRNA.	-
chr1	171251244	171251732	489	34	55.1296	44.3855	10.7441	170.443	dmr_age_neuron_3265	1	0	1	1	1	0	0	0	Adamts4	a disintegrin-like and metallopeptidase (reprolysin type) with thrombospondin type 1 motif, 4 (Adamts4), mRNA.	+
chr1	171251244	171251732	489	34	55.1296	44.3855	10.7441	170.443	dmr_age_neuron_3265	1	0	1	1	1	0	0	0	Ndufs2	NADH dehydrogenase (ubiquinone) Fe-S protein 2 (Ndufs2), mRNA.	-
chr1	171251874	171252542	669	31	70.0951	57.626	12.4691	161.881	dmr_age_neuron_3610	1	0	1	1	1	0	0	0	Adamts4	a disintegrin-like and metallopeptidase (reprolysin type) with thrombospondin type 1 motif, 4 (Adamts4), mRNA.	+
chr1	171251874	171252542	669	31	70.0951	57.626	12.4691	161.881	dmr_age_neuron_3610	1	0	1	1	1	0	0	0	Ndufs2	NADH dehydrogenase (ubiquinone) Fe-S protein 2 (Ndufs2), mRNA.	-
chr1	171361806	171361975	170	10	37.9327	48.3369	-10.4042	-36.0092	dmr_age_neuron_32567	1	0	0	0	1	1	0	0	Pfdn2	prefoldin 2 (Pfdn2), mRNA.	+
chr1	171361806	171361975	170	10	37.9327	48.3369	-10.4042	-36.0092	dmr_age_neuron_32567	1	0	0	0	1	1	0	0	Pvrl4	poliovirus receptor-related 4 (Pvrl4), transcript variant 1, mRNA.	+
chr1	171361806	171361975	170	10	37.9327	48.3369	-10.4042	-36.0092	dmr_age_neuron_32567	1	0	0	0	1	1	0	0	Klhdc9	kelch domain containing 9 (Klhdc9), mRNA.	-
chr1	171387233	171387368	136	7	59.2586	48.8469	10.4117	22.0175	dmr_age_neuron_47104	1	1	1	0	0	0	0	0	Pvrl4	poliovirus receptor-related 4 (Pvrl4), transcript variant 1, mRNA.	+
chr1	171387233	171387368	136	7	59.2586	48.8469	10.4117	22.0175	dmr_age_neuron_47104	1	1	1	0	0	0	0	0	Arhgap30	Rho GTPase activating protein 30 (Arhgap30), mRNA.	+
chr1	171438353	171438538	186	12	37.2356	26.5603	10.6753	60.0746	dmr_age_neuron_18849	1	0	0	1	0	0	0	0	F11r	F11 receptor (F11r), mRNA.	+
chr1	171438353	171438538	186	12	37.2356	26.5603	10.6753	60.0746	dmr_age_neuron_18849	1	0	0	1	0	0	0	0	AK085275	0 day neonate kidney cDNA, RIKEN full-length enriched library, clone:D630003P16 product:unclassifiable, full insert sequence.	-
chr1	171597634	171597910	277	5	92.6564	81.2997	11.3567	20.1027	dmr_age_neuron_49809	0	0	1	1	0	0	0	0	Ly9	lymphocyte antigen 9 (Ly9), transcript variant 1, mRNA.	-
chr1	171610623	171610756	134	6	83.1485	71.7203	11.4282	20.8221	dmr_age_neuron_48839	0	0	0	0	1	0	0	0	Ly9	lymphocyte antigen 9 (Ly9), transcript variant 1, mRNA.	-
chr1	171633690	171633812	123	6	89.8593	79.9073	9.95205	25.0769	dmr_age_neuron_43231	0	1	1	0	0	0	0	0	Slamf7	SLAM family member 7 (Slamf7), mRNA.	-
chr1	171633690	171633812	123	6	89.8593	79.9073	9.95205	25.0769	dmr_age_neuron_43231	0	1	1	0	0	0	0	0	Mir7683	microRNA 7683 (Mir7683), microRNA.	-
chr1	171767073	171767296	224	12	53.5413	42.1375	11.4038	38.6952	dmr_age_neuron_30425	1	0	1	0	0	0	0	0	Slamf1	signaling lymphocytic activation molecule family member 1 (Slamf1), mRNA.	+
chr1	171768560	171768739	180	6	64.6623	76.255	-11.5927	-20.9297	dmr_age_neuron_48688	1	0	0	1	0	0	0	0	Slamf1	signaling lymphocytic activation molecule family member 1 (Slamf1), mRNA.	+
chr1	171790018	171790203	186	8	92.1034	81.9947	10.1088	32.2473	dmr_age_neuron_35868	0	0	0	1	0	0	0	0	Slamf1	signaling lymphocytic activation molecule family member 1 (Slamf1), mRNA.	+
chr1	171940275	171940463	189	8	71.9594	58.6035	13.3558	25.0514	dmr_age_neuron_43261	0	0	0	1	0	0	0	0	Slamf6	SLAM family member 6 (Slamf6), mRNA.	+
chr1	172013436	172013566	131	8	79.1983	68.5116	10.6867	32.6686	dmr_age_neuron_35478	0	0	0	1	0	0	0	0	Vangl2	vang-like 2 (van gogh, Drosophila) (Vangl2), mRNA.	-
chr1	172014230	172015313	1084	44	50.0869	37.4229	12.6639	210.026	dmr_age_neuron_2161	0	0	0	1	0	0	0	0	Vangl2	vang-like 2 (van gogh, Drosophila) (Vangl2), mRNA.	-
chr1	172015697	172015803	107	9	63.4628	54.3957	9.06714	32.2324	dmr_age_neuron_35885	0	0	0	1	0	0	0	0	Vangl2	vang-like 2 (van gogh, Drosophila) (Vangl2), mRNA.	-
chr1	172016469	172016952	484	10	43.3807	26.6891	16.6916	47.854	dmr_age_neuron_24573	0	0	0	1	0	0	0	0	Vangl2	vang-like 2 (van gogh, Drosophila) (Vangl2), mRNA.	-
chr1	172052935	172053492	558	26	62.8807	48.4698	14.4109	126.599	dmr_age_neuron_5793	0	1	1	0	0	0	0	0	Nhlh1	nescient helix loop helix 1 (Nhlh1), mRNA.	-
chr1	172057750	172057977	228	6	79.6707	64.6141	15.0565	24.5542	dmr_age_neuron_43833	1	0	0	0	0	1	0	0	Nhlh1	nescient helix loop helix 1 (Nhlh1), mRNA.	-
chr1	172057750	172057977	228	6	79.6707	64.6141	15.0565	24.5542	dmr_age_neuron_43833	1	0	0	0	0	1	0	0	Ncstn	nicastrin (Ncstn), mRNA.	-
chr1	172297569	172298578	1010	37	64.473	51.51	12.9629	167.446	dmr_age_neuron_3378	1	0	1	1	0	0	0	0	Atp1a2	ATPase, Na+/K+ transporting, alpha 2 polypeptide (Atp1a2), mRNA.	-
chr1	172349908	172351004	1097	48	43.5992	31.1958	12.4034	237.24	dmr_age_neuron_1688	0	0	0	1	0	0	0	0	Kcnj10	potassium inwardly-rectifying channel, subfamily J, member 10 (Kcnj10), mRNA.	+
chr1	172393700	172393909	210	14	81.0286	70.5356	10.493	63.334	dmr_age_neuron_17608	0	0	0	0	0	1	0	0	Pigm	phosphatidylinositol glycan anchor biosynthesis, class M (Pigm), mRNA.	+
chr1	172431052	172431240	189	12	78.6298	69.4393	9.19052	46.7112	dmr_age_neuron_25218	0	0	0	0	0	0	0	1
chr1	172449976	172451513	1538	48	75.7081	62.803	12.9051	267.837	dmr_age_neuron_1298	0	0	0	0	0	0	0	1
chr1	172470276	172470390	115	7	88.4911	78.396	10.0951	37.3526	dmr_age_neuron_31516	0	0	0	1	1	0	0	0	Slamf9	SLAM family member 9 (Slamf9), mRNA.	+
chr1	172502532	172502813	282	10	80.5973	67.5253	13.0721	46.5706	dmr_age_neuron_25306	1	0	0	1	0	1	0	0	Igsf9	immunoglobulin superfamily, member 9 (Igsf9), transcript variant 2, mRNA.	+
chr1	172502532	172502813	282	10	80.5973	67.5253	13.0721	46.5706	dmr_age_neuron_25306	1	0	0	1	0	1	0	0	Tagln2	transgelin 2 (Tagln2), mRNA.	+
chr1	172504310	172504515	206	12	78.6945	69.2753	9.41915	54.4947	dmr_age_neuron_21184	0	1	0	1	0	1	0	0	Igsf9	immunoglobulin superfamily, member 9 (Igsf9), transcript variant 2, mRNA.	+
chr1	172504310	172504515	206	12	78.6945	69.2753	9.41915	54.4947	dmr_age_neuron_21184	0	1	0	1	0	1	0	0	Tagln2	transgelin 2 (Tagln2), mRNA.	+
chr1	172510458	172511069	612	32	72.1504	60.4797	11.6708	165.093	dmr_age_neuron_3479	0	0	0	0	0	1	0	0	Tagln2	transgelin 2 (Tagln2), mRNA.	+
chr1	172531003	172531650	648	16	72.8922	61.3467	11.5455	60.3931	dmr_age_neuron_18754	0	0	0	1	0	1	0	0	Cfap45	cilia and flagella associated protein 45 (Cfap45), mRNA.	+
chr1	172531003	172531650	648	16	72.8922	61.3467	11.5455	60.3931	dmr_age_neuron_18754	0	0	0	1	0	1	0	0	4933439K11Rik	RIKEN cDNA 4933439K11 gene (4933439K11Rik), long non-coding RNA.	-
chr1	172585462	172586332	871	48	65.5105	50.2757	15.2348	315.161	dmr_age_neuron_896	0	0	0	1	0	0	0	0	Slamf8	SLAM family member 8 (Slamf8), mRNA.	-
chr1	172743140	172743377	238	8	57.3506	42.7457	14.6049	25.4231	dmr_age_neuron_42846	0	0	0	1	0	0	0	1
chr1	172745290	172745408	119	4	98.5178	84.1563	14.3615	15.8259	dmr_age_neuron_55284	0	0	0	1	0	0	0	1
chr1	172770901	172771861	961	5	87.7009	70.4193	17.2816	13.9743	dmr_age_neuron_58122	0	0	0	1	0	0	0	1
chr1	172822548	172822928	381	8	92.6962	80.7312	11.965	33.4324	dmr_age_neuron_34821	0	0	0	1	0	0	0	1
chr1	172956368	172956701	334	10	89.1061	72.5183	16.5878	41.453	dmr_age_neuron_28409	1	1	1	0	0	0	0	0	Olfr16	olfactory receptor 16 (Olfr16), mRNA.	+
chr1	173370422	173370546	125	7	83.2597	74.3717	8.88799	26.1789	dmr_age_neuron_41981	1	0	0	1	0	0	0	0	Cadm3	cell adhesion molecule 3 (Cadm3), mRNA.	-
chr1	173663092	173663239	148	4	89.8997	72.9949	16.9048	12.326	dmr_age_neuron_60404	0	0	0	0	0	0	0	1
chr1	173852966	173853144	179	8	81.4651	68.588	12.8771	28.9035	dmr_age_neuron_39141	0	0	0	1	0	1	0	0	Mndal	myeloid nuclear differentiation antigen like (Mndal), mRNA.	-
chr1	173927731	173927917	187	4	90.2501	73.6604	16.5897	12.4156	dmr_age_neuron_60316	0	0	0	1	0	0	0	0	Ifi203	interferon activated gene 203 (Ifi203), transcript variant 1, mRNA.	-
chr1	173965868	173965984	117	4	94.4081	77.5831	16.825	12.9609	dmr_age_neuron_59624	0	0	0	1	0	0	0	0	Ifi202b	interferon activated gene 202B (Ifi202b), transcript variant 1, mRNA.	-
chr1	174035762	174036011	250	6	68.1374	54.7696	13.3678	17.3815	dmr_age_neuron_53310	0	0	0	0	1	0	0	0	Olfr433	olfactory receptor 433 (Olfr433), mRNA.	+
chr1	174035762	174036011	250	6	68.1374	54.7696	13.3678	17.3815	dmr_age_neuron_53310	0	0	0	0	1	0	0	0	Ifi205	interferon activated gene 205 (Ifi205), mRNA.	-
chr1	174086001	174086208	208	6	84.3749	69.354	15.0209	17.5184	dmr_age_neuron_53146	1	0	0	1	1	0	0	0	Olfr429	olfactory receptor 429 (Olfr429), mRNA.	+
chr1	174316936	174317591	656	5	88.4214	76.2148	12.2065	25.7747	dmr_age_neuron_42444	0	0	0	0	0	0	0	1
chr1	174443947	174444351	405	9	74.1523	62.3081	11.8442	28.3512	dmr_age_neuron_39725	0	0	0	1	1	0	0	0	Olfr220	olfactory receptor 220 (Olfr220), mRNA.	+
chr1	174591855	174591978	124	6	97.4096	87.4993	9.91023	24.1333	dmr_age_neuron_44325	0	0	0	1	0	0	0	0	Fmn2	formin 2 (Fmn2), mRNA.	+
chr1	174643476	174643615	140	8	74.5603	58.566	15.9943	24.2879	dmr_age_neuron_44140	0	0	0	1	0	0	0	0	Fmn2	formin 2 (Fmn2), mRNA.	+
chr1	174676616	174676852	237	8	56.3495	44.9876	11.3619	27.6424	dmr_age_neuron_40416	0	0	0	1	0	0	0	0	Fmn2	formin 2 (Fmn2), mRNA.	+
chr1	174851988	174852323	336	5	85.046	70.0617	14.9842	13.8601	dmr_age_neuron_58322	0	0	0	1	0	0	0	0	Grem2	gremlin 2, DAN family BMP antagonist (Grem2), mRNA.	-
chr1	175116122	175116268	147	4	81.3255	58.3138	23.0116	14.2021	dmr_age_neuron_57754	0	0	0	1	0	0	0	0	Rgs7	regulator of G protein signaling 7 (Rgs7), transcript variant 2, mRNA.	-
chr1	175172743	175172940	198	4	92.2234	80.4098	11.8136	12.0925	dmr_age_neuron_60634	0	0	0	1	0	0	0	0	Rgs7	regulator of G protein signaling 7 (Rgs7), transcript variant 2, mRNA.	-
chr1	175258641	175258973	333	16	85.602	73.9711	11.6309	64.5102	dmr_age_neuron_17197	0	0	0	1	0	0	0	0	Rgs7	regulator of G protein signaling 7 (Rgs7), transcript variant 2, mRNA.	-
chr1	175690234	175690440	207	5	78.643	64.4089	14.2341	30.6836	dmr_age_neuron_37323	1	0	0	1	1	0	0	0	Wdr64	WD repeat domain 64 (Wdr64), mRNA.	+
chr1	175690234	175690440	207	5	78.643	64.4089	14.2341	30.6836	dmr_age_neuron_37323	1	0	0	1	1	0	0	0	Opn3	opsin 3 (Opn3), mRNA.	-
chr1	175690234	175690440	207	5	78.643	64.4089	14.2341	30.6836	dmr_age_neuron_37323	1	0	0	1	1	0	0	0	Chml	choroideremia-like (Chml), mRNA.	-
chr1	175887416	175887962	547	45	78.15	67.9792	10.1708	261.645	dmr_age_neuron_1349	0	0	1	1	0	0	0	0	Exo1	exonuclease 1 (Exo1), mRNA.	+
chr1	176009015	176009178	164	6	88.6774	74.807	13.8704	22.8165	dmr_age_neuron_46010	0	0	0	1	0	0	0	0	Pld5	phospholipase D family, member 5 (Pld5), transcript variant 1, mRNA.	-
chr1	176025762	176027219	1458	5	94.7058	80.1314	14.5744	20.7445	dmr_age_neuron_48962	0	0	0	1	0	0	0	0	Pld5	phospholipase D family, member 5 (Pld5), transcript variant 1, mRNA.	-
chr1	176082465	176082639	175	8	73.7468	60.6835	13.0632	29.6938	dmr_age_neuron_38317	0	0	0	1	0	0	0	0	Pld5	phospholipase D family, member 5 (Pld5), transcript variant 1, mRNA.	-
chr1	176132310	176132411	102	6	81.6904	69.1186	12.5718	18.4929	dmr_age_neuron_51908	0	0	0	1	0	0	0	0	Pld5	phospholipase D family, member 5 (Pld5), transcript variant 1, mRNA.	-
chr1	176227970	176228071	102	5	69.7506	59.9101	9.84046	16.7654	dmr_age_neuron_54035	0	0	0	1	0	0	0	0	Pld5	phospholipase D family, member 5 (Pld5), transcript variant 1, mRNA.	-
chr1	176409817	176409968	152	4	91.2444	78.8524	12.392	13.0614	dmr_age_neuron_59490	0	0	0	0	0	0	0	1
chr1	176511517	176511694	178	5	70.2173	57.0707	13.1467	15.0218	dmr_age_neuron_56442	0	0	0	1	0	0	0	0	AK158658	visual cortex cDNA, RIKEN full-length enriched library, clone:K230045E11 product:unclassifiable, full insert sequence.	-
chr1	176835425	176836048	624	72	74.4034	61.7302	12.6732	522.301	dmr_age_neuron_286	1	1	1	1	0	0	0	0	Sdccag8	serologically defined colon cancer antigen 8 (Sdccag8), mRNA.	+
chr1	176835425	176836048	624	72	74.4034	61.7302	12.6732	522.301	dmr_age_neuron_286	1	1	1	1	0	0	0	0	Hmga2-ps1	high mobility group AT-hook 2, pseudogene 1 (Hmga2-ps1), non-coding RNA.	-
chr1	177087537	177087641	105	5	74.613	58.2538	16.3593	19.8518	dmr_age_neuron_50133	0	0	0	1	0	0	0	0	Akt3	thymoma viral proto-oncogene 3 (Akt3), mRNA.	-
chr1	177116138	177116291	154	4	87.8283	71.1557	16.6726	13.0956	dmr_age_neuron_59437	0	0	0	1	0	0	0	0	Akt3	thymoma viral proto-oncogene 3 (Akt3), mRNA.	-
chr1	177291537	177291719	183	4	90.3643	77.5218	12.8425	14.0192	dmr_age_neuron_58038	0	0	0	0	0	0	0	1
chr1	177363554	177363812	259	6	92.7369	82.3197	10.4171	23.9945	dmr_age_neuron_44504	0	0	0	0	0	0	0	1
chr1	177372468	177372627	160	7	79.2422	69.4857	9.75643	32.2986	dmr_age_neuron_35823	0	0	0	0	0	0	0	1
chr1	177382725	177383144	420	32	63.8024	50.8962	12.9063	157.745	dmr_age_neuron_3809	0	0	0	0	0	0	0	1
chr1	177399710	177399856	147	6	67.2472	52.0465	15.2007	20.7293	dmr_age_neuron_48983	0	0	0	0	0	0	0	1
chr1	177411210	177411878	669	23	48.2959	32.384	15.9118	122.293	dmr_age_neuron_6174	0	0	0	0	0	0	0	1
chr1	177419869	177420463	595	16	80.3919	68.3667	12.0252	68.1274	dmr_age_neuron_16025	0	0	0	0	0	0	0	1
chr1	177450110	177450243	134	6	83.3719	73.8802	9.4917	21.8856	dmr_age_neuron_47302	0	1	1	0	1	0	0	0	Zbtb18	zinc finger and BTB domain containing 18 (Zbtb18), transcript variant 1, mRNA.	+
chr1	177450110	177450243	134	6	83.3719	73.8802	9.4917	21.8856	dmr_age_neuron_47302	0	1	1	0	1	0	0	0	AK082514	0 day neonate cerebellum cDNA, RIKEN full-length enriched library, clone:C230058J09 product:unclassifiable, full insert sequence.	+
chr1	177453956	177454154	199	16	84.1742	72.0062	12.168	82.2719	dmr_age_neuron_12167	0	0	0	0	1	1	0	0	Zbtb18	zinc finger and BTB domain containing 18 (Zbtb18), transcript variant 1, mRNA.	+
chr1	177453956	177454154	199	16	84.1742	72.0062	12.168	82.2719	dmr_age_neuron_12167	0	0	0	0	1	1	0	0	AK082514	0 day neonate cerebellum cDNA, RIKEN full-length enriched library, clone:C230058J09 product:unclassifiable, full insert sequence.	+
chr1	177484554	177485035	482	24	72.5667	61.092	11.4747	108.377	dmr_age_neuron_7662	0	0	0	0	0	1	0	0	AK156859	activated spleen cDNA, RIKEN full-length enriched library, clone:F830103M01 product:unclassifiable, full insert sequence.	+
chr1	178412982	178413084	103	5	76.0525	64.6858	11.3668	16.4065	dmr_age_neuron_54516	0	0	0	1	0	0	0	0	Efcab2	EF-hand calcium binding domain 2 (Efcab2), mRNA.	+
chr1	178942482	178942702	221	6	51.9706	39.0984	12.8722	21.3331	dmr_age_neuron_48089	0	0	0	0	0	1	0	0	Kif26b	kinesin family member 26B (Kif26b), mRNA.	+
chr1	178942482	178942702	221	6	51.9706	39.0984	12.8722	21.3331	dmr_age_neuron_48089	0	0	0	0	0	1	0	0	BC023483	RIKEN cDNA A730054J21 gene, mRNA (cDNA clone IMAGE:5007368).	+
chr1	179065163	179065409	247	10	87.7573	75.9018	11.8555	54.2796	dmr_age_neuron_21286	0	0	0	1	0	0	0	0	Smyd3	SET and MYND domain containing 3 (Smyd3), mRNA.	-
chr1	179108211	179108964	754	36	55.6289	43.6122	12.0167	167.951	dmr_age_neuron_3362	0	0	0	1	0	0	0	0	Smyd3	SET and MYND domain containing 3 (Smyd3), mRNA.	-
chr1	179200631	179201189	559	12	86.3356	73.4648	12.8708	52.4283	dmr_age_neuron_22129	0	0	0	1	0	0	0	0	Smyd3	SET and MYND domain containing 3 (Smyd3), mRNA.	-
chr1	179452165	179452507	343	25	81.4367	72.5912	8.84551	118.566	dmr_age_neuron_6527	0	0	0	1	0	0	0	0	Smyd3	SET and MYND domain containing 3 (Smyd3), mRNA.	-
chr1	179510900	179511113	214	13	88.5535	79.6356	8.91793	54.7689	dmr_age_neuron_21065	0	0	0	1	0	0	0	0	Smyd3	SET and MYND domain containing 3 (Smyd3), mRNA.	-
chr1	180104675	180104837	163	6	46.7929	63.7662	-16.9732	-21.5339	dmr_age_neuron_47788	0	0	0	1	0	0	0	0	Cdc42bpa	CDC42 binding protein kinase alpha (Cdc42bpa), mRNA.	+
chr1	180312184	180314390	2207	79	46.6275	32.4166	14.2109	468.9	dmr_age_neuron_357	0	0	0	0	0	0	0	0
chr1	180329175	180329728	554	22	64.6426	52.9137	11.7289	102.673	dmr_age_neuron_8478	1	1	0	1	0	0	0	0	Itpkb	inositol 1,4,5-trisphosphate 3-kinase B (Itpkb), mRNA.	+
chr1	180329175	180329728	554	22	64.6426	52.9137	11.7289	102.673	dmr_age_neuron_8478	1	1	0	1	0	0	0	0	Gm5069	predicted pseudogene 5069 (Gm5069), non-coding RNA.	-
chr1	180382017	180382265	249	9	86.001	76.9228	9.07822	39.4076	dmr_age_neuron_29899	0	0	0	1	0	0	0	0	Itpkb	inositol 1,4,5-trisphosphate 3-kinase B (Itpkb), mRNA.	+
chr1	180386884	180387192	309	15	22.459	13.0768	9.38224	68.9734	dmr_age_neuron_15745	0	0	0	1	0	0	0	0	Itpkb	inositol 1,4,5-trisphosphate 3-kinase B (Itpkb), mRNA.	+
chr1	180457662	180457930	269	8	59.1288	43.9596	15.1692	34.9725	dmr_age_neuron_33429	0	0	0	1	0	0	0	0	6330403A02Rik	RIKEN cDNA 6330403A02 gene (6330403A02Rik), mRNA.	-
chr1	180480268	180480494	227	14	87.2234	77.8113	9.41206	62.1696	dmr_age_neuron_18044	0	0	0	1	0	0	0	0	6330403A02Rik	RIKEN cDNA 6330403A02 gene (6330403A02Rik), mRNA.	-
chr1	180497794	180498252	459	4	68.3317	51.4789	16.8529	14.303	dmr_age_neuron_57597	0	0	0	0	0	0	0	1
chr1	180499389	180499634	246	6	84.2971	71.7749	12.5223	24.1356	dmr_age_neuron_44321	0	0	0	0	0	0	0	1
chr1	180520125	180520609	485	23	76.3253	60.6037	15.7216	157.595	dmr_age_neuron_3814	0	0	0	0	0	0	0	1
chr1	180547495	180548359	865	42	42.8047	30.3162	12.4885	208.136	dmr_age_neuron_2208	0	0	0	0	0	0	0	1
chr1	180548681	180548846	166	14	83.6852	73.2255	10.4597	62.2888	dmr_age_neuron_18005	0	0	0	0	0	0	0	1
chr1	180559464	180560050	587	23	55.8615	43.6945	12.167	103.16	dmr_age_neuron_8411	0	0	0	0	1	0	0	0	Parp1	poly (ADP-ribose) polymerase family, member 1 (Parp1), mRNA.	+
chr1	180699314	180699646	333	10	80.974	70.3036	10.6704	35.9764	dmr_age_neuron_32596	1	0	0	0	0	1	0	0	Lin9	lin-9 homolog (C. elegans) (Lin9), transcript variant 1, mRNA.	+
chr1	180699314	180699646	333	10	80.974	70.3036	10.6704	35.9764	dmr_age_neuron_32596	1	0	0	0	0	1	0	0	Mixl1	Mix1 homeobox-like 1 (Xenopus laevis) (Mixl1), mRNA.	-
chr1	180874013	180874335	323	14	33.7759	21.2122	12.5637	60.9949	dmr_age_neuron_18504	0	0	0	0	0	1	0	0	Sde2	SDE2 telomere maintenance homolog (S. pombe) (Sde2), mRNA.	+
chr1	180888366	180889222	857	47	64.442	51.1062	13.3358	235.719	dmr_age_neuron_1710	0	0	0	0	1	0	0	0	Lefty2	left-right determination factor 2 (Lefty2), mRNA.	+
chr1	180893871	180894998	1128	113	38.5553	27.7389	10.8163	691.64	dmr_age_neuron_131	1	0	1	1	1	0	1	0	Lefty2	left-right determination factor 2 (Lefty2), mRNA.	+
chr1	180893871	180894998	1128	113	38.5553	27.7389	10.8163	691.64	dmr_age_neuron_131	1	0	1	1	1	0	1	0	Pycr2	pyrroline-5-carboxylate reductase family, member 2 (Pycr2), mRNA.	+
chr1	180936522	180937980	1459	116	60.2389	46.6053	13.6337	741.798	dmr_age_neuron_105	1	1	1	1	1	0	1	0	Lefty1	left right determination factor 1 (Lefty1), mRNA.	+
chr1	180936522	180937980	1459	116	60.2389	46.6053	13.6337	741.798	dmr_age_neuron_105	1	1	1	1	1	0	1	0	Tmem63a	transmembrane protein 63a (Tmem63a), mRNA.	+
chr1	180945523	180945997	475	17	73.4073	58.9252	14.4821	100.574	dmr_age_neuron_8776	0	0	1	1	0	1	0	0	Lefty1	left right determination factor 1 (Lefty1), mRNA.	+
chr1	180945523	180945997	475	17	73.4073	58.9252	14.4821	100.574	dmr_age_neuron_8776	0	0	1	1	0	1	0	0	Tmem63a	transmembrane protein 63a (Tmem63a), mRNA.	+
chr1	181010498	181010982	485	12	75.4996	63.9911	11.5085	41.7973	dmr_age_neuron_28173	0	0	0	1	0	0	0	0	Ephx1	epoxide hydrolase 1, microsomal (Ephx1), transcript variant 1, mRNA.	-
chr1	181020240	181020405	166	5	86.719	75.6989	11.0201	23.4586	dmr_age_neuron_45151	1	0	0	1	0	0	0	0	Ephx1	epoxide hydrolase 1, microsomal (Ephx1), transcript variant 1, mRNA.	-
chr1	181026703	181026869	167	8	80.386	67.9577	12.4282	28.2938	dmr_age_neuron_39784	0	0	1	0	1	0	0	0	Ephx1	epoxide hydrolase 1, microsomal (Ephx1), transcript variant 1, mRNA.	-
chr1	181064081	181064330	250	4	78.2179	65.3581	12.8598	15.5808	dmr_age_neuron_55650	0	0	1	0	0	1	0	0	9130409I23Rik	RIKEN cDNA 9130409I23 gene (9130409I23Rik), mRNA.	+
chr1	181306800	181307073	274	6	87.8503	69.958	17.8923	25.7167	dmr_age_neuron_42517	0	0	0	0	0	0	0	1
chr1	181353676	181354243	568	39	44.3472	34.1592	10.188	234.564	dmr_age_neuron_1725	1	0	0	1	0	0	0	0	Cnih3	cornichon family AMPA receptor auxiliary protein 3 (Cnih3), transcript variant 2, mRNA.	+
chr1	181368285	181368596	312	10	73.8155	57.7581	16.0574	50.7922	dmr_age_neuron_22965	0	0	0	1	0	0	0	0	Cnih3	cornichon family AMPA receptor auxiliary protein 3 (Cnih3), transcript variant 2, mRNA.	+
chr1	181561854	181562291	438	13	74.6438	58.6098	16.034	62.9884	dmr_age_neuron_17741	0	0	0	0	0	0	0	1	AB341833	non-coding RNA, oocyte_clustered_small_RNA7034, complete sequence.	-
chr1	181632180	181632578	399	20	76.2365	64.9228	11.3138	102.808	dmr_age_neuron_8459	0	0	1	1	0	0	0	1
chr1	181653393	181654018	626	12	59.7713	45.3349	14.4364	47.8093	dmr_age_neuron_24602	1	0	1	1	0	0	0	0	AK139544	2 cells egg cDNA, RIKEN full-length enriched library, clone:B020003P19 product:weakly similar to Axonemal dynein heavy chain (Fragment) [Rattus norvegicus], full insert sequence.	+
chr1	181755183	181756330	1148	52	80.7186	70.4864	10.2321	265.059	dmr_age_neuron_1328	0	0	1	1	0	0	0	0	Dnah14	SubName: Full=Protein Dnah14 ;	+
chr1	181758997	181759683	687	18	85.4096	73.3346	12.0749	87.7483	dmr_age_neuron_11002	0	0	0	1	0	0	0	0	Dnah14	SubName: Full=Protein Dnah14 ;	+
chr1	181862790	181863046	257	15	85.8339	77.6462	8.18769	64.9299	dmr_age_neuron_17044	0	0	0	0	0	0	0	1
chr1	181863586	181863850	265	14	72.8093	62.7125	10.0968	53.3314	dmr_age_neuron_21719	0	0	0	0	0	0	0	1
chr1	181987184	181987371	188	6	70.7417	55.297	15.4447	21.4488	dmr_age_neuron_47914	0	0	1	0	0	0	0	0	Enah	enabled homolog (Drosophila) (Enah), transcript variant 1, mRNA.	-
chr1	182024533	182024691	159	7	86.0031	75.1121	10.891	27.5211	dmr_age_neuron_40548	0	0	0	0	1	0	0	0	Enah	enabled homolog (Drosophila) (Enah), transcript variant 1, mRNA.	-
chr1	182052419	182052596	178	14	79.779	69.7014	10.0776	53.4943	dmr_age_neuron_21647	0	0	0	0	0	0	0	1	TRNA_Ser	transfer RNA Ser (anticodon GCT)	+
chr1	182052419	182052596	178	14	79.779	69.7014	10.0776	53.4943	dmr_age_neuron_21647	0	0	0	0	0	0	0	1	TRNA_Ser	transfer RNA Ser (anticodon GCT)	-
chr1	182249274	182249461	188	5	72.2539	61.8575	10.3963	22.7164	dmr_age_neuron_46167	0	0	0	0	0	0	0	1
chr1	182383130	182383421	292	18	65.0163	50.1831	14.8332	92.0615	dmr_age_neuron_10185	0	0	0	0	0	0	0	1
chr1	182430186	182430481	296	16	80.4691	70.4776	9.9915	62.9893	dmr_age_neuron_17740	0	0	0	1	0	0	0	0	Trp53bp2	transformation related protein 53 binding protein 2 (Trp53bp2), mRNA.	+
chr1	182496588	182496831	244	5	84.0426	74.9824	9.06013	22.2264	dmr_age_neuron_46822	0	0	1	0	0	1	0	0	AK039110	adult male hypothalamus cDNA, RIKEN full-length enriched library, clone:A230097D22 product:unclassifiable, full insert sequence.	+
chr1	182496588	182496831	244	5	84.0426	74.9824	9.06013	22.2264	dmr_age_neuron_46822	0	0	1	0	0	1	0	0	Capn2	calpain 2 (Capn2), mRNA.	-
chr1	182528571	182528959	389	22	66.3756	48.5207	17.8549	132.92	dmr_age_neuron_5306	0	0	0	0	0	0	0	0
chr1	182581801	182582110	310	12	69.0795	57.2106	11.869	43.6195	dmr_age_neuron_27066	0	0	0	1	0	0	0	0	Capn8	calpain 8 (Capn8), transcript variant 1, mRNA.	+
chr1	182641964	182642620	657	38	70.0537	58.6956	11.3581	192.629	dmr_age_neuron_2556	0	0	0	0	0	1	0	0	Capn8	calpain 8 (Capn8), transcript variant 1, mRNA.	+
chr1	182670684	182671173	490	14	67.8339	53.1712	14.6628	69.6586	dmr_age_neuron_15508	0	0	0	0	0	0	0	1
chr1	182722284	182722440	157	6	92.6868	81.1526	11.5343	23.1312	dmr_age_neuron_45595	0	0	0	0	0	0	0	1
chr1	182755999	182756267	269	9	70.341	60.3031	10.0379	43.7855	dmr_age_neuron_26962	0	0	0	0	1	0	0	0	Susd4	sushi domain containing 4 (Susd4), mRNA.	+
chr1	182755999	182756267	269	9	70.341	60.3031	10.0379	43.7855	dmr_age_neuron_26962	0	0	0	0	1	0	0	0	Ccdc185	coiled-coil domain containing 185 (Ccdc185), mRNA.	-
chr1	182886935	182887143	209	9	85.2345	74.7689	10.4656	40.1802	dmr_age_neuron_29305	0	0	0	1	0	0	0	0	Susd4	sushi domain containing 4 (Susd4), mRNA.	+
chr1	182942608	182942715	108	4	87.5474	78.0826	9.46481	16.1118	dmr_age_neuron_54904	0	0	0	0	0	0	0	1
chr1	183046108	183046623	516	27	74.1691	58.0862	16.0829	193.798	dmr_age_neuron_2519	0	0	0	0	0	0	0	1
chr1	183131413	183131636	224	11	80.6644	71.5644	9.10008	46.2863	dmr_age_neuron_25445	0	0	0	1	0	0	0	0	Disp1	dispatched homolog 1 (Drosophila) (Disp1), transcript variant 4, mRNA.	-
chr1	183144441	183144788	348	7	82.5565	72.0349	10.5216	25.3983	dmr_age_neuron_42871	1	0	0	1	0	0	0	0	Disp1	dispatched homolog 1 (Drosophila) (Disp1), transcript variant 4, mRNA.	-
chr1	183146605	183147033	429	20	70.4733	55.4749	14.9983	102.281	dmr_age_neuron_8521	1	0	0	1	0	0	0	0	Disp1	dispatched homolog 1 (Drosophila) (Disp1), transcript variant 4, mRNA.	-
chr1	183150368	183150688	321	19	72.1168	60.1161	12.0007	87.8795	dmr_age_neuron_10978	1	0	0	1	1	0	0	0	Disp1	dispatched homolog 1 (Drosophila) (Disp1), transcript variant 4, mRNA.	-
chr1	183229088	183229571	484	14	73.8498	56.3045	17.5452	78.5481	dmr_age_neuron_13016	0	0	0	0	0	0	0	1
chr1	183410236	183410433	198	10	76.8281	86.6219	-9.79371	-39.9426	dmr_age_neuron_29490	0	1	0	0	1	0	0	0	Taf1a	TATA-box binding protein associated factor, RNA polymerase I, A (Taf1a), transcript variant 2, mRNA.	+
chr1	183410236	183410433	198	10	76.8281	86.6219	-9.79371	-39.9426	dmr_age_neuron_29490	0	1	0	0	1	0	0	0	Hhipl2	hedgehog interacting protein-like 2 (Hhipl2), transcript variant 1, mRNA.	+
chr1	183560777	183561330	554	30	59.8795	48.4085	11.471	132.288	dmr_age_neuron_5357	0	0	0	0	0	0	0	1
chr1	183697909	183698218	310	20	82.0767	71.6742	10.4026	102.994	dmr_age_neuron_8436	0	0	0	0	0	0	0	1
chr1	183875078	183875883	806	29	36.6647	23.1238	13.5408	154.605	dmr_age_neuron_3969	0	0	0	0	0	0	0	1
chr1	183982181	183982641	461	26	72.0186	62.0204	9.99823	113.514	dmr_age_neuron_7079	0	0	0	0	0	0	0	1
chr1	184014400	184014713	314	6	93.2706	81.8991	11.3715	26.2404	dmr_age_neuron_41916	0	0	0	1	0	0	0	1
chr1	184076720	184076892	173	4	64.6743	48.3054	16.369	15.0317	dmr_age_neuron_56425	0	1	0	0	0	0	0	0	Dusp10	dual specificity phosphatase 10 (Dusp10), mRNA.	+
chr1	184241593	184241928	336	9	74.8713	63.8602	11.0111	34.9003	dmr_age_neuron_33481	0	0	0	0	0	0	0	1
chr1	184244520	184244890	371	30	46.1677	34.853	11.3147	150.578	dmr_age_neuron_4175	0	0	0	0	0	0	0	1
chr1	184328456	184328575	120	7	77.6445	62.4547	15.1897	39.0697	dmr_age_neuron_30145	0	0	0	0	0	0	0	1
chr1	184335365	184335582	218	6	85.5766	75.7407	9.8359	23.6839	dmr_age_neuron_44886	0	0	0	0	0	0	0	1
chr1	184377064	184377414	351	11	84.6155	71.9325	12.683	46.0728	dmr_age_neuron_25575	0	0	1	1	0	0	0	1
chr1	184487432	184487966	535	14	69.4573	56.3264	13.1309	60.6882	dmr_age_neuron_18630	0	0	0	0	0	0	0	1
chr1	184644967	184645656	690	20	83.7065	68.4749	15.2316	107.259	dmr_age_neuron_7821	0	0	0	0	0	0	0	1
chr1	184652317	184652426	110	4	82.8949	68.3955	14.4994	12.712	dmr_age_neuron_59955	0	0	0	0	0	0	0	1
chr1	184772312	184772626	315	17	57.3914	47.2319	10.1595	64.8564	dmr_age_neuron_17065	0	0	0	0	0	0	0	1
chr1	184793167	184793719	553	50	53.4391	41.5866	11.8525	296.314	dmr_age_neuron_1049	0	0	0	1	0	0	0	0	Marc1	mitochondrial amidoxime reducing component 1 (Marc1), mRNA.	-
chr1	184826983	184827794	812	62	66.0755	55.2833	10.7922	340.626	dmr_age_neuron_754	0	0	1	1	0	0	0	0	Marc2	mitochondrial amidoxime reducing component 2 (Marc2), mRNA.	-
chr1	184826983	184827794	812	62	66.0755	55.2833	10.7922	340.626	dmr_age_neuron_754	0	0	1	1	0	0	0	0	Mir1981	microRNA 1981 (Mir1981), microRNA.	-
chr1	184853652	184854031	380	13	57.4532	46.6211	10.8321	48.7169	dmr_age_neuron_24101	0	0	0	0	1	0	0	0	Marc2	mitochondrial amidoxime reducing component 2 (Marc2), mRNA.	-
chr1	184872089	184872268	180	9	88.6498	79.8203	8.82944	35.1324	dmr_age_neuron_33303	0	1	1	0	0	0	0	0	C130074G19Rik	RIKEN cDNA C130074G19 gene (C130074G19Rik), mRNA.	-
chr1	184878763	184879536	774	25	71.5703	59.0225	12.5479	118.326	dmr_age_neuron_6550	0	0	0	1	0	0	0	0	C130074G19Rik	RIKEN cDNA C130074G19 gene (C130074G19Rik), mRNA.	-
chr1	185026937	185027254	318	13	84.3422	74.5078	9.83443	53.8412	dmr_age_neuron_21483	0	0	0	0	0	0	0	1
chr1	185098573	185099644	1072	57	72.7904	59.0402	13.7502	353.483	dmr_age_neuron_695	0	0	1	1	0	0	0	1
chr1	185175898	185176275	378	14	92.0727	80.753	11.3197	65.8957	dmr_age_neuron_16721	0	0	0	0	0	0	0	1
chr1	185321300	185321547	248	10	65.0598	81.279	-16.2192	-53.5342	dmr_age_neuron_21623	0	0	1	0	0	1	0	0	AK008306	adult male small intestine cDNA, RIKEN full-length enriched library, clone:2010103J01 product:unclassifiable, full insert sequence.	+
chr1	185321300	185321547	248	10	65.0598	81.279	-16.2192	-53.5342	dmr_age_neuron_21623	0	0	1	0	0	1	0	0	Mir194-1	microRNA 194-1 (Mir194-1), microRNA.	+
chr1	185321300	185321547	248	10	65.0598	81.279	-16.2192	-53.5342	dmr_age_neuron_21623	0	0	1	0	0	1	0	0	Iars2	isoleucine-tRNA synthetase 2, mitochondrial (Iars2), mRNA.	-
chr1	185647998	185648446	449	15	88.9549	79.2046	9.75028	63.6112	dmr_age_neuron_17526	0	0	0	0	0	0	0	1
chr1	185741595	185742198	604	21	62.3781	50.2782	12.0999	91.1089	dmr_age_neuron_10385	0	0	0	0	0	0	0	1
chr1	186127202	186127319	118	4	80.8798	65.9225	14.9572	13.5425	dmr_age_neuron_58794	0	0	0	0	1	0	0	0	Lyplal1	lysophospholipase-like 1 (Lyplal1), mRNA.	-
chr1	186195181	186195635	455	21	74.2532	58.486	15.7673	115.875	dmr_age_neuron_6826	0	0	0	1	0	0	0	1
chr1	186223280	186223835	556	21	61.9618	44.9304	17.0314	111.686	dmr_age_neuron_7258	0	0	1	1	0	0	0	1
chr1	186271559	186271704	146	4	87.8187	73.8862	13.9325	14.1572	dmr_age_neuron_57821	0	0	0	0	0	0	0	1
chr1	186286571	186286691	121	8	65.9802	49.5587	16.4215	29.1522	dmr_age_neuron_38876	0	0	0	0	0	0	0	1
chr1	186373477	186373851	375	13	73.2356	55.7466	17.489	79.9557	dmr_age_neuron_12691	0	0	0	0	0	0	0	1
chr1	186386013	186386573	561	7	83.7624	72.0141	11.7483	25.8514	dmr_age_neuron_42344	0	0	0	0	0	0	0	1
chr1	186409737	186410087	351	30	55.7526	43.6561	12.0965	166.136	dmr_age_neuron_3431	0	0	0	0	0	0	0	1
chr1	186498113	186498666	554	4	86.8692	68.9981	17.8711	14.0947	dmr_age_neuron_57920	0	0	0	0	0	0	0	1
chr1	186540270	186540535	266	10	79.2135	64.046	15.1674	35.5127	dmr_age_neuron_32997	0	0	0	1	0	0	0	0	A730004F24Rik	RIKEN cDNA A730004F24 gene (A730004F24Rik), transcript variant 1, long non-coding RNA.	-
chr1	186567237	186567670	434	30	56.1692	38.8089	17.3604	193.631	dmr_age_neuron_2525	0	0	0	0	1	0	0	0	A730004F24Rik	RIKEN cDNA A730004F24 gene (A730004F24Rik), transcript variant 1, long non-coding RNA.	-
chr1	186635173	186635351	179	14	63.3587	47.2858	16.0729	69.2356	dmr_age_neuron_15654	0	0	0	1	0	0	0	0	Tgfb2	transforming growth factor, beta 2 (Tgfb2), mRNA.	-
chr1	186809398	186809538	141	10	67.1897	56.8992	10.2905	40.6144	dmr_age_neuron_29000	0	0	0	0	0	0	0	1
chr1	186833088	186834000	913	66	43.0679	28.1849	14.883	486.084	dmr_age_neuron_322	0	0	0	0	0	0	0	1
chr1	186842645	186843043	399	26	79.6425	69.7196	9.92287	126.122	dmr_age_neuron_5852	0	0	0	0	0	0	0	1
chr1	186925444	186925628	185	13	65.7203	54.0857	11.6346	45.9255	dmr_age_neuron_25662	0	0	0	0	0	0	0	1
chr1	186959591	186959734	144	4	82.5942	70.2856	12.3085	13.1954	dmr_age_neuron_59316	0	0	0	0	1	0	0	0	D1Pas1	DNA segment, Chr 1, Pasteur Institute 1 (D1Pas1), mRNA.	+
chr1	187077612	187077759	148	13	47.8833	38.0114	9.87186	46.4553	dmr_age_neuron_25362	0	0	0	1	0	0	0	0	Spata17	spermatogenesis associated 17 (Spata17), transcript variant 1, mRNA.	-
chr1	187264703	187264847	145	10	84.282	74.934	9.34799	44.0517	dmr_age_neuron_26801	0	0	0	1	0	0	0	0	Gpatch2	G patch domain containing 2 (Gpatch2), mRNA.	+
chr1	187356212	187356738	527	32	61.9075	48.8862	13.0212	169.054	dmr_age_neuron_3324	0	0	0	1	0	1	0	0	Gpatch2	G patch domain containing 2 (Gpatch2), mRNA.	+
chr1	187447940	187448363	424	20	69.544	54.5581	14.986	126.637	dmr_age_neuron_5787	0	0	1	1	0	0	0	1
chr1	187530965	187531119	155	7	84.502	74.1006	10.4013	26.2553	dmr_age_neuron_41904	0	0	0	0	0	0	0	1
chr1	187607094	187607266	173	12	38.1863	28.5649	9.62145	68.2965	dmr_age_neuron_15973	0	0	0	0	0	0	0	1
chr1	187662499	187662832	334	16	71.0028	61.0739	9.92894	66.1331	dmr_age_neuron_16628	0	0	0	1	0	0	0	1
chr1	187803622	187804249	628	24	81.4294	68.3714	13.0579	126.933	dmr_age_neuron_5760	0	0	0	1	0	0	0	1
chr1	187807781	187808143	363	16	82.2366	71.0811	11.1555	72.24	dmr_age_neuron_14772	0	0	0	1	0	0	0	1
chr1	187862484	187863052	569	23	78.1761	62.283	15.8931	138.717	dmr_age_neuron_4887	0	0	0	1	0	0	0	1
chr1	187881710	187881970	261	7	78.3875	67.7241	10.6634	24.6048	dmr_age_neuron_43771	0	0	0	1	0	0	0	1
chr1	187907556	187907731	176	11	83.5781	73.823	9.75516	44.6498	dmr_age_neuron_26435	0	0	0	1	0	0	0	1
chr1	187913003	187913133	131	5	70.0957	58.2868	11.8089	17.3995	dmr_age_neuron_53282	0	0	0	1	0	0	0	1
chr1	187937819	187937938	120	12	89.0878	80.2137	8.87406	49.6464	dmr_age_neuron_23593	0	0	0	1	0	0	0	1
chr1	188007181	188007756	576	32	70.0043	59.9683	10.036	141.858	dmr_age_neuron_4683	1	1	1	0	0	0	0	0	Esrrg	estrogen-related receptor gamma (Esrrg), transcript variant 1, mRNA.	+
chr1	188007181	188007756	576	32	70.0043	59.9683	10.036	141.858	dmr_age_neuron_4683	1	1	1	0	0	0	0	0	9330162B11Rik	RIKEN cDNA 9330162B11 gene (9330162B11Rik), long non-coding RNA.	-
chr1	188029154	188029753	600	27	79.6945	65.5246	14.1699	159.714	dmr_age_neuron_3716	0	0	0	1	0	0	0	0	Esrrg	estrogen-related receptor gamma (Esrrg), transcript variant 1, mRNA.	+
chr1	188064655	188065370	716	48	63.535	52.4213	11.1137	272.132	dmr_age_neuron_1262	0	0	0	1	0	0	0	0	Esrrg	estrogen-related receptor gamma (Esrrg), transcript variant 1, mRNA.	+
chr1	188127716	188127827	112	5	91.5845	81.4805	10.1039	22.8445	dmr_age_neuron_45977	0	0	0	1	0	0	0	0	Esrrg	estrogen-related receptor gamma (Esrrg), transcript variant 1, mRNA.	+
chr1	188139192	188139311	120	12	89.1616	78.1983	10.9633	54.913	dmr_age_neuron_20995	0	0	0	1	0	0	0	0	Esrrg	estrogen-related receptor gamma (Esrrg), transcript variant 1, mRNA.	+
chr1	188186174	188187024	851	43	74.4441	64.1053	10.3388	196.452	dmr_age_neuron_2454	0	0	0	1	0	0	0	0	Esrrg	estrogen-related receptor gamma (Esrrg), transcript variant 1, mRNA.	+
chr1	188201786	188202720	935	4	95.3292	82.1576	13.1716	15.8586	dmr_age_neuron_55241	0	0	0	1	0	0	0	0	Esrrg	estrogen-related receptor gamma (Esrrg), transcript variant 1, mRNA.	+
chr1	188244069	188244384	316	13	83.3315	73.6515	9.67992	52.0822	dmr_age_neuron_22305	0	0	0	0	0	0	0	1
chr1	188246709	188246943	235	5	88.5036	75.9103	12.5934	20.396	dmr_age_neuron_49406	0	0	0	1	0	0	0	1
chr1	188358501	188358988	488	18	80.8425	68.778	12.0645	88.0893	dmr_age_neuron_10930	0	0	1	1	0	0	0	0	Ush2a	Usher syndrome 2A (autosomal recessive, mild) (Ush2a), mRNA.	+
chr1	188399155	188399321	167	4	87.8145	75.897	11.9176	14.3287	dmr_age_neuron_57559	0	0	0	1	0	0	0	0	Ush2a	Usher syndrome 2A (autosomal recessive, mild) (Ush2a), mRNA.	+
chr1	188438836	188439139	304	9	84.6226	73.4147	11.208	30.9371	dmr_age_neuron_37092	0	0	0	1	0	0	0	0	Ush2a	Usher syndrome 2A (autosomal recessive, mild) (Ush2a), mRNA.	+
chr1	188461186	188461311	126	5	81.8306	71.5744	10.2563	15.3926	dmr_age_neuron_55932	0	0	0	1	0	0	0	0	Ush2a	Usher syndrome 2A (autosomal recessive, mild) (Ush2a), mRNA.	+
chr1	188501029	188501221	193	8	89.7622	73.7957	15.9665	37.0202	dmr_age_neuron_31767	0	0	0	1	0	0	0	0	Ush2a	Usher syndrome 2A (autosomal recessive, mild) (Ush2a), mRNA.	+
chr1	188527188	188527371	184	10	87.7855	74.7836	13.0019	51.3422	dmr_age_neuron_22680	0	0	0	1	0	0	0	0	Ush2a	Usher syndrome 2A (autosomal recessive, mild) (Ush2a), mRNA.	+
chr1	188576166	188576453	288	16	78.2723	68.6093	9.66298	66.0697	dmr_age_neuron_16650	0	0	1	1	0	0	0	0	Ush2a	Usher syndrome 2A (autosomal recessive, mild) (Ush2a), mRNA.	+
chr1	188659292	188659570	279	8	68.3576	54.026	14.3315	30.9165	dmr_age_neuron_37108	0	0	0	1	0	0	0	0	Ush2a	Usher syndrome 2A (autosomal recessive, mild) (Ush2a), mRNA.	+
chr1	188660724	188661231	508	24	48.7622	34.3701	14.392	115.083	dmr_age_neuron_6897	0	0	0	1	0	0	0	0	Ush2a	Usher syndrome 2A (autosomal recessive, mild) (Ush2a), mRNA.	+
chr1	188711093	188711263	171	14	78.2961	69.5517	8.74438	55.9392	dmr_age_neuron_20577	0	0	0	1	0	0	0	0	Ush2a	Usher syndrome 2A (autosomal recessive, mild) (Ush2a), mRNA.	+
chr1	188743013	188743535	523	20	64.7841	50.2746	14.5095	118.947	dmr_age_neuron_6487	0	0	1	1	0	0	0	0	Ush2a	Usher syndrome 2A (autosomal recessive, mild) (Ush2a), mRNA.	+
chr1	188763668	188763831	164	10	87.2975	76.1852	11.1123	41.3135	dmr_age_neuron_28496	0	0	0	1	0	0	0	0	Ush2a	Usher syndrome 2A (autosomal recessive, mild) (Ush2a), mRNA.	+
chr1	188892254	188892779	526	16	78.7812	64.452	14.3292	87.3889	dmr_age_neuron_11082	0	0	0	1	0	0	0	0	Ush2a	Usher syndrome 2A (autosomal recessive, mild) (Ush2a), mRNA.	+
chr1	188951427	188951629	203	16	68.7075	80.5929	-11.8854	-78.4813	dmr_age_neuron_13039	0	0	1	1	0	0	0	0	Ush2a	Usher syndrome 2A (autosomal recessive, mild) (Ush2a), mRNA.	+
chr1	188951427	188951629	203	16	68.7075	80.5929	-11.8854	-78.4813	dmr_age_neuron_13039	0	0	1	1	0	0	0	0	TRNA_Asn	transfer RNA Asn (anticodon GTT)	+
chr1	188951427	188951629	203	16	68.7075	80.5929	-11.8854	-78.4813	dmr_age_neuron_13039	0	0	1	1	0	0	0	0	TRNA_Asn	transfer RNA Asn (anticodon GTT)	-
chr1	189012892	189013587	696	33	41.6642	31.269	10.3953	132.703	dmr_age_neuron_5326	0	0	0	0	1	0	0	0	Kctd3	potassium channel tetramerisation domain containing 3 (Kctd3), mRNA.	-
chr1	189128330	189128547	218	4	66.3551	55.3872	10.9679	14.7813	dmr_age_neuron_56824	0	0	0	0	0	0	0	1
chr1	189355777	189355936	160	8	88.5765	77.0809	11.4956	32.0939	dmr_age_neuron_36011	0	0	0	1	0	0	0	0
chr1	189567947	189568166	220	16	84.0083	74.8058	9.2025	67.7293	dmr_age_neuron_16145	0	0	0	0	0	0	0	1
chr1	189729253	189729889	637	33	64.8123	52.8595	11.9528	163.107	dmr_age_neuron_3553	1	0	0	1	0	0	0	0	Ptpn14	protein tyrosine phosphatase, non-receptor type 14 (Ptpn14), mRNA.	+
chr1	189750639	189751037	399	19	83.1702	73.8783	9.29196	92.7165	dmr_age_neuron_10069	0	0	0	1	0	0	0	0	Ptpn14	protein tyrosine phosphatase, non-receptor type 14 (Ptpn14), mRNA.	+
chr1	189767241	189767546	306	18	73.8772	64.3282	9.54901	68.4021	dmr_age_neuron_15937	0	0	0	1	0	0	0	0	Ptpn14	protein tyrosine phosphatase, non-receptor type 14 (Ptpn14), mRNA.	+
chr1	189804801	189805109	309	24	84.508	75.7631	8.74487	113.906	dmr_age_neuron_7034	0	0	0	1	0	0	0	0	Ptpn14	protein tyrosine phosphatase, non-receptor type 14 (Ptpn14), mRNA.	+
chr1	189830734	189831337	604	30	61.7194	49.637	12.0825	141.957	dmr_age_neuron_4679	0	0	0	1	0	0	0	0	Ptpn14	protein tyrosine phosphatase, non-receptor type 14 (Ptpn14), mRNA.	+
chr1	189846228	189846393	166	8	77.5985	66.9225	10.676	27.1861	dmr_age_neuron_40892	0	0	1	0	0	0	0	0	Ptpn14	protein tyrosine phosphatase, non-receptor type 14 (Ptpn14), mRNA.	+
chr1	189914093	189914715	623	42	79.6619	68.6409	11.0209	229.107	dmr_age_neuron_1813	0	0	1	0	0	0	0	0	Smyd2	SET and MYND domain containing 2 (Smyd2), mRNA.	-
chr1	189919468	189919639	172	9	81.6796	71.2178	10.4618	32.2932	dmr_age_neuron_35833	1	0	0	1	0	0	0	0	Smyd2	SET and MYND domain containing 2 (Smyd2), mRNA.	-
chr1	189978182	189978617	436	22	78.3328	67.6406	10.6922	108.012	dmr_age_neuron_7718	0	0	0	0	0	0	0	1
chr1	189990164	189990409	246	18	68.5788	59.6579	8.92096	67.5575	dmr_age_neuron_16201	0	0	0	0	0	0	0	1
chr1	190006592	190006908	317	21	71.9376	60.9392	10.9984	106.319	dmr_age_neuron_7944	0	0	0	0	0	0	0	1
chr1	190106007	190106175	169	8	79.6462	64.8111	14.8351	34.1374	dmr_age_neuron_34139	0	0	0	0	0	0	0	0
chr1	190128412	190128776	365	24	76.0595	62.4832	13.5763	127.334	dmr_age_neuron_5729	0	0	0	1	1	0	0	0	AK083547	9 days embryo whole body cDNA, RIKEN full-length enriched library, clone:D030042P03 product:unclassifiable, full insert sequence.	-
chr1	190128412	190128776	365	24	76.0595	62.4832	13.5763	127.334	dmr_age_neuron_5729	0	0	0	1	1	0	0	0	Prox1	prospero homeobox 1 (Prox1), mRNA.	-
chr1	190321033	190321284	252	7	62.3068	50.1463	12.1605	21.6488	dmr_age_neuron_47631	0	0	0	0	0	0	0	1
chr1	190437215	190437409	195	13	85.6293	76.8567	8.77257	60.664	dmr_age_neuron_18642	0	0	0	1	0	0	0	0	BC030469	Mus musculus, clone IMAGE:5366784, mRNA.	-
chr1	190581489	190581923	435	18	72.2012	59.1322	13.069	86.361	dmr_age_neuron_11278	0	0	0	0	0	0	0	1
chr1	190681290	190682443	1154	74	42.8358	26.9242	15.9116	618.227	dmr_age_neuron_189	0	0	0	0	0	0	1	1
chr1	190813536	190813716	181	8	63.6194	74.6403	-11.0209	-30.5747	dmr_age_neuron_37447	0	0	0	1	0	0	0	0	Rps6kc1	ribosomal protein S6 kinase polypeptide 1 (Rps6kc1), mRNA.	-
chr1	190852003	190852133	131	10	71.0174	60.5135	10.5039	36.7754	dmr_age_neuron_31953	0	0	0	1	0	0	0	0	Rps6kc1	ribosomal protein S6 kinase polypeptide 1 (Rps6kc1), mRNA.	-
chr1	191165909	191166058	150	5	77.0339	66.4708	10.5631	18.7666	dmr_age_neuron_51558	1	0	0	0	0	1	0	0	Fam71a	family with sequence similarity 71, member A (Fam71a), mRNA.	-
chr1	191165909	191166058	150	5	77.0339	66.4708	10.5631	18.7666	dmr_age_neuron_51558	1	0	0	0	0	1	0	0	Atf3	activating transcription factor 3 (Atf3), mRNA.	-
chr1	191178107	191178581	475	24	81.828	68.4695	13.3585	150.128	dmr_age_neuron_4208	0	0	0	1	0	0	0	0	Atf3	activating transcription factor 3 (Atf3), mRNA.	-
chr1	191186522	191186910	389	18	46.1822	32.755	13.4272	81.6136	dmr_age_neuron_12307	0	0	0	1	1	0	0	0	Atf3	activating transcription factor 3 (Atf3), mRNA.	-
chr1	191235733	191235902	170	8	85.3539	73.6625	11.6915	28.9554	dmr_age_neuron_39078	0	0	0	0	0	0	0	1
chr1	191469042	191469216	175	6	86.1727	73.7305	12.4422	21.6523	dmr_age_neuron_47625	0	0	0	0	0	0	0	1
chr1	191611725	191612107	383	20	64.2697	76.8888	-12.6191	-109.476	dmr_age_neuron_7526	0	0	1	1	0	0	0	0	Ints7	integrator complex subunit 7 (Ints7), transcript variant 1, mRNA.	+
[truncated: 24,154 more rows]

## Sheet: Table S2b - age_m_unique_neuron
chr	start	end	length	nCG	P35_male_neuron_pct_methylation	P12_male_neuron_pct_methylation	diff.Methy	areaStat	dmr_id	overlap_promoter	overlap_term	overlap_exon	overlap_intron	overlap_upstream	overlap_downstream	overlap_cgi	overlap_intergenic	gene_name	gene_desc	strand
chr1	3112986	3113114	129	4	96.0697	82.4847	13.585	13.6158	dmr_age_m_neuron_53350	0	0	0	0	0	0	0	1
chr1	3280862	3281221	360	4	82.8717	61.0264	21.8453	11.4391	dmr_age_m_neuron_57870	0	0	0	1	0	0	0	0	Xkr4	X-linked Kx blood group related 4 (Xkr4), mRNA.	-
chr1	3357453	3357661	209	4	89.5802	67.8491	21.7311	12.9851	dmr_age_m_neuron_54676	0	0	0	1	0	0	0	0	Xkr4	X-linked Kx blood group related 4 (Xkr4), mRNA.	-
chr1	3424024	3424175	152	8	90.3434	69.3194	21.024	21.8423	dmr_age_m_neuron_38398	0	0	0	1	0	0	0	0	Xkr4	X-linked Kx blood group related 4 (Xkr4), mRNA.	-
chr1	3511411	3512167	757	5	86.7814	64.5062	22.2753	14.27	dmr_age_m_neuron_52083	0	0	0	1	0	0	0	0	Xkr4	X-linked Kx blood group related 4 (Xkr4), mRNA.	-
chr1	3602485	3602807	323	6	50.9959	87.9682	-36.9723	-26.6086	dmr_age_m_neuron_31913	0	0	0	1	0	0	0	0	Xkr4	X-linked Kx blood group related 4 (Xkr4), mRNA.	-
chr1	3741969	3742190	222	6	59.1836	89.2693	-30.0857	-27.1613	dmr_age_m_neuron_31266	0	0	0	0	0	0	0	1
chr1	3857439	3857603	165	4	90.451	73.1281	17.3229	11.7747	dmr_age_m_neuron_57252	0	0	0	0	0	0	0	1
chr1	3911490	3911773	284	6	87.7239	69.8037	17.9203	19.4604	dmr_age_m_neuron_42429	0	0	0	1	0	0	0	1
chr1	3954098	3954218	121	4	95.6037	79.4192	16.1845	12.5658	dmr_age_m_neuron_55551	0	0	0	1	0	0	0	1
chr1	4235306	4235556	251	6	82.9753	61.4647	21.5105	17.5562	dmr_age_m_neuron_46067	0	0	0	1	0	0	0	1
chr1	4376215	4376368	154	6	66.4225	90.81	-24.3874	-18.7588	dmr_age_m_neuron_43773	0	0	0	1	0	0	0	1
chr1	4401977	4402819	843	11	69.6325	85.059	-15.4265	-26.6746	dmr_age_m_neuron_31837	0	0	0	1	0	0	0	1
chr1	4514027	4514167	141	9	72.5961	88.014	-15.4178	-26.4908	dmr_age_m_neuron_32051	0	0	0	0	0	0	0	1
chr1	4519631	4519995	365	8	83.4662	63.2505	20.2156	30.6101	dmr_age_m_neuron_27624	0	0	0	0	0	0	0	1
chr1	4631030	4631334	305	8	85.2636	68.0004	17.2632	28.9785	dmr_age_m_neuron_29297	0	0	0	0	0	0	0	1
chr1	4696842	4697019	178	8	90.253	76.5352	13.7177	25.4028	dmr_age_m_neuron_33431	0	0	0	0	0	0	0	1
chr1	5164751	5164882	132	4	97.8559	85.2784	12.5775	12.982	dmr_age_m_neuron_54682	0	1	0	0	0	0	0	0	Atp6v1h	ATPase, H+ transporting, lysosomal V1 subunit H (Atp6v1h), transcript variant 1, mRNA.	+
chr1	5238546	5238686	141	5	80.3393	65.041	15.2983	15.9238	dmr_age_m_neuron_49039	0	0	0	0	0	0	0	1
chr1	5830921	5832115	1195	4	90.0119	64.904	25.1079	12.8591	dmr_age_m_neuron_54921	0	0	0	0	0	0	0	1
chr1	5859665	5859796	132	7	96.797	75.4287	21.3683	34.8179	dmr_age_m_neuron_23863	0	0	0	0	0	0	0	1
chr1	6052700	6052929	230	4	92.0687	70.0138	22.0548	10.2679	dmr_age_m_neuron_59504	0	0	0	0	0	0	0	1
chr1	6082794	6082977	184	4	68.7352	91.0432	-22.308	-10.8649	dmr_age_m_neuron_58847	0	0	0	0	0	0	0	1
chr1	6307782	6308012	231	4	95.7891	81.4815	14.3076	11.3163	dmr_age_m_neuron_58120	0	0	0	0	0	0	0	1
chr1	6337304	6337490	187	4	87.5235	63.0352	24.4883	15.1469	dmr_age_m_neuron_50504	0	0	0	0	0	0	0	1
chr1	6457773	6457922	150	4	94.1717	80.4376	13.7341	14.7137	dmr_age_m_neuron_51273	0	0	0	0	0	0	0	1
chr1	6604486	6604737	252	7	90.9249	75.2506	15.6743	20.5702	dmr_age_m_neuron_40467	0	0	0	1	0	0	0	1
chr1	6827802	6828044	243	10	90.6406	73.5646	17.076	34.5131	dmr_age_m_neuron_24113	0	0	1	1	0	0	0	0	St18	suppression of tumorigenicity 18 (St18), transcript variant 3, mRNA.	+
chr1	6856080	6856329	250	4	66.651	87.2005	-20.5494	-10.0644	dmr_age_m_neuron_59635	0	0	0	1	0	0	0	0	St18	suppression of tumorigenicity 18 (St18), transcript variant 3, mRNA.	+
chr1	6866539	6866721	183	6	65.2967	46.6758	18.621	15.8648	dmr_age_m_neuron_49169	0	0	0	0	0	1	0	0	St18	suppression of tumorigenicity 18 (St18), transcript variant 3, mRNA.	+
chr1	6966707	6967034	328	5	93.5844	63.5752	30.0092	21.3582	dmr_age_m_neuron_39170	0	0	0	0	0	0	0	1
chr1	6976303	6976441	139	4	92.3172	71.0821	21.2351	14.248	dmr_age_m_neuron_52147	0	0	0	0	0	0	0	1
chr1	7145366	7145534	169	10	94.9893	77.3105	17.6788	44.72	dmr_age_m_neuron_17386	0	0	0	1	0	0	0	0	Pcmtd1	protein-L-isoaspartate (D-aspartate) O-methyltransferase domain containing 1 (Pcmtd1), mRNA.	+
chr1	7166814	7166953	140	10	94.2734	71.1397	23.1337	43.813	dmr_age_m_neuron_17856	0	0	0	1	0	0	0	0	Pcmtd1	protein-L-isoaspartate (D-aspartate) O-methyltransferase domain containing 1 (Pcmtd1), mRNA.	+
chr1	7312332	7312576	245	13	77.2937	64.1628	13.1309	36.9808	dmr_age_m_neuron_22132	0	0	0	0	0	0	0	1
chr1	7374385	7374630	246	10	68.6336	85.2172	-16.5836	-30.746	dmr_age_m_neuron_27476	0	0	0	1	0	0	0	0	AK043789	10 days neonate cortex cDNA, RIKEN full-length enriched library, clone:A830033B12 product:ENV POLYPROTEIN PRECURSOR (COAT POLYPROTEIN) [CONTAINS: SURFACE PROTEIN; TRANSMEMBRANE PROTEIN] homolog [Mouse intracisternal a-particle], full insert sequence.	-
chr1	7383836	7384094	259	12	48.4538	65.8245	-17.3707	-34.7566	dmr_age_m_neuron_23915	0	0	1	1	0	0	0	0	AK043789	10 days neonate cortex cDNA, RIKEN full-length enriched library, clone:A830033B12 product:ENV POLYPROTEIN PRECURSOR (COAT POLYPROTEIN) [CONTAINS: SURFACE PROTEIN; TRANSMEMBRANE PROTEIN] homolog [Mouse intracisternal a-particle], full insert sequence.	-
chr1	7415801	7416042	242	4	78.624	55.3753	23.2487	11.3724	dmr_age_m_neuron_58008	0	0	0	0	0	0	0	1
chr1	7466179	7466332	154	6	88.7738	71.9343	16.8396	16.6213	dmr_age_m_neuron_47797	0	0	0	0	0	0	0	1
chr1	7508172	7508375	204	6	93.7702	79.5196	14.2507	20.9896	dmr_age_m_neuron_39759	0	0	0	1	0	0	0	1
chr1	7631698	7632349	652	4	94.3813	77.4425	16.9388	11.9795	dmr_age_m_neuron_56805	0	0	0	0	0	0	0	1
chr1	7643923	7644033	111	6	74.0708	92.3272	-18.2564	-15.0284	dmr_age_m_neuron_50707	0	0	0	0	0	0	0	1
chr1	7826301	7826417	117	4	71.4179	91.2214	-19.8035	-10.9097	dmr_age_m_neuron_58788	0	0	0	0	0	0	0	1
chr1	8100161	8100861	701	7	96.2547	82.4628	13.7919	21.2468	dmr_age_m_neuron_39352	0	0	0	0	0	0	0	1
chr1	8221651	8221884	234	4	95.9755	78.7546	17.2209	12.0028	dmr_age_m_neuron_56758	0	0	0	0	0	0	0	1
chr1	8230325	8231107	783	4	95.6832	62.3331	33.3501	16.8847	dmr_age_m_neuron_47324	0	0	0	0	0	0	0	1
chr1	8455584	8455696	113	5	95.922	80.7842	15.1377	15.1518	dmr_age_m_neuron_50498	0	0	0	1	0	0	0	0	Sntg1	syntrophin, gamma 1 (Sntg1), transcript variant 1, mRNA.	-
chr1	8887087	8887282	196	6	89.1887	72.2852	16.9036	15.8673	dmr_age_m_neuron_49165	0	0	0	1	0	0	0	0	Sntg1	syntrophin, gamma 1 (Sntg1), transcript variant 1, mRNA.	-
chr1	9168103	9168399	297	7	77.1997	56.6107	20.589	22.1174	dmr_age_m_neuron_37976	0	0	0	1	0	0	0	0	Sntg1	syntrophin, gamma 1 (Sntg1), transcript variant 1, mRNA.	-
chr1	9294405	9294609	205	4	94.7055	79.1202	15.5854	12.5268	dmr_age_m_neuron_55637	0	0	0	1	0	0	0	0	Sntg1	syntrophin, gamma 1 (Sntg1), transcript variant 1, mRNA.	-
chr1	9480451	9480602	152	6	93.8984	78.8861	15.0124	22.005	dmr_age_m_neuron_38148	0	0	0	0	0	0	0	1
chr1	9576075	9576358	284	12	84.1139	67.5686	16.5453	41.2112	dmr_age_m_neuron_19348	0	1	1	1	0	0	0	0	Adhfe1	alcohol dehydrogenase, iron containing, 1 (Adhfe1), transcript variant 1, mRNA.	+
chr1	9576075	9576358	284	12	84.1139	67.5686	16.5453	41.2112	dmr_age_m_neuron_19348	0	1	1	1	0	0	0	0	2610203C22Rik	RIKEN cDNA 2610203C22 gene (2610203C22Rik), long non-coding RNA.	-
chr1	9601545	9601789	245	24	21.9454	11.0854	10.86	98.2963	dmr_age_m_neuron_4802	1	1	1	0	0	0	0	0	3110035E14Rik	RIKEN cDNA 3110035E14 gene (3110035E14Rik), mRNA.	+
chr1	9601545	9601789	245	24	21.9454	11.0854	10.86	98.2963	dmr_age_m_neuron_4802	1	1	1	0	0	0	0	0	2610203C22Rik	RIKEN cDNA 2610203C22 gene (2610203C22Rik), long non-coding RNA.	-
chr1	9658860	9659121	262	15	76.6239	60.141	16.4828	55.0705	dmr_age_m_neuron_12906	0	0	0	0	0	1	0	0	Mybl1	myeloblastosis oncogene-like 1 (Mybl1), transcript variant 1, mRNA.	-
chr1	9664564	9664785	222	7	94.8361	83.1152	11.7209	22.7003	dmr_age_m_neuron_37130	0	1	0	0	0	0	0	0	Mybl1	myeloblastosis oncogene-like 1 (Mybl1), transcript variant 1, mRNA.	-
chr1	9671087	9671394	308	6	97.6811	79.3024	18.3788	19.6923	dmr_age_m_neuron_41998	0	0	0	1	0	0	0	0	Mybl1	myeloblastosis oncogene-like 1 (Mybl1), transcript variant 1, mRNA.	-
chr1	9710061	9710432	372	8	96.4656	76.2121	20.2534	35.8765	dmr_age_m_neuron_23010	0	0	0	0	1	1	0	0	Mybl1	myeloblastosis oncogene-like 1 (Mybl1), transcript variant 1, mRNA.	-
chr1	9710061	9710432	372	8	96.4656	76.2121	20.2534	35.8765	dmr_age_m_neuron_23010	0	0	0	0	1	1	0	0	Vcpip1	valosin containing protein (p97)/p47 complex interacting protein 1 (Vcpip1), mRNA.	-
chr1	9873138	9873478	341	6	95.4084	82.6499	12.7585	19.7635	dmr_age_m_neuron_41863	0	0	0	1	0	0	0	0	Sgk3	serum/glucocorticoid regulated kinase 3 (Sgk3), transcript variant 2, mRNA.	+
chr1	9953491	9953744	254	6	86.1224	71.4284	14.6941	18.7086	dmr_age_m_neuron_43870	0	0	0	0	1	1	0	0	Snhg6	small nucleolar RNA host gene 6 (Snhg6), long non-coding RNA.	-
chr1	9953491	9953744	254	6	86.1224	71.4284	14.6941	18.7086	dmr_age_m_neuron_43870	0	0	0	0	1	1	0	0	Tcf24	transcription factor 24 (Tcf24), mRNA.	-
chr1	9964465	9964567	103	8	89.8076	79.0382	10.7694	27.6261	dmr_age_m_neuron_30722	1	0	0	1	0	1	0	0	Tcf24	transcription factor 24 (Tcf24), mRNA.	-
chr1	9964465	9964567	103	8	89.8076	79.0382	10.7694	27.6261	dmr_age_m_neuron_30722	1	0	0	1	0	1	0	0	Ppp1r42	protein phosphatase 1, regulatory subunit 42 (Ppp1r42), transcript variant 2, mRNA.	-
chr1	10084692	10084850	159	7	89.4403	67.1884	22.2519	28.7714	dmr_age_m_neuron_29500	0	0	0	1	0	0	0	0	Cspp1	centrosome and spindle pole associated protein 1 (Cspp1), mRNA.	+
chr1	10406162	10406417	256	9	94.6264	80.8736	13.7527	26.7514	dmr_age_m_neuron_31734	0	0	0	1	0	0	0	0	Cpa6	carboxypeptidase A6 (Cpa6), transcript variant 1, mRNA.	-
chr1	10542810	10542943	134	6	84.7418	67.6722	17.0696	16.7355	dmr_age_m_neuron_47569	0	0	0	1	0	0	0	0	Cpa6	carboxypeptidase A6 (Cpa6), transcript variant 1, mRNA.	-
chr1	10591281	10591857	577	5	88.3638	64.1076	24.2561	17.5063	dmr_age_m_neuron_46163	0	0	0	1	0	0	0	0	Cpa6	carboxypeptidase A6 (Cpa6), transcript variant 1, mRNA.	-
chr1	10641357	10641572	216	5	92.8446	74.005	18.8396	17.8996	dmr_age_m_neuron_45443	0	0	0	1	0	0	0	0	Cpa6	carboxypeptidase A6 (Cpa6), transcript variant 1, mRNA.	-
chr1	10781051	10781795	745	8	95.1334	79.0793	16.0541	26.2734	dmr_age_m_neuron_32355	0	0	0	0	0	0	0	1
chr1	10812051	10812447	397	4	97.8762	78.9613	18.9149	14.342	dmr_age_m_neuron_51942	0	0	0	0	0	0	0	1
chr1	10934939	10935583	645	7	82.0204	64.3564	17.6641	19.4805	dmr_age_m_neuron_42392	0	0	0	0	0	0	0	1
chr1	10940408	10940619	212	6	95.4129	74.2787	21.1342	26.1271	dmr_age_m_neuron_32530	0	0	0	0	0	0	0	1
chr1	10948778	10949017	240	16	71.4287	56.6216	14.8071	47.4386	dmr_age_m_neuron_16041	0	0	0	0	0	0	0	1
chr1	11034433	11034548	116	5	93.7518	83.2785	10.4733	15.7541	dmr_age_m_neuron_49362	0	0	0	1	0	0	0	0	Prex2	phosphatidylinositol-3,4,5-trisphosphate-dependent Rac exchange factor 2 (Prex2), transcript variant 1, mRNA.	+
chr1	11089475	11089729	255	5	88.7793	72.3799	16.3995	16.3926	dmr_age_m_neuron_48201	0	0	1	1	0	0	0	0	Prex2	phosphatidylinositol-3,4,5-trisphosphate-dependent Rac exchange factor 2 (Prex2), transcript variant 1, mRNA.	+
chr1	11336502	11336610	109	4	96.2882	77.2551	19.0331	13.8452	dmr_age_m_neuron_52879	0	0	0	0	0	0	0	1
chr1	11427875	11427986	112	9	67.817	83.9553	-16.1383	-21.8734	dmr_age_m_neuron_38354	0	0	0	1	0	0	0	0	A830018L16Rik	RIKEN cDNA A830018L16 gene (A830018L16Rik), transcript variant 1, mRNA.	+
chr1	11570437	11570653	217	4	94.2983	80.0679	14.2304	10.9887	dmr_age_m_neuron_58661	0	0	0	1	0	0	0	0	A830018L16Rik	RIKEN cDNA A830018L16 gene (A830018L16Rik), transcript variant 1, mRNA.	+
chr1	11589423	11589801	379	8	76.4903	50.6675	25.8228	29.8614	dmr_age_m_neuron_28364	0	0	0	1	0	0	0	0	A830018L16Rik	RIKEN cDNA A830018L16 gene (A830018L16Rik), transcript variant 1, mRNA.	+
chr1	11594386	11594571	186	6	95.8409	82.0595	13.7815	18.0959	dmr_age_m_neuron_45080	0	0	0	1	0	0	0	0	A830018L16Rik	RIKEN cDNA A830018L16 gene (A830018L16Rik), transcript variant 1, mRNA.	+
chr1	11698862	11699100	239	8	92.2985	72.6582	19.6403	29.8353	dmr_age_m_neuron_28390	0	0	0	1	0	0	0	0	A830018L16Rik	RIKEN cDNA A830018L16 gene (A830018L16Rik), transcript variant 1, mRNA.	+
chr1	11793941	11794075	135	7	93.1606	80.2699	12.8907	21.266	dmr_age_m_neuron_39315	0	0	0	1	0	0	0	0	A830018L16Rik	RIKEN cDNA A830018L16 gene (A830018L16Rik), transcript variant 1, mRNA.	+
chr1	11810126	11810364	239	4	79.6236	94.7021	-15.0784	-17.4899	dmr_age_m_neuron_46198	0	0	0	1	0	0	0	0	A830018L16Rik	RIKEN cDNA A830018L16 gene (A830018L16Rik), transcript variant 1, mRNA.	+
chr1	11830699	11830939	241	4	71.2007	97.9488	-26.7481	-16.6325	dmr_age_m_neuron_47775	0	0	0	1	0	0	0	0	A830018L16Rik	RIKEN cDNA A830018L16 gene (A830018L16Rik), transcript variant 1, mRNA.	+
chr1	11882439	11883474	1036	4	84.2004	51.1524	33.048	20.3624	dmr_age_m_neuron_40830	0	0	0	1	0	0	0	0	A830018L16Rik	RIKEN cDNA A830018L16 gene (A830018L16Rik), transcript variant 1, mRNA.	+
chr1	11893786	11893897	112	4	81.2028	94.01	-12.8073	-13.1704	dmr_age_m_neuron_54309	0	0	0	1	0	0	0	0	A830018L16Rik	RIKEN cDNA A830018L16 gene (A830018L16Rik), transcript variant 1, mRNA.	+
chr1	11940089	11940190	102	8	81.8495	92.4366	-10.5871	-25.8881	dmr_age_m_neuron_32826	0	0	0	1	0	0	0	0	A830018L16Rik	RIKEN cDNA A830018L16 gene (A830018L16Rik), transcript variant 1, mRNA.	+
chr1	12403458	12403599	142	6	92.1545	66.4002	25.7543	24.6806	dmr_age_m_neuron_34373	0	0	0	0	0	0	0	1
chr1	12419213	12419390	178	6	78.2869	94.95	-16.6632	-17.9758	dmr_age_m_neuron_45300	0	0	0	0	0	0	0	1	Mir6341	microRNA 6341 (Mir6341), microRNA.	+
chr1	12421484	12421630	147	4	95.363	77.2861	18.0769	13.8403	dmr_age_m_neuron_52892	0	0	0	0	0	0	0	1	Mir6341	microRNA 6341 (Mir6341), microRNA.	+
chr1	12427515	12427761	247	4	97.4299	81.2489	16.1809	13.7367	dmr_age_m_neuron_53101	0	0	0	0	0	0	0	1	Mir6341	microRNA 6341 (Mir6341), microRNA.	+
chr1	12495138	12495384	247	6	50.3081	70.1967	-19.8886	-20.2916	dmr_age_m_neuron_40950	0	0	0	0	0	0	0	1
chr1	12558825	12559695	871	5	95.0413	67.733	27.3082	15.5545	dmr_age_m_neuron_49739	0	0	0	0	0	0	0	1
chr1	12580912	12581048	137	8	95.18	81.4263	13.7537	29.7672	dmr_age_m_neuron_28456	0	0	0	0	0	0	0	1
chr1	12616678	12616943	266	14	81.6619	69.2385	12.4234	41.3873	dmr_age_m_neuron_19233	0	0	0	0	0	0	0	1
chr1	12734001	12734734	734	7	85.7969	67.7352	18.0618	25.4472	dmr_age_m_neuron_33373	0	0	0	1	0	0	0	0	Sulf1	sulfatase 1 (Sulf1), transcript variant 2, mRNA.	+
chr1	12734936	12735070	135	8	79.6796	64.0539	15.6256	23.6862	dmr_age_m_neuron_35688	0	0	0	1	0	0	0	0	Sulf1	sulfatase 1 (Sulf1), transcript variant 2, mRNA.	+
chr1	12909643	12909828	186	8	95.1733	82.2049	12.9685	26.0056	dmr_age_m_neuron_32680	0	0	0	1	0	0	0	0	Slco5a1	solute carrier organic anion transporter family, member 5A1 (Slco5a1), mRNA.	-
chr1	12915403	12915631	229	12	74.3687	53.112	21.2567	48.5965	dmr_age_m_neuron_15512	0	0	0	1	0	0	0	0	Slco5a1	solute carrier organic anion transporter family, member 5A1 (Slco5a1), mRNA.	-
chr1	12968290	12968654	365	12	70.9092	55.66	15.2492	33.955	dmr_age_m_neuron_24567	0	0	0	1	0	0	0	0	Slco5a1	solute carrier organic anion transporter family, member 5A1 (Slco5a1), mRNA.	-
chr1	13009241	13009875	635	9	97.5215	82.4519	15.0695	35.4227	dmr_age_m_neuron_23370	0	0	0	0	0	0	0	1
chr1	13100373	13101523	1151	46	70.6335	52.2744	18.3591	212.184	dmr_age_m_neuron_1087	0	0	0	0	0	0	0	0
chr1	13113636	13113911	276	5	94.85	80.8841	13.9659	20.0825	dmr_age_m_neuron_41274	0	1	1	0	0	0	0	0	Prdm14	PR domain containing 14 (Prdm14), mRNA.	-
chr1	13214331	13214676	346	14	54.2941	73.0898	-18.7956	-59.6321	dmr_age_m_neuron_11449	0	0	0	1	0	0	0	0	Ncoa2	nuclear receptor coactivator 2 (Ncoa2), transcript variant a, mRNA.	-
chr1	13288890	13289013	124	7	95.0126	82.572	12.4406	25.2126	dmr_age_m_neuron_33674	0	0	0	1	0	0	0	0	Ncoa2	nuclear receptor coactivator 2 (Ncoa2), transcript variant a, mRNA.	-
chr1	13300861	13301029	169	8	62.1352	46.4121	15.7231	22.2542	dmr_age_m_neuron_37766	0	0	0	1	0	0	0	0	Ncoa2	nuclear receptor coactivator 2 (Ncoa2), transcript variant a, mRNA.	-
chr1	13314187	13314348	162	7	53.5769	38.9746	14.6023	19.5477	dmr_age_m_neuron_42250	0	0	0	1	0	0	0	0	Ncoa2	nuclear receptor coactivator 2 (Ncoa2), transcript variant a, mRNA.	-
chr1	13762180	13762806	627	11	83.9782	91.2921	-7.31385	-8.78829	dmr_age_m_neuron_60104	0	0	0	0	0	0	0	1
chr1	14015222	14015696	475	4	89.3395	67.5649	21.7745	11.346	dmr_age_m_neuron_58063	0	0	0	0	0	0	0	1
chr1	14054757	14055666	910	5	85.4365	69.2102	16.2263	13.0476	dmr_age_m_neuron_54550	0	0	0	0	0	0	0	1
chr1	14129274	14129408	135	4	75.1613	47.8219	27.3394	12.3371	dmr_age_m_neuron_56015	0	0	0	0	0	0	0	1
chr1	14185615	14186081	467	11	85.0078	71.2836	13.7242	38.8299	dmr_age_m_neuron_20865	0	0	0	1	0	0	0	0	Eya1	EYA transcriptional coactivator and phosphatase 1 (Eya1), transcript variant 3, mRNA.	-
chr1	14192730	14192982	253	10	67.0361	48.1002	18.9358	35.9942	dmr_age_m_neuron_22921	0	0	0	1	0	0	0	0	Eya1	EYA transcriptional coactivator and phosphatase 1 (Eya1), transcript variant 3, mRNA.	-
chr1	14304585	14305444	860	50	68.507	54.8375	13.6695	211.87	dmr_age_m_neuron_1091	0	0	1	1	0	0	0	0	Eya1	EYA transcriptional coactivator and phosphatase 1 (Eya1), transcript variant 3, mRNA.	-
chr1	14586300	14586414	115	6	97.1064	78.5188	18.5876	21.1889	dmr_age_m_neuron_39443	0	0	0	0	0	0	0	1
chr1	14631748	14631984	237	12	85.8411	72.5401	13.301	40.4819	dmr_age_m_neuron_19780	0	0	0	0	0	0	0	1
chr1	14840935	14841973	1039	19	76.0377	59.019	17.0187	62.8744	dmr_age_m_neuron_10541	0	0	0	0	0	0	0	1
chr1	15006010	15006360	351	11	89.9947	76.9826	13.0121	34.7656	dmr_age_m_neuron_23909	0	0	0	0	0	0	0	1
chr1	15239042	15239604	563	9	94.1328	75.2365	18.8963	29.2612	dmr_age_m_neuron_28971	0	0	0	0	0	0	0	1
chr1	15257471	15257605	135	5	87.8783	72.7151	15.1632	14.3699	dmr_age_m_neuron_51898	0	0	0	0	0	0	0	1
chr1	15326904	15327036	133	4	89.4588	75.0188	14.44	10.9586	dmr_age_m_neuron_58706	0	0	0	1	0	0	0	0	Kcnb2	potassium voltage gated channel, Shab-related subfamily, member 2 (Kcnb2), mRNA.	+
chr1	15409174	15409285	112	6	61.4982	89.9525	-28.4543	-22.8614	dmr_age_m_neuron_36881	0	0	0	1	0	0	0	0	Kcnb2	potassium voltage gated channel, Shab-related subfamily, member 2 (Kcnb2), mRNA.	+
chr1	15548184	15548732	549	10	96.2841	81.1284	15.1556	33.1672	dmr_age_m_neuron_25256	0	0	0	1	0	0	0	0	Kcnb2	potassium voltage gated channel, Shab-related subfamily, member 2 (Kcnb2), mRNA.	+
chr1	15677189	15677379	191	4	97.0984	79.9954	17.1029	13.7247	dmr_age_m_neuron_53129	0	0	0	1	0	0	0	0	Kcnb2	potassium voltage gated channel, Shab-related subfamily, member 2 (Kcnb2), mRNA.	+
chr1	15863072	15863279	208	9	94.5998	81.0427	13.5571	30.9366	dmr_age_m_neuron_27296	0	0	0	1	0	0	0	0	Sbspon	somatomedin B and thrombospondin, type 1 domain containing (Sbspon), mRNA.	-
chr1	16123114	16123271	158	4	88.7743	71.4892	17.2851	13.4775	dmr_age_m_neuron_53619	0	0	0	1	0	0	0	0	Rdh10	retinol dehydrogenase 10 (all-trans) (Rdh10), mRNA.	+
chr1	16202183	16202356	174	10	74.8565	59.8699	14.9866	30.5575	dmr_age_m_neuron_27679	0	0	0	0	0	0	0	1
chr1	16229693	16229937	245	22	73.645	61.1443	12.5006	75.087	dmr_age_m_neuron_7891	0	1	1	1	0	0	0	0	Stau2	staufen (RNA binding protein) homolog 2 (Drosophila) (Stau2), transcript variant 3, mRNA.	-
chr1	16249249	16249719	471	9	70.8212	50.9186	19.9026	37.3075	dmr_age_m_neuron_21891	0	0	0	1	0	0	0	0	Stau2	staufen (RNA binding protein) homolog 2 (Drosophila) (Stau2), transcript variant 3, mRNA.	-
chr1	16250127	16250341	215	10	86.4963	74.2332	12.2632	33.2559	dmr_age_m_neuron_25173	0	0	0	1	0	0	0	0	Stau2	staufen (RNA binding protein) homolog 2 (Drosophila) (Stau2), transcript variant 3, mRNA.	-
chr1	16330573	16330761	189	7	84.0172	62.8156	21.2016	25.9467	dmr_age_m_neuron_32753	0	0	0	1	0	0	0	0	Stau2	staufen (RNA binding protein) homolog 2 (Drosophila) (Stau2), transcript variant 3, mRNA.	-
chr1	16531480	16531715	236	4	92.8127	76.0872	16.7255	11.219	dmr_age_m_neuron_58286	0	0	0	0	0	0	0	0
chr1	17207934	17208050	117	7	83.1715	69.2576	13.9139	17.4103	dmr_age_m_neuron_46332	0	0	0	0	0	0	0	1
chr1	17288133	17288274	142	6	95.1207	82.1328	12.9879	18.4431	dmr_age_m_neuron_44408	0	0	0	0	0	0	0	1
chr1	17450011	17450963	953	4	85.4616	63.6843	21.7773	9.78636	dmr_age_m_neuron_59794	0	0	0	0	0	0	0	1
chr1	17683066	17683499	434	4	59.3464	81.3711	-22.0247	-11.2214	dmr_age_m_neuron_58282	0	0	0	1	0	1	0	0	Gm16070	predicted gene 16070 (Gm16070), long non-coding RNA.	-
chr1	17957864	17958125	262	24	92.4177	79.4736	12.9441	100.701	dmr_age_m_neuron_4583	0	0	0	0	0	0	0	1
chr1	18028806	18029398	593	11	89.7017	72.7858	16.9159	32.5716	dmr_age_m_neuron_25748	0	0	0	1	0	0	0	1
chr1	18078260	18078520	261	33	91.4232	81.7556	9.6676	148.752	dmr_age_m_neuron_2143	0	0	0	0	0	0	0	1
chr1	18495446	18495597	152	6	96.1026	79.3262	16.7764	23.025	dmr_age_m_neuron_36656	0	0	0	0	0	0	0	1
chr1	18511716	18511863	148	8	88.3712	71.8923	16.4789	26.6247	dmr_age_m_neuron_31900	0	0	0	0	0	0	0	1
chr1	18642854	18643306	453	6	96.2562	72.9515	23.3047	26.7785	dmr_age_m_neuron_31703	0	0	0	0	0	0	0	1
chr1	18961504	18961849	346	17	79.0879	59.1771	19.9108	82.9648	dmr_age_m_neuron_6639	0	0	0	0	0	0	0	1
chr1	18977871	18978110	240	5	88.9418	73.7111	15.2307	15.9983	dmr_age_m_neuron_48902	0	0	0	0	0	0	0	1
chr1	19088173	19088356	184	13	65.6261	36.4411	29.185	62.2769	dmr_age_m_neuron_10728	0	0	0	1	0	0	0	1
chr1	19249018	19249194	177	4	67.8649	91.0437	-23.1788	-12.4545	dmr_age_m_neuron_55791	0	0	0	0	0	0	0	1
chr1	19250639	19250879	241	4	92.2267	71.5385	20.6881	12.8536	dmr_age_m_neuron_54935	0	0	0	0	0	0	0	1
chr1	19559732	19559987	256	4	95.6384	67.3143	28.3241	15.4135	dmr_age_m_neuron_49994	0	0	0	0	0	0	0	1
chr1	19699994	19700111	118	8	86.9532	71.3217	15.6315	27.3016	dmr_age_m_neuron_31112	0	0	0	0	0	0	0	1
chr1	19900691	19900931	241	8	85.3248	65.3524	19.9724	25.7756	dmr_age_m_neuron_32967	0	0	0	0	0	0	0	1
chr1	20053968	20054293	326	9	93.9637	81.67	12.2937	30.0056	dmr_age_m_neuron_28199	0	0	0	0	0	1	0	0	Pkhd1	polycystic kidney and hepatic disease 1 (Pkhd1), mRNA.	-
chr1	20170627	20170754	128	6	88.4096	62.894	25.5156	30.3927	dmr_age_m_neuron_27830	0	0	0	1	0	0	0	0	Pkhd1	polycystic kidney and hepatic disease 1 (Pkhd1), mRNA.	-
chr1	20857393	20857832	440	6	90.9191	75.2772	15.6419	16.931	dmr_age_m_neuron_47240	0	0	0	0	0	0	0	1
chr1	20921500	20921736	237	18	86.1211	74.8725	11.2486	71.5482	dmr_age_m_neuron_8555	0	0	0	1	0	0	0	0	Paqr8	progestin and adipoQ receptor family member VIII (Paqr8), mRNA.	+
chr1	20976522	20976977	456	5	89.8291	80.1545	9.67459	8.26441	dmr_age_m_neuron_60202	0	0	0	1	0	0	0	0	Efhc1	EF-hand domain (C-terminal) containing 1 (Efhc1), mRNA.	+
chr1	21086542	21086672	131	7	70.8159	85.4761	-14.6602	-23.906	dmr_age_m_neuron_35412	0	0	0	0	1	0	0	0	Tram2	translocating chain-associating membrane protein 2 (Tram2), mRNA.	-
chr1	21144792	21144969	178	6	71.6877	55.0261	16.6617	16.5132	dmr_age_m_neuron_47993	0	0	0	0	0	0	0	1
chr1	21149308	21149879	572	13	85.8982	70.981	14.9172	48.9051	dmr_age_m_neuron_15378	0	0	0	0	0	0	0	1
chr1	21179576	21179846	271	14	94.6894	78.1291	16.5603	56.6195	dmr_age_m_neuron_12388	0	0	0	1	0	0	0	0	AK138554	adult male spinal cord cDNA, RIKEN full-length enriched library, clone:A330062A16 product:unclassifiable, full insert sequence.	+
chr1	21213646	21213889	244	6	69.32	45.9334	23.3866	17.0337	dmr_age_m_neuron_47046	0	0	0	0	1	0	0	0	Tmem14a	transmembrane protein 14A (Tmem14a), transcript variant 1, mRNA.	+
chr1	21255917	21256095	179	13	94.8664	84.58	10.2863	46.8735	dmr_age_m_neuron_16304	0	0	1	0	0	0	0	0	Gsta3	glutathione S-transferase, alpha 3 (Gsta3), transcript variant 2, mRNA.	+
chr1	21322343	21322844	502	9	95.4541	82.2135	13.2406	29.3401	dmr_age_m_neuron_28903	0	0	0	0	0	0	0	1
chr1	21346419	21346550	132	8	86.5401	97.9391	-11.399	-36.42	dmr_age_m_neuron_22568	0	0	0	0	1	0	0	0	Khdc1a	KH domain containing 1A (Khdc1a), mRNA.	+
chr1	21476716	21476816	101	4	92.9997	75.4894	17.5104	12.411	dmr_age_m_neuron_55869	0	0	0	1	0	0	0	0	Kcnq5	potassium voltage-gated channel, subfamily Q, member 5 (Kcnq5), transcript variant 3, mRNA.	-
chr1	21481610	21482004	395	11	97.4366	85.3189	12.1176	34.2832	dmr_age_m_neuron_24296	0	0	0	1	0	0	0	0	Kcnq5	potassium voltage-gated channel, subfamily Q, member 5 (Kcnq5), transcript variant 3, mRNA.	-
chr1	21496635	21496742	108	7	64.5961	82.4486	-17.8525	-21.7622	dmr_age_m_neuron_38532	0	0	0	1	0	0	0	0	Kcnq5	potassium voltage-gated channel, subfamily Q, member 5 (Kcnq5), transcript variant 3, mRNA.	-
chr1	21507615	21507739	125	8	90.394	76.0608	14.3332	25.98	dmr_age_m_neuron_32711	0	0	0	1	0	0	0	0	Kcnq5	potassium voltage-gated channel, subfamily Q, member 5 (Kcnq5), transcript variant 3, mRNA.	-
chr1	21606037	21606428	392	10	92.0339	73.5402	18.4937	36.5794	dmr_age_m_neuron_22438	0	0	0	1	0	0	0	0	Kcnq5	potassium voltage-gated channel, subfamily Q, member 5 (Kcnq5), transcript variant 3, mRNA.	-
chr1	21700238	21700752	515	6	62.004	79.5546	-17.5507	-8.03977	dmr_age_m_neuron_60242	0	0	0	1	0	0	0	0	Kcnq5	potassium voltage-gated channel, subfamily Q, member 5 (Kcnq5), transcript variant 3, mRNA.	-
chr1	21765643	21765924	282	14	65.0055	94.0974	-29.0919	-72.452	dmr_age_m_neuron_8390	0	0	0	1	0	0	0	0	Kcnq5	potassium voltage-gated channel, subfamily Q, member 5 (Kcnq5), transcript variant 3, mRNA.	-
chr1	22093546	22093752	207	4	75.9333	94.2237	-18.2904	-10.489	dmr_age_m_neuron_59313	0	0	0	0	0	0	0	1
chr1	22901258	22901624	367	7	95.0023	79.818	15.1843	22.6635	dmr_age_m_neuron_37188	0	0	0	0	0	0	0	1
chr1	22940781	22941088	308	12	87.7786	68.441	19.3376	40.7688	dmr_age_m_neuron_19591	0	0	0	0	0	0	0	1
chr1	23059533	23059661	129	7	94.0475	84.4971	9.5504	25.2151	dmr_age_m_neuron_33669	0	0	0	1	0	0	0	1
chr1	23064774	23065193	420	8	80.654	61.1582	19.4959	25.3652	dmr_age_m_neuron_33478	0	0	0	1	0	0	0	1
chr1	23195986	23196235	250	5	94.6013	71.6506	22.9507	20.9425	dmr_age_m_neuron_39835	0	0	0	1	0	0	0	1
chr1	23347472	23347633	162	11	85.8236	74.1114	11.7122	34.8525	dmr_age_m_neuron_23834	0	0	0	0	0	0	0	1
chr1	23394030	23394926	897	12	85.5115	71.8102	13.7012	26.6059	dmr_age_m_neuron_31917	1	1	0	1	0	0	0	0	AK090150	16 days neonate male diencephalon cDNA, RIKEN full-length enriched library, clone:G630007A06 product:unclassifiable, full insert sequence.	-
chr1	23445871	23446141	271	7	94.7609	79.9601	14.8008	24.2755	dmr_age_m_neuron_34930	0	0	0	0	0	0	0	1
chr1	23463077	23463312	236	7	78.7919	65.7399	13.052	18.6406	dmr_age_m_neuron_43994	0	0	0	0	0	0	0	1
chr1	23528973	23529209	237	6	97.0719	76.5273	20.5446	22.0684	dmr_age_m_neuron_38065	0	0	0	0	0	0	0	1
chr1	23559616	23559777	162	4	62.3555	40.129	22.2265	9.86278	dmr_age_m_neuron_59747	0	0	0	0	0	0	0	1
chr1	23604831	23605070	240	12	60.0369	46.2593	13.7776	35.1648	dmr_age_m_neuron_23593	0	0	0	0	0	0	0	1
chr1	23616785	23616888	104	4	90.3487	68.2549	22.0938	12.3279	dmr_age_m_neuron_56043	0	0	0	0	0	0	0	1
chr1	23665615	23665878	264	5	78.6235	52.3939	26.2296	16.9886	dmr_age_m_neuron_47130	0	0	0	0	0	0	0	1
chr1	23719121	23719325	205	11	84.4652	72.5233	11.9419	34.9851	dmr_age_m_neuron_23730	0	0	0	0	0	0	0	1
chr1	23730604	23730848	245	22	85.9763	70.2007	15.7756	109.317	dmr_age_m_neuron_3889	0	0	0	0	0	0	0	1
chr1	23803623	23803821	199	9	80.9809	94.1486	-13.1677	-33.0163	dmr_age_m_neuron_25391	0	0	0	1	0	0	0	0	B3gat2	beta-1,3-glucuronyltransferase 2 (glucuronosyltransferase S) (B3gat2), mRNA.	+
chr1	24042018	24042339	322	7	91.7199	78.3285	13.3914	22.1671	dmr_age_m_neuron_37893	0	0	0	1	0	0	0	0	Fam135a	family with sequence similarity 135, member A (Fam135a), mRNA.	-
chr1	24065107	24065333	227	7	78.0198	91.7732	-13.7533	-19.3977	dmr_age_m_neuron_42561	0	0	0	1	0	0	0	0	Fam135a	family with sequence similarity 135, member A (Fam135a), mRNA.	-
chr1	24157787	24157892	106	9	57.1988	71.6673	-14.4685	-26.0611	dmr_age_m_neuron_32611	0	0	0	0	0	0	0	1
chr1	24186502	24186695	194	10	56.274	71.0471	-14.773	-29.8738	dmr_age_m_neuron_28349	0	0	0	1	0	0	0	0	Col9a1	collagen, type IX, alpha 1 (Col9a1), transcript variant 1, mRNA.	+
chr1	24221848	24221990	143	8	80.337	65.2377	15.0993	25.2004	dmr_age_m_neuron_33697	0	0	1	1	0	0	0	0	Col9a1	collagen, type IX, alpha 1 (Col9a1), transcript variant 1, mRNA.	+
chr1	24298799	24299034	236	16	78.2841	65.6447	12.6394	48.0458	dmr_age_m_neuron_15740	0	0	0	1	0	0	0	0	Col19a1	collagen, type XIX, alpha 1 (Col19a1), mRNA.	-
chr1	24350373	24350579	207	8	68.6132	52.9814	15.6319	25.8064	dmr_age_m_neuron_32927	0	0	0	1	0	0	0	0	Col19a1	collagen, type XIX, alpha 1 (Col19a1), mRNA.	-
chr1	24539322	24539600	279	11	72.6549	45.6104	27.0445	43.9182	dmr_age_m_neuron_17808	0	0	0	1	0	0	0	0	Col19a1	collagen, type XIX, alpha 1 (Col19a1), mRNA.	-
chr1	24564036	24565361	1326	9	87.7947	65.9595	21.8352	28.5667	dmr_age_m_neuron_29723	0	0	0	1	0	0	0	0	Col19a1	collagen, type XIX, alpha 1 (Col19a1), mRNA.	-
chr1	24574586	24574767	182	8	89.5316	72.1119	17.4197	31.4133	dmr_age_m_neuron_26819	0	0	0	1	0	0	0	0	Col19a1	collagen, type XIX, alpha 1 (Col19a1), mRNA.	-
chr1	24634168	24634344	177	11	48.1104	31.7478	16.3626	28.1727	dmr_age_m_neuron_30137	0	0	0	0	0	0	0	1
chr1	24742781	24743033	253	9	81.1218	59.0679	22.054	33.0725	dmr_age_m_neuron_25342	0	0	0	1	0	0	0	0	Lmbrd1	LMBR1 domain containing 1 (Lmbrd1), transcript variant 1, mRNA.	+
chr1	24760818	24761037	220	16	77.879	60.2527	17.6263	61.7355	dmr_age_m_neuron_10864	0	0	0	1	0	0	0	0	Lmbrd1	LMBR1 domain containing 1 (Lmbrd1), transcript variant 1, mRNA.	+
chr1	24891075	24891830	756	12	71.7994	48.8499	22.9494	35.7081	dmr_age_m_neuron_23141	0	0	0	0	0	0	0	1
chr1	24951646	24951757	112	5	68.4445	44.7605	23.684	12.9521	dmr_age_m_neuron_54741	0	0	0	0	0	0	0	1
chr1	25132057	25132463	407	7	59.5451	42.1888	17.3563	20.8204	dmr_age_m_neuron_40056	0	0	0	1	0	0	0	0	Adgrb3	adhesion G protein-coupled receptor B3 (Adgrb3), mRNA.	-
chr1	25189410	25189556	147	11	72.1595	58.4137	13.7458	35.3374	dmr_age_m_neuron_23444	0	0	0	1	0	0	0	0	Adgrb3	adhesion G protein-coupled receptor B3 (Adgrb3), mRNA.	-
chr1	25236828	25237081	254	12	90.6055	71.1564	19.4491	60.9482	dmr_age_m_neuron_11079	0	0	0	1	0	0	0	0	Adgrb3	adhesion G protein-coupled receptor B3 (Adgrb3), mRNA.	-
chr1	25363244	25363769	526	17	85.1505	68.6335	16.5171	58.5067	dmr_age_m_neuron_11793	0	0	1	0	0	0	0	0	Adgrb3	adhesion G protein-coupled receptor B3 (Adgrb3), mRNA.	-
chr1	25391123	25391314	192	5	70.7138	91.9067	-21.1929	-15.8042	dmr_age_m_neuron_49273	0	0	0	1	0	0	0	0	Adgrb3	adhesion G protein-coupled receptor B3 (Adgrb3), mRNA.	-
chr1	25448781	25449050	270	10	57.5949	80.143	-22.548	-28.7409	dmr_age_m_neuron_29530	0	0	0	1	0	0	0	0	Adgrb3	adhesion G protein-coupled receptor B3 (Adgrb3), mRNA.	-
chr1	25684511	25684743	233	4	66.0727	86.4082	-20.3354	-10.5658	dmr_age_m_neuron_59220	0	0	0	1	0	0	0	0	Adgrb3	adhesion G protein-coupled receptor B3 (Adgrb3), mRNA.	-
chr1	25754722	25754871	150	7	77.0405	57.4471	19.5934	17.4771	dmr_age_m_neuron_46222	0	0	0	1	0	0	0	0	Adgrb3	adhesion G protein-coupled receptor B3 (Adgrb3), mRNA.	-
chr1	25812057	25812169	113	11	73.197	57.2675	15.9295	27.4772	dmr_age_m_neuron_30903	0	0	0	1	0	0	0	0	Adgrb3	adhesion G protein-coupled receptor B3 (Adgrb3), mRNA.	-
chr1	25925788	25926063	276	5	78.0549	59.346	18.7089	12.8214	dmr_age_m_neuron_54985	0	0	0	0	0	0	0	1	AB349959	non-coding RNA, oocyte_piRNA775, complete sequence.	+
chr1	25954049	25954643	595	10	90.0828	69.3109	20.7719	28.6773	dmr_age_m_neuron_29602	0	0	0	0	0	0	0	1
chr1	26778534	26778748	215	7	76.7798	96.132	-19.3522	-25.5227	dmr_age_m_neuron_33272	0	0	0	0	0	0	0	1
chr1	26980634	26980832	199	4	78.1556	91.877	-13.7214	-10.9203	dmr_age_m_neuron_58775	0	0	0	0	0	0	0	1
chr1	27082042	27082265	224	5	94.4119	72.549	21.8629	13.5932	dmr_age_m_neuron_53387	0	0	0	0	0	0	0	1
chr1	27234886	27234997	112	6	95.1835	83.2168	11.9667	18.8176	dmr_age_m_neuron_43671	0	0	0	0	0	0	0	1
chr1	27521074	27521426	353	5	94.17	73.3679	20.802	14.1518	dmr_age_m_neuron_52304	0	0	0	0	0	0	0	1
chr1	27576991	27577914	924	4	94.1653	70.3528	23.8126	13.4338	dmr_age_m_neuron_53716	0	0	0	0	0	0	0	1
chr1	27624268	27624820	553	9	92.9365	67.1914	25.7451	27.7131	dmr_age_m_neuron_30635	0	0	0	0	0	0	0	1
chr1	27900614	27900898	285	12	87.4362	71.927	15.5092	31.5019	dmr_age_m_neuron_26723	0	1	1	0	0	0	0	0	AK050085	adult male liver tumor cDNA, RIKEN full-length enriched library, clone:C730014A19 product:unclassifiable, full insert sequence.	+
chr1	27976930	27977117	188	6	75.9357	91.7169	-15.7812	-17.5329	dmr_age_m_neuron_46112	0	0	0	0	0	0	0	1
chr1	27982745	27982893	149	5	80.7024	93.6575	-12.9551	-15.0651	dmr_age_m_neuron_50639	0	0	0	0	0	0	0	1
chr1	28239877	28240190	314	9	95.3364	82.1368	13.1995	26.8268	dmr_age_m_neuron_31644	0	0	0	0	0	0	0	1
chr1	28716017	28716778	762	4	96.3293	66.3263	30.003	13.9787	dmr_age_m_neuron_52629	0	0	0	0	0	0	0	1
chr1	28769951	28770233	283	5	75.2418	91.8189	-16.577	-16.3576	dmr_age_m_neuron_48276	0	0	0	0	0	1	0	0	Gm597	predicted gene 597 (Gm597), mRNA.	-
chr1	28791807	28792165	359	5	76.8247	92.0752	-15.2506	-6.9402	dmr_age_m_neuron_60418	0	0	0	0	0	0	0	0
chr1	28884003	28884118	116	4	97.2112	78.2347	18.9765	12.4308	dmr_age_m_neuron_55835	0	0	0	0	0	0	0	1
chr1	29001118	29001380	263	6	89.7242	71.9834	17.7408	18.1222	dmr_age_m_neuron_45033	0	0	0	0	0	0	0	1
chr1	29006355	29008517	2163	13	91.6389	72.7961	18.8429	41.3003	dmr_age_m_neuron_19296	0	0	0	0	0	0	0	1
chr1	29074075	29074743	669	7	74.2037	86.4905	-12.2868	-11.1962	dmr_age_m_neuron_58328	0	0	0	0	0	0	0	1
chr1	29253414	29253520	107	5	94.8096	79.4784	15.3312	11.109	dmr_age_m_neuron_58463	0	0	0	0	0	0	0	1
chr1	29359444	29359617	174	6	92.5396	66.3549	26.1847	18.4853	dmr_age_m_neuron_44313	0	0	0	0	0	0	0	1
chr1	29864800	29865931	1132	4	45.5787	77.7361	-32.1574	-10.5551	dmr_age_m_neuron_59229	0	0	0	0	0	0	0	1
chr1	29955805	29956145	341	4	37.3877	68.3257	-30.938	-10.1457	dmr_age_m_neuron_59587	0	0	0	0	0	0	0	1
chr1	30064460	30064651	192	4	78.8419	62.4915	16.3504	10.5976	dmr_age_m_neuron_59178	0	0	0	0	0	0	0	1
chr1	30294713	30294888	176	8	78.5067	94.1779	-15.6712	-29.1604	dmr_age_m_neuron_29087	0	0	0	0	0	0	0	1
chr1	30338026	30338279	254	5	88.701	66.5227	22.1783	14.4099	dmr_age_m_neuron_51827	0	0	0	0	0	0	0	1
chr1	30472205	30472426	222	6	93.3872	77.0336	16.3537	17.1977	dmr_age_m_neuron_46745	0	0	0	0	0	0	0	1
chr1	30522923	30523057	135	6	93.5822	81.2261	12.3562	18.4442	dmr_age_m_neuron_44406	0	0	0	0	0	0	0	1
chr1	30620882	30621002	121	9	93.2554	83.6434	9.61207	28.4358	dmr_age_m_neuron_29861	0	0	0	0	0	0	0	1
chr1	30709985	30710143	159	4	97.6981	78.8325	18.8656	14.142	dmr_age_m_neuron_52321	0	0	0	0	0	1	0	0	AK087209	0 day neonate lung cDNA, RIKEN full-length enriched library, clone:E030034H13 product:hypothetical protein, full insert sequence.	-
chr1	30972132	30972346	215	4	95.0477	76.1225	18.9252	14.8935	dmr_age_m_neuron_50951	0	0	0	0	0	0	0	1
chr1	31014277	31014692	416	8	77.6827	46.3984	31.2843	34.756	dmr_age_m_neuron_23916	0	0	0	0	0	0	0	1
chr1	31043409	31043565	157	6	95.0363	79.1936	15.8426	21.6714	dmr_age_m_neuron_38672	0	0	1	0	0	0	0	1
chr1	31092384	31092491	108	5	97.1969	78.7495	18.4474	19.0016	dmr_age_m_neuron_43341	0	0	0	1	0	0	0	1
chr1	31228400	31228598	199	8	89.6933	63.0765	26.6168	35.0053	dmr_age_m_neuron_23712	0	0	0	0	1	1	0	0	Pih1d3	PIH1 domain containing 3 (Pih1d3), mRNA.	+
chr1	31228400	31228598	199	8	89.6933	63.0765	26.6168	35.0053	dmr_age_m_neuron_23712	0	0	0	0	1	1	0	0	4931428L18Rik	RIKEN cDNA 4931428L18 gene (4931428L18Rik), long non-coding RNA.	-
chr1	31238127	31238313	187	5	78.8825	92.5222	-13.6397	-12.9337	dmr_age_m_neuron_54772	0	0	0	0	0	0	0	1
chr1	31260128	31260538	411	17	83.3825	70.3873	12.9952	62.7085	dmr_age_m_neuron_10593	0	0	0	0	1	0	0	0	Gm4850	predicted pseudogene 4850 (Gm4850), non-coding RNA.	+
chr1	31423451	31423617	167	6	97.7482	84.4883	13.2599	17.6155	dmr_age_m_neuron_45951	0	0	0	0	0	0	0	1
chr1	31596876	31596996	121	6	93.3875	75.266	18.1215	19.1566	dmr_age_m_neuron_43031	0	0	0	0	0	0	0	1
chr1	31633219	31633568	350	4	88.7651	71.7641	17.001	10.8925	dmr_age_m_neuron_58802	0	0	0	0	0	0	0	1
chr1	31640794	31641539	746	7	93.6462	71.2219	22.4243	22.2175	dmr_age_m_neuron_37822	0	0	0	0	0	0	0	1
chr1	31864941	31865741	801	16	92.8541	78.9249	13.9293	44.9349	dmr_age_m_neuron_17266	0	0	0	0	0	0	0	1
chr1	32212136	32212263	128	6	90.5981	74.9629	15.6352	14.4264	dmr_age_m_neuron_51797	0	0	0	1	0	0	0	0	Khdrbs2	KH domain containing, RNA binding, signal transduction associated 2 (Khdrbs2), mRNA.	+
chr1	32218334	32218632	299	6	88.0025	68.9167	19.0858	18.4938	dmr_age_m_neuron_44295	0	0	0	1	0	0	0	0	Khdrbs2	KH domain containing, RNA binding, signal transduction associated 2 (Khdrbs2), mRNA.	+
chr1	32310999	32311185	187	6	93.4197	78.0059	15.4138	19.8476	dmr_age_m_neuron_41692	0	0	1	1	0	0	0	0	Khdrbs2	KH domain containing, RNA binding, signal transduction associated 2 (Khdrbs2), mRNA.	+
chr1	32520663	32521549	887	6	52.9312	78.4308	-25.4996	-17.7208	dmr_age_m_neuron_45752	1	1	1	1	0	0	0	0	Khdrbs2	KH domain containing, RNA binding, signal transduction associated 2 (Khdrbs2), mRNA.	+
chr1	32520663	32521549	887	6	52.9312	78.4308	-25.4996	-17.7208	dmr_age_m_neuron_45752	1	1	1	1	0	0	0	0	Gm9839	predicted gene 9839 (Gm9839), mRNA.	-
chr1	32751330	32751550	221	6	64.0533	86.5913	-22.538	-19.1543	dmr_age_m_neuron_43038	0	0	0	0	0	0	0	1
chr1	32960156	32960497	342	4	97.2823	71.8399	25.4424	16.4114	dmr_age_m_neuron_48165	0	0	0	0	0	0	0	1
chr1	33054194	33054656	463	9	58.6377	82.5114	-23.8737	-33.3574	dmr_age_m_neuron_25093	0	0	0	0	0	0	0	1
chr1	33087391	33087540	150	6	97.3589	81.9371	15.4218	21.3718	dmr_age_m_neuron_39149	0	0	0	0	0	0	0	1
chr1	33167117	33167227	111	7	86.7281	96.9707	-10.2426	-23.9877	dmr_age_m_neuron_35299	0	0	0	0	0	0	0	1
chr1	33264553	33264659	107	5	85.9707	69.2906	16.6801	14.0463	dmr_age_m_neuron_52498	0	0	0	0	0	0	0	1
chr1	33512853	33513150	298	12	80.7355	65.3714	15.3641	41.2973	dmr_age_m_neuron_19298	0	0	0	1	0	0	0	0	Prim2	DNA primase, p58 subunit (Prim2), mRNA.	-
chr1	33533323	33533613	291	13	77.4817	61.8994	15.5823	39.2045	dmr_age_m_neuron_20613	0	0	1	1	0	0	0	0	Prim2	DNA primase, p58 subunit (Prim2), mRNA.	-
chr1	33846655	33846819	165	12	82.9938	68.1913	14.8025	40.5745	dmr_age_m_neuron_19709	0	0	0	0	1	1	0	0	Gm15455	predicted gene 15455 (Gm15455), mRNA.	-
chr1	33846655	33846819	165	12	82.9938	68.1913	14.8025	40.5745	dmr_age_m_neuron_19709	0	0	0	0	1	1	0	0	Bend6	BEN domain containing 6 (Bend6), transcript variant 1, mRNA.	-
chr1	33876690	33876941	252	10	87.4346	70.8137	16.6208	32.26	dmr_age_m_neuron_26025	0	0	0	1	0	0	0	0	Bend6	BEN domain containing 6 (Bend6), transcript variant 1, mRNA.	-
chr1	34100549	34100736	188	8	91.7511	74.5307	17.2204	29.4182	dmr_age_m_neuron_28820	0	0	0	1	0	0	0	0	Dst	dystonin (Dst), transcript variant 1, mRNA.	+
chr1	34169838	34169981	144	17	93.2742	83.8335	9.44074	72.8495	dmr_age_m_neuron_8318	0	0	1	1	0	0	0	0	Dst	dystonin (Dst), transcript variant 1, mRNA.	+
chr1	34236358	34236765	408	62	25.5759	12.7548	12.821	383.111	dmr_age_m_neuron_374	0	0	1	1	0	0	0	0	Dst	dystonin (Dst), transcript variant 1, mRNA.	+
chr1	34455141	34455254	114	8	95.2182	74.2326	20.9856	36.9788	dmr_age_m_neuron_22134	0	0	0	0	1	1	0	0	Imp4	IMP4, U3 small nucleolar ribonucleoprotein (Imp4), mRNA.	+
chr1	34455141	34455254	114	8	95.2182	74.2326	20.9856	36.9788	dmr_age_m_neuron_22134	0	0	0	0	1	1	0	0	Ptpn18	protein tyrosine phosphatase, non-receptor type 18 (Ptpn18), mRNA.	+
chr1	34598996	34599236	241	8	81.0673	64.4805	16.5868	25.581	dmr_age_m_neuron_33194	0	0	0	0	0	1	0	0	Amer3	APC membrane recruitment 3 (Amer3), mRNA.	+
chr1	34598996	34599236	241	8	81.0673	64.4805	16.5868	25.581	dmr_age_m_neuron_33194	0	0	0	0	0	1	0	0	DQ566114	piRNA piR-6202, complete sequence.	+
chr1	34598996	34599236	241	8	81.0673	64.4805	16.5868	25.581	dmr_age_m_neuron_33194	0	0	0	0	0	1	0	0	DQ551615	piRNA piR-19727, complete sequence.	+
chr1	34598996	34599236	241	8	81.0673	64.4805	16.5868	25.581	dmr_age_m_neuron_33194	0	0	0	0	0	1	0	0	DQ713197	piRNA piR-128519, complete sequence.	+
chr1	34598996	34599236	241	8	81.0673	64.4805	16.5868	25.581	dmr_age_m_neuron_33194	0	0	0	0	0	1	0	0	DQ699191	piRNA piR-114513, complete sequence.	+
chr1	34598996	34599236	241	8	81.0673	64.4805	16.5868	25.581	dmr_age_m_neuron_33194	0	0	0	0	0	1	0	0	DQ692658	piRNA piR-107980, complete sequence.	+
chr1	34598996	34599236	241	8	81.0673	64.4805	16.5868	25.581	dmr_age_m_neuron_33194	0	0	0	0	0	1	0	0	DQ688885	piRNA piR-104207, complete sequence.	+
chr1	34598996	34599236	241	8	81.0673	64.4805	16.5868	25.581	dmr_age_m_neuron_33194	0	0	0	0	0	1	0	0	AB350869	non-coding RNA, oocyte_piRNA1685, complete sequence.	-
chr1	34716543	34716757	215	17	79.8859	69.0089	10.877	52.7194	dmr_age_m_neuron_13782	0	0	0	1	1	0	0	0	Arhgef4	Rho guanine nucleotide exchange factor (GEF) 4 (Arhgef4), mRNA.	+
chr1	34824242	34824493	252	12	58.7394	73.7329	-14.9935	-35.0683	dmr_age_m_neuron_23656	0	0	1	0	0	0	0	0	Fam168b	family with sequence similarity 168, member B (Fam168b), transcript variant 1, mRNA.	-
chr1	34826281	34826383	103	5	51.9021	65.4983	-13.5962	-13.6662	dmr_age_m_neuron_53242	0	0	1	0	0	0	0	0	Fam168b	family with sequence similarity 168, member B (Fam168b), transcript variant 1, mRNA.	-
chr1	34877477	34877642	166	5	84.6551	70.8968	13.7583	18.5387	dmr_age_m_neuron_44195	0	1	1	0	0	0	0	0	Plekhb2	pleckstrin homology domain containing, family B (evectins) member 2 (Plekhb2), transcript variant 1, mRNA.	+
chr1	34941392	34941583	192	4	88.4929	68.0823	20.4106	12.7037	dmr_age_m_neuron_55241	0	0	0	0	0	0	0	1
chr1	35050989	35051116	128	12	77.772	61.8048	15.9672	39.7347	dmr_age_m_neuron_20274	0	0	0	0	0	0	0	1
chr1	35685806	35686006	201	11	79.9678	65.768	14.1999	35.3077	dmr_age_m_neuron_23465	0	0	0	0	0	0	0	1
chr1	35743715	35743837	123	5	94.2954	81.6142	12.6812	15.2705	dmr_age_m_neuron_50252	0	0	0	0	0	0	0	1
chr1	35759756	35759897	142	8	59.2085	79.8783	-20.6698	-40.5175	dmr_age_m_neuron_19755	0	0	0	0	0	0	0	1
chr1	35859731	35859846	116	6	93.3572	80.0448	13.3124	18.9366	dmr_age_m_neuron_43469	0	0	0	0	0	0	0	1
chr1	36328728	36329055	328	10	60.7457	78.7875	-18.0417	-38.3727	dmr_age_m_neuron_21189	0	0	0	0	0	1	0	0	Arid5a	AT rich interactive domain 5A (MRF1-like) (Arid5a), transcript variant 5, mRNA.	+
chr1	36328728	36329055	328	10	60.7457	78.7875	-18.0417	-38.3727	dmr_age_m_neuron_21189	0	0	0	0	0	1	0	0	Kansl3	KAT8 regulatory NSL complex subunit 3 (Kansl3), transcript variant 1, mRNA.	-
chr1	36485176	36485767	592	22	76.8001	61.5965	15.2035	74.6382	dmr_age_m_neuron_7987	0	0	0	1	0	1	0	0	Cnnm4	cyclin M4 (Cnnm4), mRNA.	+
chr1	36485176	36485767	592	22	76.8001	61.5965	15.2035	74.6382	dmr_age_m_neuron_7987	0	0	0	1	0	1	0	0	AK139814	2 cells egg cDNA, RIKEN full-length enriched library, clone:B020022M19 product:unclassifiable, full insert sequence.	+
chr1	36617862	36618137	276	9	82.372	64.8906	17.4814	32.8518	dmr_age_m_neuron_25524	0	0	0	1	0	0	0	0	Fam178b	family with sequence similarity 178, member B (Fam178b), transcript variant A, mRNA.	-
chr1	36688930	36689095	166	11	87.9014	76.7492	11.1522	32.7986	dmr_age_m_neuron_25562	1	0	0	0	1	0	0	0	Cox5b	cytochrome c oxidase subunit Vb (Cox5b), mRNA.	+
chr1	36688930	36689095	166	11	87.9014	76.7492	11.1522	32.7986	dmr_age_m_neuron_25562	1	0	0	0	1	0	0	0	Fam178b	family with sequence similarity 178, member B (Fam178b), transcript variant A, mRNA.	-
chr1	37104934	37105157	224	11	58.6345	45.6592	12.9753	34.8681	dmr_age_m_neuron_23821	0	0	0	1	0	0	0	1
chr1	37116733	37116964	232	16	89.0796	79.0051	10.0745	59.8841	dmr_age_m_neuron_11386	0	0	0	1	0	0	0	1
chr1	37240796	37241034	239	5	81.1994	65.4702	15.7293	18.7709	dmr_age_m_neuron_43750	0	0	0	1	0	0	0	0	Cnga3	cyclic nucleotide gated channel alpha 3 (Cnga3), transcript variant 1, mRNA.	+
chr1	37505937	37506195	259	18	90.0591	79.7989	10.2602	70.152	dmr_age_m_neuron_8831	0	0	0	1	0	0	0	0	Mgat4a	mannoside acetylglucosaminyltransferase 4, isoenzyme A (Mgat4a), transcript variant 1, mRNA.	-
chr1	37509073	37509407	335	5	90.6524	73.6189	17.0335	21.821	dmr_age_m_neuron_38434	0	0	0	1	0	0	0	0	Mgat4a	mannoside acetylglucosaminyltransferase 4, isoenzyme A (Mgat4a), transcript variant 1, mRNA.	-
chr1	37656507	37656953	447	10	92.662	75.2998	17.3622	35.4184	dmr_age_m_neuron_23375	0	0	0	1	0	0	0	0	2010300C02Rik	RIKEN cDNA 2010300C02 gene (2010300C02Rik), mRNA.	-
chr1	37709794	37710152	359	17	79.1394	64.9154	14.224	63.2365	dmr_age_m_neuron_10437	0	0	0	1	0	0	0	0	2010300C02Rik	RIKEN cDNA 2010300C02 gene (2010300C02Rik), mRNA.	-
chr1	37717387	37717582	196	10	92.098	80.654	11.444	39.2544	dmr_age_m_neuron_20579	1	0	0	1	0	0	0	0	2010300C02Rik	RIKEN cDNA 2010300C02 gene (2010300C02Rik), mRNA.	-
chr1	37738175	37738403	229	4	89.6387	74.1889	15.4498	11.7156	dmr_age_m_neuron_57367	0	0	0	0	0	0	0	1
chr1	37793488	37793691	204	5	93.3057	74.5721	18.7336	15.7396	dmr_age_m_neuron_49392	0	0	0	1	0	0	0	0	Tsga10	testis specific 10 (Tsga10), transcript variant 1, mRNA.	-
chr1	37819596	37819842	247	4	93.9887	78.9168	15.0719	11.8896	dmr_age_m_neuron_56990	0	0	1	1	0	0	0	0	Tsga10	testis specific 10 (Tsga10), transcript variant 1, mRNA.	-
chr1	37825658	37825831	174	4	87.2397	72.8841	14.3556	15.0164	dmr_age_m_neuron_50732	0	0	0	1	0	0	0	0	Tsga10	testis specific 10 (Tsga10), transcript variant 1, mRNA.	-
chr1	37936930	37937108	179	6	92.2745	77.8925	14.382	15.7247	dmr_age_m_neuron_49418	0	0	0	1	0	1	0	0	Lyg1	lysozyme G-like 1 (Lyg1), mRNA.	-
chr1	37976460	37976756	297	26	86.8357	75.0257	11.8099	96.3739	dmr_age_m_neuron_5007	0	0	0	0	0	1	0	0	Txndc9	thioredoxin domain containing 9 (Txndc9), mRNA.	-
chr1	38146392	38146712	321	8	85.8179	66.6311	19.1868	30.4501	dmr_age_m_neuron_27780	0	0	0	1	0	0	0	1
chr1	38316487	38316688	202	9	86.1844	76.2129	9.97151	33.0974	dmr_age_m_neuron_25319	0	0	0	1	0	0	0	0	Aff3	AF4/FMR2 family, member 3 (Aff3), mRNA.	-
chr1	38515506	38515731	226	6	94.1629	81.5901	12.5728	21.6285	dmr_age_m_neuron_38738	0	0	0	1	0	0	0	0	Aff3	AF4/FMR2 family, member 3 (Aff3), mRNA.	-
chr1	38631567	38631930	364	6	67.5362	47.2193	20.3169	17.6533	dmr_age_m_neuron_45888	0	0	0	1	1	0	0	0	Aff3	AF4/FMR2 family, member 3 (Aff3), mRNA.	-
chr1	38786278	38786456	179	7	76.4481	63.236	13.2121	21.6979	dmr_age_m_neuron_38625	0	0	0	0	0	1	0	0	Lonrf2	LON peptidase N-terminal domain and ring finger 2 (Lonrf2), mRNA.	-
chr1	38896551	38896664	114	4	58.1592	73.2581	-15.0989	-11.5157	dmr_age_m_neuron_57719	1	0	0	1	0	0	0	0	Chst10	carbohydrate sulfotransferase 10 (Chst10), mRNA.	-
chr1	39272436	39272949	514	8	84.7025	70.9278	13.7747	26.3708	dmr_age_m_neuron_32224	0	0	0	1	0	0	0	0	Npas2	neuronal PAS domain protein 2 (Npas2), mRNA.	+
chr1	39303168	39303269	102	4	87.8135	70.3912	17.4223	12.1571	dmr_age_m_neuron_56413	0	0	0	1	0	0	0	0	Npas2	neuronal PAS domain protein 2 (Npas2), mRNA.	+
chr1	39306812	39307142	331	19	65.2377	46.167	19.0708	79.3981	dmr_age_m_neuron_7150	0	0	0	1	0	0	0	0	Npas2	neuronal PAS domain protein 2 (Npas2), mRNA.	+
chr1	39467715	39467977	263	8	94.2162	81.1895	13.0267	33.2026	dmr_age_m_neuron_25225	0	0	0	1	0	0	0	0	Tbc1d8	TBC1 domain family, member 8 (Tbc1d8), mRNA.	-
chr1	39497066	39497239	174	8	92.1402	78.8299	13.3103	27.5476	dmr_age_m_neuron_30810	0	0	0	0	0	0	0	1
chr1	39702601	39702983	383	28	74.855	60.0639	14.7911	108.654	dmr_age_m_neuron_3939	0	0	0	1	0	0	0	0	Rfx8	regulatory factor X 8 (Rfx8), mRNA.	-
chr1	39761170	39761426	257	23	39.9229	26.0445	13.8785	89.3003	dmr_age_m_neuron_5765	0	0	0	0	0	0	0	1
chr1	39863161	39863288	128	7	86.8786	77.5248	9.35377	25.0905	dmr_age_m_neuron_33844	0	0	0	0	0	0	0	1
chr1	39962268	39962487	220	10	75.6499	63.0465	12.6034	35.4221	dmr_age_m_neuron_23371	0	0	0	1	0	0	0	0	Map4k4	mitogen-activated protein kinase kinase kinase kinase 4 (Map4k4), transcript variant 1, mRNA.	+
chr1	40052222	40052466	245	14	79.5098	65.7193	13.7905	47.8474	dmr_age_m_neuron_15832	0	0	0	0	0	0	0	1
chr1	40181687	40181954	268	8	86.914	69.989	16.925	25.6578	dmr_age_m_neuron_33088	0	0	0	0	0	0	0	1
chr1	40221971	40222124	154	8	86.7934	73.275	13.5183	27.7532	dmr_age_m_neuron_30600	0	0	0	0	0	0	0	1
chr1	40271438	40271588	151	4	95.0733	83.1614	11.912	14.1416	dmr_age_m_neuron_52324	0	0	0	1	0	0	0	0	Il1r1	interleukin 1 receptor, type I (Il1r1), transcript variant 2, mRNA.	+
chr1	40304444	40304571	128	7	86.7868	72.4655	14.3213	21.5296	dmr_age_m_neuron_38891	0	0	0	1	0	0	0	0	Il1r1	interleukin 1 receptor, type I (Il1r1), transcript variant 2, mRNA.	+
chr1	40456930	40457066	137	9	84.2659	95.2544	-10.9885	-32.2894	dmr_age_m_neuron_25997	0	0	0	1	1	0	0	0	Il1rl1	interleukin 1 receptor-like 1 (Il1rl1), transcript variant 1, mRNA.	+
chr1	40456930	40457066	137	9	84.2659	95.2544	-10.9885	-32.2894	dmr_age_m_neuron_25997	0	0	0	1	1	0	0	0	Il18r1	interleukin 18 receptor 1 (Il18r1), transcript variant 1, mRNA.	+
chr1	40470134	40470369	236	13	90.0331	79.5561	10.477	45.1637	dmr_age_m_neuron_17128	0	0	0	1	0	1	0	0	Il1rl1	interleukin 1 receptor-like 1 (Il1rl1), transcript variant 1, mRNA.	+
chr1	40470134	40470369	236	13	90.0331	79.5561	10.477	45.1637	dmr_age_m_neuron_17128	0	0	0	1	0	1	0	0	Il18r1	interleukin 18 receptor 1 (Il18r1), transcript variant 1, mRNA.	+
chr1	40474856	40474965	110	8	84.5546	58.2306	26.324	29.111	dmr_age_m_neuron_29141	0	0	1	1	0	1	0	0	Il1rl1	interleukin 1 receptor-like 1 (Il1rl1), transcript variant 1, mRNA.	+
chr1	40474856	40474965	110	8	84.5546	58.2306	26.324	29.111	dmr_age_m_neuron_29141	0	0	1	1	0	1	0	0	Il18r1	interleukin 18 receptor 1 (Il18r1), transcript variant 1, mRNA.	+
chr1	40478168	40478395	228	8	93.8434	81.771	12.0724	24.7649	dmr_age_m_neuron_34256	0	0	1	1	0	0	0	0	Il18r1	interleukin 18 receptor 1 (Il18r1), transcript variant 1, mRNA.	+
chr1	40632677	40632791	115	4	88.8398	70.6599	18.1799	12.2949	dmr_age_m_neuron_56118	0	1	0	0	0	0	0	0	Slc9a4	solute carrier family 9 (sodium/hydrogen exchanger), member 4 (Slc9a4), mRNA.	+
chr1	40667398	40667675	278	10	77.0389	56.9327	20.1062	37.9413	dmr_age_m_neuron_21473	0	0	0	0	0	0	0	1
chr1	40685537	40685870	334	6	96.3301	83.3934	12.9367	18.3765	dmr_age_m_neuron_44535	0	0	0	1	0	0	0	0	Slc9a2	solute carrier family 9 (sodium/hydrogen exchanger), member 2 (Slc9a2), mRNA.	+
chr1	40785286	40785747	462	10	78.29	64.4424	13.8476	35.579	dmr_age_m_neuron_23241	0	0	1	0	0	0	0	0	Mfsd9	major facilitator superfamily domain containing 9 (Mfsd9), mRNA.	-
chr1	40954886	40955373	488	46	82.4859	70.9022	11.5837	205.683	dmr_age_m_neuron_1151	0	0	0	0	0	0	0	1
chr1	40999497	40999777	281	16	89.9282	74.8214	15.1068	68.2836	dmr_age_m_neuron_9245	0	0	0	0	0	0	0	1
chr1	41068894	41069158	265	4	79.4361	93.3236	-13.8874	-12.0003	dmr_age_m_neuron_56767	0	0	0	0	0	0	0	1
chr1	41079969	41080109	141	5	76.387	92.9181	-16.5311	-20.3158	dmr_age_m_neuron_40911	0	0	0	0	0	0	0	1
chr1	41103237	41103341	105	4	92.791	81.4321	11.3589	12.7926	dmr_age_m_neuron_55068	0	0	0	0	0	0	0	1
chr1	41120172	41120604	433	25	85.9965	71.9976	13.9989	108.01	dmr_age_m_neuron_3989	0	0	0	0	0	0	0	1
chr1	41137496	41137632	137	8	79.5152	62.4596	17.0556	27.184	dmr_age_m_neuron_31240	0	0	0	0	0	0	0	1
chr1	41188727	41188915	189	5	94.9484	78.9821	15.9663	17.5765	dmr_age_m_neuron_46032	0	0	0	0	1	0	0	0	4930448I06Rik	RIKEN cDNA 4930448I06 gene (4930448I06Rik), long non-coding RNA.	-
chr1	41228691	41228833	143	7	89.1681	70.9348	18.2333	20.8658	dmr_age_m_neuron_39973	0	0	0	0	0	0	0	1
chr1	41232563	41232680	118	8	93.625	77.9335	15.6915	26.4854	dmr_age_m_neuron_32058	0	0	0	0	0	0	0	1
chr1	41275477	41275728	252	9	35.1747	22.2085	12.9662	33.3732	dmr_age_m_neuron_25084	0	0	0	0	0	0	0	1
chr1	41429995	41430177	183	9	93.2201	77.4538	15.7663	25.5445	dmr_age_m_neuron_33243	0	0	0	0	0	0	0	1
chr1	41532002	41532769	768	4	96.0971	64.2348	31.8623	15.6085	dmr_age_m_neuron_49637	0	0	0	0	0	0	0	1
chr1	41559388	41559622	235	14	85.316	75.1678	10.1483	46.1319	dmr_age_m_neuron_16650	0	0	0	0	0	0	0	1
chr1	41752115	41752338	224	8	86.0923	54.6233	31.469	41.445	dmr_age_m_neuron_19201	0	0	0	0	0	0	0	1
chr1	41811376	41811498	123	6	81.9139	64.5043	17.4096	15.1966	dmr_age_m_neuron_50399	0	0	0	1	0	0	0	1
chr1	41833093	41833908	816	8	95.9256	80.2994	15.6262	22.2436	dmr_age_m_neuron_37789	0	0	0	1	0	0	0	1
chr1	41924138	41924844	707	9	83.3904	65.731	17.6595	24.521	dmr_age_m_neuron_34595	0	0	0	1	0	0	0	1
chr1	41926405	41926521	117	6	86.2945	62.423	23.8715	17.9051	dmr_age_m_neuron_45432	0	0	0	1	0	0	0	1
chr1	42086015	42086350	336	6	72.5814	93.4317	-20.8503	-19.4734	dmr_age_m_neuron_42406	0	0	0	0	0	0	0	1
chr1	42152231	42152431	201	10	61.1895	44.1367	17.0528	32.3449	dmr_age_m_neuron_25955	0	0	0	0	0	0	0	1
chr1	42223267	42223617	351	17	89.1366	73.9697	15.167	66.9634	dmr_age_m_neuron_9514	0	0	0	0	0	0	0	1
chr1	42446341	42446505	165	6	95.3887	82.9765	12.4122	18.037	dmr_age_m_neuron_45195	0	0	0	0	0	0	0	1
chr1	42474310	42474533	224	16	86.5086	72.7602	13.7483	50.5438	dmr_age_m_neuron_14640	0	0	0	0	0	0	0	1
chr1	42517347	42518388	1042	6	83.4953	90.0826	-6.58737	-4.75138	dmr_age_m_neuron_60787	0	0	0	0	0	0	0	1
chr1	42660031	42660155	125	4	92.8468	79.8885	12.9583	14.9788	dmr_age_m_neuron_50795	0	0	0	1	0	0	0	1
chr1	42693264	42693381	118	6	13.3836	4.93579	8.44784	38.4207	dmr_age_m_neuron_21158	1	1	1	0	1	0	0	0	Pou3f3	POU domain, class 3, transcription factor 3 (Pou3f3), mRNA.	+
chr1	42693264	42693381	118	6	13.3836	4.93579	8.44784	38.4207	dmr_age_m_neuron_21158	1	1	1	0	1	0	0	0	2900092D14Rik	RIKEN cDNA 2900092D14 gene (2900092D14Rik), long non-coding RNA.	+
chr1	42693264	42693381	118	6	13.3836	4.93579	8.44784	38.4207	dmr_age_m_neuron_21158	1	1	1	0	1	0	0	0	Pantr1	POU domain, class 3, transcription factor 3 adjacent noncoding transcript 1 (Pantr1), long non-coding RNA.	-
chr1	42705551	42706034	484	27	23.4661	11.5143	11.9517	115.782	dmr_age_m_neuron_3461	1	1	0	1	0	1	0	0	Pou3f3	POU domain, class 3, transcription factor 3 (Pou3f3), mRNA.	+
chr1	42705551	42706034	484	27	23.4661	11.5143	11.9517	115.782	dmr_age_m_neuron_3461	1	1	0	1	0	1	0	0	2900092D14Rik	RIKEN cDNA 2900092D14 gene (2900092D14Rik), long non-coding RNA.	+
chr1	42705551	42706034	484	27	23.4661	11.5143	11.9517	115.782	dmr_age_m_neuron_3461	1	1	0	1	0	1	0	0	AK011913	10 days embryo whole body cDNA, RIKEN full-length enriched library, clone:2610207O16 product:unclassifiable, full insert sequence.	-
chr1	42711990	42712534	545	14	25.5616	10.945	14.6166	55.9152	dmr_age_m_neuron_12624	0	0	1	1	1	1	0	0	2900092D14Rik	RIKEN cDNA 2900092D14 gene (2900092D14Rik), long non-coding RNA.	+
chr1	42711990	42712534	545	14	25.5616	10.945	14.6166	55.9152	dmr_age_m_neuron_12624	0	0	1	1	1	1	0	0	AK011913	10 days embryo whole body cDNA, RIKEN full-length enriched library, clone:2610207O16 product:unclassifiable, full insert sequence.	-
chr1	42712652	42712860	209	5	18.6556	7.61423	11.0414	17.1806	dmr_age_m_neuron_46775	0	0	0	1	1	1	0	0	2900092D14Rik	RIKEN cDNA 2900092D14 gene (2900092D14Rik), long non-coding RNA.	+
chr1	42712652	42712860	209	5	18.6556	7.61423	11.0414	17.1806	dmr_age_m_neuron_46775	0	0	0	1	1	1	0	0	AK011913	10 days embryo whole body cDNA, RIKEN full-length enriched library, clone:2610207O16 product:unclassifiable, full insert sequence.	-
chr1	42726047	42726358	312	17	78.2286	66.7888	11.4398	53.144	dmr_age_m_neuron_13605	0	0	0	1	0	0	0	1
chr1	42977060	42977291	232	5	96.3972	78.6938	17.7034	16.7776	dmr_age_m_neuron_47505	0	0	0	1	0	0	0	0	Gpr45	G protein-coupled receptor 45 (Gpr45), mRNA.	+
chr1	43038273	43038475	203	7	92.6607	80.0305	12.6303	21.4796	dmr_age_m_neuron_38965	0	1	0	0	0	1	0	0	Gpr45	G protein-coupled receptor 45 (Gpr45), mRNA.	+
chr1	43038273	43038475	203	7	92.6607	80.0305	12.6303	21.4796	dmr_age_m_neuron_38965	0	1	0	0	0	1	0	0	Tgfbrap1	transforming growth factor, beta receptor associated protein 1 (Tgfbrap1), mRNA.	-
chr1	43211756	43211864	109	10	91.5717	78.2683	13.3034	31.9442	dmr_age_m_neuron_26299	0	0	0	0	0	0	0	1
chr1	43236068	43236206	139	4	77.5822	42.703	34.8792	17.4036	dmr_age_m_neuron_46354	0	0	0	0	0	0	0	1
chr1	43361935	43362426	492	14	85.0401	62.9898	22.0503	52.6515	dmr_age_m_neuron_13804	0	0	0	0	0	0	0	1
chr1	43371392	43371654	263	5	79.2157	61.7397	17.476	13.5069	dmr_age_m_neuron_53568	0	0	0	0	0	0	0	1
chr1	43545728	43545977	250	14	94.6935	83.0382	11.6553	51.5755	dmr_age_m_neuron_14241	0	0	0	1	0	0	0	0	Nck2	non-catalytic region of tyrosine kinase adaptor protein 2 (Nck2), mRNA.	+
chr1	43545728	43545977	250	14	94.6935	83.0382	11.6553	51.5755	dmr_age_m_neuron_14241	0	0	0	1	0	0	0	0	JA187517	Sequence 38 from Patent WO2011020005.	+
chr1	43545728	43545977	250	14	94.6935	83.0382	11.6553	51.5755	dmr_age_m_neuron_14241	0	0	0	1	0	0	0	0	JA187517	Sequence 38 from Patent WO2011020005.	-
chr1	43562393	43562510	118	7	65.7931	51.9523	13.8408	23.5231	dmr_age_m_neuron_35929	0	0	0	1	0	0	0	0	Nck2	non-catalytic region of tyrosine kinase adaptor protein 2 (Nck2), mRNA.	+
chr1	43562393	43562510	118	7	65.7931	51.9523	13.8408	23.5231	dmr_age_m_neuron_35929	0	0	0	1	0	0	0	0	JA187517	Sequence 38 from Patent WO2011020005.	+
chr1	43562393	43562510	118	7	65.7931	51.9523	13.8408	23.5231	dmr_age_m_neuron_35929	0	0	0	1	0	0	0	0	JA187517	Sequence 38 from Patent WO2011020005.	-
chr1	43597578	43597700	123	4	94.6092	76.9697	17.6394	12.6616	dmr_age_m_neuron_55333	0	0	0	0	0	0	0	1
chr1	43765808	43765999	192	7	90.6259	73.2266	17.3994	27.0177	dmr_age_m_neuron_31429	0	0	0	1	0	0	0	0	Uxs1	UDP-glucuronate decarboxylase 1 (Uxs1), mRNA.	-
chr1	44177207	44177311	105	5	72.9084	88.5834	-15.675	-13.3134	dmr_age_m_neuron_54000	0	0	0	1	0	0	0	0	Ercc5	excision repair cross-complementing rodent repair deficiency, complementation group 5 (Ercc5), mRNA.	+
chr1	44268629	44268764	136	8	83.2307	93.1788	-9.94805	-22.0515	dmr_age_m_neuron_38082	0	0	0	0	0	0	0	1
chr1	44276706	44276920	215	6	96.2379	76.9211	19.3168	22.2892	dmr_age_m_neuron_37714	0	0	0	0	0	0	0	1
chr1	44448746	44451390	2645	8	50.8254	79.9748	-29.1494	-22.7175	dmr_age_m_neuron_37106	0	0	0	0	0	0	0	1
chr1	44509520	44510683	1164	6	67.3678	89.5282	-22.1604	-19.2974	dmr_age_m_neuron_42762	0	0	0	0	0	0	0	1
chr1	44516502	44517164	663	6	75.8822	87.4407	-11.5585	-7.71911	dmr_age_m_neuron_60299	0	0	0	0	0	0	0	1
chr1	44729275	44729419	145	7	94.9862	82.4906	12.4957	24.0206	dmr_age_m_neuron_35259	0	0	0	1	0	0	0	0	Gulp1	GULP, engulfment adaptor PTB domain containing 1 (Gulp1), mRNA.	+
chr1	44866899	44867258	360	4	97.3955	81.8715	15.524	10.5204	dmr_age_m_neuron_59277	0	0	0	0	0	0	0	1
chr1	44870477	44871066	590	4	78.5358	59.2543	19.2815	11.9079	dmr_age_m_neuron_56952	0	0	0	0	0	0	0	1
chr1	44928425	44928776	352	9	77.3488	91.2833	-13.9344	-30.1023	dmr_age_m_neuron_28115	0	0	0	0	0	0	0	1
chr1	45108914	45109415	502	7	61.4964	81.1919	-19.6955	-21.9041	dmr_age_m_neuron_38312	0	0	0	0	0	0	0	1
chr1	45285048	45285280	233	9	91.8694	78.5635	13.3059	34.797	dmr_age_m_neuron_23881	0	0	0	0	0	0	0	1
chr1	45294936	45295428	493	15	68.569	87.8565	-19.2875	-58.2771	dmr_age_m_neuron_11869	0	0	0	0	0	0	0	1
chr1	45356015	45356212	198	8	95.1904	80.8265	14.364	24.3429	dmr_age_m_neuron_34833	0	0	0	0	0	1	0	0	Col3a1	collagen, type III, alpha 1 (Col3a1), mRNA.	+
chr1	45374412	45374647	236	6	95.4936	79.5167	15.9769	20.9372	dmr_age_m_neuron_39843	0	1	1	0	0	0	0	0	Col5a2	collagen, type V, alpha 2 (Col5a2), mRNA.	-
chr1	45452778	45452878	101	4	88.3782	66.1672	22.211	8.93196	dmr_age_m_neuron_60074	0	0	0	1	0	1	0	0	AK139585	2 cells egg cDNA, RIKEN full-length enriched library, clone:B020005L06 product:unclassifiable, full insert sequence.	+
chr1	45452778	45452878	101	4	88.3782	66.1672	22.211	8.93196	dmr_age_m_neuron_60074	0	0	0	1	0	1	0	0	Col5a2	collagen, type V, alpha 2 (Col5a2), mRNA.	-
chr1	45585786	45585933	148	8	93.2963	81.6411	11.6552	25.2784	dmr_age_m_neuron_33590	0	0	0	0	0	0	0	1
chr1	45649965	45650212	248	4	92.2855	73.7204	18.5651	12.6662	dmr_age_m_neuron_55323	0	0	0	0	0	0	0	1
chr1	45757889	45758021	133	6	55.1736	77.4501	-22.2765	-18.4552	dmr_age_m_neuron_44380	0	0	0	0	0	0	0	1
chr1	45842556	45842771	216	8	90.7128	75.0796	15.6332	22.5229	dmr_age_m_neuron_37382	0	0	0	0	0	0	0	1
chr1	45880692	45880800	109	4	81.9066	60.4341	21.4726	13.3808	dmr_age_m_neuron_53840	0	0	0	0	0	0	0	1
chr1	45886750	45887298	549	21	91.6622	77.2584	14.4038	87.49	dmr_age_m_neuron_5998	0	0	0	0	0	0	0	1
chr1	45999798	46001842	2045	7	93.565	72.7171	20.8479	23.0404	dmr_age_m_neuron_36640	0	0	0	0	0	0	0	1
chr1	46020994	46021110	117	4	95.1272	80.5547	14.5725	11.9247	dmr_age_m_neuron_56919	0	1	1	0	0	0	0	0	Stk-ps2	serine/threonine kinase 2 (Stk-ps2), transcript variant 1, non-coding RNA.	-
chr1	46161008	46161412	405	4	46.2286	81.395	-35.1664	-11.5429	dmr_age_m_neuron_57669	0	0	0	1	0	0	0	0	Dnah7b	dynein, axonemal, heavy chain 7B (Dnah7b), mRNA.	+
chr1	46262668	46262779	112	4	93.0765	76.699	16.3774	11.5672	dmr_age_m_neuron_57632	0	0	0	1	0	0	0	0	Dnah7b	dynein, axonemal, heavy chain 7B (Dnah7b), mRNA.	+
chr1	46360560	46360788	229	10	56.1788	82.7655	-26.5868	-40.7455	dmr_age_m_neuron_19604	0	0	0	1	0	0	0	0	Dnah7b	dynein, axonemal, heavy chain 7B (Dnah7b), mRNA.	+
chr1	46374779	46375200	422	6	96.5151	76.2321	20.2829	25.2692	dmr_age_m_neuron_33600	0	1	0	0	0	0	0	0	Dnah7b	dynein, axonemal, heavy chain 7B (Dnah7b), mRNA.	+
chr1	46482384	46482527	144	4	91.893	69.5804	22.3127	13.3596	dmr_age_m_neuron_53890	0	0	0	1	0	0	0	0	Dnah7c	dynein, axonemal, heavy chain 7C (Dnah7c), mRNA.	+
chr1	46823281	46823899	619	6	87.0411	68.507	18.5341	15.6558	dmr_age_m_neuron_49534	0	0	0	1	0	0	0	0	Slc39a10	solute carrier family 39 (zinc transporter), member 10 (Slc39a10), mRNA.	-
chr1	46967131	46967439	309	11	53.5053	72.7237	-19.2184	-36.1508	dmr_age_m_neuron_22785	0	0	0	0	0	0	0	1
chr1	47057208	47057512	305	12	64.7205	48.9773	15.7432	34.995	dmr_age_m_neuron_23722	0	0	0	0	0	0	0	1
chr1	47200335	47200598	264	4	97.3359	79.5414	17.7945	13.4883	dmr_age_m_neuron_53598	0	0	0	0	0	0	0	1
chr1	47449274	47449389	116	4	87.53	67.9938	19.5363	11.9661	dmr_age_m_neuron_56833	0	0	0	0	0	0	0	1
chr1	47458319	47460101	1783	4	68.7886	96.3322	-27.5436	-16.8514	dmr_age_m_neuron_47387	0	0	0	0	0	0	0	1	Mir6350	microRNA 6350 (Mir6350), microRNA.	-
chr1	47718255	47718471	217	9	86.7432	54.4873	32.2559	32.4931	dmr_age_m_neuron_25820	0	0	0	0	0	0	0	1
chr1	47760133	47760267	135	5	91.6564	68.4337	23.2226	15.4599	dmr_age_m_neuron_49912	0	0	0	0	0	0	0	1
chr1	47823736	47823883	148	6	93.9455	79.5388	14.4066	18.2868	dmr_age_m_neuron_44698	0	0	0	0	0	0	0	1
chr1	47831496	47831858	363	6	97.2667	81.4921	15.7746	17.814	dmr_age_m_neuron_45584	0	0	0	0	0	0	0	1
chr1	48046041	48046221	181	6	92.1611	70.6311	21.53	20.1259	dmr_age_m_neuron_41223	0	0	0	0	0	0	0	1
chr1	48070721	48071033	313	4	97.0954	76.1775	20.9179	13.6497	dmr_age_m_neuron_53282	0	0	0	0	0	0	0	1
chr1	48150984	48151170	187	10	68.3795	88.7744	-20.3949	-24.6964	dmr_age_m_neuron_34347	0	0	0	0	0	0	0	1
chr1	48199642	48199796	155	4	88.941	69.9611	18.9799	15.1929	dmr_age_m_neuron_50406	0	0	0	0	0	0	0	1
chr1	48214587	48215833	1247	4	97.5749	79.7938	17.7811	12.7744	dmr_age_m_neuron_55102	0	0	0	0	0	0	0	1
chr1	48292921	48293137	217	6	95.964	82.0191	13.9449	18.7518	dmr_age_m_neuron_43784	0	0	0	0	0	0	0	1
chr1	48599068	48599310	243	4	92.6583	75.368	17.2904	13.4277	dmr_age_m_neuron_53727	0	0	0	0	0	0	0	1
chr1	48601715	48601962	248	8	94.0156	78.6108	15.4048	29.9576	dmr_age_m_neuron_28260	0	0	0	0	0	0	0	1
chr1	48640593	48640731	139	5	89.799	76.4703	13.3287	15.5323	dmr_age_m_neuron_49768	0	0	0	0	0	0	0	1
chr1	48652277	48652447	171	7	88.9864	77.0516	11.9348	24.9822	dmr_age_m_neuron_33982	0	0	0	0	0	0	0	1
chr1	48831888	48831992	105	5	96.1734	78.2044	17.969	14.5277	dmr_age_m_neuron_51606	0	0	0	0	0	0	0	1
chr1	48854893	48855246	354	7	57.0376	86.3907	-29.3531	-29.4204	dmr_age_m_neuron_28817	0	0	0	0	0	0	0	1
chr1	48985174	48986892	1719	5	71.2715	93.7995	-22.528	-16.1532	dmr_age_m_neuron_48637	0	0	0	0	0	0	0	1
chr1	48996743	48996873	131	9	63.1597	88.4115	-25.2518	-36.2471	dmr_age_m_neuron_22700	0	0	0	0	0	0	0	1
chr1	49116481	49116618	138	6	86.7979	66.8749	19.9231	17.3598	dmr_age_m_neuron_46425	0	0	0	0	0	0	0	1
chr1	49141786	49141982	197	6	89.7845	68.0644	21.72	20.914	dmr_age_m_neuron_39896	0	0	0	0	0	0	0	1
chr1	49171041	49171444	404	7	95.9211	81.8834	14.0377	24.8521	dmr_age_m_neuron_34144	0	0	0	0	0	0	0	1
chr1	49245009	49245242	234	5	94.6879	74.3622	20.3257	13.3557	dmr_age_m_neuron_53899	1	0	0	1	0	0	0	0	C230029F24Rik	SubName: Full=Putative uncharacterized protein ;	+
chr1	49374989	49375710	722	5	89.3979	70.1395	19.2584	15.6233	dmr_age_m_neuron_49602	0	0	0	0	0	0	0	1
chr1	49401065	49401368	304	6	86.5646	58.9546	27.6099	20.4264	dmr_age_m_neuron_40716	0	0	0	0	0	0	0	1
chr1	49458265	49458371	107	6	93.4725	78.2397	15.2327	19.7758	dmr_age_m_neuron_41840	0	0	0	0	0	0	0	1
chr1	49492770	49493485	716	7	91.8565	69.1773	22.6791	24.6567	dmr_age_m_neuron_34403	0	0	0	0	0	0	0	1
chr1	49568440	49568628	189	8	85.9147	64.389	21.5256	23.9765	dmr_age_m_neuron_35309	0	0	0	0	0	0	0	1
chr1	50025730	50025899	170	15	89.6875	78.619	11.0685	41.4595	dmr_age_m_neuron_19188	0	0	0	0	0	0	0	1
chr1	50119752	50119862	111	5	91.3236	76.143	15.1805	12.4956	dmr_age_m_neuron_55693	0	0	0	0	0	0	0	1
chr1	50280317	50280710	394	5	34.637	65.6301	-30.9931	-15.9895	dmr_age_m_neuron_48908	0	0	0	0	0	0	0	1
chr1	50291113	50291352	240	4	71.5296	96.2149	-24.6854	-9.74283	dmr_age_m_neuron_59818	0	0	0	0	0	0	0	1
chr1	50406761	50407465	705	8	92.7399	60.7146	32.0254	25.9748	dmr_age_m_neuron_32720	0	0	0	0	0	0	0	1
chr1	50777829	50778012	184	4	80.6317	94.8256	-14.1938	-14.1358	dmr_age_m_neuron_52335	0	0	0	0	0	0	0	1
chr1	50817071	50817242	172	4	65.3608	89.5442	-24.1834	-13.0279	dmr_age_m_neuron_54594	0	0	1	0	0	0	0	1
chr1	50917344	50917615	272	5	97.244	81.8117	15.4323	19.5018	dmr_age_m_neuron_42341	0	0	0	1	1	1	0	0	AK020188	adult male corpus striatum cDNA, RIKEN full-length enriched library, clone:7630402F16 product:unclassifiable, full insert sequence.	+
chr1	50917344	50917615	272	5	97.244	81.8117	15.4323	19.5018	dmr_age_m_neuron_42341	0	0	0	1	1	1	0	0	Tmeff2	transmembrane protein with EGF-like and two follistatin-like domains 2 (Tmeff2), mRNA.	+
chr1	51007242	51007425	184	10	95.008	83.9526	11.0554	34.5263	dmr_age_m_neuron_24097	0	0	0	1	0	0	0	0	Tmeff2	transmembrane protein with EGF-like and two follistatin-like domains 2 (Tmeff2), mRNA.	+
chr1	51202060	51202253	194	7	66.4716	51.6295	14.8421	18.3671	dmr_age_m_neuron_44547	0	0	0	0	0	0	0	1
chr1	51272126	51272644	519	15	60.5008	43.9293	16.5715	49.8895	dmr_age_m_neuron_14940	0	0	0	1	0	0	0	0	9330175M20Rik	RIKEN cDNA 9330175M20 gene (9330175M20Rik), long non-coding RNA.	-
chr1	51349472	51349612	141	6	51.6984	35.6697	16.0286	21.049	dmr_age_m_neuron_39675	0	0	0	0	0	0	0	1
chr1	51358281	51358394	114	8	93.4182	71.608	21.8102	29.3787	dmr_age_m_neuron_28869	0	0	0	0	0	0	0	1
chr1	51361496	51361755	260	11	73.4051	48.5767	24.8284	49.849	dmr_age_m_neuron_14959	0	0	0	0	0	0	0	1
chr1	51615411	51615557	147	5	48.1921	28.4105	19.7816	15.0304	dmr_age_m_neuron_50698	0	0	0	0	0	0	0	1
chr1	51671351	51671789	439	8	72.5561	51.6799	20.8762	26.7152	dmr_age_m_neuron_31780	0	0	0	0	0	0	0	1
chr1	51984053	51984191	139	5	88.8496	77.0815	11.7681	14.3807	dmr_age_m_neuron_51882	1	0	0	0	1	0	0	0	Stat4	signal transducer and activator of transcription 4 (Stat4), transcript variant 2, mRNA.	+
chr1	51997876	51999047	1172	12	81.6467	66.1974	15.4494	30.6201	dmr_age_m_neuron_27612	0	0	0	1	0	0	0	0	Stat4	signal transducer and activator of transcription 4 (Stat4), transcript variant 2, mRNA.	+
chr1	52022653	52022872	220	8	79.2267	62.5522	16.6745	23.4046	dmr_age_m_neuron_36093	0	0	0	1	0	0	0	0	Stat4	signal transducer and activator of transcription 4 (Stat4), transcript variant 2, mRNA.	+
chr1	52197881	52198024	144	9	93.5418	81.6481	11.8937	25.2485	dmr_age_m_neuron_33622	0	0	1	0	0	0	0	0	Gls	glutaminase (Gls), transcript variant 1, mRNA.	-
chr1	52250139	52250360	222	12	40.3814	58.0537	-17.6723	-34.6018	dmr_age_m_neuron_24041	0	0	0	0	0	0	0	1
chr1	52336946	52337230	285	7	57.6375	82.1686	-24.5311	-26.4932	dmr_age_m_neuron_32048	0	0	0	0	0	0	0	1
chr1	52416749	52417828	1080	4	92.4989	74.8782	17.6207	10.8917	dmr_age_m_neuron_58804	0	0	0	0	0	0	0	1
chr1	52460680	52461193	514	11	88.6981	75.8484	12.8497	24.2716	dmr_age_m_neuron_34933	0	0	0	1	0	0	0	0	Nab1	Ngfi-A binding protein 1 (Nab1), mRNA.	-
chr1	52557642	52557954	313	8	93.8976	80.3742	13.5234	27.3425	dmr_age_m_neuron_31049	0	0	0	1	0	0	0	1
chr1	52576242	52576401	160	4	89.681	73.0239	16.6572	11.3523	dmr_age_m_neuron_58045	0	0	1	1	0	0	0	1
chr1	52793784	52794015	232	5	84.9866	68.0386	16.9479	15.2458	dmr_age_m_neuron_50303	0	0	0	1	0	0	0	0	Inpp1	inositol polyphosphate-1-phosphatase (Inpp1), mRNA.	-
chr1	52893592	52893812	221	22	96.3988	79.1688	17.2301	105.258	dmr_age_m_neuron_4202	0	0	0	1	0	0	0	0	Hibch	3-hydroxyisobutyryl-Coenzyme A hydrolase (Hibch), mRNA.	+
chr1	53063421	53063788	368	9	84.0516	68.8561	15.1954	29.1483	dmr_age_m_neuron_29100	1	0	0	1	0	0	0	0	Mstn	myostatin (Mstn), mRNA.	+
chr1	53130259	53130392	134	5	92.9327	73.4801	19.4525	20.8326	dmr_age_m_neuron_40036	0	0	0	0	0	0	0	1
chr1	53474363	53474576	214	8	91.2944	71.8455	19.4488	23.9999	dmr_age_m_neuron_35283	0	0	0	1	0	0	0	0	Dnah7a	dynein, axonemal, heavy chain 7A (Dnah7a), mRNA.	-
chr1	53478032	53478568	537	11	88.6946	67.6802	21.0144	44.8726	dmr_age_m_neuron_17307	0	0	0	1	0	0	0	0	Dnah7a	dynein, axonemal, heavy chain 7A (Dnah7a), mRNA.	-
chr1	53489116	53489281	166	8	94.6264	78.3561	16.2703	29.9829	dmr_age_m_neuron_28228	0	0	0	1	0	0	0	0	Dnah7a	dynein, axonemal, heavy chain 7A (Dnah7a), mRNA.	-
chr1	53526411	53526543	133	8	94.3355	77.1129	17.2225	27.7851	dmr_age_m_neuron_30564	0	0	0	1	0	0	0	0	Dnah7a	dynein, axonemal, heavy chain 7A (Dnah7a), mRNA.	-
chr1	53720366	53720575	210	4	98.6109	87.019	11.5919	12.473	dmr_age_m_neuron_55758	0	0	0	0	0	0	0	1
chr1	53741039	53741328	290	8	92.5852	78.1716	14.4137	24.2276	dmr_age_m_neuron_34993	0	0	0	0	0	0	0	1
chr1	53773894	53774294	401	14	85.0268	66.2747	18.7521	50.9624	dmr_age_m_neuron_14466	0	0	0	1	0	0	0	0	Stk17b	serine/threonine kinase 17b (apoptosis-inducing) (Stk17b), mRNA.	-
chr1	53805371	53805599	229	10	78.4812	62.7855	15.6957	32.9468	dmr_age_m_neuron_25451	0	1	0	0	0	0	0	0	Hecw2	HECT, C2 and WW domain containing E3 ubiquitin protein ligase 2 (Hecw2), transcript variant 1, mRNA.	-
chr1	53808902	53809487	586	11	86.2726	72.2179	14.0547	33.0543	dmr_age_m_neuron_25360	0	1	1	0	0	0	0	0	Hecw2	HECT, C2 and WW domain containing E3 ubiquitin protein ligase 2 (Hecw2), transcript variant 1, mRNA.	-
chr1	53940302	53940580	279	16	39.275	15.4993	23.7757	69.5568	dmr_age_m_neuron_8964	0	0	0	1	0	0	0	0	Hecw2	HECT, C2 and WW domain containing E3 ubiquitin protein ligase 2 (Hecw2), transcript variant 1, mRNA.	-
chr1	53992768	53992903	136	4	92.8713	77.4674	15.4039	11.736	dmr_age_m_neuron_57332	0	0	0	1	0	0	0	0	Hecw2	HECT, C2 and WW domain containing E3 ubiquitin protein ligase 2 (Hecw2), transcript variant 1, mRNA.	-
chr1	54020164	54020264	101	5	93.2645	77.8861	15.3783	16.1882	dmr_age_m_neuron_48578	0	0	0	1	0	0	0	0	Hecw2	HECT, C2 and WW domain containing E3 ubiquitin protein ligase 2 (Hecw2), transcript variant 1, mRNA.	-
chr1	54140801	54140910	110	4	94.1038	72.9772	21.1267	11.3654	dmr_age_m_neuron_58026	0	0	0	1	0	0	0	0	Hecw2	HECT, C2 and WW domain containing E3 ubiquitin protein ligase 2 (Hecw2), transcript variant 1, mRNA.	-
chr1	54208103	54208215	113	5	92.1496	77.039	15.1106	14.0099	dmr_age_m_neuron_52566	0	0	0	0	0	0	0	1
chr1	54213147	54213340	194	7	67.9164	90.1111	-22.1947	-34.4689	dmr_age_m_neuron_24144	0	0	0	0	0	0	0	1
chr1	54371066	54371328	263	21	89.7942	76.7934	13.0008	80.5134	dmr_age_m_neuron_6996	0	1	0	0	0	0	0	0	Ccdc150	coiled-coil domain containing 150 (Ccdc150), mRNA.	+
chr1	54430047	54430158	112	4	96.9661	79.1607	17.8054	14.2024	dmr_age_m_neuron_52219	0	0	0	1	0	0	0	0	Gtf3c3	general transcription factor IIIC, polypeptide 3 (Gtf3c3), mRNA.	-
chr1	54504063	54504312	250	4	62.9838	84.3112	-21.3274	-10.4793	dmr_age_m_neuron_59325	0	0	0	1	0	0	0	0	Pgap1	post-GPI attachment to proteins 1 (Pgap1), mRNA.	-
chr1	54546648	54546769	122	8	76.5203	97.0985	-20.5781	-29.481	dmr_age_m_neuron_28751	0	0	0	1	0	0	0	0	Pgap1	post-GPI attachment to proteins 1 (Pgap1), mRNA.	-
chr1	54793747	54794030	284	11	82.7243	63.0794	19.6449	45.1548	dmr_age_m_neuron_17133	0	0	0	1	0	0	0	0	Ankrd44	ankyrin repeat domain 44 (Ankrd44), mRNA.	-
chr1	54850230	54850449	220	16	86.1391	74.4339	11.7051	54.9848	dmr_age_m_neuron_12934	0	0	0	1	0	0	0	0	Ankrd44	ankyrin repeat domain 44 (Ankrd44), mRNA.	-
chr1	54868047	54868559	513	23	76.9655	62.2307	14.7347	97.634	dmr_age_m_neuron_4877	0	0	0	1	0	0	0	0	Ankrd44	ankyrin repeat domain 44 (Ankrd44), mRNA.	-
chr1	54877463	54877754	292	18	42.2122	27.619	14.5932	51.6745	dmr_age_m_neuron_14190	0	0	0	1	0	0	0	0	Ankrd44	ankyrin repeat domain 44 (Ankrd44), mRNA.	-
chr1	54930679	54930926	248	7	82.115	66.4929	15.6221	32.7269	dmr_age_m_neuron_25618	0	0	0	0	1	0	0	0	Ankrd44	ankyrin repeat domain 44 (Ankrd44), mRNA.	-
chr1	54960206	54960373	168	11	82.6987	68.5917	14.107	40.0461	dmr_age_m_neuron_20060	0	0	0	0	0	0	0	1
chr1	55033210	55033321	112	4	95.9014	82.5803	13.3212	12.9145	dmr_age_m_neuron_54811	0	0	0	0	1	0	0	0	Sf3b1	splicing factor 3b, subunit 1 (Sf3b1), mRNA.	-
chr1	55201545	55202254	710	32	85.3314	70.7743	14.5571	149.199	dmr_age_m_neuron_2130	0	0	1	1	0	0	0	0	Rftn2	raftlin family member 2 (Rftn2), mRNA.	-
chr1	55337740	55338457	718	7	95.4605	74.2126	21.2479	27.4407	dmr_age_m_neuron_30944	0	0	0	1	0	0	0	0	Boll	bol, boule-like (Drosophila) (Boll), transcript variant 1, mRNA.	-
chr1	55349398	55349539	142	6	94.9403	80.5207	14.4197	18.4307	dmr_age_m_neuron_44434	0	0	0	1	0	0	0	0	Boll	bol, boule-like (Drosophila) (Boll), transcript variant 1, mRNA.	-
chr1	55356006	55356171	166	4	83.0553	61.611	21.4442	11.6999	dmr_age_m_neuron_57389	0	0	0	1	0	0	0	0	Boll	bol, boule-like (Drosophila) (Boll), transcript variant 1, mRNA.	-
chr1	55586483	55586621	139	10	88.7324	73.167	15.5654	33.1185	dmr_age_m_neuron_25303	0	0	0	1	0	0	0	0	Plcl1	phospholipase C-like 1 (Plcl1), mRNA.	+
chr1	55607014	55607174	161	4	91.7132	67.2148	24.4985	12.8197	dmr_age_m_neuron_54990	0	0	0	1	0	0	0	0	Plcl1	phospholipase C-like 1 (Plcl1), mRNA.	+
chr1	55608551	55608829	279	10	89.7094	68.6882	21.0213	36.4477	dmr_age_m_neuron_22548	0	0	0	1	0	0	0	0	Plcl1	phospholipase C-like 1 (Plcl1), mRNA.	+
chr1	55641441	55641609	169	6	96.7609	80.8908	15.87	23.8931	dmr_age_m_neuron_35428	0	0	0	1	0	0	0	0	Plcl1	phospholipase C-like 1 (Plcl1), mRNA.	+
chr1	55650890	55651057	168	4	75.8526	58.9597	16.8929	11.5014	dmr_age_m_neuron_57748	0	0	0	1	0	0	0	0	Plcl1	phospholipase C-like 1 (Plcl1), mRNA.	+
chr1	55762492	55762741	250	14	69.0997	49.4035	19.6962	47.1976	dmr_age_m_neuron_16162	0	0	0	0	0	1	0	0	Plcl1	phospholipase C-like 1 (Plcl1), mRNA.	+
chr1	55763338	55763465	128	4	89.0875	59.5003	29.5872	14.1904	dmr_age_m_neuron_52246	0	0	0	0	0	1	0	0	Plcl1	phospholipase C-like 1 (Plcl1), mRNA.	+
chr1	55793742	55793996	255	9	63.3288	91.5662	-28.2374	-36.3916	dmr_age_m_neuron_22588	0	0	0	0	0	0	0	1
chr1	55795430	55795544	115	4	92.6127	75.4778	17.1349	13.168	dmr_age_m_neuron_54315	0	0	0	0	0	0	0	1
chr1	55865660	55866337	678	5	90.1129	66.2712	23.8417	19.8347	dmr_age_m_neuron_41726	0	0	0	0	0	0	0	1
chr1	55891965	55892406	442	16	90.3638	78.2541	12.1098	61.8295	dmr_age_m_neuron_10847	0	0	0	0	0	0	0	1
chr1	55972506	55972689	184	8	88.0819	69.8988	18.1832	27.1268	dmr_age_m_neuron_31304	0	1	0	0	0	0	0	0	9130227L01Rik	RIKEN cDNA 9130227L01 gene (9130227L01Rik), long non-coding RNA.	+
chr1	56228899	56229015	117	8	88.2499	67.1324	21.1174	30.0114	dmr_age_m_neuron_28192	0	0	0	0	0	0	0	1
chr1	56238502	56238854	353	12	94.5718	80.5442	14.0276	43.7475	dmr_age_m_neuron_17892	0	0	0	0	0	0	0	1
chr1	56312065	56312201	137	8	59.8749	83.1613	-23.2864	-30.0976	dmr_age_m_neuron_28119	0	0	0	0	0	0	0	1
chr1	56378379	56378568	190	8	90.1346	73.4147	16.7199	30.1116	dmr_age_m_neuron_28107	0	0	0	0	0	0	0	1
chr1	56411404	56411548	145	7	96.2839	82.7212	13.5627	22.0714	dmr_age_m_neuron_38054	0	0	0	0	0	0	0	1
chr1	56679032	56679236	205	6	96.5746	81.0965	15.4781	19.575	dmr_age_m_neuron_42202	0	0	0	0	0	0	0	1
chr1	56734467	56734663	197	5	92.5196	78.5969	13.9227	16.6372	dmr_age_m_neuron_47762	0	0	0	0	0	0	0	1
chr1	56812188	56812463	276	6	96.4506	75.0383	21.4123	17.2608	dmr_age_m_neuron_46619	0	0	0	1	0	0	0	0	Satb2	special AT-rich sequence binding protein 2 (Satb2), mRNA.	-
chr1	56844819	56845076	258	16	51.5536	38.9505	12.6031	49.0614	dmr_age_m_neuron_15309	0	0	0	1	0	0	0	0	Satb2	special AT-rich sequence binding protein 2 (Satb2), mRNA.	-
chr1	56906354	56906471	118	6	95.0234	76.2351	18.7883	22.4423	dmr_age_m_neuron_37509	0	0	0	1	0	0	0	0	Satb2	special AT-rich sequence binding protein 2 (Satb2), mRNA.	-
chr1	56927507	56927614	108	4	91.2538	71.427	19.8267	12.7364	dmr_age_m_neuron_55179	0	0	0	1	0	0	0	0	Satb2	special AT-rich sequence binding protein 2 (Satb2), mRNA.	-
chr1	57001181	57001646	466	17	90.2706	77.3461	12.9245	60.3212	dmr_age_m_neuron_11256	0	0	0	1	0	0	0	1
chr1	57011699	57011914	216	14	38.9486	24.91	14.0386	39.0967	dmr_age_m_neuron_20690	0	0	0	1	0	0	0	1
chr1	57034675	57034874	200	17	81.4862	67.123	14.3632	64.0157	dmr_age_m_neuron_10240	0	0	0	1	0	0	0	1
chr1	57107492	57107658	167	14	47.5991	60.5025	-12.9034	-44.6346	dmr_age_m_neuron_17423	0	0	0	0	0	0	0	1
chr1	57158310	57158469	160	6	51.6819	34.4642	17.2177	15.8844	dmr_age_m_neuron_49124	0	0	0	0	0	0	0	1
chr1	57412814	57413083	270	6	96.4858	81.4456	15.0402	18.6479	dmr_age_m_neuron_43985	0	1	0	1	1	0	0	0	9430016H08Rik	RIKEN cDNA 9430016H08 gene (9430016H08Rik), mRNA.	+
chr1	57412814	57413083	270	6	96.4858	81.4456	15.0402	18.6479	dmr_age_m_neuron_43985	0	1	0	1	1	0	0	0	Tyw5	tRNA-yW synthesizing protein 5 (Tyw5), transcript variant 1, mRNA.	-
chr1	57534130	57534307	178	7	92.7543	77.7436	15.0107	25.3702	dmr_age_m_neuron_33471	0	0	0	0	0	0	0	1
chr1	57543331	57543772	442	6	86.4379	67.4086	19.0293	18.0165	dmr_age_m_neuron_45234	0	0	0	0	0	0	0	1
chr1	57579039	57579400	362	8	49.227	28.7264	20.5006	24.7661	dmr_age_m_neuron_34255	0	0	0	0	0	0	0	1
chr1	57601117	57601255	139	4	81.9557	56.3198	25.6359	15.3566	dmr_age_m_neuron_50096	0	0	0	0	0	0	0	1
chr1	57603554	57603877	324	8	93.48	77.0821	16.3979	28.0586	dmr_age_m_neuron_30256	0	0	0	0	0	0	0	1
chr1	57612698	57612884	187	8	77.9277	62.3395	15.5882	21.3824	dmr_age_m_neuron_39126	0	0	0	0	0	0	0	1
chr1	57613122	57613564	443	25	38.245	25.8705	12.3745	81.1513	dmr_age_m_neuron_6899	0	0	0	0	0	0	0	1
chr1	57644195	57644588	394	4	74.2556	50.563	23.6925	13.3242	dmr_age_m_neuron_53971	0	0	0	0	0	0	0	1
chr1	57662569	57662680	112	5	74.3187	88.6014	-14.2827	-13.3629	dmr_age_m_neuron_53883	0	0	0	0	0	0	0	1
chr1	57676581	57677447	867	4	87.3862	65.2328	22.1535	12.6068	dmr_age_m_neuron_55443	0	0	0	0	0	0	0	1
chr1	57688194	57688417	224	5	73.2967	57.7509	15.5457	12.3236	dmr_age_m_neuron_56050	0	0	0	0	0	0	0	1
chr1	57824965	57825410	446	29	76.6075	62.9116	13.6958	118.341	dmr_age_m_neuron_3327	0	0	0	1	0	0	0	1
chr1	57857942	57858086	145	10	89.0333	75.8581	13.1752	29.7677	dmr_age_m_neuron_28454	0	0	0	1	0	0	0	0	Spats2l	spermatogenesis associated, serine-rich 2-like (Spats2l), transcript variant 2, mRNA.	+
chr1	58182967	58183210	244	6	94.7164	76.5175	18.1989	19.5735	dmr_age_m_neuron_42204	0	0	0	1	0	0	0	0	Aox3	aldehyde oxidase 3 (Aox3), mRNA.	+
chr1	58265040	58265436	397	12	91.6367	78.4257	13.211	44.4656	dmr_age_m_neuron_17509	0	0	1	1	0	0	0	0	Aox4	aldehyde oxidase 4 (Aox4), mRNA.	+
chr1	58269789	58269963	175	14	86.7605	74.7533	12.0073	49.5139	dmr_age_m_neuron_15105	0	1	0	1	1	0	0	0	Aox4	aldehyde oxidase 4 (Aox4), mRNA.	+
chr1	58269789	58269963	175	14	86.7605	74.7533	12.0073	49.5139	dmr_age_m_neuron_15105	0	1	0	1	1	0	0	0	Aox2	aldehyde oxidase 2 (Aox2), mRNA.	+
chr1	58289826	58290285	460	29	48.5837	34.9506	13.6331	106.969	dmr_age_m_neuron_4069	0	0	1	1	0	0	0	0	Aox2	aldehyde oxidase 2 (Aox2), mRNA.	+
chr1	58301246	58301480	235	10	87.1632	73.2713	13.8919	33.1922	dmr_age_m_neuron_25236	0	0	0	1	0	0	0	0	Aox2	aldehyde oxidase 2 (Aox2), mRNA.	+
chr1	58387711	58387902	192	9	95.2439	82.8705	12.3734	29.4727	dmr_age_m_neuron_28761	0	0	0	0	1	1	0	0	Aox2	aldehyde oxidase 2 (Aox2), mRNA.	+
chr1	58387711	58387902	192	9	95.2439	82.8705	12.3734	29.4727	dmr_age_m_neuron_28761	0	0	0	0	1	1	0	0	Bzw1	basic leucine zipper and W2 domains 1 (Bzw1), mRNA.	+
chr1	58414385	58414575	191	10	78.8997	94.6331	-15.7333	-34.6979	dmr_age_m_neuron_23963	0	1	1	1	0	1	0	0	Bzw1	basic leucine zipper and W2 domains 1 (Bzw1), mRNA.	+
chr1	58414385	58414575	191	10	78.8997	94.6331	-15.7333	-34.6979	dmr_age_m_neuron_23963	0	1	1	1	0	1	0	0	Clk1	CDC-like kinase 1 (Clk1), transcript variant 1, mRNA.	-
chr1	58550892	58552290	1399	14	69.4469	92.7575	-23.3106	-45.1165	dmr_age_m_neuron_17157	0	0	1	1	0	0	0	0	Fam126b	family with sequence similarity 126, member B (Fam126b), transcript variant 1, mRNA.	-
chr1	58594174	58594475	302	17	91.7795	80.4816	11.2979	61.1956	dmr_age_m_neuron_10988	0	1	0	1	1	0	0	0	Ndufb3	NADH dehydrogenase (ubiquinone) 1 beta subcomplex 3 (Ndufb3), mRNA.	+
chr1	58594174	58594475	302	17	91.7795	80.4816	11.2979	61.1956	dmr_age_m_neuron_10988	0	1	0	1	1	0	0	0	Fam126b	family with sequence similarity 126, member B (Fam126b), transcript variant 1, mRNA.	-
chr1	58631170	58631352	183	6	89.6265	74.7301	14.8964	19.2313	dmr_age_m_neuron_42873	0	0	0	1	0	0	0	1
chr1	58784804	58784912	109	4	93.2096	73.7437	19.4659	11.8088	dmr_age_m_neuron_57182	0	0	0	0	0	0	0	1
chr1	59004712	59004880	169	6	87.3941	64.4732	22.9209	18.3327	dmr_age_m_neuron_44610	1	0	0	0	0	1	0	0	Stradb	STE20-related kinase adaptor beta (Stradb), mRNA.	+
chr1	59004712	59004880	169	6	87.3941	64.4732	22.9209	18.3327	dmr_age_m_neuron_44610	1	0	0	0	0	1	0	0	Als2cr11b	SubName: Full=Putative uncharacterized protein ; Flags: Fragment;	-
chr1	59194428	59194602	175	8	86.042	70.2555	15.7865	24.577	dmr_age_m_neuron_34521	0	0	0	1	0	0	0	0	Als2	amyotrophic lateral sclerosis 2 (juvenile) (Als2), transcript variant 1, mRNA.	-
chr1	59269391	59269583	193	14	83.5641	68.2559	15.3082	59.6021	dmr_age_m_neuron_11461	0	0	0	1	0	0	0	0	Cdk15	cyclin-dependent kinase 15 (Cdk15), mRNA.	+
chr1	59298697	59298911	215	7	85.5932	72.3866	13.2066	22.766	dmr_age_m_neuron_37023	0	0	0	1	0	0	0	0	Cdk15	cyclin-dependent kinase 15 (Cdk15), mRNA.	+
chr1	59321596	59321711	116	5	80.4214	68.8728	11.5486	14.7721	dmr_age_m_neuron_51170	0	0	0	1	0	0	0	0	Cdk15	cyclin-dependent kinase 15 (Cdk15), mRNA.	+
chr1	59422471	59422724	254	12	82.7606	66.654	16.1066	44.7637	dmr_age_m_neuron_17360	0	0	0	0	0	0	0	1
chr1	59579917	59580362	446	14	80.9055	66.3987	14.5068	49.8818	dmr_age_m_neuron_14943	0	0	0	1	0	0	0	0	Gm973	predicted gene 973 (Gm973), mRNA.	+
chr1	59646582	59646825	244	4	96.3819	78.6573	17.7246	13.0347	dmr_age_m_neuron_54581	0	0	1	0	0	0	0	0	Sumo1	small ubiquitin-like modifier 1 (Sumo1), mRNA.	-
chr1	59682047	59682196	150	4	53.5278	76.5716	-23.0437	-12.1046	dmr_age_m_neuron_56529	1	0	0	0	0	0	0	0	Nop58	NOP58 ribonucleoprotein (Nop58), mRNA.	+
chr1	59682047	59682196	150	4	53.5278	76.5716	-23.0437	-12.1046	dmr_age_m_neuron_56529	1	0	0	0	0	0	0	0	Snord70	small nucleolar RNA, C/D box 70 (Snord70), small nucleolar RNA.	+
chr1	59789216	59789337	122	5	46.3272	34.2745	12.0527	14.2721	dmr_age_m_neuron_52078	0	0	0	1	0	0	0	0	Bmpr2	bone morphogenetic protein receptor, type II (serine/threonine kinase) (Bmpr2), mRNA.	+
chr1	59883708	59883958	251	5	14.9565	36.1578	-21.2013	-12.9271	dmr_age_m_neuron_54785	0	0	0	0	0	1	0	0	Bmpr2	bone morphogenetic protein receptor, type II (serine/threonine kinase) (Bmpr2), mRNA.	+
chr1	59887042	59887597	556	11	38.3604	49.18	-10.8196	-19.3298	dmr_age_m_neuron_42695	0	0	1	0	0	1	0	0	Bmpr2	bone morphogenetic protein receptor, type II (serine/threonine kinase) (Bmpr2), mRNA.	+
chr1	59953954	59954157	204	4	97.5626	79.0247	18.5379	12.6209	dmr_age_m_neuron_55414	0	0	0	1	0	0	0	0	Fam117b	family with sequence similarity 117, member B (Fam117b), mRNA.	+
chr1	60044119	60044243	125	8	77.4531	62.541	14.9121	25.9635	dmr_age_m_neuron_32735	1	0	0	0	0	0	0	0	Ica1l	islet cell autoantigen 1-like (Ica1l), transcript variant 1, mRNA.	-
chr1	60545395	60545535	141	5	90.7964	76.4953	14.301	19.9277	dmr_age_m_neuron_41558	0	0	0	1	0	0	0	0	Raph1	Ras association (RalGDS/AF-6) and pleckstrin homology domains 1 (Raph1), mRNA.	-
chr1	60600023	60600139	117	6	74.3312	92.9385	-18.6073	-13.1014	dmr_age_m_neuron_54438	0	0	0	0	0	0	0	1
chr1	60621067	60621252	186	8	80.706	97.7529	-17.0469	-28.924	dmr_age_m_neuron_29348	0	0	0	0	0	0	0	1
chr1	60623466	60623701	236	5	91.979	74.8033	17.1757	16.6793	dmr_age_m_neuron_47670	0	0	0	0	0	0	0	1
chr1	60646895	60647086	192	7	91.9802	77.6365	14.3437	23.3802	dmr_age_m_neuron_36135	0	0	0	0	0	0	0	1
chr1	60667712	60668068	357	10	49.0951	26.1623	22.9328	39.1404	dmr_age_m_neuron_20656	0	0	0	0	0	0	0	1
chr1	61129770	61130249	480	7	87.1239	62.2922	24.8317	26.7374	dmr_age_m_neuron_31752	0	0	0	0	0	0	0	1
chr1	61166996	61167101	106	4	77.0699	90.5278	-13.4579	-14.0565	dmr_age_m_neuron_52474	0	0	0	0	0	0	0	1
chr1	61220703	61220812	110	4	92.0529	78.365	13.6879	11.9179	dmr_age_m_neuron_56933	0	0	0	0	0	0	0	1
chr1	61616747	61617017	271	12	94.4118	80.6082	13.8036	42.8597	dmr_age_m_neuron_18369	0	0	1	0	0	0	0	1
chr1	61638044	61638245	202	10	89.3489	78.3442	11.0047	33.5221	dmr_age_m_neuron_24951	1	0	0	0	0	0	0	0	Pard3b	par-3 family cell polarity regulator beta (Pard3b), mRNA.	+
chr1	61650700	61651105	406	5	95.9312	72.9054	23.0258	17.1273	dmr_age_m_neuron_46861	0	0	0	1	0	0	0	0	Pard3b	par-3 family cell polarity regulator beta (Pard3b), mRNA.	+
chr1	61691927	61692344	418	14	81.1251	67.4612	13.6639	41.7994	dmr_age_m_neuron_18989	0	0	0	1	0	0	0	0	Pard3b	par-3 family cell polarity regulator beta (Pard3b), mRNA.	+
chr1	61745875	61746690	816	5	79.2509	85.3497	-6.09873	3.73275	dmr_age_m_neuron_60989	0	0	0	1	0	0	0	0	Pard3b	par-3 family cell polarity regulator beta (Pard3b), mRNA.	+
chr1	61794697	61794856	160	6	52.366	83.0754	-30.7094	-22.1763	dmr_age_m_neuron_37880	1	1	0	1	0	0	0	0	Pard3b	par-3 family cell polarity regulator beta (Pard3b), mRNA.	+
chr1	61794697	61794856	160	6	52.366	83.0754	-30.7094	-22.1763	dmr_age_m_neuron_37880	1	1	0	1	0	0	0	0	AK050953	9 days embryo whole body cDNA, RIKEN full-length enriched library, clone:D030043H03 product:unclassifiable, full insert sequence.	+
chr1	61794697	61794856	160	6	52.366	83.0754	-30.7094	-22.1763	dmr_age_m_neuron_37880	1	1	0	1	0	0	0	0	AK015421	adult male testis cDNA, RIKEN full-length enriched library, clone:4930448K12 product:unclassifiable, full insert sequence.	-
chr1	61810772	61810968	197	11	96.0973	82.7745	13.3228	42.4765	dmr_age_m_neuron_18583	0	0	0	1	0	0	0	0	Pard3b	par-3 family cell polarity regulator beta (Pard3b), mRNA.	+
chr1	61810772	61810968	197	11	96.0973	82.7745	13.3228	42.4765	dmr_age_m_neuron_18583	0	0	0	1	0	0	0	0	AK015421	adult male testis cDNA, RIKEN full-length enriched library, clone:4930448K12 product:unclassifiable, full insert sequence.	-
chr1	61822335	61824077	1743	4	96.7	76.8123	19.8877	15.3313	dmr_age_m_neuron_50135	0	0	0	1	0	0	0	0	Pard3b	par-3 family cell polarity regulator beta (Pard3b), mRNA.	+
chr1	61822335	61824077	1743	4	96.7	76.8123	19.8877	15.3313	dmr_age_m_neuron_50135	0	0	0	1	0	0	0	0	AK015421	adult male testis cDNA, RIKEN full-length enriched library, clone:4930448K12 product:unclassifiable, full insert sequence.	-
chr1	61935905	61936053	149	6	76.9142	53.6463	23.2679	20.3199	dmr_age_m_neuron_40907	0	0	0	1	0	0	0	0	Pard3b	par-3 family cell polarity regulator beta (Pard3b), mRNA.	+
chr1	61942469	61942618	150	7	90.0769	77.2522	12.8247	26.5434	dmr_age_m_neuron_31997	0	0	0	1	0	0	0	0	Pard3b	par-3 family cell polarity regulator beta (Pard3b), mRNA.	+
chr1	61968109	61968276	168	8	82.6852	64.5502	18.1349	23.335	dmr_age_m_neuron_36198	0	0	0	1	0	0	0	0	Pard3b	par-3 family cell polarity regulator beta (Pard3b), mRNA.	+
chr1	62087434	62087844	411	22	73.3103	55.2479	18.0624	92.4294	dmr_age_m_neuron_5427	0	0	0	1	0	0	0	0	Pard3b	par-3 family cell polarity regulator beta (Pard3b), mRNA.	+
chr1	62181865	62182106	242	14	67.0104	41.72	25.2904	58.0108	dmr_age_m_neuron_11953	0	0	0	1	0	0	0	0	Pard3b	par-3 family cell polarity regulator beta (Pard3b), mRNA.	+
chr1	62374872	62375134	263	12	85.8258	73.5431	12.2827	30.6164	dmr_age_m_neuron_27616	0	0	0	1	0	0	0	0	Pard3b	par-3 family cell polarity regulator beta (Pard3b), mRNA.	+
chr1	62429451	62430192	742	36	78.2374	63.6291	14.6082	146.951	dmr_age_m_neuron_2196	0	0	0	1	0	0	0	0	Pard3b	par-3 family cell polarity regulator beta (Pard3b), mRNA.	+
chr1	62487670	62487795	126	5	58.8686	87.9326	-29.0639	-21.1564	dmr_age_m_neuron_39501	0	0	0	1	0	0	0	0	Pard3b	par-3 family cell polarity regulator beta (Pard3b), mRNA.	+
chr1	62655136	62655432	297	19	69.8404	56.5311	13.3093	64.9985	dmr_age_m_neuron_9987	0	0	0	0	0	0	0	1
chr1	62682398	62682621	224	10	71.151	58.5714	12.5796	31.5921	dmr_age_m_neuron_26646	0	0	0	0	0	0	0	1
chr1	62701041	62701160	120	6	42.1856	21.0477	21.138	18.181	dmr_age_m_neuron_44919	1	0	0	0	0	0	0	0	Nrp2	neuropilin 2 (Nrp2), transcript variant 1, mRNA.	+
chr1	62740319	62740456	138	4	91.0338	74.1479	16.8859	15.1247	dmr_age_m_neuron_50543	0	0	0	1	0	0	0	0	Nrp2	neuropilin 2 (Nrp2), transcript variant 1, mRNA.	+
chr1	62742017	62742125	109	9	78.4251	66.3286	12.0965	26.4465	dmr_age_m_neuron_32114	0	0	0	1	0	0	0	0	Nrp2	neuropilin 2 (Nrp2), transcript variant 1, mRNA.	+
chr1	62777148	62777397	250	14	42.1059	58.7878	-16.6818	-52.0014	dmr_age_m_neuron_14068	0	0	0	1	0	0	0	0	Nrp2	neuropilin 2 (Nrp2), transcript variant 1, mRNA.	+
chr1	62860017	62860159	143	7	74.1649	58.9718	15.193	18.8109	dmr_age_m_neuron_43684	0	0	0	0	0	0	0	1
chr1	62873396	62873628	233	4	92.3857	76.9588	15.4269	11.6171	dmr_age_m_neuron_57555	0	0	0	0	0	0	0	1
chr1	63050445	63050802	358	5	89.2793	73.6562	15.623	22.0849	dmr_age_m_neuron_38029	0	1	1	0	0	0	0	0	Ino80d	INO80 complex subunit D (Ino80d), transcript variant 1, mRNA.	-
chr1	63110555	63111059	505	11	77.6726	60.269	17.4036	38.8796	dmr_age_m_neuron_20817	0	0	0	1	1	0	0	0	Ino80dos	INO80 complex subunit D, opposite strand (Ino80dos), transcript variant 1, long non-coding RNA.	+
chr1	63110555	63111059	505	11	77.6726	60.269	17.4036	38.8796	dmr_age_m_neuron_20817	0	0	0	1	1	0	0	0	Ino80d	INO80 complex subunit D (Ino80d), transcript variant 1, mRNA.	-
chr1	63190930	63191087	158	14	69.2886	53.3294	15.9592	48.7636	dmr_age_m_neuron_15433	0	0	0	1	1	0	0	0	Zdbf2	zinc finger, DBF-type containing 2 (Zdbf2), transcript variant 4, mRNA.	+
chr1	63190930	63191087	158	14	69.2886	53.3294	15.9592	48.7636	dmr_age_m_neuron_15433	0	0	0	1	1	0	0	0	Gpr1	G protein-coupled receptor 1 (Gpr1), mRNA.	-
chr1	63211460	63211743	284	8	82.5536	68.2266	14.327	22.9025	dmr_age_m_neuron_36832	1	0	1	1	0	0	0	0	Zdbf2	zinc finger, DBF-type containing 2 (Zdbf2), transcript variant 4, mRNA.	+
chr1	63211460	63211743	284	8	82.5536	68.2266	14.327	22.9025	dmr_age_m_neuron_36832	1	0	1	1	0	0	0	0	Gpr1	G protein-coupled receptor 1 (Gpr1), mRNA.	-
chr1	63249820	63249985	166	9	50.4768	35.6585	14.8183	27.4131	dmr_age_m_neuron_30976	0	0	0	0	0	0	0	0	Zdbf2	zinc finger, DBF-type containing 2 (Zdbf2), transcript variant 4, mRNA.	+
chr1	63263272	63263509	238	9	61.6169	47.5225	14.0944	28.936	dmr_age_m_neuron_29337	0	0	0	0	0	0	0	0	Zdbf2	zinc finger, DBF-type containing 2 (Zdbf2), transcript variant 4, mRNA.	+
chr1	63264506	63264797	292	32	58.8806	46.1781	12.7025	135.522	dmr_age_m_neuron_2560	0	0	0	0	0	0	0	0	Zdbf2	zinc finger, DBF-type containing 2 (Zdbf2), transcript variant 4, mRNA.	+
chr1	63267929	63268360	432	36	53.7206	40.6297	13.0909	134.237	dmr_age_m_neuron_2617	0	0	0	1	0	0	0	0	Zdbf2	zinc finger, DBF-type containing 2 (Zdbf2), transcript variant 4, mRNA.	+
chr1	63276990	63277142	153	10	46.9912	30.0637	16.9275	28.7399	dmr_age_m_neuron_29531	0	0	0	1	0	0	0	0	Zdbf2	zinc finger, DBF-type containing 2 (Zdbf2), transcript variant 4, mRNA.	+
chr1	63664704	63664917	214	24	88.2987	76.7773	11.5214	99.1988	dmr_age_m_neuron_4712	0	0	1	1	0	0	0	0	Dytn	dystrotelin (Dytn), mRNA.	-
chr1	63893817	63893992	176	5	95.7894	83.065	12.7244	16.1897	dmr_age_m_neuron_48575	0	0	0	0	0	0	0	1
chr1	63943086	63943188	103	5	82.0272	66.8526	15.1746	14.2743	dmr_age_m_neuron_52076	0	0	0	0	0	0	0	1
chr1	63967152	63967286	135	6	97.8501	85.4889	12.3612	19.8104	dmr_age_m_neuron_41772	1	1	0	1	0	0	0	0	Gm13749	predicted gene 13749 (Gm13749), long non-coding RNA.	+
chr1	64061257	64061467	211	6	71.1407	53.3112	17.8295	18.3868	dmr_age_m_neuron_44506	0	0	0	1	0	0	0	0	Klf7	Kruppel-like factor 7 (ubiquitous) (Klf7), mRNA.	-
chr1	64065326	64065759	434	12	90.7142	75.1145	15.5997	43.92	dmr_age_m_neuron_17806	0	0	0	1	0	0	0	0	Klf7	Kruppel-like factor 7 (ubiquitous) (Klf7), mRNA.	-
chr1	64065886	64065996	111	8	83.5806	69.8617	13.7189	24.0693	dmr_age_m_neuron_35205	0	0	0	1	0	0	0	0	Klf7	Kruppel-like factor 7 (ubiquitous) (Klf7), mRNA.	-
chr1	64138271	64138630	360	14	83.9744	69.956	14.0184	48.9592	dmr_age_m_neuron_15355	0	0	0	0	0	0	0	1
chr1	64174123	64174324	202	14	23.0594	39.7767	-16.7173	-44.3103	dmr_age_m_neuron_17589	0	0	0	0	0	0	0	1
chr1	64191612	64191848	237	5	74.0437	61.1372	12.9065	14.4322	dmr_age_m_neuron_51785	0	0	0	1	0	0	0	1
chr1	64210148	64210381	234	6	85.66	56.3433	29.3167	26.9474	dmr_age_m_neuron_31504	0	0	0	1	0	0	0	1
chr1	64214035	64214201	167	5	91.3119	74.3689	16.943	15.5801	dmr_age_m_neuron_49695	0	0	0	1	0	0	0	1
chr1	64255677	64255924	248	14	51.7015	38.3261	13.3754	44.8519	dmr_age_m_neuron_17320	0	0	0	1	0	0	0	1
chr1	64367440	64367987	548	18	91.2777	74.285	16.9926	76.0842	dmr_age_m_neuron_7719	0	0	0	0	0	0	0	1
chr1	64439972	64440175	204	6	87.8995	72.6479	15.2517	19.4844	dmr_age_m_neuron_42380	0	0	0	0	0	0	0	1
chr1	64541466	64542025	560	4	82.4787	59.5155	22.9632	11.6492	dmr_age_m_neuron_57500	0	0	0	1	0	0	0	0	Creb1	cAMP responsive element binding protein 1 (Creb1), transcript variant B, mRNA.	+
chr1	64582897	64583009	113	7	73.9771	86.3193	-12.3422	-21.4457	dmr_age_m_neuron_39019	0	0	0	1	0	0	0	0	Creb1	cAMP responsive element binding protein 1 (Creb1), transcript variant B, mRNA.	+
chr1	64645651	64645897	247	12	80.8438	62.8226	18.0212	50.7619	dmr_age_m_neuron_14554	0	0	0	0	0	0	0	1
chr1	64666321	64666559	239	8	94.4166	81.5986	12.818	26.1572	dmr_age_m_neuron_32499	0	0	0	0	0	0	0	1
chr1	64733048	64733251	204	8	58.7371	41.4176	17.3195	27.1502	dmr_age_m_neuron_31280	0	1	1	0	0	1	0	0	Ccnyl1	cyclin Y-like 1 (Ccnyl1), mRNA.	+
chr1	64733048	64733251	204	8	58.7371	41.4176	17.3195	27.1502	dmr_age_m_neuron_31280	0	1	1	0	0	1	0	0	Fzd5	frizzled class receptor 5 (Fzd5), transcript variant 1, mRNA.	-
chr1	64735227	64735671	445	40	26.0699	17.0698	9.00015	161.236	dmr_age_m_neuron_1842	1	0	1	0	0	1	1	0	Ccnyl1	cyclin Y-like 1 (Ccnyl1), mRNA.	+
chr1	64735227	64735671	445	40	26.0699	17.0698	9.00015	161.236	dmr_age_m_neuron_1842	1	0	1	0	0	1	1	0	Fzd5	frizzled class receptor 5 (Fzd5), transcript variant 1, mRNA.	-
chr1	64867984	64868210	227	11	81.6149	67.2198	14.3951	37.0301	dmr_age_m_neuron_22090	0	0	0	1	0	0	0	0	Plekhm3	pleckstrin homology domain containing, family M, member 3 (Plekhm3), mRNA.	-
chr1	65213599	65213753	155	6	94.3618	74.4803	19.8815	20.4366	dmr_age_m_neuron_40698	0	0	0	1	0	0	0	0	Pikfyve	phosphoinositide kinase, FYVE finger containing (Pikfyve), transcript variant 1, mRNA.	+
chr1	65365495	65365878	384	6	90.7909	75.5172	15.2736	16.3184	dmr_age_m_neuron_48347	0	0	0	1	0	0	0	0	Pth2r	parathyroid hormone 2 receptor (Pth2r), mRNA.	+
chr1	65466609	65466858	250	7	87.788	74.7584	13.0296	21.1852	dmr_age_m_neuron_39450	0	0	0	0	0	0	0	1
chr1	65520197	65520477	281	12	90.4069	74.9315	15.4754	51.2951	dmr_age_m_neuron_14345	0	0	0	0	0	0	0	1
chr1	65585032	65586572	1541	4	97.3924	77.7823	19.6101	13.1371	dmr_age_m_neuron_54369	0	0	0	0	0	0	0	1
chr1	65679437	65681978	2542	4	96.0784	56.5234	39.555	18.1434	dmr_age_m_neuron_44990	0	0	0	0	0	0	0	1
chr1	65825216	65825576	361	6	53.5524	29.0265	24.5259	16.0816	dmr_age_m_neuron_48761	0	0	0	0	0	0	0	1
chr1	65896748	65897147	400	5	91.8412	68.9156	22.9256	14.8068	dmr_age_m_neuron_51102	0	0	0	0	0	0	0	1
chr1	65913346	65913587	242	4	94.1457	72.3243	21.8215	11.9913	dmr_age_m_neuron_56781	0	0	0	0	0	0	0	1
chr1	66344883	66345107	225	9	73.4892	56.9188	16.5704	26.6898	dmr_age_m_neuron_31822	0	0	0	1	0	0	0	0	Map2	microtubule-associated protein 2 (Map2), transcript variant 3, mRNA.	+
chr1	66482051	66482439	389	7	65.9458	44.4995	21.4462	20.9232	dmr_age_m_neuron_39871	0	0	0	1	0	0	0	0	Unc80	unc-80, NALCN activator (Unc80), mRNA.	+
chr1	66498646	66498903	258	7	73.5532	88.8644	-15.3112	-22.8097	dmr_age_m_neuron_36960	0	0	0	1	0	0	0	0	Unc80	unc-80, NALCN activator (Unc80), mRNA.	+
chr1	66657463	66657590	128	6	72.4365	55.3781	17.0585	19.4504	dmr_age_m_neuron_42454	0	0	0	1	0	0	0	0	Unc80	unc-80, NALCN activator (Unc80), mRNA.	+
chr1	66714699	66714860	162	4	97.4138	80.3812	17.0326	12.7517	dmr_age_m_neuron_55144	0	0	1	1	1	1	0	0	Rpe	ribulose-5-phosphate-3-epimerase (Rpe), transcript variant 2, mRNA.	+
chr1	66714699	66714860	162	4	97.4138	80.3812	17.0326	12.7517	dmr_age_m_neuron_55144	0	0	1	1	1	1	0	0	AK052126	12 days embryo eyeball cDNA, RIKEN full-length enriched library, clone:D230048P14 product:unclassifiable, full insert sequence.	+
chr1	66714699	66714860	162	4	97.4138	80.3812	17.0326	12.7517	dmr_age_m_neuron_55144	0	0	1	1	1	1	0	0	Kansl1l	KAT8 regulatory NSL complex subunit 1-like (Kansl1l), transcript variant 1, mRNA.	-
chr1	66718678	66718915	238	6	96.6243	78.8946	17.7297	20.3883	dmr_age_m_neuron_40784	0	1	1	0	1	0	0	0	Rpe	ribulose-5-phosphate-3-epimerase (Rpe), transcript variant 2, mRNA.	+
chr1	66718678	66718915	238	6	96.6243	78.8946	17.7297	20.3883	dmr_age_m_neuron_40784	0	1	1	0	1	0	0	0	AK052126	12 days embryo eyeball cDNA, RIKEN full-length enriched library, clone:D230048P14 product:unclassifiable, full insert sequence.	+
chr1	66718678	66718915	238	6	96.6243	78.8946	17.7297	20.3883	dmr_age_m_neuron_40784	0	1	1	0	1	0	0	0	Kansl1l	KAT8 regulatory NSL complex subunit 1-like (Kansl1l), transcript variant 1, mRNA.	-
chr1	66864193	66864333	141	6	76.2043	60.8533	15.351	24.5609	dmr_age_m_neuron_34544	1	0	0	0	0	0	0	0	Acadl	acyl-Coenzyme A dehydrogenase, long-chain (Acadl), mRNA.	-
chr1	66985289	66985570	282	14	79.9449	64.475	15.4699	45.3058	dmr_age_m_neuron_17055	0	0	0	0	0	0	0	1
chr1	67068886	67069330	445	8	86.2946	64.0378	22.2568	27.9943	dmr_age_m_neuron_30339	0	0	0	0	0	0	0	1
chr1	67223896	67224129	234	18	64.3102	41.5866	22.7236	57.5841	dmr_age_m_neuron_12080	0	0	0	1	0	0	0	0	Cps1	carbamoyl-phosphate synthetase 1 (Cps1), mRNA.	+
chr1	67235606	67235733	128	10	43.4761	26.8275	16.6486	27.5206	dmr_age_m_neuron_30852	0	0	0	0	0	1	0	0	Cps1	carbamoyl-phosphate synthetase 1 (Cps1), mRNA.	+
chr1	67377159	67377449	291	4	95.6629	79.1969	16.4659	13.0257	dmr_age_m_neuron_54599	0	0	0	0	0	0	0	1
chr1	67443279	67444019	741	4	92.4007	75.9225	16.4782	11.6949	dmr_age_m_neuron_57401	0	0	0	0	0	0	0	1
chr1	67514554	67514669	116	5	77.9599	93.5016	-15.5417	-13.9806	dmr_age_m_neuron_52626	0	0	0	0	0	0	0	1
chr1	67562818	67563256	439	10	88.2661	70.1142	18.1519	33.7314	dmr_age_m_neuron_24762	0	0	0	0	0	0	0	1
chr1	67566128	67566513	386	12	90.306	74.8436	15.4624	40.0695	dmr_age_m_neuron_20044	0	0	0	0	0	0	0	1
chr1	67576215	67576316	102	5	43.3151	64.3453	-21.0302	-13.6141	dmr_age_m_neuron_53353	0	0	0	0	0	0	0	1
chr1	67765022	67765258	237	7	82.65	61.3766	21.2734	22.8099	dmr_age_m_neuron_36959	0	0	0	0	0	0	0	1
chr1	67824778	67824917	140	5	65.1156	88.4208	-23.3053	-19.8699	dmr_age_m_neuron_41650	0	0	0	0	0	0	0	1
chr1	67858648	67858895	248	7	93.3049	81.5213	11.7836	21.3339	dmr_age_m_neuron_39221	0	0	0	0	0	0	0	1
chr1	67859875	67860008	134	4	96.0112	75.1546	20.8566	12.7482	dmr_age_m_neuron_55151	0	0	0	0	0	0	0	1
chr1	67939688	67939811	124	6	86.852	62.4342	24.4178	18.8722	dmr_age_m_neuron_43574	0	0	0	0	0	0	0	1
chr1	68024986	68025139	154	5	84.0773	68.6474	15.4299	12.3921	dmr_age_m_neuron_55907	0	0	0	1	0	1	0	0	Erbb4	erb-b2 receptor tyrosine kinase 4 (Erbb4), mRNA.	-
chr1	68246932	68247137	206	10	68.3576	44.8923	23.4653	31.8054	dmr_age_m_neuron_26434	0	0	0	1	0	0	0	0	Erbb4	erb-b2 receptor tyrosine kinase 4 (Erbb4), mRNA.	-
chr1	68300767	68301328	562	6	90.3472	70.0863	20.2609	23.1279	dmr_age_m_neuron_36527	0	0	0	1	0	0	0	0	Erbb4	erb-b2 receptor tyrosine kinase 4 (Erbb4), mRNA.	-
chr1	68380776	68380898	123	5	77.0389	89.5265	-12.4876	-18.4728	dmr_age_m_neuron_44340	0	0	0	1	0	0	0	0	Erbb4	erb-b2 receptor tyrosine kinase 4 (Erbb4), mRNA.	-
chr1	68415567	68417732	2166	5	90.9739	67.0065	23.9674	14.5469	dmr_age_m_neuron_51571	0	0	0	1	0	0	0	0	Erbb4	erb-b2 receptor tyrosine kinase 4 (Erbb4), mRNA.	-
chr1	68861010	68861214	205	7	89.865	73.5004	16.3645	19.0861	dmr_age_m_neuron_43171	0	0	0	1	0	0	0	0	Erbb4	erb-b2 receptor tyrosine kinase 4 (Erbb4), mRNA.	-
chr1	69045465	69045634	170	8	95.2444	72.6429	22.6014	31.943	dmr_age_m_neuron_26302	0	0	0	1	0	0	0	0	Erbb4	erb-b2 receptor tyrosine kinase 4 (Erbb4), mRNA.	-
chr1	69152037	69152529	493	5	93.4575	76.8422	16.6153	14.1837	dmr_age_m_neuron_52256	0	0	0	0	0	0	0	1
chr1	69206629	69206737	109	5	89.9877	78.8336	11.1541	14.5264	dmr_age_m_neuron_51610	0	0	0	0	0	0	0	1
chr1	69296301	69296455	155	8	89.9445	75.1904	14.7541	24.9657	dmr_age_m_neuron_34001	0	0	0	0	0	0	0	1
chr1	69299175	69299568	394	4	56.2728	83.2867	-27.0139	-9.761	dmr_age_m_neuron_59810	0	0	0	0	0	0	0	1
chr1	69326836	69327114	279	11	81.1146	62.3063	18.8083	24.2805	dmr_age_m_neuron_34922	0	0	0	0	0	0	0	1
chr1	69469529	69469653	125	8	94.5697	80.9467	13.623	27.3269	dmr_age_m_neuron_31067	0	0	0	0	0	0	0	1
chr1	69504042	69504185	144	5	67.9757	85.1845	-17.2087	-16.6555	dmr_age_m_neuron_47731	0	0	0	0	0	0	0	1
chr1	69590740	69590915	176	4	92.5074	76.9792	15.5282	12.4409	dmr_age_m_neuron_55816	0	0	0	1	0	0	0	0	Ikzf2	IKAROS family zinc finger 2 (Ikzf2), mRNA.	-
chr1	69594897	69595069	173	6	95.1859	80.4281	14.7578	22.0704	dmr_age_m_neuron_38059	0	0	1	1	0	0	0	0	Ikzf2	IKAROS family zinc finger 2 (Ikzf2), mRNA.	-
chr1	69649686	69649977	292	12	91.1972	75.7113	15.486	38.8357	dmr_age_m_neuron_20854	0	0	0	1	0	0	0	0	Ikzf2	IKAROS family zinc finger 2 (Ikzf2), mRNA.	-
chr1	69677142	69677454	313	7	89.3314	74.2883	15.0431	22.5245	dmr_age_m_neuron_37378	0	0	0	1	0	0	0	0	Ikzf2	IKAROS family zinc finger 2 (Ikzf2), mRNA.	-
chr1	69684431	69684551	121	8	61.6295	44.6477	16.9818	25.6609	dmr_age_m_neuron_33085	1	0	1	1	0	0	0	0	Ikzf2	IKAROS family zinc finger 2 (Ikzf2), mRNA.	-
chr1	69815863	69816031	169	8	96.4241	84.362	12.0621	27.4354	dmr_age_m_neuron_30948	0	0	0	0	0	0	0	1
chr1	69905701	69905884	184	4	96.1213	78.6162	17.505	11.217	dmr_age_m_neuron_58293	0	0	0	1	0	0	0	0	Spag16	sperm associated antigen 16 (Spag16), transcript variant 1, mRNA.	+
chr1	70082628	70082762	135	10	71.0912	46.8173	24.2739	44.5084	dmr_age_m_neuron_17488	0	0	0	1	0	0	0	0	Spag16	sperm associated antigen 16 (Spag16), transcript variant 1, mRNA.	+
chr1	70171181	70172063	883	5	92.3534	61.4851	30.8683	20.7235	dmr_age_m_neuron_40206	0	0	0	1	0	0	0	0	Spag16	sperm associated antigen 16 (Spag16), transcript variant 1, mRNA.	+
chr1	70264791	70264910	120	9	78.6353	65.327	13.3084	25.2786	dmr_age_m_neuron_33589	0	0	1	1	0	0	0	0	Spag16	sperm associated antigen 16 (Spag16), transcript variant 1, mRNA.	+
chr1	70346116	70346366	251	6	95.6461	79.7318	15.9143	19.5666	dmr_age_m_neuron_42219	0	0	0	1	0	0	0	0	Spag16	sperm associated antigen 16 (Spag16), transcript variant 1, mRNA.	+
chr1	70358520	70358723	204	6	55.6655	38.2638	17.4017	16.4658	dmr_age_m_neuron_48068	0	0	0	1	0	0	0	0	Spag16	sperm associated antigen 16 (Spag16), transcript variant 1, mRNA.	+
chr1	70372096	70372415	320	14	72.2586	57.0565	15.2021	40.9092	dmr_age_m_neuron_19511	0	0	0	1	0	0	0	0	Spag16	sperm associated antigen 16 (Spag16), transcript variant 1, mRNA.	+
chr1	70439702	70439905	204	4	58.67	87.7214	-29.0513	-14.7883	dmr_age_m_neuron_51142	0	0	0	1	0	0	0	0	Spag16	sperm associated antigen 16 (Spag16), transcript variant 1, mRNA.	+
chr1	70566490	70566635	146	4	86.5586	60.3651	26.1935	10.5693	dmr_age_m_neuron_59216	0	0	0	1	0	0	0	0	Spag16	sperm associated antigen 16 (Spag16), transcript variant 1, mRNA.	+
chr1	70595888	70596013	126	9	87.5209	68.8052	18.7156	26.5499	dmr_age_m_neuron_31989	0	0	0	1	0	0	0	0	Spag16	sperm associated antigen 16 (Spag16), transcript variant 1, mRNA.	+
chr1	70752360	70752609	250	6	95.0886	75.6	19.4886	21.3716	dmr_age_m_neuron_39151	0	0	0	1	0	0	0	0	Vwc2l	von Willebrand factor C domain-containing protein 2-like (Vwc2l), transcript variant 1, mRNA.	+
chr1	70862479	70862692	214	8	63.7798	40.8742	22.9056	28.3047	dmr_age_m_neuron_29996	0	0	0	1	0	0	0	0	Vwc2l	von Willebrand factor C domain-containing protein 2-like (Vwc2l), transcript variant 1, mRNA.	+
chr1	70866255	70866517	263	8	89.4307	66.3095	23.1212	27.5183	dmr_age_m_neuron_30856	0	0	0	1	0	0	0	0	Vwc2l	von Willebrand factor C domain-containing protein 2-like (Vwc2l), transcript variant 1, mRNA.	+
chr1	70916889	70917035	147	8	84.0941	70.8345	13.2595	21.7368	dmr_age_m_neuron_38564	0	0	0	0	0	0	0	1
chr1	70960497	70960604	108	7	78.6865	64.5447	14.1418	23.724	dmr_age_m_neuron_35645	0	0	0	0	0	0	0	1
chr1	71135857	71136041	185	5	96.7924	83.2022	13.5901	17.1047	dmr_age_m_neuron_46908	0	0	0	0	0	0	0	1
chr1	71191922	71192134	213	4	94.4672	76.83	17.6372	12.1602	dmr_age_m_neuron_56405	0	0	0	0	0	0	0	1
chr1	71195765	71195921	157	13	80.9879	93.2708	-12.2829	-50.7123	dmr_age_m_neuron_14567	0	0	0	0	0	0	0	1
chr1	71229221	71229420	200	7	75.5796	90.7278	-15.1482	-19.4631	dmr_age_m_neuron_42425	0	0	0	0	0	0	0	1
chr1	71257273	71257458	186	6	79.2272	64.9005	14.3267	16.6686	dmr_age_m_neuron_47699	0	0	0	1	0	0	0	0	Abca12	ATP-binding cassette, sub-family A (ABC1), member 12 (Abca12), mRNA.	-
chr1	71295090	71295327	238	7	95.3532	83.6022	11.751	26.4965	dmr_age_m_neuron_32044	0	0	0	1	0	0	0	0	Abca12	ATP-binding cassette, sub-family A (ABC1), member 12 (Abca12), mRNA.	-
chr1	71310664	71310893	230	9	94.3831	80.9869	13.3962	30.7382	dmr_age_m_neuron_27483	0	0	0	1	0	0	0	0	Abca12	ATP-binding cassette, sub-family A (ABC1), member 12 (Abca12), mRNA.	-
chr1	71330708	71330845	138	6	81.1478	96.2855	-15.1376	-19.2512	dmr_age_m_neuron_42845	0	0	0	1	0	0	0	0	Abca12	ATP-binding cassette, sub-family A (ABC1), member 12 (Abca12), mRNA.	-
chr1	71406204	71406330	127	6	94.6481	75.9776	18.6705	17.58	dmr_age_m_neuron_46026	0	0	0	1	0	0	0	0	Abca12	ATP-binding cassette, sub-family A (ABC1), member 12 (Abca12), mRNA.	-
chr1	71421735	71422098	364	25	68.2918	52.7011	15.5907	97.3053	dmr_age_m_neuron_4906	0	0	0	0	1	0	0	0	Abca12	ATP-binding cassette, sub-family A (ABC1), member 12 (Abca12), mRNA.	-
chr1	71496418	71496534	117	7	87.4757	66.3055	21.1702	30.2918	dmr_age_m_neuron_27940	0	0	0	0	0	0	0	1
chr1	71688249	71688382	134	5	88.8642	71.7276	17.1365	14.6486	dmr_age_m_neuron_51398	0	0	0	0	0	0	0	1
chr1	71729427	71729551	125	12	66.3543	84.1468	-17.7925	-42.8864	dmr_age_m_neuron_18349	0	0	0	0	0	0	0	1
chr1	71775788	71776038	251	15	40.4333	25.5243	14.909	71.833	dmr_age_m_neuron_8505	0	0	0	0	0	0	0	1
chr1	71809448	71809640	193	6	78.1408	55.4224	22.7184	19.3381	dmr_age_m_neuron_42686	0	0	0	0	0	0	0	1
chr1	72003956	72004118	163	8	67.3216	55.5875	11.7341	25.5618	dmr_age_m_neuron_33221	1	0	0	1	0	0	0	0	4933417E11Rik	RIKEN cDNA 4933417E11 gene (4933417E11Rik), long non-coding RNA.	-
chr1	72038286	72038796	511	21	60.3437	44.6818	15.6619	72.9731	dmr_age_m_neuron_8292	0	0	1	1	0	0	0	1
chr1	72070510	72070717	208	8	84.4074	68.6893	15.7182	22.9595	dmr_age_m_neuron_36759	0	0	0	0	0	0	0	1
chr1	72075695	72075891	197	8	78.2614	62.4436	15.8178	24.8986	dmr_age_m_neuron_34082	0	0	0	0	0	0	0	1
chr1	72113569	72113818	250	6	95.7789	80.571	15.2079	22.0212	dmr_age_m_neuron_38120	0	0	0	1	0	0	0	1
chr1	72120195	72120506	312	12	84.2243	67.5818	16.6425	44.9825	dmr_age_m_neuron_17237	0	0	0	1	0	0	0	1
chr1	72285424	72285551	128	8	43.4197	60.9433	-17.5236	-27.376	dmr_age_m_neuron_31019	1	0	0	1	0	0	0	0	Tmem169	transmembrane protein 169 (Tmem169), mRNA.	+
chr1	72285424	72285551	128	8	43.4197	60.9433	-17.5236	-27.376	dmr_age_m_neuron_31019	1	0	0	1	0	0	0	0	Pecr	peroxisomal trans-2-enoyl-CoA reductase (Pecr), mRNA.	-
chr1	72309005	72309167	163	8	75.2935	59.1632	16.1302	20.2578	dmr_age_m_neuron_41020	1	0	0	1	0	1	0	0	Tmem169	transmembrane protein 169 (Tmem169), mRNA.	+
chr1	72309005	72309167	163	8	75.2935	59.1632	16.1302	20.2578	dmr_age_m_neuron_41020	1	0	0	1	0	1	0	0	Xrcc5	X-ray repair complementing defective repair in Chinese hamster cells 5 (Xrcc5), mRNA.	+
chr1	72364662	72364762	101	10	75.3482	55.5236	19.8246	38.5822	dmr_age_m_neuron_21047	0	0	0	1	0	0	0	0	Xrcc5	X-ray repair complementing defective repair in Chinese hamster cells 5 (Xrcc5), mRNA.	+
chr1	72465050	72465497	448	22	74.0507	49.8904	24.1603	107.542	dmr_age_m_neuron_4022	0	0	0	1	0	0	0	0	March4	membrane-associated ring finger (C3HC4) 4 (March4), mRNA.	-
chr1	72530862	72531151	290	12	74.1413	58.3354	15.8059	42.0514	dmr_age_m_neuron_18834	0	0	0	1	0	0	0	0	March4	membrane-associated ring finger (C3HC4) 4 (March4), mRNA.	-
chr1	72587113	72587556	444	23	75.4112	60.462	14.9492	95.8251	dmr_age_m_neuron_5062	0	0	0	1	0	0	0	0	Smarcal1	SWI/SNF related matrix associated, actin dependent regulator of chromatin, subfamily a-like 1 (Smarcal1), mRNA.	+
chr1	72746716	72746847	132	8	88.9981	77.7347	11.2634	25.8317	dmr_age_m_neuron_32897	0	0	0	0	0	0	0	1
chr1	72829530	72829811	282	8	87.4262	72.1635	15.2626	25.5978	dmr_age_m_neuron_33170	0	0	0	1	0	0	0	0	Igfbp2	insulin-like growth factor binding protein 2 (Igfbp2), transcript variant 1, mRNA.	+
chr1	72878116	72878672	557	31	63.148	51.2435	11.9045	95.211	dmr_age_m_neuron_5134	0	0	0	0	1	0	0	0	Igfbp5	insulin-like growth factor binding protein 5 (Igfbp5), mRNA.	-
chr1	73159186	73159613	428	11	90.7729	70.5809	20.192	49.3086	dmr_age_m_neuron_15200	0	0	0	0	0	0	0	1
chr1	73195915	73196191	277	5	77.191	53.3397	23.8513	18.5489	dmr_age_m_neuron_44166	0	0	0	0	0	0	0	1
chr1	73219517	73219620	104	8	81.0396	69.0652	11.9744	23.3634	dmr_age_m_neuron_36161	0	0	0	0	0	0	0	1
chr1	73242037	73242219	183	9	89.7291	75.7764	13.9527	28.9117	dmr_age_m_neuron_29362	0	0	0	0	0	0	0	1
chr1	73247773	73247923	151	8	79.6476	65.5517	14.0959	22.0986	dmr_age_m_neuron_38006	0	0	0	0	0	0	0	1
chr1	73249806	73250109	304	15	88.9702	76.701	12.2692	58.984	dmr_age_m_neuron_11645	0	0	0	0	0	0	0	1
chr1	73313161	73313553	393	10	80.7564	63.9255	16.8309	29.2042	dmr_age_m_neuron_29033	0	0	0	0	0	0	0	1
chr1	73387957	73388205	249	4	96.7214	83.1021	13.6193	13.9931	dmr_age_m_neuron_52595	0	0	0	0	0	1	0	0	Pinc	pregnancy induced noncoding RNA (Pinc), long non-coding RNA.	-
chr1	73464335	73464765	431	16	50.8556	35.3506	15.5049	46.8078	dmr_age_m_neuron_16339	0	0	0	0	0	0	0	1
chr1	73525619	73526169	551	15	79.611	64.2956	15.3154	42.5068	dmr_age_m_neuron_18558	0	0	1	1	0	0	0	1
chr1	73679589	73679902	314	8	78.1899	52.0568	26.1331	28.8471	dmr_age_m_neuron_29423	0	0	0	1	0	0	0	0	6030407O03Rik	RIKEN cDNA 6030407O03 gene (6030407O03Rik), long non-coding RNA.	-
chr1	73768033	73768458	426	6	68.1502	80.5945	-12.4443	-6.36081	dmr_age_m_neuron_60509	0	0	0	1	0	0	0	0	6030407O03Rik	RIKEN cDNA 6030407O03 gene (6030407O03Rik), long non-coding RNA.	-
chr1	74019982	74020084	103	4	90.2977	75.6821	14.6156	13.448	dmr_age_m_neuron_53685	0	0	0	1	0	0	0	0	Tns1	tensin 1 (Tns1), transcript variant 1, mRNA.	-
chr1	74495541	74495849	309	8	74.7739	48.6588	26.1151	25.6349	dmr_age_m_neuron_33113	0	0	1	1	0	0	0	0	Usp37	ubiquitin specific peptidase 37 (Usp37), transcript variant 1, mRNA.	-
chr1	74700587	74700809	223	6	88.8379	77.7924	11.0455	19.5594	dmr_age_m_neuron_42229	0	1	1	0	0	0	0	0	Ttll4	tubulin tyrosine ligase-like family, member 4 (Ttll4), mRNA.	+
chr1	74782565	74783077	513	62	29.0792	18.9793	10.0999	266.384	dmr_age_m_neuron_707	0	1	1	1	1	0	1	0	Wnt6	wingless-type MMTV integration site family, member 6 (Wnt6), mRNA.	+
chr1	74782565	74783077	513	62	29.0792	18.9793	10.0999	266.384	dmr_age_m_neuron_707	0	1	1	1	1	0	1	0	Wnt10a	wingless-type MMTV integration site family, member 10A (Wnt10a), mRNA.	+
chr1	74958034	74958159	126	6	83.2395	68.6986	14.5409	17.1816	dmr_age_m_neuron_46774	0	0	0	0	1	1	0	0	Ihh	Indian hedgehog (Ihh), transcript variant 1, mRNA.	-
chr1	74958034	74958159	126	6	83.2395	68.6986	14.5409	17.1816	dmr_age_m_neuron_46774	0	0	0	0	1	1	0	0	Nhej1	nonhomologous end-joining factor 1 (Nhej1), mRNA.	-
chr1	74985732	74985833	102	5	59.2289	76.0476	-16.8186	-14.3886	dmr_age_m_neuron_51869	0	0	0	1	0	0	0	0	Nhej1	nonhomologous end-joining factor 1 (Nhej1), mRNA.	-
chr1	75292500	75292688	189	8	84.2657	69.5165	14.7491	24.6904	dmr_age_m_neuron_34360	0	0	0	0	0	0	0	1
chr1	75356722	75356833	112	4	91.1564	75.485	15.6714	11.9548	dmr_age_m_neuron_56857	0	0	0	0	1	0	0	0	Des	desmin (Des), mRNA.	+
chr1	75444933	75445035	103	6	44.3219	58.4032	-14.0814	-19.9108	dmr_age_m_neuron_41591	0	1	0	0	1	0	0	0	Gmppa	GDP-mannose pyrophosphorylase A (Gmppa), mRNA.	+
chr1	75444933	75445035	103	6	44.3219	58.4032	-14.0814	-19.9108	dmr_age_m_neuron_41591	0	1	0	0	1	0	0	0	Asic4	acid-sensing (proton-gated) ion channel family member 4 (Asic4), mRNA.	+
chr1	75449089	75449358	270	25	40.0032	26.3321	13.6711	97.0405	dmr_age_m_neuron_4936	1	0	0	0	0	1	0	0	Gmppa	GDP-mannose pyrophosphorylase A (Gmppa), mRNA.	+
chr1	75449089	75449358	270	25	40.0032	26.3321	13.6711	97.0405	dmr_age_m_neuron_4936	1	0	0	0	0	1	0	0	Asic4	acid-sensing (proton-gated) ion channel family member 4 (Asic4), mRNA.	+
chr1	75459115	75459487	373	27	66.4496	54.6087	11.8409	91.693	dmr_age_m_neuron_5502	0	0	0	1	0	0	0	0	Asic4	acid-sensing (proton-gated) ion channel family member 4 (Asic4), mRNA.	+
chr1	75628366	75628489	124	7	86.8916	76.666	10.2256	20.9081	dmr_age_m_neuron_39900	0	0	0	0	0	0	0	1
chr1	75817577	75817749	173	5	86.0393	69.5833	16.4559	14.1189	dmr_age_m_neuron_52372	0	0	0	0	0	0	0	1
chr1	75912410	75912634	225	10	84.5006	68.9614	15.5392	36.1036	dmr_age_m_neuron_22826	0	0	0	0	0	0	0	1
chr1	76009550	76009809	260	8	86.8968	73.1431	13.7537	24.7966	dmr_age_m_neuron_34207	0	0	0	0	0	0	0	1
chr1	76076213	76076386	174	8	39.9028	25.6487	14.254	22.2172	dmr_age_m_neuron_37823	0	0	0	0	0	0	0	1
chr1	76078262	76078413	152	8	92.8553	78.0137	14.8416	26.7387	dmr_age_m_neuron_31750	0	0	0	0	0	0	0	1
chr1	76143743	76144087	345	14	82.3635	66.8299	15.5335	46.0645	dmr_age_m_neuron_16681	0	0	0	0	0	0	0	1
chr1	76210356	76210489	134	6	59.2769	74.0052	-14.7283	-17.2792	dmr_age_m_neuron_46588	0	0	0	0	0	0	0	1
chr1	76276387	76276796	410	14	77.5167	61.6932	15.8236	42.8417	dmr_age_m_neuron_18379	0	0	0	0	0	0	0	1
chr1	76320416	76320527	112	4	92.287	67.0472	25.2398	15.6669	dmr_age_m_neuron_49516	0	0	0	0	0	0	0	1
chr1	76361589	76361982	394	12	81.5616	60.5926	20.969	35.4891	dmr_age_m_neuron_23318	0	0	0	0	0	0	0	1
chr1	76400901	76401070	170	6	79.1354	56.233	22.9023	19.5296	dmr_age_m_neuron_42281	0	0	0	0	0	0	0	1
chr1	76490870	76491225	356	16	36.4767	21.1006	15.3761	53.7438	dmr_age_m_neuron_13401	1	0	0	1	0	0	0	0	Gm17751	predicted gene, 17751 (Gm17751), transcript variant 1, long non-coding RNA.	+
chr1	76551371	76551529	159	8	87.8706	63.9077	23.9628	25.8388	dmr_age_m_neuron_32889	0	0	0	0	0	0	0	1
chr1	76610516	76610748	233	4	73.8436	44.6426	29.201	13.3934	dmr_age_m_neuron_53810	0	0	0	0	0	0	0	1
chr1	76617520	76617657	138	4	64.3266	91.5323	-27.2058	-17.7157	dmr_age_m_neuron_45762	0	0	0	0	0	0	0	1
chr1	76943982	76944121	140	10	92.2588	76.9264	15.3324	29.6279	dmr_age_m_neuron_28610	0	0	0	1	0	0	0	1
chr1	77204767	77204907	141	6	97.9343	80.7774	17.1569	25.4824	dmr_age_m_neuron_33334	0	0	0	0	0	0	0	1
chr1	77213331	77213502	172	6	64.2345	46.3012	17.9333	18.8574	dmr_age_m_neuron_43603	0	0	0	0	0	0	0	1
chr1	77256323	77256671	349	20	55.3844	41.5889	13.7955	58.2401	dmr_age_m_neuron_11881	0	0	0	0	0	0	0	1
chr1	77257090	77257209	120	9	89.1759	78.1028	11.0731	30.3475	dmr_age_m_neuron_27874	0	0	0	0	0	0	0	1
chr1	77307728	77308096	369	9	85.2468	70.1131	15.1337	28.5054	dmr_age_m_neuron_29789	0	0	0	0	0	0	0	1
chr1	77350396	77350672	277	15	74.4188	58.5466	15.8722	40.3293	dmr_age_m_neuron_19876	0	0	0	0	0	0	0	1
chr1	77420355	77420520	166	4	91.7784	70.0993	21.6791	12.2556	dmr_age_m_neuron_56209	0	0	0	1	0	0	0	0	Epha4	Eph receptor A4 (Epha4), mRNA.	-
chr1	77427304	77427548	245	4	84.9488	72.6686	12.2802	12.6585	dmr_age_m_neuron_55340	0	0	0	1	0	0	0	0	Epha4	Eph receptor A4 (Epha4), mRNA.	-
chr1	77496847	77497150	304	20	71.4885	58.0217	13.4668	62.6643	dmr_age_m_neuron_10610	0	0	0	1	0	0	0	0	Epha4	Eph receptor A4 (Epha4), mRNA.	-
chr1	77496847	77497150	304	20	71.4885	58.0217	13.4668	62.6643	dmr_age_m_neuron_10610	0	0	0	1	0	0	0	0	Mir6352	microRNA 6352 (Mir6352), microRNA.	-
chr1	77552569	77552759	191	8	73.2023	90.0771	-16.8748	-25.3422	dmr_age_m_neuron_33511	0	0	0	0	0	0	0	1
chr1	77573733	77574086	354	7	91.791	74.5124	17.2786	24.8044	dmr_age_m_neuron_34197	0	0	0	0	0	0	0	1
chr1	77617363	77617819	457	20	30.9457	53.9824	-23.0368	-83.4921	dmr_age_m_neuron_6556	0	0	0	0	0	0	0	1
chr1	77618075	77618247	173	8	72.6621	52.799	19.8631	27.5521	dmr_age_m_neuron_30802	0	0	0	0	0	0	0	1
chr1	77754559	77754668	110	6	93.4086	75.5954	17.8132	17.1928	dmr_age_m_neuron_46754	0	0	0	0	0	0	0	1
chr1	77808310	77808608	299	6	94.2666	75.2719	18.9946	20.5558	dmr_age_m_neuron_40493	0	0	0	0	0	0	0	1
chr1	77823860	77824016	157	8	37.3731	22.1668	15.2063	25.2079	dmr_age_m_neuron_33685	0	0	0	0	0	0	0	1
chr1	77864825	77864978	154	6	77.6741	90.4776	-12.8035	-17.2387	dmr_age_m_neuron_46660	0	0	0	0	0	0	0	1
chr1	77964290	77964645	356	7	90.124	66.9027	23.2213	29.02	dmr_age_m_neuron_29250	0	0	0	1	0	0	0	1
chr1	78031633	78031975	343	24	90.9332	70.7816	20.1516	133.132	dmr_age_m_neuron_2658	0	0	0	0	0	0	0	1
chr1	78110359	78110679	321	10	84.4627	70.7627	13.7	29.8092	dmr_age_m_neuron_28414	0	0	0	1	0	0	0	0	Pax3	paired box 3 (Pax3), transcript variant 2, mRNA.	-
chr1	78141509	78141699	191	11	27.7025	5.31415	22.3884	42.5161	dmr_age_m_neuron_18552	0	0	0	1	0	0	0	0	Pax3	paired box 3 (Pax3), transcript variant 2, mRNA.	-
chr1	78185204	78185410	207	6	76.4186	54.3324	22.0862	20.7431	dmr_age_m_neuron_40180	0	0	1	0	0	0	0	0	Pax3	paired box 3 (Pax3), transcript variant 2, mRNA.	-
chr1	78220232	78220440	209	8	85.32	70.4533	14.8667	25.4078	dmr_age_m_neuron_33424	0	0	0	0	0	0	0	1
chr1	78292570	78292994	425	12	84.7521	68.5908	16.1613	39.1941	dmr_age_m_neuron_20616	0	0	0	0	0	0	0	1	TRNA_Pro	transfer RNA Pro (anticodon AGG)	+
chr1	78292570	78292994	425	12	84.7521	68.5908	16.1613	39.1941	dmr_age_m_neuron_20616	0	0	0	0	0	0	0	1	TRNA_Pro	transfer RNA Pro (anticodon AGG)	-
chr1	78328855	78329083	229	10	94.7993	78.7514	16.048	37.2578	dmr_age_m_neuron_21927	0	0	0	1	0	0	0	0	Sgpp2	sphingosine-1-phosphate phosphotase 2 (Sgpp2), mRNA.	+
chr1	78376817	78376922	106	10	89.9742	78.319	11.6551	35.4753	dmr_age_m_neuron_23330	0	0	0	1	0	0	0	0	Sgpp2	sphingosine-1-phosphate phosphotase 2 (Sgpp2), mRNA.	+
chr1	78654878	78655132	255	8	95.0435	79.9439	15.0996	29.5138	dmr_age_m_neuron_28722	1	0	0	0	0	0	0	0	Acsl3	acyl-CoA synthetase long-chain family member 3 (Acsl3), transcript variant 1, mRNA.	+
chr1	78654878	78655132	255	8	95.0435	79.9439	15.0996	29.5138	dmr_age_m_neuron_28722	1	0	0	0	0	0	0	0	Utp14b	UTP14B small subunit processome component (Utp14b), transcript variant 2, mRNA.	+
chr1	78858303	78858973	671	4	68.3441	75.439	-7.09493	-6.14198	dmr_age_m_neuron_60545	0	0	0	1	0	0	0	1
chr1	79006827	79007021	195	5	43.2412	68.2695	-25.0283	-16.016	dmr_age_m_neuron_48869	0	0	0	1	0	0	0	1
chr1	79029565	79030082	518	5	86.9977	66.4741	20.5237	16.3836	dmr_age_m_neuron_48214	0	0	0	1	0	0	0	1
chr1	79030856	79031090	235	10	89.0693	73.0854	15.9839	37.3188	dmr_age_m_neuron_21885	0	0	0	1	0	0	0	1
chr1	79075679	79076152	474	5	85.8717	72.9834	12.8884	9.75133	dmr_age_m_neuron_59816	0	0	0	1	0	0	0	1
chr1	79132187	79132288	102	5	77.571	59.943	17.628	13.3274	dmr_age_m_neuron_53964	0	0	0	1	0	0	0	1
chr1	79342753	79342882	130	4	98.2722	85.1835	13.0886	12.7942	dmr_age_m_neuron_55060	0	0	0	0	0	0	0	1
chr1	79413445	79414713	1269	6	88.0859	52.3958	35.6901	24.2811	dmr_age_m_neuron_34920	0	0	0	0	0	0	0	1
chr1	79432551	79432953	403	16	85.9663	67.1594	18.8069	60.0817	dmr_age_m_neuron_11323	0	1	0	0	0	0	0	0	Scg2	secretogranin II (Scg2), transcript variant 1, mRNA.	-
chr1	79585708	79586840	1133	22	89.8831	68.4951	21.388	98.1861	dmr_age_m_neuron_4813	0	0	0	0	0	0	0	1
chr1	79599903	79600036	134	8	93.1614	74.462	18.6994	30.5302	dmr_age_m_neuron_27703	0	0	0	0	0	1	0	0	Ap1s3	adaptor-related protein complex AP-1, sigma 3 (Ap1s3), mRNA.	-
chr1	79648686	79648919	234	13	80.9346	66.3243	14.6103	44.9129	dmr_age_m_neuron_17279	0	0	0	1	0	0	0	0	Ap1s3	adaptor-related protein complex AP-1, sigma 3 (Ap1s3), mRNA.	-
chr1	79672738	79672842	105	9	63.1174	50.0158	13.1016	32.8229	dmr_age_m_neuron_25546	1	0	0	0	0	0	0	0	Ap1s3	adaptor-related protein complex AP-1, sigma 3 (Ap1s3), mRNA.	-
chr1	79822465	79822628	164	4	63.4487	49.3587	14.09	11.4416	dmr_age_m_neuron_57866	0	0	0	1	0	0	0	0	Serpine2	serine (or cysteine) peptidase inhibitor, clade E, member 2 (Serpine2), mRNA.	-
chr1	80087248	80087485	238	6	77.6783	53.5604	24.1179	22.2723	dmr_age_m_neuron_37735	0	0	0	0	0	0	0	1
chr1	80165373	80165518	146	10	87.7787	71.1279	16.6508	40.9974	dmr_age_m_neuron_19465	0	0	0	0	0	0	0	1
chr1	80236401	80237367	967	19	73.5823	58.4381	15.1443	66.4067	dmr_age_m_neuron_9646	0	0	0	0	0	0	0	1
chr1	80307793	80307905	113	6	88.9974	63.0163	25.9811	19.4941	dmr_age_m_neuron_42358	0	0	0	1	0	0	0	0	Cul3	cullin 3 (Cul3), transcript variant 1, mRNA.	-
chr1	80358054	80358205	152	8	94.7363	80.1776	14.5587	25.6082	dmr_age_m_neuron_33151	0	0	0	0	0	0	0	1
chr1	80469395	80469542	148	6	97.2064	78.1574	19.0489	22.1473	dmr_age_m_neuron_37928	0	0	0	1	0	0	0	0	1700016L21Rik	RIKEN cDNA 1700016L21 gene (1700016L21Rik), long non-coding RNA.	+
chr1	80543734	80543878	145	11	93.958	82.766	11.192	30.5889	dmr_age_m_neuron_27645	0	0	0	1	0	0	0	0	Dock10	dedicator of cytokinesis 10 (Dock10), transcript variant 1, mRNA.	-
chr1	80710447	80711659	1213	26	68.8523	43.6551	25.1972	106.197	dmr_age_m_neuron_4125	0	0	0	1	0	0	0	0	Dock10	dedicator of cytokinesis 10 (Dock10), transcript variant 1, mRNA.	-
chr1	80725214	80725318	105	5	64.7262	84.9049	-20.1787	-13.1027	dmr_age_m_neuron_54436	0	0	0	1	0	0	0	0	Dock10	dedicator of cytokinesis 10 (Dock10), transcript variant 1, mRNA.	-
chr1	80731105	80731716	612	19	77.7805	60.8383	16.9422	66.4317	dmr_age_m_neuron_9641	0	0	0	1	0	0	0	0	Dock10	dedicator of cytokinesis 10 (Dock10), transcript variant 1, mRNA.	-
chr1	80737869	80738472	604	12	74.4558	58.1045	16.3513	29.9136	dmr_age_m_neuron_28310	0	0	0	1	0	0	0	0	Dock10	dedicator of cytokinesis 10 (Dock10), transcript variant 1, mRNA.	-
chr1	81029834	81029940	107	8	94.1941	75.2782	18.916	30.271	dmr_age_m_neuron_27955	0	0	0	0	0	0	0	1
chr1	81077499	81078107	609	20	60.3293	13.0779	47.2514	133.423	dmr_age_m_neuron_2650	1	0	1	1	0	0	0	0	Nyap2	neuronal tyrosine-phophorylated phosphoinositide 3-kinase adaptor 2 (Nyap2), mRNA.	+
chr1	81186639	81187623	985	4	87.5774	61.7649	25.8125	11.9237	dmr_age_m_neuron_56922	0	0	0	1	0	0	0	0	Nyap2	neuronal tyrosine-phophorylated phosphoinositide 3-kinase adaptor 2 (Nyap2), mRNA.	+
chr1	81218946	81219595	650	5	75.2337	57.3986	17.8351	7.37201	dmr_age_m_neuron_60350	0	0	0	1	0	0	0	0	Nyap2	neuronal tyrosine-phophorylated phosphoinositide 3-kinase adaptor 2 (Nyap2), mRNA.	+
chr1	81336119	81336264	146	8	75.013	91.3412	-16.3282	-25.9696	dmr_age_m_neuron_32727	0	0	0	1	0	0	0	1
chr1	81462524	81462625	102	6	95.5537	79.3551	16.1986	14.6031	dmr_age_m_neuron_51465	0	0	0	0	0	0	0	1
chr1	81601410	81601780	371	6	96.4018	79.2129	17.1889	14.8064	dmr_age_m_neuron_51103	0	0	0	0	0	0	0	1
chr1	81810337	81811198	862	7	90.2718	69.7192	20.5526	26.5876	dmr_age_m_neuron_31944	0	0	0	0	0	0	0	1
chr1	81829812	81830259	448	12	87.5013	70.625	16.8763	41.2545	dmr_age_m_neuron_19326	0	0	0	0	0	0	0	1
chr1	82041460	82041604	145	6	84.8675	62.9039	21.9636	20.6318	dmr_age_m_neuron_40362	0	0	0	0	0	0	0	1
chr1	82143962	82144262	301	7	91.017	74.2914	16.7256	21.4005	dmr_age_m_neuron_39097	0	0	0	0	0	0	0	1
chr1	82213616	82213727	112	6	93.3282	76.9692	16.359	19.8283	dmr_age_m_neuron_41737	0	0	0	0	0	0	0	1
chr1	82323583	82323756	174	8	90.9601	79.2554	11.7048	27.5242	dmr_age_m_neuron_30843	0	0	0	1	0	0	0	0	Rhbdd1	rhomboid domain containing 1 (Rhbdd1), transcript variant 1, mRNA.	+
chr1	82354400	82354986	587	25	62.8352	47.0093	15.8259	89.0711	dmr_age_m_neuron_5793	0	0	1	0	0	0	0	0	Rhbdd1	rhomboid domain containing 1 (Rhbdd1), transcript variant 1, mRNA.	+
chr1	82411218	82411438	221	12	86.3618	74.9179	11.4439	37.6205	dmr_age_m_neuron_21693	0	0	0	1	0	0	0	0	Rhbdd1	rhomboid domain containing 1 (Rhbdd1), transcript variant 1, mRNA.	+
chr1	82598334	82598500	167	8	60.8504	42.6306	18.2198	23.9312	dmr_age_m_neuron_35373	0	0	0	1	0	0	0	0	Col4a3	collagen, type IV, alpha 3 (Col4a3), mRNA.	+
[truncated: 29,780 more rows]

## Sheet: Table S2c - age_f_unique_neuron
chr	start	end	length	nCG	P35_female_neuron_pct_methylation	P12_female_neuron_pct_methylation	diff.Methy	areaStat	dmr_id	overlap_promoter	overlap_term	overlap_exon	overlap_intron	overlap_upstream	overlap_downstream	overlap_cgi	overlap_intergenic	gene_name	gene_desc	strand
[truncated: 18,701 more rows]

[truncated: 3 more sheets: Table S2d - age_common_glia, Table S2e - age_m_unique_glia, Table S2f - age_f_unique_glia]
