# Supplementary material for: Sex-specific epigenetic development in the mouse hypothalamic arcuate nucleus pinpoints human genomic regions associated with body mass index
Source: Sci Adv. 2022 Sep 28;8(39):eabo3991. doi: 10.1126/sciadv.abo3991 (PMC9519050; doi:10.1126/sciadv.abo3991)
Supplement: Supplementary file 2 — Tables S1 to S7 [file sciadv.abo3991_tables_s1_to_s7.zip › sciadv.abo3991_table_s3.xlsx]

## Sheet: Table S3a - age_m_neuron
bin_id	chr	start	end	cpg_number	methylation	cpg_pattern	p35_epiallele_proportion_mean	p12_epiallele_proportion_mean	epiallele_diff_mean	log10_p_val_mean	percent_significant
chr1_3003400	chr1	3003300	3003400	2	100	1;1	96.1212	83.8384	12.2828	2.16908	1
chr1_3050100	chr1	3050000	3050100	2	100	1;1	95	70.65	24.35	2.13257	0.95
chr1_3122000	chr1	3121900	3122000	2	100	1;1	98.5938	82.8125	15.7812	2.45231	1
chr1_3123600	chr1	3123500	3123600	2	100	1;1	90.7656	75	15.7656	1.5074	1
chr1_3151300	chr1	3151200	3151300	2	100	1;1	100	76.0204	23.9796	3.55762	1
chr1_3155500	chr1	3155400	3155500	2	100	1;1	100	54.5455	45.4545	1.45484	1
chr1_3343800	chr1	3343700	3343800	2	100	1;1	96.9697	77.7727	19.197	2.84155	1
chr1_3344700	chr1	3344600	3344700	2	100	1;1	98.0392	86.4118	11.6275	2.49844	1
chr1_3387500	chr1	3387400	3387500	2	100	1;1	100	80.963	19.037	3.01465	0.99
chr1_3511500	chr1	3511400	3511500	2	100	1;1	92.7333	46.6667	46.0667	3.75407	1
chr1_3517900	chr1	3517800	3517900	2	100	1;1	100	82.8718	17.1282	1.82562	0.98
chr1_3549900	chr1	3549800	3549900	2	100	1;1	78.0488	44.0732	33.9756	2.5249	1
chr1_3550500	chr1	3550400	3550500	2	100	1;1	100	72.0256	27.9744	3.34246	1
chr1_3581700	chr1	3581600	3581700	2	100	1;1	90.383	46.8085	43.5745	5.12804	1
chr1_3586100	chr1	3586000	3586100	2	100	1;1	87.6712	70.1918	17.4795	1.79669	0.99
chr1_3588800	chr1	3588700	3588800	2	100	1;1	90.85	30	60.85	7.64078	1
chr1_3692000	chr1	3691900	3692000	2	100	1;1	85.0769	67.6923	17.3846	1.49311	1
chr1_3739600	chr1	3739500	3739600	2	100	1;1	75.4	40	35.4	1.6416	1
chr1_3799200	chr1	3799100	3799200	2	100	1;1	95.4524	66.6667	28.7857	2.86961	1
chr1_3829200	chr1	3829100	3829200	2	100	1;1	91.575	73.1	18.475	2.43841	1
chr1_3847900	chr1	3847800	3847900	2	100	1;1	80.3889	38.8889	41.5	1.59248	1
chr1_3893800	chr1	3893700	3893800	2	100	1;1	93.5484	72.6935	20.8548	2.46542	1
chr1_3934800	chr1	3934700	3934800	2	100	1;1	100	61.6296	38.3704	3.30278	1
chr1_3979200	chr1	3979100	3979200	2	100	1;1	98.0769	68.9038	29.1731	4.16463	1
chr1_3981900	chr1	3981800	3981900	2	100	1;1	59.2593	25.0741	34.1852	1.65457	1
chr1_3982500	chr1	3982400	3982500	2	100	1;1	73.8095	28.5714	45.2381	4.17861	1
chr1_3986500	chr1	3986400	3986500	2	100	1;1	100	78.2973	21.7027	2.30533	0.99
chr1_4005100	chr1	4005000	4005100	2	100	1;1	93.6866	58.209	35.4776	5.80519	1
chr1_4090100	chr1	4090000	4090100	2	100	1;1	98.0392	78.3725	19.6667	2.43732	0.99
chr1_4396300	chr1	4396200	4396300	2	100	1;1	98.6111	75.625	22.9861	4.44481	1
chr1_4412800	chr1	4412700	4412800	2	100	1;1	71.14	34.64	36.5	3.38912	1
chr1_4427500	chr1	4427400	4427500	2	100	1;1	71.7949	40.1538	31.641	2.05151	1
chr1_4478700	chr1	4478600	4478700	2	100	1;1	86.6667	64.0533	22.6133	2.65603	1
chr1_4488100	chr1	4488000	4488100	2	100	1;1	88.8889	65.2222	23.6667	2.2102	1
chr1_4488700	chr1	4488600	4488700	2	100	1;1	62.3846	10.1026	52.2821	5.68053	1
chr1_4520000	chr1	4519900	4520000	2	100	1;1	95.122	68.8049	26.3171	2.44725	0.99
chr1_4541800	chr1	4541700	4541800	2	100	1;1	88	63.2653	24.7347	2.11421	1
chr1_4554300	chr1	4554200	4554300	2	100	1;1	87.4167	28.6667	58.75	4.16199	1
chr1_4570900	chr1	4570800	4570900	2	100	1;1	99.1597	89.2689	9.89076	2.80532	0.99
chr1_4579700	chr1	4579600	4579700	2	100	1;1	93.4318	54.5455	38.8864	4.31207	1
chr1_4600200	chr1	4600100	4600200	2	100	1;1	100	89.6912	10.3088	1.88118	0.96
chr1_4603800	chr1	4603700	4603800	2	100	1;1	75.8621	29.5172	46.3448	3.07917	1
chr1_4616400	chr1	4616300	4616400	2	100	1;1	100	79.0698	20.9302	2.61037	1
chr1_4625000	chr1	4624900	4625000	2	100	1;1	87.2727	58.6182	28.6545	2.92035	1
chr1_4627800	chr1	4627700	4627800	2	100	1;1	92.4051	77.1266	15.2785	1.89457	0.96
chr1_4634300	chr1	4634200	4634300	2	100	1;1	96.9365	84.127	12.8095	1.5651	1
chr1_4680300	chr1	4680200	4680300	2	100	1;1	92.2222	78.9889	13.2333	1.72597	0.95
chr1_4685700	chr1	4685600	4685700	2	100	1;1	98.7733	89.3333	9.44	1.53192	1
chr1_4687800	chr1	4687700	4687800	2	100	1;1	98.7654	86.7037	12.0617	2.26438	0.98
chr1_4763600	chr1	4763500	4763600	2	100	1;1	98.5075	71.9254	26.5821	4.9286	1
chr1_4779100	chr1	4779000	4779100	2	100	1;1	94.3333	16.6667	77.6667	3.53848	1
chr1_4824200	chr1	4824100	4824200	2	100	1;1	86.0645	32.2581	53.8065	4.59621	1
chr1_4829700	chr1	4829600	4829700	2	100	1;1	77.4194	33.9677	43.4516	5.75439	1
chr1_4839400	chr1	4839300	4839400	2	100	1;1	92.3226	58.0645	34.2581	2.47249	1
chr1_4860600	chr1	4860500	4860600	2	100	1;1	91.5663	69.4699	22.0964	3.28295	1
chr1_4880400	chr1	4880300	4880400	2	100	1;1	100	83.4068	16.5932	2.82598	0.99
chr1_4883900	chr1	4883800	4883900	2	100	1;1	86.08	68	18.08	1.86976	1
chr1_4911300	chr1	4911200	4911300	2	100	1;1	97.8261	70.9565	26.8696	3.24498	0.99
chr1_4919000	chr1	4918900	4919000	2	100	1;1	98.5075	80.2537	18.2537	3.06585	1
chr1_4933300	chr1	4933200	4933300	2	100	1;1	96.3784	72.973	23.4054	2.01623	1
chr1_4955400	chr1	4955300	4955400	2	100	1;1	100	82.9574	17.0426	2.2573	0.97
chr1_4982700	chr1	4982600	4982700	2	100	1;1	94.0154	61.5385	32.4769	4.97352	1
chr1_4992400	chr1	4992300	4992400	2	100	1;1	100	80.3636	19.6364	2.4872	0.96
chr1_5008500	chr1	5008400	5008500	2	100	1;1	100	71.9722	28.0278	3.0704	1
chr1_5040900	chr1	5040800	5040900	2	100	1;1	97.5	70	27.5	2.11398	1
chr1_5041800	chr1	5041700	5041800	2	100	1;1	87.1795	62.359	24.8205	1.65527	1
chr1_5082900	chr1	5082800	5082900	2	100	1;1	40.5652	17.7826	22.7826	2.28524	0.99
chr1_5171900	chr1	5171800	5171900	2	100	1;1	96.8421	85.6316	11.2105	1.95404	0.99
chr1_5217100	chr1	5217000	5217100	2	100	1;1	100	80.2667	19.7333	2.5677	0.97
chr1_5228400	chr1	5228300	5228400	2	100	1;1	73.0769	46.7692	26.3077	1.98272	0.99
chr1_5242300	chr1	5242200	5242300	2	100	1;1	74.3455	49.0909	25.2545	1.98497	0.95
chr1_5276700	chr1	5276600	5276700	2	100	1;1	94.7368	77.1228	17.614	1.904	0.96
chr1_5288800	chr1	5288700	5288800	2	100	1;1	98.8235	84.7059	14.1176	2.9225	1
chr1_5357900	chr1	5357800	5357900	2	100	1;1	92.1569	70.3922	21.7647	2.04576	1
chr1_5364400	chr1	5364300	5364400	2	100	1;1	93.5294	60.7843	32.7451	3.91611	1
chr1_5488500	chr1	5488400	5488500	2	100	1;1	100	71.05	28.95	3.58473	1
chr1_5505600	chr1	5505500	5505600	2	100	1;1	95	73.1	21.9	1.8284	0.95
chr1_5561200	chr1	5561100	5561200	2	100	1;1	97.8723	73.2553	24.617	2.95753	1
chr1_5642800	chr1	5642700	5642800	2	100	1;1	96.3958	66.6667	29.7292	3.60211	1
chr1_5820000	chr1	5819900	5820000	2	100	1;1	100	83.6957	16.3043	2.08469	0.96
chr1_5838100	chr1	5838000	5838100	2	100	1;1	100	75.9412	24.0588	2.38139	0.98
chr1_5874400	chr1	5874300	5874400	2	100	1;1	95.8333	75.0139	20.8194	3.20323	1
chr1_5915900	chr1	5915800	5915900	2	100	1;1	61.4419	30.2326	31.2093	2.19543	0.98
chr1_5928100	chr1	5928000	5928100	2	100	1;1	93.1034	64.7586	28.3448	1.7656	0.95
chr1_6016000	chr1	6015900	6016000	2	100	1;1	100	79.3774	20.6226	3.25243	0.99
chr1_6064500	chr1	6064400	6064500	2	100	1;1	96.1538	69.0769	27.0769	5.07298	1
chr1_6072500	chr1	6072400	6072500	2	100	1;1	95.5143	84.7619	10.7524	1.81878	1
chr1_6082500	chr1	6082400	6082500	2	100	1;1	100	67.2903	32.7097	3.14494	1
chr1_6120000	chr1	6119900	6120000	2	100	1;1	98.5507	74.6522	23.8986	4.44236	1
chr1_6135500	chr1	6135400	6135500	2	100	1;1	63.6364	38.7455	24.8909	1.83034	1
chr1_6163400	chr1	6163300	6163400	2	100	1;1	95.122	65.7073	29.4146	2.86068	1
chr1_6184600	chr1	6184500	6184600	2	100	1;1	98.5915	83.4648	15.1268	2.58066	0.99
chr1_6204000	chr1	6203900	6204000	2	100	1;1	91.3529	75	16.3529	1.74995	1
chr1_6310400	chr1	6310300	6310400	2	100	1;1	96.875	74.4219	22.4531	3.38416	0.99
chr1_6360500	chr1	6360400	6360500	2	100	1;1	97.4868	84.2368	13.25	2.08554	1
chr1_6367100	chr1	6367000	6367100	2	100	1;1	100	76.1053	23.8947	2.67629	1
chr1_6383700	chr1	6383600	6383700	2	100	1;1	79.0698	38.3721	40.6977	3.60877	1
chr1_6430000	chr1	6429900	6430000	2	100	1;1	95.8904	80.6301	15.2603	2.13029	0.99
chr1_6439600	chr1	6439500	6439600	2	100	1;1	97.1905	82.5397	14.6508	1.92702	1
chr1_6443400	chr1	6443300	6443400	2	100	1;1	95.4545	81.75	13.7045	2.13934	1
chr1_6461000	chr1	6460900	6461000	2	100	1;1	100	75.6667	24.3333	2.57391	0.99
chr1_6461500	chr1	6461400	6461500	2	100	1;1	82.2222	49.8667	32.3556	2.64743	1
chr1_6461700	chr1	6461600	6461700	2	100	1;1	100	67.72	32.28	2.44091	0.95
chr1_6483700	chr1	6483600	6483700	2	100	1;1	92.5926	59.2593	33.3333	2.03894	1
chr1_6566800	chr1	6566700	6566800	2	100	1;1	100	58.3333	41.6667	1.42867	1
chr1_6648400	chr1	6648300	6648400	2	100	1;1	96.3636	67.9455	28.4182	3.86396	1
chr1_6666900	chr1	6666800	6666900	2	100	1;1	100	62.1818	37.8182	2.58539	1
chr1_6694800	chr1	6694700	6694800	2	100	1;1	100	88.7097	11.2903	1.88384	1
chr1_6708700	chr1	6708600	6708700	2	100	1;1	100	79.125	20.875	3.49907	1
chr1_6795600	chr1	6795500	6795600	2	100	1;1	79.1667	40.2917	38.875	1.89963	0.96
chr1_6867300	chr1	6867200	6867300	2	100	1;1	70.3125	45.5156	24.7969	2.12757	1
chr1_6880600	chr1	6880500	6880600	2	100	1;1	97.7273	69.1591	28.5682	3.32969	1
chr1_6945400	chr1	6945300	6945400	2	100	1;1	83.6364	59.1091	24.5273	2.11499	1
chr1_6975500	chr1	6975400	6975500	2	100	1;1	100	79.303	20.697	1.9008	1
chr1_7071200	chr1	7071100	7071200	2	100	1;1	92.74	62	30.74	3.4018	1
chr1_7091900	chr1	7091800	7091900	2	100	1;1	85.7143	61.7143	24	1.90194	1
chr1_7239500	chr1	7239400	7239500	2	100	1;1	95.5556	83.5889	11.9667	1.82323	0.96
chr1_7293300	chr1	7293200	7293300	2	100	1;1	97.1429	88.6952	8.44762	1.508	1
chr1_7299000	chr1	7298900	7299000	2	100	1;1	51.5714	11.4286	40.1429	3.24818	1
chr1_7312300	chr1	7312200	7312300	2	100	1;1	100	83.4697	16.5303	3.18573	1
chr1_7350800	chr1	7350700	7350800	2	100	1;1	100	84.7733	15.2267	3.32476	1
chr1_7352000	chr1	7351900	7352000	2	100	1;1	95.0102	81.6327	13.3776	2.22416	1
chr1_7359000	chr1	7358900	7359000	2	100	1;1	92.9853	79.4118	13.5735	1.42081	1
chr1_7362700	chr1	7362600	7362700	2	100	1;1	98.5156	85.9375	12.5781	1.81107	1
chr1_7382800	chr1	7382700	7382800	2	100	1;1	90.625	67.0625	23.5625	2.72323	1
chr1_7403800	chr1	7403700	7403800	2	100	1;1	89.7833	61.6667	28.1167	3.26408	1
chr1_7453900	chr1	7453800	7453900	2	100	1;1	96.6667	76.6667	20	2.65891	1
chr1_7499600	chr1	7499500	7499600	2	100	1;1	89.7818	69.0909	20.6909	1.89061	1
chr1_7508400	chr1	7508300	7508400	2	100	1;1	100	85.1525	14.8475	2.477	0.97
chr1_7530300	chr1	7530200	7530300	2	100	1;1	92.8462	65.3846	27.4615	1.4915	1
chr1_7558200	chr1	7558100	7558200	2	100	1;1	100	65.75	34.25	2.03142	0.99
chr1_7635600	chr1	7635500	7635600	2	100	1;1	100	82.6667	17.3333	2.70026	0.98
chr1_7683900	chr1	7683800	7683900	2	100	1;1	100	78.2308	21.7692	3.38891	1
chr1_7722600	chr1	7722500	7722600	2	100	1;1	91.5217	56.5217	35	1.81136	1
chr1_7742900	chr1	7742800	7742900	2	100	1;1	92.1892	66.2162	25.973	3.81457	1
chr1_7778500	chr1	7778400	7778500	2	100	1;1	66.8	37.5	29.3	1.82691	0.96
chr1_7782100	chr1	7782000	7782100	2	100	1;1	87.8864	46.5909	41.2955	4.23686	1
chr1_7787800	chr1	7787700	7787800	2	100	1;1	97.3333	69.4933	27.84	5.40923	1
chr1_7871700	chr1	7871600	7871700	2	100	1;1	66.6667	25.7037	40.963	2.30916	0.97
chr1_7892200	chr1	7892100	7892200	2	100	1;1	85.6809	48.9362	36.7447	3.62994	1
chr1_7899700	chr1	7899600	7899700	2	100	1;1	98.3051	79.8983	18.4068	2.652	1
chr1_7935500	chr1	7935400	7935500	2	100	1;1	95.4128	81.1927	14.2202	2.76785	1
chr1_8026200	chr1	8026100	8026200	2	100	1;1	84.0909	62.5682	21.5227	2.71114	0.99
chr1_8068500	chr1	8068400	8068500	2	100	1;1	96	61.1111	34.8889	1.59367	1
chr1_8068800	chr1	8068700	8068800	2	100	1;1	89.7959	53.0612	36.7347	4.01083	1
chr1_8083700	chr1	8083600	8083700	2	100	1;1	96	75.0667	20.9333	3.40639	1
chr1_8129100	chr1	8129000	8129100	2	100	1;1	100	72	28	4.37213	1
chr1_8181000	chr1	8180900	8181000	2	100	1;1	100	86.3636	13.6364	1.58417	1
chr1_8189300	chr1	8189200	8189300	2	100	1;1	91.7816	75.8621	15.9195	2.14978	1
chr1_8247900	chr1	8247800	8247900	2	100	1;1	77.8101	50.6329	27.1772	3.21809	1
chr1_8295400	chr1	8295300	8295400	2	100	1;1	82.1429	38	44.1429	2.83383	0.99
chr1_8373300	chr1	8373200	8373300	2	100	1;1	100	69.9024	30.0976	3.85636	1
chr1_8468800	chr1	8468700	8468800	2	100	1;1	80.55	16.4	64.15	4.03344	1
chr1_8563000	chr1	8562900	8563000	2	100	1;1	88.6774	35.4839	53.1935	4.57414	1
chr1_8637800	chr1	8637700	8637800	2	100	1;1	88	52	36	1.91664	1
chr1_8670200	chr1	8670100	8670200	2	100	1;1	100	43.75	56.25	3.08846	1
chr1_8745100	chr1	8745000	8745100	2	100	1;1	94	67.16	26.84	2.93045	1
chr1_8746900	chr1	8746800	8746900	2	100	1;1	100	88.1642	11.8358	2.18407	0.97
chr1_8784700	chr1	8784600	8784700	2	100	1;1	100	77.9231	22.0769	2.50117	1
chr1_8789500	chr1	8789400	8789500	2	100	1;1	100	67.5455	32.4545	2.11993	0.97
chr1_8791400	chr1	8791300	8791400	2	100	1;1	91.8033	67.5082	24.2951	2.83522	1
chr1_8913400	chr1	8913300	8913400	2	100	1;1	84.3077	42.3077	42	2.4534	1
chr1_8963500	chr1	8963400	8963500	2	100	1;1	95.4545	73.9091	21.5455	2.01859	0.97
chr1_9051600	chr1	9051500	9051600	2	100	1;1	92.1053	75.5789	16.5263	2.01386	1
chr1_9125500	chr1	9125400	9125500	2	100	1;1	100	77.6863	22.3137	3.4132	1
chr1_9170200	chr1	9170100	9170200	2	100	1;1	92.1569	67.8235	24.3333	2.41963	1
chr1_9175300	chr1	9175200	9175300	2	100	1;1	96.1039	83.6104	12.4935	1.72847	0.98
chr1_9287400	chr1	9287300	9287400	2	100	1;1	97.4359	65.6667	31.7692	3.34382	1
chr1_9397700	chr1	9397600	9397700	2	100	1;1	66.6667	34.9524	31.7143	2.198	0.99
chr1_9448900	chr1	9448800	9448900	2	100	1;1	96.9697	80.303	16.6667	2.34303	1
chr1_9469900	chr1	9469800	9469900	2	100	1;1	66	16	50	3.18864	0.99
chr1_9480600	chr1	9480500	9480600	2	100	1;1	95.0312	67.4375	27.5938	2.04491	0.99
chr1_9517200	chr1	9517100	9517200	2	100	1;1	100	87.3077	12.6923	2.80992	1
chr1_9541900	chr1	9541800	9541900	2	100	1;1	100	90.757	9.24299	2.77121	1
chr1_9557800	chr1	9557700	9557800	2	100	1;1	89.9783	75	14.9783	1.91994	1
chr1_9558200	chr1	9558100	9558200	2	100	1;1	97.4667	80	17.4667	2.95685	1
chr1_9558300	chr1	9558200	9558300	2	100	1;1	89.3333	71.2667	18.0667	2.0404	1
chr1_9561700	chr1	9561600	9561700	2	100	1;1	68.3387	43.5484	24.7903	2.04979	1
chr1_9567100	chr1	9567000	9567100	2	100	1;1	97.7805	71.9512	25.8293	5.52919	1
chr1_9571000	chr1	9570900	9571000	2	100	1;1	100	66.1389	33.8611	3.88392	1
chr1_9586900	chr1	9586800	9586900	2	100	1;1	36.3636	10.1591	26.2045	2.17829	1
chr1_9610900	chr1	9610800	9610900	2	100	1;1	94.7826	82.7565	12.0261	2.20068	0.99
chr1_9613600	chr1	9613500	9613600	2	100	1;1	86.0989	69.2308	16.8681	2.027	0.97
chr1_9617700	chr1	9617600	9617700	2	100	1;1	95.2381	65.4762	29.7619	5.93727	1
chr1_9624500	chr1	9624400	9624500	2	100	1;1	100	90.2778	9.72222	1.87253	1
chr1_9626400	chr1	9626300	9626400	2	100	1;1	95.0517	70.6897	24.3621	3.08703	1
chr1_9626700	chr1	9626600	9626700	2	100	1;1	97.5309	75.3086	22.2222	4.39674	1
chr1_9629300	chr1	9629200	9629300	2	100	1;1	96.1039	80.8831	15.2208	2.2736	0.99
chr1_9775200	chr1	9775100	9775200	2	100	1;1	91.68	66.6667	25.0133	3.61186	1
chr1_9776700	chr1	9776600	9776700	2	100	1;1	100	84.2105	15.7895	2.55659	1
chr1_9780400	chr1	9780300	9780400	2	100	1;1	81.1321	50.9434	30.1887	2.72492	1
chr1_9781600	chr1	9781500	9781600	2	100	1;1	96.1538	68.8846	27.2692	3.4181	1
chr1_9783900	chr1	9783800	9783900	2	100	1;1	58.7302	14.0952	44.6349	6.58016	1
chr1_9805700	chr1	9805600	9805700	2	100	1;1	84.8929	69.0476	15.8452	1.63508	1
chr1_9811400	chr1	9811300	9811400	2	100	1;1	85.7143	53.5238	32.1905	2.60476	1
chr1_9827600	chr1	9827500	9827600	2	100	1;1	70.2128	38.766	31.4468	2.39579	1
chr1_9830800	chr1	9830700	9830800	2	100	1;1	98.7654	87.1481	11.6173	2.16642	0.95
chr1_9845600	chr1	9845500	9845600	2	100	1;1	94.3375	82.5	11.8375	1.48119	1
chr1_9850100	chr1	9850000	9850100	2	100	1;1	68.9041	45.2055	23.6986	2.21742	1
chr1_9865700	chr1	9865600	9865700	2	100	1;1	100	84.6154	15.3846	1.59509	1
chr1_9881300	chr1	9881200	9881300	2	100	1;1	96.5769	80.7692	15.8077	1.67443	1
chr1_9882300	chr1	9882200	9882300	2	100	1;1	84.325	52.5	31.825	2.41631	1
chr1_9888500	chr1	9888400	9888500	2	100	1;1	98.7193	84.2105	14.5088	1.99464	1
chr1_9898600	chr1	9898500	9898600	2	100	1;1	89.7391	60.8696	28.8696	2.61285	1
chr1_9909200	chr1	9909100	9909200	2	100	1;1	92.3913	78.7391	13.6522	1.85716	1
chr1_9914400	chr1	9914300	9914400	2	100	1;1	89.2857	59.2679	30.0179	3.31525	1
chr1_9952300	chr1	9952200	9952300	2	100	1;1	100	89.4744	10.5256	2.2599	0.97
chr1_9953200	chr1	9953100	9953200	2	100	1;1	76.1892	40.5405	35.6486	2.46159	1
chr1_9964400	chr1	9964300	9964400	2	100	1;1	97.8571	76.1905	21.6667	3.42261	1
chr1_9964600	chr1	9964500	9964600	2	100	1;1	96.2025	79.3544	16.8481	2.70837	0.99
chr1_9991300	chr1	9991200	9991300	2	100	1;1	95.8966	79.3103	16.5862	1.91941	1
chr1_9997400	chr1	9997300	9997400	2	100	1;1	95.0617	80.9136	14.1481	2.00712	1
chr1_10007100	chr1	10007000	10007100	2	100	1;1	77.6757	35.1351	42.5405	3.37424	1
chr1_10018800	chr1	10018700	10018800	2	100	1;1	94.6667	81.76	12.9067	1.59173	0.99
chr1_10023200	chr1	10023100	10023200	2	100	1;1	91.05	70	21.05	2.22131	1
chr1_10044400	chr1	10044300	10044400	2	100	1;1	91.5254	68.8983	22.6271	2.45015	1
chr1_10049000	chr1	10048900	10049000	2	100	1;1	98.3929	80.3571	18.0357	2.47997	1
chr1_10056500	chr1	10056400	10056500	2	100	1;1	96.3846	57.6923	38.6923	5.59702	1
chr1_10060000	chr1	10059900	10060000	2	100	1;1	90.7333	48.3333	42.4	6.26409	1
chr1_10087800	chr1	10087700	10087800	2	100	1;1	92.3077	69.1538	23.1538	2.86899	1
chr1_10093500	chr1	10093400	10093500	2	100	1;1	100	78.0556	21.9444	2.26576	0.99
chr1_10098400	chr1	10098300	10098400	2	100	1;1	74.1343	46.2687	27.8657	2.80633	1
chr1_10104800	chr1	10104700	10104800	2	100	1;1	86.9565	59.0435	27.913	3.42475	1
chr1_10167000	chr1	10166900	10167000	2	100	1;1	92.4211	26.3158	66.1053	8.47777	1
chr1_10169500	chr1	10169400	10169500	2	100	1;1	88.0577	59.6154	28.4423	2.79817	1
chr1_10181000	chr1	10180900	10181000	2	100	1;1	86.5161	51.6129	34.9032	2.25921	1
chr1_10193300	chr1	10193200	10193300	2	100	1;1	100	77.5952	22.4048	2.76839	1
chr1_10208800	chr1	10208700	10208800	2	100	1;1	97.7273	85.6705	12.0568	2.18945	0.97
chr1_10238300	chr1	10238200	10238300	2	100	1;1	97.8989	84.2697	13.6292	2.64473	1
chr1_10323100	chr1	10323000	10323100	2	100	1;1	97.4026	84.7792	12.6234	1.9563	1
chr1_10326900	chr1	10326800	10326900	2	100	1;1	100	70	30	4.75033	1
chr1_10366800	chr1	10366700	10366800	2	100	1;1	85.4474	60.5263	24.9211	3.04906	1
chr1_10452800	chr1	10452700	10452800	2	100	1;1	98.051	80.6122	17.4388	4.06596	1
chr1_10456000	chr1	10455900	10456000	2	100	1;1	78.5556	16.6667	61.8889	3.36193	1
chr1_10647900	chr1	10647800	10647900	2	100	1;1	98.7179	86.8333	11.8846	2.12095	1
chr1_10697000	chr1	10696900	10697000	2	100	1;1	88.6792	66.3019	22.3774	1.99357	0.99
chr1_10763500	chr1	10763400	10763500	2	100	1;1	93.7297	64.8649	28.8649	2.40704	1
chr1_10823400	chr1	10823300	10823400	2	100	1;1	100	89.2308	10.7692	1.88006	1
chr1_10876600	chr1	10876500	10876600	2	100	1;1	100	84.0678	15.9322	2.69326	0.97
chr1_10957700	chr1	10957600	10957700	2	100	1;1	89.4118	38.2353	51.1765	4.74025	1
chr1_11018200	chr1	11018100	11018200	2	100	1;1	87.5811	70.2703	17.3108	1.79512	1
chr1_11019000	chr1	11018900	11019000	2	100	1;1	74.5098	47.6863	26.8235	2.02445	1
chr1_11019100	chr1	11019000	11019100	2	100	1;1	70.7317	28.3415	42.3902	3.62128	1
chr1_11029200	chr1	11029100	11029200	2	100	1;1	100	86.2623	13.7377	2.3443	0.96
chr1_11035300	chr1	11035200	11035300	2	100	1;1	84.5417	37.5	47.0417	2.75534	1
chr1_11043300	chr1	11043200	11043300	2	100	1;1	96.9259	40.7407	56.1852	5.00132	1
chr1_11072300	chr1	11072200	11072300	2	100	1;1	100	73.5161	26.4839	2.41094	1
chr1_11105600	chr1	11105500	11105600	2	100	1;1	52.5556	3.72222	48.8333	2.64338	1
chr1_11108400	chr1	11108300	11108400	2	100	1;1	90.625	54.0312	36.5938	2.68268	0.99
chr1_11129200	chr1	11129100	11129200	2	100	1;1	100	70	30	2.71318	1
chr1_11146100	chr1	11146000	11146100	2	100	1;1	100	48.5556	51.4444	3.13962	1
chr1_11147800	chr1	11147700	11147800	2	100	1;1	91.8367	59.0816	32.7551	3.56157	1
chr1_11179900	chr1	11179800	11179900	2	100	1;1	75.3519	51.8519	23.5	1.73208	1
chr1_11264700	chr1	11264600	11264700	2	100	1;1	96.3636	82.4182	13.9455	2.91591	1
chr1_11291400	chr1	11291300	11291400	2	100	1;1	93.0233	59.814	33.2093	3.31386	1
chr1_11325500	chr1	11325400	11325500	2	100	1;1	100	83.2264	16.7736	2.54037	0.97
chr1_11326200	chr1	11326100	11326200	2	100	1;1	95.7447	80.7872	14.9574	2.62497	1
chr1_11328800	chr1	11328700	11328800	2	100	1;1	91.1167	60	31.1167	3.96274	1
chr1_11424100	chr1	11424000	11424100	2	100	1;1	78.3784	48.3243	30.0541	1.88235	0.95
chr1_11494600	chr1	11494500	11494600	2	100	1;1	94.3396	67.9245	26.4151	3.05718	1
chr1_11516800	chr1	11516700	11516800	2	100	1;1	93	68.5714	24.4286	1.73692	1
chr1_11580300	chr1	11580200	11580300	2	100	1;1	59.0164	34.0492	24.9672	2.03707	1
chr1_11589600	chr1	11589500	11589600	2	100	1;1	88.9706	20.5882	68.3824	7.82976	1
chr1_11699100	chr1	11699000	11699100	2	100	1;1	90	57.5667	32.4333	2.06371	0.95
chr1_11802600	chr1	11802500	11802600	2	100	1;1	100	84.6346	15.3654	2.23519	0.99
chr1_11804900	chr1	11804800	11804900	2	100	1;1	93.3333	80.0333	13.3	1.83705	0.98
chr1_11853000	chr1	11852900	11853000	2	100	1;1	96.7069	70.6897	26.0172	3.68124	1
chr1_11858200	chr1	11858100	11858200	2	100	1;1	84.4828	62.3966	22.0862	1.91718	1
chr1_11863600	chr1	11863500	11863600	2	100	1;1	84.0864	63.7407	20.3457	2.31533	0.99
chr1_11882000	chr1	11881900	11882000	2	100	1;1	93.2203	65.6271	27.5932	3.47308	1
chr1_11969200	chr1	11969100	11969200	2	100	1;1	58.5556	5.55556	53	2.83416	1
chr1_11983500	chr1	11983400	11983500	2	100	1;1	70	3.4	66.6	2.23546	1
chr1_12060400	chr1	12060300	12060400	2	100	1;1	100	86.4507	13.5493	2.73748	0.97
chr1_12073200	chr1	12073100	12073200	2	100	1;1	88.764	74.6854	14.0787	1.61568	1
chr1_12117800	chr1	12117700	12117800	2	100	1;1	91.1765	51.0294	40.1471	3.30536	1
chr1_12228600	chr1	12228500	12228600	2	100	1;1	92.6981	67.9245	24.7736	2.61842	1
chr1_12273700	chr1	12273600	12273700	2	100	1;1	80	42.4889	37.5111	3.3048	1
chr1_12292600	chr1	12292500	12292600	2	100	1;1	76.6667	27.5667	49.1	3.57274	1
chr1_12390000	chr1	12389900	12390000	2	100	1;1	100	45.8333	54.1667	4.5871	1
chr1_12394600	chr1	12394500	12394600	2	100	1;1	92.8571	64.2143	28.6429	2.59207	1
chr1_12398700	chr1	12398600	12398700	2	100	1;1	88.6538	34.6154	54.0385	3.96389	1
chr1_12415300	chr1	12415200	12415300	2	100	1;1	86.7857	28.5714	58.2143	2.29981	1
chr1_12421000	chr1	12420900	12421000	2	100	1;1	93.4667	62.2222	31.2444	3.26912	1
chr1_12431100	chr1	12431000	12431100	2	100	1;1	100	69.4722	30.5278	3.40846	1
chr1_12431800	chr1	12431700	12431800	2	100	1;1	93.5484	65.129	28.4194	1.93644	0.95
chr1_12435300	chr1	12435200	12435300	2	100	1;1	91.1475	68.8525	22.2951	2.44753	1
chr1_12437600	chr1	12437500	12437600	2	100	1;1	80.8511	56.234	24.617	1.7442	1
chr1_12457900	chr1	12457800	12457900	2	100	1;1	98.4127	82.2381	16.1746	2.4373	1
chr1_12462200	chr1	12462100	12462200	2	100	1;1	97.0323	67.7419	29.2903	4.70936	1
chr1_12476900	chr1	12476800	12476900	2	100	1;1	84.5517	31.0345	53.5172	4.15374	1
chr1_12488000	chr1	12487900	12488000	2	100	1;1	100	87.5	12.5	2.20819	1
chr1_12502000	chr1	12501900	12502000	2	100	1;1	84.4493	66.6667	17.7826	1.62202	1
chr1_12520400	chr1	12520300	12520400	2	100	1;1	78.506	42.1687	36.3373	5.59634	1
chr1_12572000	chr1	12571900	12572000	2	100	1;1	77.7778	20.7778	57	2.86749	1
chr1_12616400	chr1	12616300	12616400	2	100	1;1	80.7907	23.2558	57.5349	6.92506	1
chr1_12637900	chr1	12637800	12637900	2	100	1;1	100	80.6452	19.3548	1.62062	1
chr1_12671100	chr1	12671000	12671100	2	100	1;1	84.2105	61.3684	22.8421	1.9765	1
chr1_12672200	chr1	12672100	12672200	2	100	1;1	66.7632	36.8421	29.9211	1.7898	0.98
chr1_12699900	chr1	12699800	12699900	2	100	1;1	100	87.3418	12.6582	2.84096	1
chr1_12737000	chr1	12736900	12737000	2	100	1;1	100	86.7761	13.2239	2.49295	0.98
chr1_12754500	chr1	12754400	12754500	2	100	1;1	88.3721	48.9535	39.4186	3.83264	1
chr1_12789800	chr1	12789700	12789800	2	100	1;1	100	81.4746	18.5254	3.21688	0.99
chr1_12790800	chr1	12790700	12790800	2	100	1;1	95.4375	37.5	57.9375	2.96479	1
chr1_12793400	chr1	12793300	12793400	2	100	1;1	63.8298	40.4255	23.4043	1.41581	1
chr1_12796300	chr1	12796200	12796300	2	100	1;1	100	63.0857	36.9143	4.19533	1
chr1_12806700	chr1	12806600	12806700	2	100	1;1	68.5185	39.2778	29.2407	2.41774	0.99
chr1_12808900	chr1	12808800	12808900	2	100	1;1	98.0449	88.764	9.2809	1.63453	1
chr1_12818300	chr1	12818200	12818300	2	100	1;1	97.5205	86.3014	11.2192	1.61064	1
chr1_12838500	chr1	12838400	12838500	2	100	1;1	92.6606	80.9083	11.7523	1.77675	0.95
chr1_12844400	chr1	12844300	12844400	2	100	1;1	97.3333	82.24	15.0933	2.40984	1
chr1_12850700	chr1	12850600	12850700	2	100	1;1	98.4848	84.1667	14.3182	2.20807	0.95
chr1_12855400	chr1	12855300	12855400	2	100	1;1	94.7917	80.2396	14.5521	2.42019	1
chr1_12855800	chr1	12855700	12855800	2	100	1;1	100	93.3333	6.66667	1.851	1
chr1_12858800	chr1	12858700	12858800	2	100	1;1	81.8615	56.9231	24.9385	2.47278	1
chr1_12861400	chr1	12861300	12861400	2	100	1;1	96.0526	80.5263	15.5263	2.29727	1
chr1_12864000	chr1	12863900	12864000	2	100	1;1	55.9322	31.0169	24.9153	2.00668	0.96
chr1_12866200	chr1	12866100	12866200	2	100	1;1	100	38.2353	61.7647	8.00488	1
chr1_12874700	chr1	12874600	12874700	2	100	1;1	100	90.4944	9.50562	2.32836	0.99
chr1_12878900	chr1	12878800	12878900	2	100	1;1	89.86	54	35.86	4.03668	1
chr1_12929000	chr1	12928900	12929000	2	100	1;1	92.5096	78.8462	13.6635	2.09607	1
chr1_12936100	chr1	12936000	12936100	2	100	1;1	90.5309	71.6049	18.9259	2.4544	1
chr1_12939000	chr1	12938900	12939000	2	100	1;1	96.2963	81.4815	14.8148	1.54495	1
chr1_12969000	chr1	12968900	12969000	2	100	1;1	84.5361	69.6082	14.9278	1.68847	0.96
chr1_12972000	chr1	12971900	12972000	2	100	1;1	100	87.1154	12.8846	2.86198	1
chr1_12996100	chr1	12996000	12996100	2	100	1;1	97.7528	81.9101	15.8427	3.16714	1
chr1_12999100	chr1	12999000	12999100	2	100	1;1	96.6292	82.1685	14.4607	2.5459	1
chr1_13000500	chr1	13000400	13000500	2	100	1;1	99.0826	90.6881	8.3945	2.05403	0.97
chr1_13002200	chr1	13002100	13002200	2	100	1;1	71.7	46.7333	24.9667	2.06168	1
chr1_13005300	chr1	13005200	13005300	2	100	1;1	73.0769	18	55.0769	3.84244	1
chr1_13045900	chr1	13045800	13045900	2	100	1;1	97.5309	77.9877	19.5432	3.71397	1
chr1_13064300	chr1	13064200	13064300	2	100	1;1	98.9242	84.8485	14.0758	2.2961	1
chr1_13066300	chr1	13066200	13066300	2	100	1;1	97.0625	78.125	18.9375	2.72246	1
chr1_13066400	chr1	13066300	13066400	2	100	1;1	94.5055	79.044	15.4615	2.46738	0.99
chr1_13068000	chr1	13067900	13068000	2	100	1;1	83.4795	50.0822	33.3973	4.53661	1
chr1_13075100	chr1	13075000	13075100	2	100	1;1	90.8684	52.6316	38.2368	3.48118	1
chr1_13083800	chr1	13083700	13083800	2	100	1;1	96.4685	87.3874	9.08108	1.64349	1
chr1_13105600	chr1	13105500	13105600	2	100	1;1	95.4471	78.8235	16.6235	2.73141	1
chr1_13120400	chr1	13120300	13120400	2	100	1;1	96.5116	83.8023	12.7093	2.04127	1
chr1_13129700	chr1	13129600	13129700	2	100	1;1	56.2927	24.3902	31.9024	2.22887	1
chr1_13135300	chr1	13135200	13135300	2	100	1;1	98.8372	85.1977	13.6395	2.84983	1
chr1_13138300	chr1	13138200	13138300	2	100	1;1	95.1029	72.0588	23.0441	3.3665	1
chr1_13142900	chr1	13142800	13142900	2	100	1;1	90.5405	75.1486	15.3919	1.65888	0.99
chr1_13156400	chr1	13156300	13156400	2	100	1;1	100	84.1842	15.8158	3.52535	1
chr1_13178800	chr1	13178700	13178800	2	100	1;1	92.5	77.4375	15.0625	1.88415	0.96
chr1_13192400	chr1	13192300	13192400	2	100	1;1	95.098	82.1667	12.9314	2.21973	1
chr1_13204400	chr1	13204300	13204400	2	100	1;1	96.7033	82.6374	14.0659	2.52852	1
chr1_13215600	chr1	13215500	13215600	2	100	1;1	98.7179	87.3205	11.3974	2.01307	0.97
chr1_13215800	chr1	13215700	13215800	2	100	1;1	74.8182	49.0909	25.7273	2.03436	1
chr1_13216400	chr1	13216300	13216400	2	100	1;1	68.717	24.5283	44.1887	5.046	1
chr1_13238600	chr1	13238500	13238600	2	100	1;1	87.9429	45.7143	42.2286	3.52797	1
chr1_13238800	chr1	13238700	13238800	2	100	1;1	98.2456	80.4386	17.807	2.44613	1
chr1_13252600	chr1	13252500	13252600	2	100	1;1	100	91	9	2.29652	0.97
chr1_13254700	chr1	13254600	13254700	2	100	1;1	94.186	70.4651	23.7209	4.19785	1
chr1_13256100	chr1	13256000	13256100	2	100	1;1	96.8085	83.3404	13.4681	2.47481	1
chr1_13257000	chr1	13256900	13257000	2	100	1;1	84.775	32.5	52.275	5.51357	1
chr1_13257500	chr1	13257400	13257500	2	100	1;1	98.0392	79.8431	18.1961	2.19993	0.98
chr1_13269700	chr1	13269600	13269700	2	100	1;1	72.6765	32.3529	40.3235	2.80898	0.98
chr1_13274000	chr1	13273900	13274000	2	100	1;1	100	77.1	22.9	3.4502	1
chr1_13286200	chr1	13286100	13286200	2	100	1;1	95.3125	81.25	14.0625	1.59858	1
chr1_13295700	chr1	13295600	13295700	2	100	1;1	88.3966	65.5172	22.8793	2.2366	1
chr1_13301000	chr1	13300900	13301000	2	100	1;1	70.2121	27.2727	42.9394	3.00266	1
chr1_13302100	chr1	13302000	13302100	2	100	1;1	88	64.1	23.9	2.04517	0.98
chr1_13302900	chr1	13302800	13302900	2	100	1;1	100	77.6182	22.3818	3.71467	1
chr1_13314300	chr1	13314200	13314300	2	100	1;1	31.25	5.89062	25.3594	3.45133	1
chr1_13314900	chr1	13314800	13314900	2	100	1;1	70.5	22.7273	47.7727	4.91144	1
chr1_13321200	chr1	13321100	13321200	2	100	1;1	90.1408	68.1831	21.9577	2.6709	1
chr1_13325100	chr1	13325000	13325100	2	100	1;1	89.2308	65.6	23.6308	2.6545	1
chr1_13331800	chr1	13331700	13331800	2	100	1;1	85.5263	64.2237	21.3026	2.39336	1
chr1_13343200	chr1	13343100	13343200	2	100	1;1	54.386	19.9649	34.4211	3.61242	1
chr1_13349400	chr1	13349300	13349400	2	100	1;1	90.9263	69.4737	21.4526	3.50685	1
chr1_13354200	chr1	13354100	13354200	2	100	1;1	91.358	76.8395	14.5185	1.72105	0.95
chr1_13356300	chr1	13356200	13356300	2	100	1;1	87.9412	52.9412	35	3.7772	1
chr1_13356500	chr1	13356400	13356500	2	100	1;1	100	75.4167	24.5833	4.56439	1
chr1_13358300	chr1	13358200	13358300	2	100	1;1	93.5769	71.1538	22.4231	2.3562	1
chr1_13385700	chr1	13385600	13385700	2	100	1;1	89.037	67.9012	21.1358	2.75012	1
chr1_13407900	chr1	13407800	13407900	2	100	1;1	78.5641	46.1538	32.4103	2.28419	0.97
chr1_13417900	chr1	13417800	13417900	2	100	1;1	96.0526	83.1447	12.9079	1.7765	0.99
chr1_13439300	chr1	13439200	13439300	2	100	1;1	96.9697	84.5455	12.4242	2.36912	1
chr1_13491000	chr1	13490900	13491000	2	100	1;1	95.3125	76.2969	19.0156	2.44216	1
chr1_13499600	chr1	13499500	13499600	2	100	1;1	83.2879	53.0303	30.2576	3.50422	1
chr1_13513200	chr1	13513100	13513200	2	100	1;1	100	90.9091	9.09091	2.1794	1
chr1_13516100	chr1	13516000	13516100	2	100	1;1	98.1481	74.0741	24.0741	3.37673	1
chr1_13518600	chr1	13518500	13518600	2	100	1;1	92.0667	78.6667	13.4	1.46017	1
chr1_13530300	chr1	13530200	13530300	2	100	1;1	97.7099	82.0992	15.6107	4.54943	1
chr1_13533500	chr1	13533400	13533500	2	100	1;1	63.4643	9.35714	54.1071	4.34439	1
chr1_13534800	chr1	13534700	13534800	2	100	1;1	90.8125	71.875	18.9375	2.01625	1
chr1_13544600	chr1	13544500	13544600	2	100	1;1	95	74.5	20.5	4.13258	1
chr1_13575400	chr1	13575300	13575400	2	100	1;1	75.9655	44.8276	31.1379	2.99	1
chr1_13616000	chr1	13615900	13616000	2	100	1;1	80	46.0133	33.9867	4.57788	1
chr1_13621200	chr1	13621100	13621200	2	100	1;1	91.6957	66.1159	25.5797	3.47227	1
chr1_13634000	chr1	13633900	13634000	2	100	1;1	94.3182	74.6591	19.6591	3.30974	1
chr1_13650300	chr1	13650200	13650300	2	100	1;1	91.0256	75.641	15.3846	1.77212	1
chr1_13653500	chr1	13653400	13653500	2	100	1;1	93.2203	69.8475	23.3729	2.73393	1
chr1_13663200	chr1	13663100	13663200	2	100	1;1	86.3485	48.4848	37.8636	5.28991	1
chr1_13665800	chr1	13665700	13665800	2	100	1;1	100	87.9121	12.0879	3.14966	1
chr1_13739100	chr1	13739000	13739100	2	100	1;1	62.6552	24.1379	38.5172	2.21282	0.97
chr1_13801500	chr1	13801400	13801500	2	100	1;1	96.3924	77.2152	19.1772	3.25728	1
chr1_13823000	chr1	13822900	13823000	2	100	1;1	98.1132	79.1698	18.9434	2.43174	0.96
chr1_13838300	chr1	13838200	13838300	2	100	1;1	96.2105	73.6842	22.5263	2.92417	1
chr1_13844600	chr1	13844500	13844600	2	100	1;1	95.7143	65.3571	30.3571	5.21053	1
chr1_13881400	chr1	13881300	13881400	2	100	1;1	96.875	66.875	30	2.45649	0.97
chr1_14001700	chr1	14001600	14001700	2	100	1;1	86.4211	55.2632	31.1579	2.32154	1
chr1_14003100	chr1	14003000	14003100	2	100	1;1	97.8077	61.5385	36.2692	2.68459	1
chr1_14013500	chr1	14013400	14013500	2	100	1;1	86.3636	57.2045	29.1591	2.36976	1
chr1_14019200	chr1	14019100	14019200	2	100	1;1	95.8333	57.5	38.3333	2.4592	0.99
chr1_14042000	chr1	14041900	14042000	2	100	1;1	48.3871	12.6129	35.7742	2.38373	1
chr1_14053200	chr1	14053100	14053200	2	100	1;1	98.3051	71.6102	26.6949	4.28433	1
chr1_14109000	chr1	14108900	14109000	2	100	1;1	77.1379	34.4828	42.6552	2.65654	1
chr1_14110500	chr1	14110400	14110500	2	100	1;1	93.1912	67.6471	25.5441	3.56931	1
chr1_14135700	chr1	14135600	14135700	2	100	1;1	100	72.0833	27.9167	3.05137	1
chr1_14147900	chr1	14147800	14147900	2	100	1;1	94.7568	70.2703	24.4865	1.94775	1
chr1_14165400	chr1	14165300	14165400	2	100	1;1	86.3014	65.6164	20.6849	2.2412	1
chr1_14180400	chr1	14180300	14180400	2	100	1;1	89.4737	62.6491	26.8246	2.85285	1
chr1_14185200	chr1	14185100	14185200	2	100	1;1	88.8526	65.2632	23.5895	3.77642	1
chr1_14185500	chr1	14185400	14185500	2	100	1;1	72.0588	37.1765	34.8824	4.14992	1
chr1_14192800	chr1	14192700	14192800	2	100	1;1	72.7931	44.8276	27.9655	2.42473	1
chr1_14192900	chr1	14192800	14192900	2	100	1;1	41.8182	16.4545	25.3636	2.26015	0.98
chr1_14235000	chr1	14234900	14235000	2	100	1;1	88.3333	68.8333	19.5	1.80069	0.95
chr1_14247200	chr1	14247100	14247200	2	100	1;1	100	72	28	2.01659	1
chr1_14250200	chr1	14250100	14250200	2	100	1;1	98.2456	72.193	26.0526	3.99401	1
chr1_14255700	chr1	14255600	14255700	2	100	1;1	87.931	69.4483	18.4828	1.58221	1
chr1_14264600	chr1	14264500	14264600	2	100	1;1	93.4423	57.6923	35.75	4.55039	1
chr1_14270800	chr1	14270700	14270800	2	100	1;1	89.4203	63.7681	25.6522	3.23133	1
chr1_14274700	chr1	14274600	14274700	2	100	1;1	100	84.0758	15.9242	3.04511	1
chr1_14297700	chr1	14297600	14297700	2	100	1;1	92.0455	72.7273	19.3182	2.25131	1
chr1_14305000	chr1	14304900	14305000	2	100	1;1	66.6667	29.3492	37.3175	4.3432	1
chr1_14308200	chr1	14308100	14308200	2	100	1;1	93.5286	67.0857	26.4429	3.95563	1
chr1_14312900	chr1	14312800	14312900	2	100	1;1	89.4	65.4545	23.9455	2.35736	1
chr1_14314200	chr1	14314100	14314200	2	100	1;1	98.8095	83.3452	15.4643	3.23396	1
chr1_14364500	chr1	14364400	14364500	2	100	1;1	95.3239	80.2817	15.0423	1.97471	1
chr1_14442800	chr1	14442700	14442800	2	100	1;1	78.6618	48.5294	30.1324	3.3579	1
chr1_14474900	chr1	14474800	14474900	2	100	1;1	78.2872	60.6383	17.6489	1.88406	1
chr1_14489600	chr1	14489500	14489600	2	100	1;1	100	72	28	2.01659	1
chr1_14512800	chr1	14512700	14512800	2	100	1;1	73.3333	35.4	37.9333	2.19504	1
chr1_14540000	chr1	14539900	14540000	2	100	1;1	100	73.913	26.087	1.66647	1
chr1_14542400	chr1	14542300	14542400	2	100	1;1	87.5	41.15	46.35	4.59472	1
chr1_14584600	chr1	14584500	14584600	2	100	1;1	85.4545	53.0909	32.3636	3.3815	1
chr1_14647800	chr1	14647700	14647800	2	100	1;1	85.0294	41.1765	43.8529	3.49627	1
chr1_14657600	chr1	14657500	14657600	2	100	1;1	94.2712	71.1864	23.0847	2.8336	1
chr1_14697400	chr1	14697300	14697400	2	100	1;1	93.0233	63.4419	29.5814	2.80575	1
chr1_14706700	chr1	14706600	14706700	2	100	1;1	95.5224	78.5224	17	2.22746	0.98
chr1_14758400	chr1	14758300	14758400	2	100	1;1	86.2581	70.9677	15.2903	1.77206	1
chr1_14763100	chr1	14763000	14763100	2	100	1;1	98.7013	85.6753	13.026	2.35077	0.99
chr1_14764800	chr1	14764700	14764800	2	100	1;1	100	80.2778	19.7222	3.13929	1
chr1_14773600	chr1	14773500	14773600	2	100	1;1	96.1538	66.6538	29.5	1.86505	0.96
chr1_14800500	chr1	14800400	14800500	2	100	1;1	39.2857	4.78571	34.5	2.47085	1
chr1_14854900	chr1	14854800	14854900	2	100	1;1	89.7059	69.25	20.4559	2.27814	1
chr1_14865700	chr1	14865600	14865700	2	100	1;1	100	90.2778	9.72222	1.87253	1
chr1_14909000	chr1	14908900	14909000	2	100	1;1	92.625	59.375	33.25	2.44858	1
chr1_14929200	chr1	14929100	14929200	2	100	1;1	100	68.5185	31.4815	2.57833	0.99
chr1_15047900	chr1	15047800	15047900	2	100	1;1	94.8276	70.2414	24.5862	3.09011	1
chr1_15079300	chr1	15079200	15079300	2	100	1;1	98.8372	88.8721	9.96512	1.90944	0.98
chr1_15092700	chr1	15092600	15092700	2	100	1;1	86.4407	65.1017	21.339	1.92401	1
chr1_15187500	chr1	15187400	15187500	2	100	1;1	86.4615	46.1538	40.3077	3.53688	1
chr1_15189100	chr1	15189000	15189100	2	100	1;1	83.871	48.3871	35.4839	2.18798	1
chr1_15210400	chr1	15210300	15210400	2	100	1;1	94.2449	77.551	16.6939	1.47367	1
chr1_15247300	chr1	15247200	15247300	2	100	1;1	97.8261	79.4348	18.3913	1.96098	1
chr1_15295000	chr1	15294900	15295000	2	100	1;1	100	79	21	2.42308	0.98
chr1_15307900	chr1	15307800	15307900	2	100	1;1	79.7097	25.8065	53.9032	4.37409	1
chr1_15427700	chr1	15427600	15427700	2	100	1;1	93.086	78.4946	14.5914	2.14387	1
chr1_15466400	chr1	15466300	15466400	2	100	1;1	93.1034	51.5172	41.5862	3.10606	1
chr1_15597900	chr1	15597800	15597900	2	100	1;1	93.8776	67.3469	26.5306	2.79204	1
chr1_15617500	chr1	15617400	15617500	2	100	1;1	100	42.1053	57.8947	3.90093	1
chr1_15623800	chr1	15623700	15623800	2	100	1;1	100	67.84	32.16	2.41976	0.97
chr1_15628800	chr1	15628700	15628800	2	100	1;1	90.2439	58.7073	31.5366	2.70537	1
chr1_15791700	chr1	15791600	15791700	2	100	1;1	38.4615	10.5769	27.8846	2.80317	1
chr1_15794900	chr1	15794800	15794900	2	100	1;1	80.8545	38.1818	42.6727	5.06797	1
chr1_15813600	chr1	15813500	15813600	2	100	1;1	96.7213	61.377	35.3443	5.88575	1
chr1_15815300	chr1	15815200	15815300	2	100	1;1	48.9796	20.5102	28.4694	2.29829	0.98
chr1_15849300	chr1	15849200	15849300	2	100	1;1	78.4444	53.9683	24.4762	2.22932	1
chr1_15850200	chr1	15850100	15850200	2	100	1;1	100	87.2667	12.7333	2.70033	1
chr1_15853700	chr1	15853600	15853700	2	100	1;1	90	63.18	26.82	2.5715	0.99
chr1_15866100	chr1	15866000	15866100	2	100	1;1	96.9697	63.6667	33.303	2.93316	1
chr1_15882000	chr1	15881900	15882000	2	100	1;1	95.8763	80.7113	15.1649	2.80271	0.99
chr1_15884300	chr1	15884200	15884300	2	100	1;1	98.4375	90.2344	8.20312	2.10928	0.95
chr1_15895000	chr1	15894900	15895000	2	100	1;1	90.7692	72.3385	18.4308	1.93438	0.95
chr1_15896900	chr1	15896800	15896900	2	100	1;1	92.1875	70.0938	22.0938	2.62248	1
chr1_15910800	chr1	15910700	15910800	2	100	1;1	100	85.2319	14.7681	2.92634	1
chr1_15994200	chr1	15994100	15994200	2	100	1;1	92.8571	60.7619	32.0952	3.07633	1
chr1_16004900	chr1	16004800	16004900	2	100	1;1	85	42.375	42.625	3.87105	1
chr1_16026000	chr1	16025900	16026000	2	100	1;1	100	79.3966	20.6034	3.57042	1
chr1_16031500	chr1	16031400	16031500	2	100	1;1	100	72.087	27.913	1.82381	1
chr1_16064300	chr1	16064200	16064300	2	100	1;1	82.5	39.275	43.225	3.84982	1
chr1_16102400	chr1	16102300	16102400	2	100	1;1	92.2639	67.0972	25.1667	3.60006	1
chr1_16110900	chr1	16110800	16110900	2	100	1;1	90.625	67.3438	23.2812	2.67645	1
chr1_16123000	chr1	16122900	16123000	2	100	1;1	95.5556	70.7778	24.7778	2.51549	1
chr1_16130300	chr1	16130200	16130300	2	100	1;1	57.377	37.0164	20.3607	1.42298	1
chr1_16131200	chr1	16131100	16131200	2	100	1;1	94.375	75	19.375	2.10966	1
chr1_16137300	chr1	16137200	16137300	2	100	1;1	100	84.1304	15.8696	3.18387	1
chr1_16151200	chr1	16151100	16151200	2	100	1;1	87.7193	61.8596	25.8596	2.58084	1
chr1_16154200	chr1	16154100	16154200	2	100	1;1	100	84.2051	15.7949	3.62453	1
chr1_16161900	chr1	16161800	16161900	2	100	1;1	88.7324	66.3662	22.3662	2.62426	1
chr1_16163200	chr1	16163100	16163200	2	100	1;1	88.9219	65.625	23.2969	2.56368	1
chr1_16172900	chr1	16172800	16172900	2	100	1;1	99.066	89.6226	9.4434	2.30465	1
chr1_16174300	chr1	16174200	16174300	2	100	1;1	83.1789	61.0526	22.1263	2.98747	1
chr1_16177800	chr1	16177700	16177800	2	100	1;1	77.2623	36.4098	40.8525	5.09399	1
chr1_16202200	chr1	16202100	16202200	2	100	1;1	81.7581	53.2258	28.5323	2.91955	1
chr1_16206300	chr1	16206200	16206300	2	100	1;1	99.0099	89.0396	9.9703	2.32614	1
chr1_16209300	chr1	16209200	16209300	2	100	1;1	79.1667	47.4375	31.7292	2.65634	1
chr1_16212300	chr1	16212200	16212300	2	100	1;1	66.9138	39.6552	27.2586	2.26695	1
chr1_16213300	chr1	16213200	16213300	2	100	1;1	96	81.8933	14.1067	1.97699	1
chr1_16222300	chr1	16222200	16222300	2	100	1;1	92.5926	56.6296	35.963	2.29666	1
chr1_16231600	chr1	16231500	16231600	2	100	1;1	84.4156	63.0519	21.3636	2.37218	0.99
chr1_16237100	chr1	16237000	16237100	2	100	1;1	83.0862	56.8966	26.1897	2.44579	1
chr1_16240900	chr1	16240800	16240900	2	100	1;1	95.122	80.1951	14.9268	2.20672	0.99
chr1_16249100	chr1	16249000	16249100	2	100	1;1	91.0408	59.1837	31.8571	3.40485	1
chr1_16249800	chr1	16249700	16249800	2	100	1;1	69.0141	40.0845	28.9296	3.05115	1
chr1_16250300	chr1	16250200	16250300	2	100	1;1	91.25	31.25	60	2.97972	1
chr1_16259000	chr1	16258900	16259000	2	100	1;1	94.7368	64.5789	30.1579	2.70955	1
chr1_16270800	chr1	16270700	16270800	2	100	1;1	98.3333	80.6167	17.7167	2.59303	0.97
chr1_16294400	chr1	16294300	16294400	2	100	1;1	45.0492	24.5902	20.459	1.54582	1
chr1_16301000	chr1	16300900	16301000	2	100	1;1	51.2195	17.5366	33.6829	2.63908	1
chr1_16304200	chr1	16304100	16304200	2	100	1;1	77.5909	36.3636	41.2273	1.91528	1
chr1_16305200	chr1	16305100	16305200	2	100	1;1	75	38.8333	36.1667	1.62631	1
chr1_16330600	chr1	16330500	16330600	2	100	1;1	83.871	42.9677	40.9032	2.78022	1
chr1_16366900	chr1	16366800	16366900	2	100	1;1	100	87.2034	12.7966	2.07188	0.95
chr1_16368000	chr1	16367900	16368000	2	100	1;1	93.617	54.9149	38.7021	4.61446	1
chr1_16469500	chr1	16469400	16469500	2	100	1;1	97.1831	73.2394	23.9437	4.16097	1
chr1_16491800	chr1	16491700	16491800	2	100	1;1	100	74.5319	25.4681	3.65844	1
chr1_16542400	chr1	16542300	16542400	2	100	1;1	100	84.5556	15.4444	2.34718	0.98
chr1_16545600	chr1	16545500	16545600	2	100	1;1	94.9153	67.9661	26.9492	3.59739	1
chr1_16577200	chr1	16577100	16577200	2	100	1;1	96.4286	71.8036	24.625	3.25952	1
chr1_16601100	chr1	16601000	16601100	2	100	1;1	97.4359	82.2564	15.1795	2.54405	1
chr1_16605400	chr1	16605300	16605400	2	100	1;1	77.381	57.0357	20.3452	2.10519	1
chr1_16632800	chr1	16632700	16632800	2	100	1;1	100	82.4062	17.5938	3.30991	1
chr1_16633700	chr1	16633600	16633700	2	100	1;1	85.9375	60.3125	25.625	2.73052	1
chr1_16689600	chr1	16689500	16689600	2	100	1;1	89.5405	70.2703	19.2703	2.23445	1
chr1_16699700	chr1	16699600	16699700	2	100	1;1	83.0189	59.9245	23.0943	1.84068	1
chr1_16703500	chr1	16703400	16703500	2	100	1;1	91.3043	67.6087	23.6957	3.02925	1
chr1_16722300	chr1	16722200	16722300	2	100	1;1	93.1031	78.9897	14.1134	2.12648	1
chr1_16749800	chr1	16749700	16749800	2	100	1;1	96.6	72.5	24.1	4.58514	1
chr1_16771900	chr1	16771800	16771900	2	100	1;1	100	90.907	9.09302	2.12361	1
chr1_16783800	chr1	16783700	16783800	2	100	1;1	93.2941	79.4118	13.8824	1.49524	1
chr1_16825100	chr1	16825000	16825100	2	100	1;1	33.3333	7.42857	25.9048	2.26468	0.98
chr1_16861800	chr1	16861700	16861800	2	100	1;1	96.9375	70.8333	26.1042	3.12678	1
chr1_16932400	chr1	16932300	16932400	2	100	1;1	90.4103	64.3846	26.0256	1.95017	0.97
chr1_16940500	chr1	16940400	16940500	2	100	1;1	67.2727	32.0909	35.1818	3.38388	1
chr1_16943000	chr1	16942900	16943000	2	100	1;1	92.9565	48.9565	44	2.77376	0.96
chr1_16964400	chr1	16964300	16964400	2	100	1;1	96.4286	78.4821	17.9464	2.11284	0.97
chr1_17012200	chr1	17012100	17012200	2	100	1;1	96.7174	76.087	20.6304	2.15278	1
chr1_17059100	chr1	17059000	17059100	2	100	1;1	100	87.5538	12.4462	2.23752	1
chr1_17090600	chr1	17090500	17090600	2	100	1;1	97.7273	87.8295	9.89773	1.67321	0.98
chr1_17123900	chr1	17123800	17123900	2	100	1;1	98.7333	85.3333	13.4	2.38268	1
chr1_17126300	chr1	17126200	17126300	2	100	1;1	87.1429	65.3429	21.8	2.39009	1
chr1_17128000	chr1	17127900	17128000	2	100	1;1	95.6721	70.4918	25.1803	3.51748	1
chr1_17128300	chr1	17128200	17128300	2	100	1;1	100	86.3151	13.6849	2.85089	1
chr1_17129200	chr1	17129100	17129200	2	100	1;1	97.0351	73.6842	23.3509	3.21068	1
chr1_17148700	chr1	17148600	17148700	2	100	1;1	83.9459	54.0541	29.8919	1.99562	1
chr1_17223600	chr1	17223500	17223600	2	100	1;1	100	66.6667	33.3333	1.71984	1
chr1_17240700	chr1	17240600	17240700	2	100	1;1	78.1026	37.7949	40.3077	3.2778	1
chr1_17245600	chr1	17245500	17245600	2	100	1;1	100	82.9556	17.0444	2.14802	0.95
chr1_17349000	chr1	17348900	17349000	2	100	1;1	96.9697	60.0909	36.8788	3.39112	0.99
chr1_17351000	chr1	17350900	17351000	2	100	1;1	94.5946	68.6216	25.973	2.10804	0.99
chr1_17373300	chr1	17373200	17373300	2	100	1;1	100	89.0132	10.9868	2.30982	0.96
chr1_17393300	chr1	17393200	17393300	2	100	1;1	100	83.4625	16.5375	3.92547	1
chr1_17397700	chr1	17397600	17397700	2	100	1;1	86.7647	34.9559	51.8088	9.24852	1
chr1_17399200	chr1	17399100	17399200	2	100	1;1	93.8333	71.6667	22.1667	2.69354	1
chr1_17434300	chr1	17434200	17434300	2	100	1;1	100	74.6765	25.3235	2.54285	0.95
chr1_17520500	chr1	17520400	17520500	2	100	1;1	100	90.4516	9.54839	2.46174	0.99
chr1_17543600	chr1	17543500	17543600	2	100	1;1	91.7111	66.6667	25.0444	2.22085	1
chr1_17576200	chr1	17576100	17576200	2	100	1;1	96.7742	79.5161	17.2581	2.27832	0.99
chr1_17632100	chr1	17632000	17632100	2	100	1;1	100	87.5	12.5	2.20819	1
chr1_17719600	chr1	17719500	17719600	2	100	1;1	100	68.2609	31.7391	2.1557	1
chr1_17724500	chr1	17724400	17724500	2	100	1;1	97.9024	78.0488	19.8537	1.94882	1
chr1_17760400	chr1	17760300	17760400	2	100	1;1	100	67.2174	32.7826	2.27022	0.96
chr1_17904200	chr1	17904100	17904200	2	100	1;1	100	88.0667	11.9333	2.50505	1
chr1_17938200	chr1	17938100	17938200	2	100	1;1	96.2264	76.0377	20.1887	2.31938	1
chr1_18029400	chr1	18029300	18029400	2	100	1;1	93.5294	41.1765	52.3529	2.63653	1
chr1_18061000	chr1	18060900	18061000	2	100	1;1	98.2286	68.5714	29.6571	2.87038	1
chr1_18075900	chr1	18075800	18075900	2	100	1;1	93.4211	76.4079	17.0132	2.24782	0.98
chr1_18076100	chr1	18076000	18076100	2	100	1;1	81.9444	53.8889	28.0556	3.27696	1
chr1_18078700	chr1	18078600	18078700	2	100	1;1	100	52.9412	47.0588	2.57221	1
chr1_18184900	chr1	18184800	18184900	2	100	1;1	96.875	70.4062	26.4688	2.05349	1
chr1_18218100	chr1	18218000	18218100	2	100	1;1	86.2857	49.8571	36.4286	3.23587	1
chr1_18295300	chr1	18295200	18295300	2	100	1;1	90.4225	76.0563	14.3662	1.43458	1
chr1_18318100	chr1	18318000	18318100	2	100	1;1	95.8298	63.8298	32	3.83141	1
chr1_18411200	chr1	18411100	18411200	2	100	1;1	85.4865	51.3514	34.1351	2.51322	1
chr1_18482800	chr1	18482700	18482800	2	100	1;1	97.6744	70.0698	27.6047	3.1133	1
chr1_18511400	chr1	18511300	18511400	2	100	1;1	94.2308	61.9615	32.2692	3.98515	1
chr1_18658100	chr1	18658000	18658100	2	100	1;1	86	57.6494	28.3506	3.81987	1
chr1_18661700	chr1	18661600	18661700	2	100	1;1	80.9524	23.8095	57.1429	3.2957	1
chr1_18665200	chr1	18665100	18665200	2	100	1;1	92.6471	41.1765	51.4706	2.49008	1
chr1_18777300	chr1	18777200	18777300	2	100	1;1	95.5882	81.5735	14.0147	1.72797	0.99
chr1_18885900	chr1	18885800	18885900	2	100	1;1	87.8049	57.8049	30	2.40091	0.95
chr1_18941500	chr1	18941400	18941500	2	100	1;1	97.619	74.7143	22.9048	2.35226	0.99
chr1_18952400	chr1	18952300	18952400	2	100	1;1	100	68.3846	31.6154	3.88821	1
chr1_18955800	chr1	18955700	18955800	2	100	1;1	100	74.2444	25.7556	3.5343	1
chr1_18961800	chr1	18961700	18961800	2	100	1;1	79.6591	13.6364	66.0227	9.39087	1
chr1_18981200	chr1	18981100	18981200	2	100	1;1	100	60	40	3.90792	1
chr1_18981400	chr1	18981300	18981400	2	100	1;1	100	57.875	42.125	3.29189	1
chr1_19017800	chr1	19017700	19017800	2	100	1;1	97.8261	73.3913	24.4348	2.85626	1
chr1_19056000	chr1	19055900	19056000	2	100	1;1	100	75	25	2.32305	1
chr1_19081500	chr1	19081400	19081500	2	100	1;1	86.6667	38.2667	48.4	3.66189	1
chr1_19085300	chr1	19085200	19085300	2	100	1;1	93.9231	7.69231	86.2308	4.75665	1
chr1_19096300	chr1	19096200	19096300	2	100	1;1	89.8286	51.4286	38.4	3.15215	1
chr1_19113400	chr1	19113300	19113400	2	100	1;1	61.2903	23.0645	38.2258	2.36875	1
chr1_19119200	chr1	19119100	19119200	2	100	1;1	96.6667	42.8	53.8667	5.23128	1
chr1_19136400	chr1	19136300	19136400	2	100	1;1	77.9661	53.4746	24.4915	2.08081	1
chr1_19251500	chr1	19251400	19251500	2	100	1;1	86.9375	31.25	55.6875	2.47793	1
chr1_19259100	chr1	19259000	19259100	2	100	1;1	100	86.8852	13.1148	2.21349	1
chr1_19300200	chr1	19300100	19300200	2	100	1;1	85.973	29.7297	56.2432	5.83712	1
chr1_19331600	chr1	19331500	19331600	2	100	1;1	94.5532	70.2128	24.3404	2.48833	1
chr1_19365700	chr1	19365600	19365700	2	100	1;1	94.8276	78.1897	16.6379	1.79264	0.96
chr1_19384100	chr1	19384000	19384100	2	100	1;1	100	65.9565	34.0435	2.36339	1
chr1_19407200	chr1	19407100	19407200	2	100	1;1	92.5946	64.8649	27.7297	2.21432	1
chr1_19456000	chr1	19455900	19456000	2	100	1;1	97.1029	85.2941	11.8088	1.53174	1
chr1_19460300	chr1	19460200	19460300	2	100	1;1	93.5065	76.7013	16.8052	2.2309	1
chr1_19562600	chr1	19562500	19562600	2	100	1;1	76	18.36	57.64	4.07137	1
chr1_19605600	chr1	19605500	19605600	2	100	1;1	95.7447	55.3191	40.4255	5.25671	1
chr1_19659900	chr1	19659800	19659900	2	100	1;1	86.9825	64.9123	22.0702	1.99651	1
chr1_19698600	chr1	19698500	19698600	2	100	1;1	91.0714	66.9821	24.0893	2.51267	1
chr1_19700100	chr1	19700000	19700100	2	100	1;1	85.3571	22	63.3571	2.7698	0.95
chr1_19733600	chr1	19733500	19733600	2	100	1;1	100	54.5455	45.4545	5.11185	1
chr1_19769700	chr1	19769600	19769700	2	100	1;1	100	78.1803	21.8197	4.04335	1
chr1_19799200	chr1	19799100	19799200	2	100	1;1	98.2887	84.5361	13.7526	3.05898	1
chr1_20043600	chr1	20043500	20043600	2	100	1;1	100	86.4521	13.5479	2.82228	0.99
chr1_20055300	chr1	20055200	20055300	2	100	1;1	98.4127	74.6032	23.8095	3.98158	1
chr1_20085900	chr1	20085800	20085900	2	100	1;1	100	59.2703	40.7297	5.03235	1
chr1_20106100	chr1	20106000	20106100	2	100	1;1	100	67.6471	32.3529	3.42801	1
chr1_20170800	chr1	20170700	20170800	2	100	1;1	79.4118	39.7941	39.6176	2.77239	1
chr1_20224800	chr1	20224700	20224800	2	100	1;1	97.52	64	33.52	2.30779	1
chr1_20251400	chr1	20251300	20251400	2	100	1;1	95	71.2329	23.7671	3.74102	1
chr1_20288500	chr1	20288400	20288500	2	100	1;1	94.1429	58.619	35.5238	3.7175	1
chr1_20302700	chr1	20302600	20302700	2	100	1;1	62.1622	28.8649	33.2973	2.11213	1
chr1_20302800	chr1	20302700	20302800	2	100	1;1	95.5385	66.6667	28.8718	2.74129	1
chr1_20347700	chr1	20347600	20347700	2	100	1;1	86.2069	64.5172	21.6897	1.93713	1
chr1_20385800	chr1	20385700	20385800	2	100	1;1	92.4074	55.5556	36.8519	2.42241	1
chr1_20400900	chr1	20400800	20400900	2	100	1;1	93.6034	75.8621	17.7414	1.84747	1
chr1_20410500	chr1	20410400	20410500	2	100	1;1	89.2258	62.9032	26.3226	2.9918	1
chr1_20432000	chr1	20431900	20432000	2	100	1;1	98.0392	88.2549	9.78431	1.99535	0.95
chr1_20528000	chr1	20527900	20528000	2	100	1;1	100	65.2174	34.7826	2.42502	1
chr1_20547100	chr1	20547000	20547100	2	100	1;1	100	61.1111	38.8889	2.11778	1
chr1_20616600	chr1	20616500	20616600	2	100	1;1	100	87.0625	12.9375	2.30453	0.95
chr1_20617900	chr1	20617800	20617900	2	100	1;1	92.8095	42.8571	49.9524	3.00402	1
chr1_20653700	chr1	20653600	20653700	2	100	1;1	95.6744	74.4186	21.2558	2.00054	1
chr1_20673000	chr1	20672900	20673000	2	100	1;1	87.1774	51.6129	35.5645	4.56725	1
chr1_20694400	chr1	20694300	20694400	2	100	1;1	92.3692	78.4615	13.9077	1.36173	1
chr1_20695000	chr1	20694900	20695000	2	100	1;1	89.9811	69.8113	20.1698	1.77487	1
chr1_20712900	chr1	20712800	20712900	2	100	1;1	94.1892	67.5676	26.6216	2.24156	0.96
chr1_20722500	chr1	20722400	20722500	2	100	1;1	95.4545	55.9091	39.5455	4.70857	1
chr1_20730800	chr1	20730700	20730800	2	100	1;1	97.3514	82.4324	14.9189	2.34045	1
chr1_20737500	chr1	20737400	20737500	2	100	1;1	92.5417	50	42.5417	2.70116	1
chr1_20761700	chr1	20761600	20761700	2	100	1;1	42.9012	24.6914	18.2099	1.66757	0.96
chr1_20767700	chr1	20767600	20767700	2	100	1;1	91.7826	47.8261	43.9565	2.68736	0.99
chr1_20774000	chr1	20773900	20774000	2	100	1;1	100	77.0833	22.9167	3.29037	1
chr1_20778200	chr1	20778100	20778200	2	100	1;1	95.2125	82.5	12.7125	1.76128	1
chr1_20787100	chr1	20787000	20787100	2	100	1;1	84.6452	58.0645	26.5806	1.4018	1
chr1_20816100	chr1	20816000	20816100	2	100	1;1	95	72.5	22.5	4.69998	1
chr1_20823700	chr1	20823600	20823700	2	100	1;1	82.1667	24.3333	57.8333	2.9769	1
chr1_20826900	chr1	20826800	20826900	2	100	1;1	96.0784	64.7843	31.2941	4.02689	1
chr1_20829000	chr1	20828900	20829000	2	100	1;1	90.7692	67.3077	23.4615	2.76086	1
chr1_20841600	chr1	20841500	20841600	2	100	1;1	95.963	72.2222	23.7407	2.94632	1
chr1_20864000	chr1	20863900	20864000	2	100	1;1	88.0545	65.4545	22.6	2.07132	1
chr1_20873700	chr1	20873600	20873700	2	100	1;1	94.7368	72.8947	21.8421	2.55987	1
chr1_20887200	chr1	20887100	20887200	2	100	1;1	96.5909	85.2273	11.3636	1.80636	0.98
chr1_20894900	chr1	20894800	20894900	2	100	1;1	100	82.1091	17.8909	2.85758	0.99
chr1_20898600	chr1	20898500	20898600	2	100	1;1	97.5333	76.6667	20.8667	3.03239	1
chr1_20899000	chr1	20898900	20899000	2	100	1;1	80.0741	27.2963	52.7778	3.70575	1
chr1_20899500	chr1	20899400	20899500	2	100	1;1	76.4706	34.4902	41.9804	4.44937	1
chr1_20901200	chr1	20901100	20901200	2	100	1;1	89.6349	73.0159	16.619	1.55106	1
chr1_20922600	chr1	20922500	20922600	2	100	1;1	72.0517	43.1034	28.9483	2.56021	1
chr1_20923400	chr1	20923300	20923400	2	100	1;1	92.1053	58.5263	33.5789	2.91376	1
chr1_20946900	chr1	20946800	20946900	2	100	1;1	100	83.2	16.8	2.91811	0.99
chr1_20954000	chr1	20953900	20954000	2	100	1;1	90.3614	75.9036	14.4578	1.66946	1
chr1_20986700	chr1	20986600	20986700	2	100	1;1	77.7742	32.2581	45.5161	3.20557	1
chr1_20988200	chr1	20988100	20988200	2	100	1;1	100	88.1562	11.8438	2.07108	1
chr1_21002900	chr1	21002800	21002900	2	100	1;1	63.0426	27.6596	35.383	2.99296	1
chr1_21008100	chr1	21008000	21008100	2	100	1;1	98.7179	81.2564	17.4615	3.45776	1
chr1_21029800	chr1	21029700	21029800	2	100	1;1	98.9691	88.433	10.5361	2.37218	1
chr1_21038100	chr1	21038000	21038100	2	100	1;1	99.1122	89.7959	9.31633	2.12055	1
chr1_21042500	chr1	21042400	21042500	2	100	1;1	86.8667	75	11.8667	1.54166	1
chr1_21048600	chr1	21048500	21048600	2	100	1;1	83.3	61.6667	21.6333	1.88846	1
chr1_21052200	chr1	21052100	21052200	2	100	1;1	67.25	33.3333	33.9167	2.13233	0.98
chr1_21061100	chr1	21061000	21061100	2	100	1;1	100	88.8132	11.1868	2.88576	1
chr1_21062000	chr1	21061900	21062000	2	100	1;1	83.1449	62.8406	20.3043	1.94998	0.96
chr1_21074200	chr1	21074100	21074200	2	100	1;1	72.0185	39.7222	32.2963	2.90041	1
chr1_21077500	chr1	21077400	21077500	2	100	1;1	69.2031	43.75	25.4531	2.21099	1
chr1_21078700	chr1	21078600	21078700	2	100	1;1	63.4921	19.8095	43.6825	5.97361	1
chr1_21080700	chr1	21080600	21080700	2	100	1;1	94.5122	65.8537	28.6585	5.38396	1
chr1_21090400	chr1	21090300	21090400	2	100	1;1	100	84.7069	15.2931	2.5133	0.99
chr1_21098900	chr1	21098800	21098900	2	100	1;1	94.5205	81.3288	13.1918	1.5848	0.97
chr1_21103100	chr1	21103000	21103100	2	100	1;1	91.7471	78.1609	13.5862	1.70225	1
chr1_21106400	chr1	21106300	21106400	2	100	1;1	98.6835	91.3669	7.31655	2.06498	1
chr1_21143300	chr1	21143200	21143300	2	100	1;1	96.5909	83.625	12.9659	2.16323	0.99
chr1_21149500	chr1	21149400	21149500	2	100	1;1	93.1818	67.3409	25.8409	2.37282	0.96
chr1_21153700	chr1	21153600	21153700	2	100	1;1	91.0408	71.4286	19.6122	1.63651	1
chr1_21154600	chr1	21154500	21154600	2	100	1;1	88.2955	36.3636	51.9318	6.20064	1
chr1_21161100	chr1	21161000	21161100	2	100	1;1	93.746	66.6667	27.0794	3.74076	1
chr1_21174300	chr1	21174200	21174300	2	100	1;1	95	70.5333	24.4667	3.22189	1
chr1_21179800	chr1	21179700	21179800	2	100	1;1	100	58.76	41.24	3.35164	1
chr1_21215500	chr1	21215400	21215500	2	100	1;1	72.8448	31.0345	41.8103	4.93327	1
chr1_21222300	chr1	21222200	21222300	2	100	1;1	89.7959	61.0204	28.7755	2.7807	1
chr1_21225300	chr1	21225200	21225300	2	100	1;1	100	84.7089	15.2911	3.53525	1
chr1_21249800	chr1	21249700	21249800	2	100	1;1	100	85.7619	14.2381	2.53716	0.99
chr1_21257900	chr1	21257800	21257900	2	100	1;1	100	91.7802	8.21978	2.01283	0.96
chr1_21260000	chr1	21259900	21260000	2	100	1;1	90.2778	74.6389	15.6389	1.63602	0.99
chr1_21265300	chr1	21265200	21265300	2	100	1;1	96.3636	85.7818	10.5818	1.99473	1
chr1_21268800	chr1	21268700	21268800	2	100	1;1	86.4865	49.4324	37.0541	2.91686	1
chr1_21279200	chr1	21279100	21279200	2	100	1;1	82.8125	60.6562	22.1562	2.06403	0.97
chr1_21284100	chr1	21284000	21284100	2	100	1;1	90.75	53.8462	36.9038	4.42966	1
chr1_21287000	chr1	21286900	21287000	2	100	1;1	100	86.8621	13.1379	2.09407	1
chr1_21300600	chr1	21300500	21300600	2	100	1;1	90	66.84	23.16	2.06173	0.95
chr1_21302000	chr1	21301900	21302000	2	100	1;1	94.9583	76.3889	18.5694	2.61532	1
chr1_21327300	chr1	21327200	21327300	2	100	1;1	98.7179	80.7692	17.9487	3.57856	1
chr1_21330100	chr1	21330000	21330100	2	100	1;1	93.5065	78.3636	15.1429	1.93183	0.96
chr1_21366100	chr1	21366000	21366100	2	100	1;1	97.9798	87.0909	10.8889	2.21522	0.98
chr1_21418500	chr1	21418400	21418500	2	100	1;1	61.2903	16.5484	44.7419	6.31569	1
chr1_21424600	chr1	21424500	21424600	2	100	1;1	95.8333	70.5417	25.2917	2.79003	1
chr1_21473100	chr1	21473000	21473100	2	100	1;1	66.6582	41.9241	24.7342	2.55844	1
chr1_21473300	chr1	21473200	21473300	2	100	1;1	95.5946	74.3243	21.2703	3.37644	1
chr1_21476300	chr1	21476200	21476300	2	100	1;1	100	75.6429	24.3571	6.45024	1
chr1_21486300	chr1	21486200	21486300	2	100	1;1	93.4634	68.2927	25.1707	2.14797	1
chr1_21507200	chr1	21507100	21507200	2	100	1;1	87.5	60.1094	27.3906	3.15181	1
chr1_21519400	chr1	21519300	21519400	2	100	1;1	92.8182	60.8409	31.9773	3.20623	1
chr1_21522400	chr1	21522300	21522400	2	100	1;1	68.4211	32.6579	35.7632	2.48074	1
chr1_21593000	chr1	21592900	21593000	2	100	1;1	53.8462	24.2564	29.5897	1.88908	0.95
chr1_21604200	chr1	21604100	21604200	2	100	1;1	96.1277	74.4681	21.6596	2.25589	1
chr1_21606200	chr1	21606100	21606200	2	100	1;1	90.3226	42.0645	48.2581	3.97901	1
chr1_21631400	chr1	21631300	21631400	2	100	1;1	100	54.7273	45.2727	3.29218	1
chr1_21714200	chr1	21714100	21714200	2	100	1;1	62.1765	3.52941	58.6471	3.2873	1
chr1_21730800	chr1	21730700	21730800	2	100	1;1	100	70.5	29.5	2.66687	0.99
chr1_21769500	chr1	21769400	21769500	2	100	1;1	96.5517	64.931	31.6207	2.33984	0.99
chr1_21795600	chr1	21795500	21795600	2	100	1;1	100	62.4444	37.5556	3.23431	1
chr1_22092900	chr1	22092800	22092900	2	100	1;1	100	75	25	1.32676	1
chr1_22112700	chr1	22112600	22112700	2	100	1;1	95.1538	69.2308	25.9231	2.27	1
chr1_22121000	chr1	22120900	22121000	2	100	1;1	95.4483	82.7586	12.6897	1.89455	1
chr1_22148300	chr1	22148200	22148300	2	100	1;1	90.9423	73.0769	17.8654	1.49868	1
chr1_22901500	chr1	22901400	22901500	2	100	1;1	100	83.4894	16.5106	2.16697	1
chr1_22960800	chr1	22960700	22960800	2	100	1;1	96.4286	83.5714	12.8571	2.01194	1
chr1_22973000	chr1	22972900	22973000	2	100	1;1	89.198	64.3564	24.8416	4.35972	1
chr1_22991200	chr1	22991100	22991200	2	100	1;1	100	61.9545	38.0455	2.60213	1
chr1_23028200	chr1	23028100	23028200	2	100	1;1	95.8333	61.1667	34.6667	2.13694	0.96
chr1_23101100	chr1	23101000	23101100	2	100	1;1	96.1538	83.0513	13.1026	1.87891	1
chr1_23102800	chr1	23102700	23102800	2	100	1;1	92.6829	73.9512	18.7317	2.67415	0.99
chr1_23119800	chr1	23119700	23119800	2	100	1;1	92.3077	42.3077	50	3.63719	1
chr1_23139000	chr1	23138900	23139000	2	100	1;1	91.9667	53.3333	38.6333	2.8679	1
chr1_23192800	chr1	23192700	23192800	2	100	1;1	98	75	23	2.91936	1
chr1_23255500	chr1	23255400	23255500	2	100	1;1	96.6981	84.9057	11.7925	2.31738	1
chr1_23325100	chr1	23325000	23325100	2	100	1;1	100	90.8451	9.15493	3.73717	1
chr1_23327500	chr1	23327400	23327500	2	100	1;1	100	80.9796	19.0204	2.70007	0.99
chr1_23330800	chr1	23330700	23330800	2	100	1;1	92.9577	67.169	25.7887	3.74692	1
chr1_23331700	chr1	23331600	23331700	2	100	1;1	100	86.0625	13.9375	3.22406	1
chr1_23332100	chr1	23332000	23332100	2	100	1;1	93.9394	80.9798	12.9596	2.00865	0.99
chr1_23338900	chr1	23338800	23338900	2	100	1;1	100	63.8387	36.1613	3.57901	1
chr1_23343100	chr1	23343000	23343100	2	100	1;1	70.3704	27.1111	43.2593	2.54338	0.99
chr1_23347600	chr1	23347500	23347600	2	100	1;1	94.5946	60.027	34.5676	3.1888	1
chr1_23357600	chr1	23357500	23357600	2	100	1;1	87.9468	70.2128	17.734	2.34968	1
chr1_23360100	chr1	23360000	23360100	2	100	1;1	100	83.5246	16.4754	2.9047	1
chr1_23377400	chr1	23377300	23377400	2	100	1;1	77.325	40	37.325	2.90774	1
chr1_23377900	chr1	23377800	23377900	2	100	1;1	82.5243	65.5922	16.932	2.07127	1
chr1_23397500	chr1	23397400	23397500	2	100	1;1	92.9577	76.3662	16.5915	1.97413	1
chr1_23425200	chr1	23425100	23425200	2	100	1;1	95.1613	77.7903	17.371	2.06428	1
chr1_23425500	chr1	23425400	23425500	2	100	1;1	78.8333	36.6667	42.1667	2.70665	1
chr1_23464000	chr1	23463900	23464000	2	100	1;1	91.3793	65.931	25.4483	2.84228	1
chr1_23473200	chr1	23473100	23473200	2	100	1;1	88.0323	41.9355	46.0968	3.58716	1
chr1_23518200	chr1	23518100	23518200	2	100	1;1	78.8125	45.8333	32.9792	2.81624	1
chr1_23519200	chr1	23519100	23519200	2	100	1;1	85.3659	47	38.3659	3.34072	1
chr1_23539900	chr1	23539800	23539900	2	100	1;1	88.375	45.8333	42.5417	2.46466	1
chr1_23540700	chr1	23540600	23540700	2	100	1;1	95.2143	28.5714	66.6429	3.20749	1
chr1_23543400	chr1	23543300	23543400	2	100	1;1	98.7342	82.6456	16.0886	3.16112	1
chr1_23564300	chr1	23564200	23564300	2	100	1;1	100	66.3462	33.6538	2.69491	0.98
chr1_23585300	chr1	23585200	23585300	2	100	1;1	96.9231	79.6615	17.2615	2.42513	0.95
chr1_23586800	chr1	23586700	23586800	2	100	1;1	95.7969	79.9531	15.8438	1.97023	0.99
chr1_23604700	chr1	23604600	23604700	2	100	1;1	27.8689	8.86885	19	1.96137	0.99
chr1_23610300	chr1	23610200	23610300	2	100	1;1	81.25	60.5469	20.7031	1.78725	1
chr1_23622800	chr1	23622700	23622800	2	100	1;1	93.2203	70.5254	22.6949	2.62875	1
chr1_23625800	chr1	23625700	23625800	2	100	1;1	96.875	82.5312	14.3438	1.83998	0.99
chr1_23656200	chr1	23656100	23656200	2	100	1;1	93.0233	66.6977	26.3256	2.37617	0.98
chr1_23658000	chr1	23657900	23658000	2	100	1;1	100	83.3846	16.6154	2.45911	0.97
chr1_23700900	chr1	23700800	23700900	2	100	1;1	92.2041	67.3469	24.8571	2.39433	1
chr1_23705400	chr1	23705300	23705400	2	100	1;1	60.5263	28.2895	32.2368	2.08894	0.97
chr1_23709700	chr1	23709600	23709700	2	100	1;1	100	87.9398	12.0602	2.84191	1
chr1_23715100	chr1	23715000	23715100	2	100	1;1	48.6923	26.2308	22.4615	2.25271	0.99
chr1_23723900	chr1	23723800	23723900	2	100	1;1	93.5484	80.5914	12.957	1.84797	0.98
chr1_23732900	chr1	23732800	23732900	2	100	1;1	93	79.64	13.36	2.00913	0.98
chr1_23743100	chr1	23743000	23743100	2	100	1;1	100	83.1111	16.8889	2.61065	1
chr1_23757700	chr1	23757600	23757700	2	100	1;1	94.1481	37.037	57.1111	4.88418	1
chr1_23767000	chr1	23766900	23767000	2	100	1;1	78.9859	53.5211	25.4648	2.69913	1
chr1_23772900	chr1	23772800	23772900	2	100	1;1	86.3443	50.623	35.7213	4.50777	1
chr1_23798000	chr1	23797900	23798000	2	100	1;1	100	64.5161	35.4839	3.47732	1
chr1_23802000	chr1	23801900	23802000	2	100	1;1	96.2692	80.7692	15.5	1.58366	1
chr1_23836000	chr1	23835900	23836000	2	100	1;1	88.8269	57.6923	31.1346	3.24309	1
chr1_23836300	chr1	23836200	23836300	2	100	1;1	93.7647	74.5098	19.2549	1.86286	1
chr1_23934800	chr1	23934700	23934800	2	100	1;1	80.8824	59.75	21.1324	1.9408	1
chr1_23971500	chr1	23971400	23971500	2	100	1;1	98.8764	89.4944	9.38202	1.84213	0.97
chr1_23974200	chr1	23974100	23974200	2	100	1;1	96.7143	61.2245	35.4898	4.76304	1
chr1_23977900	chr1	23977800	23977900	2	100	1;1	55.5806	22.5806	33	1.81999	1
chr1_24012900	chr1	24012800	24012900	2	100	1;1	100	89.1467	10.8533	2.24287	0.96
chr1_24028500	chr1	24028400	24028500	2	100	1;1	100	86.4815	13.5185	1.99766	0.96
chr1_24029600	chr1	24029500	24029600	2	100	1;1	88.7097	69.7097	19	1.80108	1
chr1_24029900	chr1	24029800	24029900	2	100	1;1	82.9714	48.5714	34.4	2.36784	1
chr1_24042100	chr1	24042000	24042100	2	100	1;1	100	70.7679	29.2321	5.21126	1
chr1_24097100	chr1	24097000	24097100	2	100	1;1	94.5946	76.0135	18.5811	2.62047	1
chr1_24133300	chr1	24133200	24133300	2	100	1;1	87.6923	57.1077	30.5846	3.80786	1
chr1_24142300	chr1	24142200	24142300	2	100	1;1	93.4426	73.5246	19.918	2.26237	1
chr1_24144900	chr1	24144800	24144900	2	100	1;1	95.48	66	29.48	3.57486	1
chr1_24147600	chr1	24147500	24147600	2	100	1;1	94.6667	80.2667	14.4	1.85831	1
chr1_24160400	chr1	24160300	24160400	2	100	1;1	100	71.8333	28.1667	4.79235	1
chr1_24177000	chr1	24176900	24177000	2	100	1;1	80.6452	54.7903	25.8548	2.46892	0.99
chr1_24189200	chr1	24189100	24189200	2	100	1;1	95.2381	62.4524	32.7857	3.42048	1
chr1_24195300	chr1	24195200	24195300	2	100	1;1	84.6154	29.5769	55.0385	3.88469	1
chr1_24195600	chr1	24195500	24195600	2	100	1;1	97.2603	71.6438	25.6164	4.69694	1
chr1_24195700	chr1	24195600	24195700	2	100	1;1	85.1346	48.0769	37.0577	3.99629	1
chr1_24196000	chr1	24195900	24196000	2	100	1;1	82.4478	58.209	24.2388	2.46938	1
chr1_24196700	chr1	24196600	24196700	2	100	1;1	90.9091	75.4205	15.4886	2.00646	0.96
chr1_24232000	chr1	24231900	24232000	2	100	1;1	89.7647	47.0588	42.7059	5.30264	1
chr1_24239900	chr1	24239800	24239900	2	100	1;1	89.2083	51.9375	37.2708	4.03106	1
chr1_24245900	chr1	24245800	24245900	2	100	1;1	85.7143	50.0286	35.6857	2.55272	1
chr1_24246200	chr1	24246100	24246200	2	100	1;1	68.6275	47.0588	21.5686	1.35286	1
chr1_24250700	chr1	24250600	24250700	2	100	1;1	87.3922	54.902	32.4902	3.32123	1
chr1_24268700	chr1	24268600	24268700	2	100	1;1	100	85	15	1.59267	1
chr1_24271100	chr1	24271000	24271100	2	100	1;1	91.4286	51.7429	39.6857	3.38019	1
chr1_24271600	chr1	24271500	24271600	2	100	1;1	88.2353	52.2353	36	2.66972	0.99
chr1_24276100	chr1	24276000	24276100	2	100	1;1	56.6667	17.3333	39.3333	2.52858	1
chr1_24292500	chr1	24292400	24292500	2	100	1;1	84.8485	52.9545	31.8939	3.92277	1
chr1_24294800	chr1	24294700	24294800	2	100	1;1	91.8367	62.4286	29.4082	3.03869	1
chr1_24303300	chr1	24303200	24303300	2	100	1;1	93.0556	74.0741	18.9815	1.88786	0.95
chr1_24330600	chr1	24330500	24330600	2	100	1;1	96.1644	82.1918	13.9726	1.92612	1
chr1_24336900	chr1	24336800	24336900	2	100	1;1	83.6364	56.2909	27.3455	2.50252	1
chr1_24337800	chr1	24337700	24337800	2	100	1;1	90.4762	61.0714	29.4048	2.50912	1
chr1_24350400	chr1	24350300	24350400	2	100	1;1	62.2222	24.0889	38.1333	3.34838	1
chr1_24350600	chr1	24350500	24350600	2	100	1;1	82.1429	35.2321	46.9107	6.14279	1
chr1_24350900	chr1	24350800	24350900	2	100	1;1	89.3939	67.3333	22.0606	2.44767	1
chr1_24466100	chr1	24466000	24466100	2	100	1;1	100	72.7333	27.2667	5.16235	1
chr1_24484500	chr1	24484400	24484500	2	100	1;1	78.9474	40	38.9474	1.48777	1
chr1_24493100	chr1	24493000	24493100	2	100	1;1	94.7222	50	44.7222	2.23876	1
chr1_24493500	chr1	24493400	24493500	2	100	1;1	94	62.26	31.74	3.71967	1
chr1_24512700	chr1	24512600	24512700	2	100	1;1	100	75.8621	24.1379	1.98372	1
chr1_24515200	chr1	24515100	24515200	2	100	1;1	97.4359	83.0769	14.359	2.36322	1
chr1_24519500	chr1	24519400	24519500	2	100	1;1	85.7143	40.2857	45.4286	1.48086	1
chr1_24531900	chr1	24531800	24531900	2	100	1;1	94.6735	73.4694	21.2041	2.13092	1
chr1_24562700	chr1	24562600	24562700	2	100	1;1	91.6552	44.069	47.5862	3.82902	1
chr1_24563400	chr1	24563300	24563400	2	100	1;1	100	63.8298	36.1702	5.58442	1
chr1_24574600	chr1	24574500	24574600	2	100	1;1	83.5132	59.2105	24.3026	2.82095	1
chr1_24574800	chr1	24574700	24574800	2	100	1;1	91.5254	69.7627	21.7627	2.30472	1
chr1_24584100	chr1	24584000	24584100	2	100	1;1	71.4286	44.5397	26.8889	2.43106	1
chr1_24592900	chr1	24592800	24592900	2	100	1;1	93.5513	78.2051	15.3462	2.00363	1
chr1_24620000	chr1	24619900	24620000	2	100	1;1	96.95	70	26.95	5.42801	1
chr1_24680700	chr1	24680600	24680700	2	100	1;1	96.2949	80.7692	15.5256	2.39547	1
chr1_24698100	chr1	24698000	24698100	2	100	1;1	87.6543	69.7901	17.8642	2.05857	0.98
chr1_24703200	chr1	24703100	24703200	2	100	1;1	90.8142	77.6283	13.1858	1.99549	1
chr1_24703900	chr1	24703800	24703900	2	100	1;1	80.3714	56.0429	24.3286	2.50397	1
chr1_24708700	chr1	24708600	24708700	2	100	1;1	100	88.9908	11.0092	3.45021	1
chr1_24717900	chr1	24717800	24717900	2	100	1;1	100	84.6029	15.3971	3.02259	1
chr1_24728000	chr1	24727900	24728000	2	100	1;1	95.8333	82.9688	12.8646	2.19155	1
chr1_24731400	chr1	24731300	24731400	2	100	1;1	100	86.5672	13.4328	2.54065	0.98
chr1_24761900	chr1	24761800	24761900	2	100	1;1	83.3333	48.9333	34.4	3.92872	1
chr1_24766600	chr1	24766500	24766600	2	100	1;1	91.0303	71.2121	19.8182	2.19664	1
chr1_24833700	chr1	24833600	24833700	2	100	1;1	98.9101	86.5169	12.3933	2.63855	1
chr1_24861400	chr1	24861300	24861400	2	100	1;1	100	83.2698	16.7302	3.06818	1
chr1_24937700	chr1	24937600	24937700	2	100	1;1	93.4737	26.3158	67.1579	4.37949	1
chr1_24938400	chr1	24938300	24938400	2	100	1;1	53.9683	31.1746	22.7937	1.81158	1
chr1_24940800	chr1	24940700	24940800	2	100	1;1	90.3846	63.3269	27.0577	2.71679	1
chr1_24942900	chr1	24942800	24942900	2	100	1;1	93.8696	47.8261	46.0435	5.88083	1
chr1_24983800	chr1	24983700	24983800	2	100	1;1	94.1176	51.3235	42.7941	3.90321	1
chr1_25009500	chr1	25009400	25009500	2	100	1;1	67.8919	35.1351	32.7568	2.0514	1
chr1_25012600	chr1	25012500	25012600	2	100	1;1	100	74.6207	25.3793	4.56298	1
chr1_25024300	chr1	25024200	25024300	2	100	1;1	97.8261	62.8043	35.0217	4.60544	1
chr1_25031400	chr1	25031300	25031400	2	100	1;1	88.5263	30.3684	58.1579	3.33152	1
chr1_25032300	chr1	25032200	25032300	2	100	1;1	94.1176	57.9412	36.1765	3.07006	1
chr1_25142700	chr1	25142600	25142700	2	100	1;1	97.8261	67.8261	30	3.74193	1
chr1_25219400	chr1	25219300	25219400	2	100	1;1	81.6667	55.95	25.7167	2.3919	1
chr1_25343500	chr1	25343400	25343500	2	100	1;1	80.3571	56.7321	23.625	1.91704	1
chr1_25393400	chr1	25393300	25393400	2	100	1;1	86.9565	51.6957	35.2609	1.68104	1
chr1_25423900	chr1	25423800	25423900	2	100	1;1	94.1176	66.0294	28.0882	2.13524	0.96
chr1_25459800	chr1	25459700	25459800	2	100	1;1	82.125	29.1667	52.9583	3.33054	1
chr1_25483500	chr1	25483400	25483500	2	100	1;1	96.2683	70.7317	25.5366	2.49296	1
chr1_25488800	chr1	25488700	25488800	2	100	1;1	96.95	80.8167	16.1333	2.04767	0.98
chr1_25508900	chr1	25508800	25508900	2	100	1;1	77.4194	41.0323	36.3871	2.16466	0.98
chr1_25520600	chr1	25520500	25520600	2	100	1;1	91.0545	65.4545	25.6	2.76979	1
chr1_25533200	chr1	25533100	25533200	2	100	1;1	95.5806	80.6452	14.9355	1.72946	1
chr1_25555900	chr1	25555800	25555900	2	100	1;1	100	76.7742	23.2258	2.04536	0.97
chr1_25598100	chr1	25598000	25598100	2	100	1;1	95.5556	38.8889	56.6667	3.24452	1
chr1_25599400	chr1	25599300	25599400	2	100	1;1	94.3571	52.381	41.9762	4.80261	1
chr1_25601200	chr1	25601100	25601200	2	100	1;1	100	82.4074	17.5926	2.74416	0.99
chr1_25633800	chr1	25633700	25633800	2	100	1;1	100	81.2182	18.7818	3.02172	1
chr1_25637700	chr1	25637600	25637700	2	100	1;1	100	84.1154	15.8846	2.32659	0.98
chr1_25675000	chr1	25674900	25675000	2	100	1;1	93.8261	60.8696	32.9565	1.79474	1
chr1_25676300	chr1	25676200	25676300	2	100	1;1	100	69.5652	30.4348	2.03808	1
chr1_25689100	chr1	25689000	25689100	2	100	1;1	98.8095	85.6786	13.131	2.63435	1
chr1_25691800	chr1	25691700	25691800	2	100	1;1	98.5714	85.3	13.2714	2.14966	0.95
chr1_25696300	chr1	25696200	25696300	2	100	1;1	87.5	42.6667	44.8333	2.60014	1
chr1_25750900	chr1	25750800	25750900	2	100	1;1	63.1579	18.8947	44.2632	1.88802	1
chr1_25812600	chr1	25812500	25812600	2	100	1;1	97.5	72.2222	25.2778	2.27352	1
chr1_25823100	chr1	25823000	25823100	2	100	1;1	92.8261	67.3913	25.4348	2.40023	1
chr1_25909600	chr1	25909500	25909600	2	100	1;1	92.4333	68.3333	24.1	2.82432	1
chr1_25925500	chr1	25925400	25925500	2	100	1;1	100	85.963	14.037	2.09295	0.98
chr1_25929400	chr1	25929300	25929400	2	100	1;1	85.6486	58.1081	27.5405	3.51819	1
chr1_25970700	chr1	25970600	25970700	2	100	1;1	80.6364	33.2273	47.4091	2.5157	0.98
chr1_26017600	chr1	26017500	26017600	2	100	1;1	96.2963	41.037	55.2593	4.79186	1
chr1_26029400	chr1	26029300	26029400	2	100	1;1	100	88.3333	11.6667	1.88658	1
chr1_26039800	chr1	26039700	26039800	2	100	1;1	100	83.4314	16.5686	2.39493	0.97
chr1_26106700	chr1	26106600	26106700	2	100	1;1	88.8889	63.25	25.6389	1.67965	0.98
chr1_26171600	chr1	26171500	26171600	2	100	1;1	98.8659	86.5854	12.2805	2.38617	1
chr1_26203300	chr1	26203200	26203300	2	100	1;1	87.6438	67.1233	20.5205	2.29937	1
chr1_26229500	chr1	26229400	26229500	2	100	1;1	95	44.15	50.85	3.00724	1
chr1_26236200	chr1	26236100	26236200	2	100	1;1	83.8333	38.375	45.4583	2.58544	1
chr1_26249200	chr1	26249100	26249200	2	100	1;1	100	76.7442	23.2558	2.96539	1
chr1_26267400	chr1	26267300	26267400	2	100	1;1	93.7105	65.7895	27.9211	2.34887	1
chr1_26269700	chr1	26269600	26269700	2	100	1;1	94.4444	26.3889	68.0556	4.24936	1
chr1_26281300	chr1	26281200	26281300	2	100	1;1	100	56.7059	43.2941	2.31409	1
chr1_26328500	chr1	26328400	26328500	2	100	1;1	72.5769	47.5577	25.0192	1.81877	0.99
chr1_26409200	chr1	26409100	26409200	2	100	1;1	92.5373	72.7463	19.791	2.37162	1
chr1_26449100	chr1	26449000	26449100	2	100	1;1	98.8095	88.6071	10.2024	1.91401	0.96
chr1_26509900	chr1	26509800	26509900	2	100	1;1	96.5517	79.6552	16.8966	2.0315	0.99
chr1_26605100	chr1	26605000	26605100	2	100	1;1	96.2025	83.0506	13.1519	1.923	0.99
chr1_26618700	chr1	26618600	26618700	2	100	1;1	93.5778	73.3333	20.2444	1.72394	1
chr1_26624900	chr1	26624800	26624900	2	100	1;1	91.4286	61.9143	29.5143	2.15374	1
chr1_26706300	chr1	26706200	26706300	2	100	1;1	97.1014	78.4203	18.6812	2.88276	1
chr1_26759600	chr1	26759500	26759600	2	100	1;1	100	72.807	27.193	4.86345	1
chr1_26760400	chr1	26760300	26760400	2	100	1;1	42.0625	6.25	35.8125	2.81371	0.99
chr1_26999400	chr1	26999300	26999400	2	100	1;1	87.5	58.3333	29.1667	1.30988	1
chr1_27039800	chr1	27039700	27039800	2	100	1;1	96	54.6	41.4	2.86788	1
chr1_27235000	chr1	27234900	27235000	2	100	1;1	98.8636	85.4318	13.4318	2.86568	1
chr1_27650600	chr1	27650500	27650600	2	100	1;1	93.7805	70.7317	23.0488	1.94848	1
chr1_27738100	chr1	27738000	27738100	2	100	1;1	90.7222	44.4444	46.2778	2.19136	1
chr1_27846100	chr1	27846000	27846100	2	100	1;1	72.7273	28.5455	44.1818	2.12928	1
chr1_27979800	chr1	27979700	27979800	2	100	1;1	96.5	65.3846	31.1154	6.29601	1
chr1_28022500	chr1	28022400	28022500	2	100	1;1	100	64.381	35.619	2.27313	0.98
chr1_28071500	chr1	28071400	28071500	2	100	1;1	96.1333	26.6667	69.4667	3.72933	1
chr1_28195200	chr1	28195100	28195200	2	100	1;1	95.6522	71.5652	24.087	2.47786	1
chr1_28222100	chr1	28222000	28222100	2	100	1;1	100	52.75	47.25	3.82602	1
chr1_28308500	chr1	28308400	28308500	2	100	1;1	100	74.9355	25.0645	2.24819	1
chr1_28364000	chr1	28363900	28364000	2	100	1;1	100	71.55	28.45	3.4991	1
chr1_28485400	chr1	28485300	28485400	2	100	1;1	88.8889	46.1111	42.7778	3.70698	1
chr1_28498700	chr1	28498600	28498700	2	100	1;1	96.5517	57.8621	38.6897	3.11881	1
chr1_28531100	chr1	28531000	28531100	2	100	1;1	96	71.1	24.9	2.86892	1
chr1_28627500	chr1	28627400	28627500	2	100	1;1	100	83.7838	16.2162	1.60035	1
chr1_28711400	chr1	28711300	28711400	2	100	1;1	97.1719	81.875	15.2969	2.07198	0.95
chr1_28741000	chr1	28740900	28741000	2	100	1;1	82.8723	42.5532	40.3191	4.02034	1
chr1_28800500	chr1	28800400	28800500	2	100	1;1	95.1039	79.9221	15.1818	2.12911	0.96
chr1_28841600	chr1	28841500	28841600	2	100	1;1	100	62.5263	37.4737	2.16757	0.99
chr1_28853900	chr1	28853800	28853900	2	100	1;1	83.3333	47.0741	36.2593	3.89292	1
chr1_28901800	chr1	28901700	28901800	2	100	1;1	92.3077	53.7308	38.5769	2.44741	1
chr1_29001200	chr1	29001100	29001200	2	100	1;1	89.2857	43.6786	45.6071	3.25019	1
chr1_29001500	chr1	29001400	29001500	2	100	1;1	92.8571	66.4524	26.4048	2.30883	0.99
chr1_29064200	chr1	29064100	29064200	2	100	1;1	85.3913	47.8261	37.5652	1.83019	1
chr1_29316100	chr1	29316000	29316100	2	100	1;1	100	57.2667	42.7333	1.96081	0.99
chr1_29414300	chr1	29414200	29414300	2	100	1;1	77.7778	44.5926	33.1852	1.60584	1
chr1_29507400	chr1	29507300	29507400	2	100	1;1	91.6667	76.7361	14.9306	1.61492	1
chr1_29796900	chr1	29796800	29796900	2	100	1;1	93.1818	70.5909	22.5909	1.94649	0.95
chr1_29913000	chr1	29912900	29913000	2	100	1;1	95.8333	72.7708	23.0625	2.4717	0.96
chr1_29941800	chr1	29941700	29941800	2	100	1;1	95.2941	81.0941	14.2	2.1456	1
chr1_29964600	chr1	29964500	29964600	2	100	1;1	80	46.4286	33.5714	2.17746	0.96
chr1_30047900	chr1	30047800	30047900	2	100	1;1	100	91.3043	8.69565	1.55433	1
chr1_30055100	chr1	30055000	30055100	2	100	1;1	91.2281	72.1228	19.1053	1.82495	0.97
chr1_30083400	chr1	30083300	30083400	2	100	1;1	100	76.6341	23.3659	2.83929	0.99
chr1_30089600	chr1	30089500	30089600	2	100	1;1	98.4615	82.9385	15.5231	2.39428	1
chr1_30270500	chr1	30270400	30270500	2	100	1;1	93.2857	75	18.2857	1.85574	1
chr1_30341800	chr1	30341700	30341800	2	100	1;1	88.8889	38.8889	50	2.34574	1
chr1_30346400	chr1	30346300	30346400	2	100	1;1	73.3333	11.6667	61.6667	2.78456	1
chr1_30468300	chr1	30468200	30468300	2	100	1;1	100	78.2609	21.7391	1.30896	1
chr1_30487400	chr1	30487300	30487400	2	100	1;1	100	85.8545	14.1455	2.15566	0.98
chr1_30491700	chr1	30491600	30491700	2	100	1;1	98.5294	81.4853	17.0441	2.84999	1
chr1_30496000	chr1	30495900	30496000	2	100	1;1	100	71.4286	28.5714	2.35891	1
chr1_30497500	chr1	30497400	30497500	2	100	1;1	85.3659	52.0732	33.2927	2.69069	1
chr1_30533900	chr1	30533800	30533900	2	100	1;1	100	78.2642	21.7358	3.45453	1
chr1_30541900	chr1	30541800	30541900	2	100	1;1	97.619	84.5238	13.0952	2.30007	0.98
chr1_30548800	chr1	30548700	30548800	2	100	1;1	75.9	18.55	57.35	3.24186	1
chr1_30575500	chr1	30575400	30575500	2	100	1;1	88.2278	64.557	23.6709	3.13617	1
chr1_30651900	chr1	30651800	30651900	2	100	1;1	94	72.9	21.1	2.07065	1
chr1_30659600	chr1	30659500	30659600	2	100	1;1	85.4839	45.1613	40.3226	5.42126	1
chr1_30660000	chr1	30659900	30660000	2	100	1;1	96.875	85.9375	10.9375	1.91892	0.98
chr1_30752800	chr1	30752700	30752800	2	100	1;1	90.3846	70.9423	19.4423	1.66005	0.97
chr1_30757400	chr1	30757300	30757400	2	100	1;1	82	63.71	18.29	2.24669	1
chr1_30774000	chr1	30773900	30774000	2	100	1;1	73.4694	43.1429	30.3265	2.37856	1
chr1_30784600	chr1	30784500	30784600	2	100	1;1	100	66.5	33.5	4.29004	1
chr1_30806000	chr1	30805900	30806000	2	100	1;1	77.7667	48.8889	28.8778	4.03424	1
chr1_30808500	chr1	30808400	30808500	2	100	1;1	82.7941	36.7647	46.0294	7.23587	1
chr1_30877300	chr1	30877200	30877300	2	100	1;1	89.0909	60	29.0909	3.08416	1
chr1_30892200	chr1	30892100	30892200	2	100	1;1	94.0299	75.1045	18.9254	2.38549	0.98
chr1_30935600	chr1	30935500	30935600	2	100	1;1	100	89.7059	10.2941	1.87663	1
chr1_30968300	chr1	30968200	30968300	2	100	1;1	95.1613	76.5323	18.629	2.28021	1
chr1_30999800	chr1	30999700	30999800	2	100	1;1	76.8333	38.8889	37.9444	2.65729	1
chr1_31019700	chr1	31019600	31019700	2	100	1;1	100	65.3667	34.6333	3.26417	1
chr1_31035300	chr1	31035200	31035300	2	100	1;1	89.2308	59.6154	29.6154	3.02207	1
chr1_31043200	chr1	31043100	31043200	2	100	1;1	85.9375	65.8594	20.0781	1.87537	0.97
chr1_31062800	chr1	31062700	31062800	2	100	1;1	96.5	61.5385	34.9615	2.39329	1
chr1_31073800	chr1	31073700	31073800	2	100	1;1	98.9691	87.6495	11.3196	2.59533	1
chr1_31127700	chr1	31127600	31127700	2	100	1;1	98.1132	81.283	16.8302	2.08302	0.97
chr1_31149800	chr1	31149700	31149800	2	100	1;1	77.5714	42.8571	34.7143	2.25968	0.99
chr1_31190000	chr1	31189900	31190000	2	100	1;1	96	73.7	22.3	2.48145	0.97
chr1_31196900	chr1	31196800	31196900	2	100	1;1	100	77.5273	22.4727	3.74456	1
chr1_31203500	chr1	31203400	31203500	2	100	1;1	81.6719	57.8125	23.8594	2.26025	1
chr1_31219400	chr1	31219300	31219400	2	100	1;1	93.8462	70.3231	23.5231	3.11558	1
chr1_31256400	chr1	31256300	31256400	2	100	1;1	89.1892	70.2162	18.973	2.16179	1
chr1_31275400	chr1	31275300	31275400	2	100	1;1	91.5294	72.0588	19.4706	2.31553	0.95
chr1_31288400	chr1	31288300	31288400	2	100	1;1	96.2025	81.1519	15.0506	2.31092	1
chr1_31448600	chr1	31448500	31448600	2	100	1;1	92.1875	62.5	29.6875	4.0276	1
chr1_31679600	chr1	31679500	31679600	2	100	1;1	95.7143	78.9143	16.8	2.31138	0.99
chr1_31727000	chr1	31726900	31727000	2	100	1;1	98.4375	78.125	20.3125	3.31693	1
chr1_31736400	chr1	31736300	31736400	2	100	1;1	97.4026	73.6623	23.7403	4.51677	1
chr1_32074700	chr1	32074600	32074700	2	100	1;1	85.7143	56.9184	28.7959	2.53693	1
chr1_32086900	chr1	32086800	32086900	2	100	1;1	84.5667	54.25	30.3167	3.30094	0.99
chr1_32092700	chr1	32092600	32092700	2	100	1;1	94.4444	72.1481	22.2963	2.47167	1
chr1_32175700	chr1	32175600	32175700	2	100	1;1	74.5098	41.6078	32.902	2.86973	1
chr1_32242700	chr1	32242600	32242700	2	100	1;1	100	42.4706	57.5294	3.43132	1
chr1_32278200	chr1	32278100	32278200	2	100	1;1	90.9091	59.2955	31.6136	2.9617	1
chr1_32301700	chr1	32301600	32301700	2	100	1;1	95.2381	45.2381	50	3.07869	1
chr1_32390900	chr1	32390800	32390900	2	100	1;1	94.4444	73.6389	20.8056	1.47928	0.96
chr1_32397400	chr1	32397300	32397400	2	100	1;1	70.5882	37.2647	33.3235	1.94603	1
chr1_32407600	chr1	32407500	32407600	2	100	1;1	97.1765	77.9853	19.1912	2.96651	1
chr1_32560300	chr1	32560200	32560300	2	100	1;1	96.3704	66.6667	29.7037	1.96378	1
chr1_32659600	chr1	32659500	32659600	2	100	1;1	80.5556	40.0833	40.4722	3.04715	1
chr1_32740600	chr1	32740500	32740600	2	100	1;1	95.0789	60.5263	34.5526	3.30706	1
chr1_32845700	chr1	32845600	32845700	2	100	1;1	86.0465	62.7907	23.2558	1.62321	1
chr1_32860400	chr1	32860300	32860400	2	100	1;1	100	71.4667	28.5333	2.56203	0.99
chr1_32881100	chr1	32881000	32881100	2	100	1;1	100	76.8286	23.1714	5.02563	1
chr1_32981500	chr1	32981400	32981500	2	100	1;1	100	74.8276	25.1724	2.09501	1
chr1_33052000	chr1	33051900	33052000	2	100	1;1	95.9474	52.6316	43.3158	2.29987	1
chr1_33070300	chr1	33070200	33070300	2	100	1;1	88.4444	66.6667	21.7778	1.96615	0.95
chr1_33094100	chr1	33094000	33094100	2	100	1;1	91.25	50	41.25	3.32661	1
chr1_33102800	chr1	33102700	33102800	2	100	1;1	100	88.8313	11.1687	2.59893	0.99
chr1_33112600	chr1	33112500	33112600	2	100	1;1	97.6875	75	22.6875	1.77104	1
chr1_33170600	chr1	33170500	33170600	2	100	1;1	98.7231	75.3846	23.3385	4.1376	1
chr1_33212500	chr1	33212400	33212500	2	100	1;1	100	83.878	16.122	3.91266	1
chr1_33212700	chr1	33212600	33212700	2	100	1;1	83.3333	57.0303	26.303	2.79543	1
chr1_33217200	chr1	33217100	33217200	2	100	1;1	86.4865	55.0541	31.4324	4.37462	1
chr1_33236700	chr1	33236600	33236700	2	100	1;1	100	86.4844	13.5156	2.42772	0.97
chr1_33238600	chr1	33238500	33238600	2	100	1;1	85.7143	62.6735	23.0408	1.7909	0.96
chr1_33257700	chr1	33257600	33257700	2	100	1;1	98.6842	85.3421	13.3421	2.38592	0.99
chr1_33286800	chr1	33286700	33286800	2	100	1;1	100	74.3103	25.6897	2.14891	1
chr1_33311900	chr1	33311800	33311900	2	100	1;1	100	87.1739	12.8261	2.4798	1
chr1_33342400	chr1	33342300	33342400	2	100	1;1	94.84	78	16.84	1.58361	1
chr1_33394800	chr1	33394700	33394800	2	100	1;1	87.6071	62.5	25.1071	2.44599	1
chr1_33398400	chr1	33398300	33398400	2	100	1;1	70	37.34	32.66	2.72738	1
chr1_33399800	chr1	33399700	33399800	2	100	1;1	91.954	74.1609	17.7931	2.53945	1
chr1_33438700	chr1	33438600	33438700	2	100	1;1	90.1639	67.8689	22.2951	2.36029	1
chr1_33473900	chr1	33473800	33473900	2	100	1;1	97.377	83.6066	13.7705	1.75183	1
chr1_33504200	chr1	33504100	33504200	2	100	1;1	97.5904	81.9277	15.6627	2.85974	1
chr1_33505600	chr1	33505500	33505600	2	100	1;1	89.5	71.5909	17.9091	2.38179	1
chr1_33509200	chr1	33509100	33509200	2	100	1;1	92.1053	76.2237	15.8816	1.90572	0.95
chr1_33510400	chr1	33510300	33510400	2	100	1;1	95.1071	78.5714	16.5357	1.74885	1
chr1_33514600	chr1	33514500	33514600	2	100	1;1	95.4561	73.6842	21.7719	2.66838	1
chr1_33515500	chr1	33515400	33515500	2	100	1;1	86.9577	69.0141	17.9437	1.79871	1
chr1_33518200	chr1	33518100	33518200	2	100	1;1	100	85.7941	14.2059	2.75503	1
chr1_33520700	chr1	33520600	33520700	2	100	1;1	98.9574	88.2979	10.6596	2.32648	1
chr1_33522700	chr1	33522600	33522700	2	100	1;1	80.2326	60.6279	19.6047	2.12315	1
chr1_33536700	chr1	33536600	33536700	2	100	1;1	94.8276	74.4483	20.3793	2.37533	1
chr1_33546500	chr1	33546400	33546500	2	100	1;1	96.4	51.1111	45.2889	6.0627	1
chr1_33548100	chr1	33548000	33548100	2	100	1;1	57.25	10	47.25	2.42872	1
chr1_33548400	chr1	33548300	33548400	2	100	1;1	97.1831	84.8028	12.3803	1.71829	1
chr1_33555900	chr1	33555800	33555900	2	100	1;1	49.2364	18.1818	31.0545	2.98694	1
chr1_33626500	chr1	33626400	33626500	2	100	1;1	100	78.7941	21.2059	4.38751	1
chr1_33629400	chr1	33629300	33629400	2	100	1;1	97.8495	84.9462	12.9032	2.55288	1
chr1_33632400	chr1	33632300	33632400	2	100	1;1	97.4933	66.6667	30.8267	6.25788	1
chr1_33654300	chr1	33654200	33654300	2	100	1;1	100	84.3875	15.6125	3.67289	1
chr1_33658000	chr1	33657900	33658000	2	100	1;1	100	86.6061	13.3939	2.48377	0.99
chr1_33688500	chr1	33688400	33688500	2	100	1;1	97.4787	82.9787	14.5	2.9294	1
chr1_33701300	chr1	33701200	33701300	2	100	1;1	42.1875	10.7188	31.4688	4.07001	1
chr1_33702000	chr1	33701900	33702000	2	100	1;1	95.6522	62.2609	33.3913	1.90708	0.99
chr1_33725400	chr1	33725300	33725400	2	100	1;1	97.9592	84.6939	13.2653	2.82115	1
chr1_33741700	chr1	33741600	33741700	2	100	1;1	88.6977	70.9302	17.7674	2.23064	1
chr1_33751600	chr1	33751500	33751600	2	100	1;1	89.2289	71.1807	18.0482	2.23393	1
chr1_33756700	chr1	33756600	33756700	2	100	1;1	45.098	17.6471	27.451	2.29197	1
chr1_33764900	chr1	33764800	33764900	2	100	1;1	97.8495	81.3118	16.5376	3.52783	1
chr1_33765100	chr1	33765000	33765100	2	100	1;1	100	78.125	21.875	1.96512	1
chr1_33769900	chr1	33769800	33769900	2	100	1;1	88.8889	66.5889	22.3	3.28245	1
chr1_33781700	chr1	33781600	33781700	2	100	1;1	98.0392	79.451	18.5882	2.25841	0.99
chr1_33805200	chr1	33805100	33805200	2	100	1;1	96	70.06	25.94	3.06023	0.99
chr1_33808400	chr1	33808300	33808400	2	100	1;1	100	86.0465	13.9535	3.49007	1
chr1_33833600	chr1	33833500	33833600	2	100	1;1	82.8857	42.8571	40.0286	2.98711	1
chr1_33836400	chr1	33836300	33836400	2	100	1;1	97.7561	75.6098	22.1463	2.21994	1
chr1_33848400	chr1	33848300	33848400	2	100	1;1	97.5921	84.7105	12.8816	2.03838	0.99
chr1_33858600	chr1	33858500	33858600	2	100	1;1	100	74.9545	25.0455	5.15801	1
chr1_33895200	chr1	33895100	33895200	2	100	1;1	100	79.7213	20.2787	3.70709	1
chr1_33906700	chr1	33906600	33906700	2	100	1;1	41.6667	17.8333	23.8333	2.13194	1
chr1_33928600	chr1	33928500	33928600	2	100	1;1	96.7907	60.4651	36.3256	4.33476	1
chr1_33940600	chr1	33940500	33940600	2	100	1;1	33.3333	13.8596	19.4737	1.60775	1
chr1_33969100	chr1	33969000	33969100	2	100	1;1	96.9062	71.875	25.0312	1.98448	0.95
chr1_33969200	chr1	33969100	33969200	2	100	1;1	91.7526	77.9175	13.8351	1.92931	0.99
chr1_33970600	chr1	33970500	33970600	2	100	1;1	100	89.9318	10.0682	2.45914	1
chr1_33971600	chr1	33971500	33971600	2	100	1;1	97.9798	86.4848	11.4949	2.36978	1
chr1_33972800	chr1	33972700	33972800	2	100	1;1	66.6667	45.4848	21.1818	1.65164	1
chr1_33975100	chr1	33975000	33975100	2	100	1;1	100	75.4474	24.5526	2.76994	1
chr1_33975600	chr1	33975500	33975600	2	100	1;1	85.8974	52.2949	33.6026	5.06429	1
chr1_33979600	chr1	33979500	33979600	2	100	1;1	92.1053	51.4211	40.6842	3.85018	1
chr1_34013200	chr1	34013100	34013200	2	100	1;1	96.7794	73.5294	23.25	3.76247	1
chr1_34030200	chr1	34030100	34030200	2	100	1;1	88.3333	62.6667	25.6667	2.7489	1
chr1_34037600	chr1	34037500	34037600	2	100	1;1	91.5493	70.9437	20.6056	2.56069	1
chr1_34039800	chr1	34039700	34039800	2	100	1;1	94.8421	80.2632	14.5789	1.93871	1
chr1_34041100	chr1	34041000	34041100	2	100	1;1	67.2391	36.9565	30.2826	2.20692	1
chr1_34058200	chr1	34058100	34058200	2	100	1;1	70	49.4857	20.5143	1.68507	0.98
chr1_34067400	chr1	34067300	34067400	2	100	1;1	73.4375	36.2656	37.1719	4.38551	1
chr1_34091000	chr1	34090900	34091000	2	100	1;1	67.6056	30.9296	36.6761	4.6807	1
chr1_34091100	chr1	34091000	34091100	2	100	1;1	64.7887	34.2817	30.507	3.36439	1
chr1_34097200	chr1	34097100	34097200	2	100	1;1	51.5152	10.4848	41.0303	3.28376	1
chr1_34100600	chr1	34100500	34100600	2	100	1;1	96.6111	74.5556	22.0556	2.74303	1
chr1_34106000	chr1	34105900	34106000	2	100	1;1	100	50.3529	49.6471	2.79751	1
chr1_34131000	chr1	34130900	34131000	2	100	1;1	90.1639	63.1639	27	3.13819	1
chr1_34134200	chr1	34134100	34134200	2	100	1;1	87.5	69.1176	18.3824	1.83495	0.95
chr1_34139200	chr1	34139100	34139200	2	100	1;1	74.5294	48.5294	26	2.52126	1
chr1_34150700	chr1	34150600	34150700	2	100	1;1	70.2143	19.9286	50.2857	3.56024	1
chr1_34158900	chr1	34158800	34158900	2	100	1;1	84.5294	52.9412	31.5882	2.05848	0.95
chr1_34161700	chr1	34161600	34161700	2	100	1;1	87.9474	70.1754	17.7719	1.46899	1
chr1_34189700	chr1	34189600	34189700	2	100	1;1	58.6667	31.1867	27.48	2.95033	1
chr1_34223500	chr1	34223400	34223500	2	100	1;1	92.6322	80.4598	12.1724	1.51569	1
chr1_34233300	chr1	34233200	34233300	2	100	1;1	95.875	80.3571	15.5179	1.69094	1
chr1_34257000	chr1	34256900	34257000	2	100	1;1	96.6667	83.7	12.9667	2.22414	1
chr1_34283900	chr1	34283800	34283900	2	100	1;1	88.3333	66.8	21.5333	2.08922	1
chr1_34297400	chr1	34297300	34297400	2	100	1;1	88.4211	70.8	17.6211	2.38737	1
chr1_34330500	chr1	34330400	34330500	2	100	1;1	90.5455	50	40.5455	2.15581	1
chr1_34331700	chr1	34331600	34331700	2	100	1;1	90.9815	50	40.9815	5.4041	1
chr1_34344100	chr1	34344000	34344100	2	100	1;1	97.7	55	42.7	2.52748	1
chr1_34366500	chr1	34366400	34366500	2	100	1;1	100	83.7042	16.2958	3.38719	1
chr1_34404200	chr1	34404100	34404200	2	100	1;1	67.6056	35.4789	32.1268	3.65615	1
chr1_34407000	chr1	34406900	34407000	2	100	1;1	91.453	77.4786	13.9744	2.29654	1
chr1_34426600	chr1	34426500	34426600	2	100	1;1	97.7778	85.1111	12.6667	2.39879	1
chr1_34430300	chr1	34430200	34430300	2	100	1;1	95.88	36	59.88	5.03804	1
chr1_34451500	chr1	34451400	34451500	2	100	1;1	93.7887	80.2817	13.507	1.547	1
chr1_34454700	chr1	34454600	34454700	2	100	1;1	94.4176	67.033	27.3846	5.52569	1
chr1_34465000	chr1	34464900	34465000	2	100	1;1	92.5373	74.2537	18.2836	2.1164	0.97
chr1_34468400	chr1	34468300	34468400	2	100	1;1	38.4355	14.5161	23.9194	2.35876	1
chr1_34470700	chr1	34470600	34470700	2	100	1;1	89.3562	72.6027	16.7534	1.79278	1
chr1_34472200	chr1	34472100	34472200	2	100	1;1	72.8837	32.5581	40.3256	3.46083	1
chr1_34475200	chr1	34475100	34475200	2	100	1;1	87.011	63.7363	23.2747	3.38321	1
chr1_34478600	chr1	34478500	34478600	2	100	1;1	100	88.0366	11.9634	2.7768	0.99
chr1_34479500	chr1	34479400	34479500	2	100	1;1	77.5862	56.4138	21.1724	1.60289	0.97
chr1_34480000	chr1	34479900	34480000	2	100	1;1	94.2857	69.3857	24.9	3.69712	1
chr1_34494900	chr1	34494800	34494900	2	100	1;1	98.6486	81.5946	17.0541	3.15937	1
chr1_34499700	chr1	34499600	34499700	2	100	1;1	80.3056	44.4444	35.8611	2.51157	1
chr1_34505200	chr1	34505100	34505200	2	100	1;1	85.2273	64.2841	20.9432	2.64765	1
chr1_34506100	chr1	34506000	34506100	2	100	1;1	88.0822	64.3836	23.6986	2.91066	1
chr1_34524800	chr1	34524700	34524800	2	100	1;1	88.8889	71.873	17.0159	1.55622	1
chr1_34530500	chr1	34530400	34530500	2	100	1;1	77.5	47.2222	30.2778	1.82859	1
chr1_34535900	chr1	34535800	34535900	2	100	1;1	87.5897	57.6923	29.8974	4.36827	1
chr1_34544000	chr1	34543900	34544000	2	100	1;1	69.975	36.4	33.575	2.30931	1
chr1_34545200	chr1	34545100	34545200	2	100	1;1	89.5833	68.125	21.4583	1.73305	1
chr1_34554800	chr1	34554700	34554800	2	100	1;1	89.5522	67.597	21.9552	2.47185	1
chr1_34557200	chr1	34557100	34557200	2	100	1;1	84.6154	52.3231	32.2923	3.91527	1
chr1_34572100	chr1	34572000	34572100	2	100	1;1	75.8065	43.9839	31.8226	3.28064	1
chr1_34582400	chr1	34582300	34582400	2	100	1;1	83.1452	46.7742	36.371	4.44087	1
chr1_34590400	chr1	34590300	34590400	2	100	1;1	92.1774	81.4516	10.7258	1.70622	1
chr1_34618100	chr1	34618000	34618100	2	100	1;1	85.451	37.2549	48.1961	6.08165	1
chr1_34621000	chr1	34620900	34621000	2	100	1;1	89.5833	70.6146	18.9688	2.8011	1
chr1_34621900	chr1	34621800	34621900	2	100	1;1	98.1667	83.3333	14.8333	2.488	1
chr1_34637300	chr1	34637200	34637300	2	100	1;1	87.9167	67.8571	20.0595	2.58835	1
chr1_34644000	chr1	34643900	34644000	2	100	1;1	97.7321	55.3571	42.375	7.28577	1
chr1_34676400	chr1	34676300	34676400	2	100	1;1	93.1034	64.908	28.1954	5.21103	1
chr1_34679600	chr1	34679500	34679600	2	100	1;1	81.8214	57.1429	24.6786	2.14467	0.97
chr1_34688700	chr1	34688600	34688700	2	100	1;1	84.5	46.1538	38.3462	2.14325	0.99
chr1_34703200	chr1	34703100	34703200	2	100	1;1	90.6977	67.7907	22.907	1.77533	0.95
chr1_34712000	chr1	34711900	34712000	2	100	1;1	100	64.2857	35.7143	4.87535	1
chr1_34716900	chr1	34716800	34716900	2	100	1;1	87.037	70.4907	16.5463	2.33723	1
chr1_34725900	chr1	34725800	34725900	2	100	1;1	95.6989	83.3226	12.3763	1.99828	0.97
chr1_34732800	chr1	34732700	34732800	2	100	1;1	100	89.1684	10.8316	2.91367	1
chr1_34745300	chr1	34745200	34745300	2	100	1;1	96.3636	80.1	16.2636	3.59785	1
chr1_34747500	chr1	34747400	34747500	2	100	1;1	98.2906	90.5983	7.69231	1.72162	1
chr1_34757000	chr1	34756900	34757000	2	100	1;1	90.7692	68.4462	22.3231	2.56204	1
chr1_34767400	chr1	34767300	34767400	2	100	1;1	96.1538	50	46.1538	3.57924	1
chr1_34771200	chr1	34771100	34771200	2	100	1;1	86.6667	69.2333	17.4333	1.44557	0.96
chr1_34784000	chr1	34783900	34784000	2	100	1;1	69.9831	27.1186	42.8644	5.25478	1
chr1_34787500	chr1	34787400	34787500	2	100	1;1	95.2759	74.1379	21.1379	2.5696	1
chr1_34787700	chr1	34787600	34787700	2	100	1;1	95.2179	58.9744	36.2436	7.34032	1
chr1_34791400	chr1	34791300	34791400	2	100	1;1	98.3023	76.7442	21.5581	2.40409	1
chr1_34799600	chr1	34799500	34799600	2	100	1;1	92.6316	77.0421	15.5895	2.359	0.99
chr1_34801100	chr1	34801000	34801100	2	100	1;1	58	27.8	30.2	2.39501	1
chr1_34812100	chr1	34812000	34812100	2	100	1;1	97.6471	83.6471	14	2.54411	1
chr1_34814700	chr1	34814600	34814700	2	100	1;1	87.037	59.4074	27.6296	2.69019	1
chr1_34816700	chr1	34816600	34816700	2	100	1;1	96.5909	82.4886	14.1023	2.42589	0.99
chr1_34833700	chr1	34833600	34833700	2	100	1;1	87.8788	61.6667	26.2121	3.04228	1
chr1_34839300	chr1	34839200	34839300	2	100	1;1	65.5738	39.1639	26.4098	2.25498	0.98
chr1_34848600	chr1	34848500	34848600	2	100	1;1	89.0244	59.9756	29.0488	4.52351	1
chr1_34853400	chr1	34853300	34853400	2	100	1;1	71.1538	37.2692	33.8846	3.02816	1
chr1_34878100	chr1	34878000	34878100	2	100	1;1	99.0291	88.3495	10.6796	2.59125	1
chr1_34895300	chr1	34895200	34895300	2	100	1;1	97.3451	87.708	9.63717	1.98654	1
chr1_34895500	chr1	34895400	34895500	2	100	1;1	86.8082	61.6438	25.1644	3.06988	1
chr1_34921100	chr1	34921000	34921100	2	100	1;1	93.1818	68.9773	24.2045	2.14384	1
chr1_34961800	chr1	34961700	34961800	2	100	1;1	69.0339	28.8136	40.2203	4.68565	1
chr1_34968000	chr1	34967900	34968000	2	100	1;1	86.8795	66.012	20.8675	2.62295	1
chr1_34968800	chr1	34968700	34968800	2	100	1;1	100	75.8222	24.1778	3.27486	1
chr1_35017700	chr1	35017600	35017700	2	100	1;1	81.6327	48.1837	33.449	3.01158	1
chr1_35047400	chr1	35047300	35047400	2	100	1;1	100	75	25	2.32305	1
chr1_35071300	chr1	35071200	35071300	2	100	1;1	85.0575	69.6667	15.3908	1.62074	1
chr1_35075800	chr1	35075700	35075800	2	100	1;1	94.4444	78.6778	15.7667	2.49898	1
chr1_35100200	chr1	35100100	35100200	2	100	1;1	100	79.4324	20.5676	2.15451	1
chr1_35184400	chr1	35184300	35184400	2	100	1;1	96.4286	55.7143	40.7143	3.21961	1
chr1_35212100	chr1	35212000	35212100	2	100	1;1	100	94.5736	5.42636	1.84245	1
chr1_35245200	chr1	35245100	35245200	2	100	1;1	100	91	9	2.15385	1
chr1_35259900	chr1	35259800	35259900	2	100	1;1	97.0297	86.6436	10.3861	1.91035	0.97
chr1_35264000	chr1	35263900	35264000	2	100	1;1	100	78.1944	21.8056	2.24962	0.96
chr1_35278700	chr1	35278600	35278700	2	100	1;1	100	64.1471	35.8529	3.92057	1
chr1_35309500	chr1	35309400	35309500	2	100	1;1	80	41.7455	38.2545	4.18214	1
chr1_35359800	chr1	35359700	35359800	2	100	1;1	98.5915	77.3662	21.2254	3.96108	1
chr1_35381200	chr1	35381100	35381200	2	100	1;1	74.5763	49.0169	25.5593	2.15973	0.97
chr1_35385700	chr1	35385600	35385700	2	100	1;1	64.5581	23.2558	41.3023	3.65557	1
chr1_35388400	chr1	35388300	35388400	2	100	1;1	75	40.6786	34.3214	3.39613	1
chr1_35390100	chr1	35390000	35390100	2	100	1;1	96	84.53	11.47	1.97768	0.96
chr1_35398200	chr1	35398100	35398200	2	100	1;1	90.7895	74.0263	16.7632	1.94733	1
chr1_35405800	chr1	35405700	35405800	2	100	1;1	97.5333	81.3333	16.2	2.75744	1
chr1_35430500	chr1	35430400	35430500	2	100	1;1	100	72.8974	27.1026	3.2242	1
chr1_35456000	chr1	35455900	35456000	2	100	1;1	99.0566	88.3962	10.6604	2.68144	1
chr1_35457900	chr1	35457800	35457900	2	100	1;1	92.8571	74.0143	18.8429	2.3248	1
chr1_35520700	chr1	35520600	35520700	2	100	1;1	100	83.339	16.661	2.84329	0.98
chr1_35547800	chr1	35547700	35547800	2	100	1;1	87.5	65.9091	21.5909	1.53094	1
chr1_35571500	chr1	35571400	35571500	2	100	1;1	100	84.05	15.95	2.74812	0.99
chr1_35586700	chr1	35586600	35586700	2	100	1;1	95.5224	55.0597	40.4627	7.43263	1
chr1_35619600	chr1	35619500	35619600	2	100	1;1	100	82.3095	17.6905	2.07371	0.96
chr1_35655400	chr1	35655300	35655400	2	100	1;1	97.8261	69.7391	28.087	3.43147	1
chr1_35687900	chr1	35687800	35687900	2	100	1;1	100	80	20	5.202	1
chr1_35693300	chr1	35693200	35693300	2	100	1;1	92	73.23	18.77	3.13406	1
chr1_35697500	chr1	35697400	35697500	2	100	1;1	27.2727	4.09091	23.1818	2.28927	1
chr1_35743800	chr1	35743700	35743800	2	100	1;1	100	84.7458	15.2542	2.55116	1
chr1_35744200	chr1	35744100	35744200	2	100	1;1	100	78.0909	21.9091	2.83618	1
chr1_35758900	chr1	35758800	35758900	2	100	1;1	82.7705	55.7377	27.0328	2.70933	1
chr1_35770800	chr1	35770700	35770800	2	100	1;1	96.3913	43.4783	52.913	3.85177	1
chr1_35771800	chr1	35771700	35771800	2	100	1;1	100	83.8675	16.1325	3.9684	1
chr1_35803100	chr1	35803000	35803100	2	100	1;1	86.8833	70	16.8833	1.38549	1
chr1_35816300	chr1	35816200	35816300	2	100	1;1	87.4105	70.5263	16.8842	2.18216	1
chr1_35825800	chr1	35825700	35825800	2	100	1;1	98.913	85.6196	13.2935	2.98189	1
chr1_35845700	chr1	35845600	35845700	2	100	1;1	99.1404	86.8421	12.2982	3.49168	1
chr1_35848400	chr1	35848300	35848400	2	100	1;1	96.4602	86.9558	9.50442	1.78517	0.95
chr1_35850800	chr1	35850700	35850800	2	100	1;1	66	15	51	2.65927	1
chr1_35859800	chr1	35859700	35859800	2	100	1;1	91.2281	69.7719	21.4561	2.16336	1
chr1_35862400	chr1	35862300	35862400	2	100	1;1	100	91.4096	8.59036	1.90667	0.96
chr1_35866400	chr1	35866300	35866400	2	100	1;1	95.4955	79.3514	16.1441	3.38149	1
chr1_35884700	chr1	35884600	35884700	2	100	1;1	95.1692	66.1538	29.0154	4.4665	1
chr1_35887400	chr1	35887300	35887400	2	100	1;1	93.1724	79.3103	13.8621	1.86783	1
chr1_35890100	chr1	35890000	35890100	2	100	1;1	73.9726	50.9863	22.9863	2.18744	1
chr1_35941700	chr1	35941600	35941700	2	100	1;1	77.0833	45.6042	31.4792	2.56829	1
chr1_35959200	chr1	35959100	35959200	2	100	1;1	91.5094	74.6321	16.8774	2.78219	1
chr1_35979800	chr1	35979700	35979800	2	100	1;1	100	88.869	11.131	2.62359	0.99
chr1_35985000	chr1	35984900	35985000	2	100	1;1	93.3333	75.6	17.7333	2.78557	1
chr1_36000600	chr1	36000500	36000600	2	100	1;1	96.7	89.1667	7.53333	1.39919	1
chr1_36008100	chr1	36008000	36008100	2	100	1;1	100	81.9123	18.0877	3.01038	0.99
chr1_36017500	chr1	36017400	36017500	2	100	1;1	88.2281	49.1228	39.1053	4.97737	1
chr1_36025900	chr1	36025800	36025900	2	100	1;1	100	84.2095	15.7905	4.98103	1
chr1_36041300	chr1	36041200	36041300	2	100	1;1	100	85.24	14.76	2.03277	0.97
chr1_36060300	chr1	36060200	36060300	2	100	1;1	72.5	32.55	39.95	3.16643	1
chr1_36064500	chr1	36064400	36064500	2	100	1;1	50.6552	10.3448	40.3103	2.76866	1
chr1_36066000	chr1	36065900	36066000	2	100	1;1	93.1642	74.6269	18.5373	2.26133	1
chr1_36085600	chr1	36085500	36085600	2	100	1;1	100	88.8168	11.1832	4.28466	1
chr1_36096300	chr1	36096200	36096300	2	100	1;1	96.2414	83.908	12.3333	1.95966	1
chr1_36105400	chr1	36105300	36105400	2	100	1;1	96.8254	85.5	11.3254	2.60713	1
chr1_36107500	chr1	36107400	36107500	2	100	1;1	97.8431	78.4314	19.4118	2.41418	1
chr1_36121900	chr1	36121800	36121900	2	100	1;1	95.1471	23.5294	71.6176	9.10093	1
chr1_36123300	chr1	36123200	36123300	2	100	1;1	96.2119	86.4407	9.77119	1.91775	1
chr1_36125500	chr1	36125400	36125500	2	100	1;1	83.6102	56.9831	26.6271	2.57526	1
chr1_36132100	chr1	36132000	36132100	2	100	1;1	69.4444	47.3333	22.1111	1.94673	1
chr1_36132200	chr1	36132100	36132200	2	100	1;1	87.3239	68.1972	19.1268	1.98945	1
chr1_36136000	chr1	36135900	36136000	2	100	1;1	92.019	70.4762	21.5429	4.04763	1
chr1_36136600	chr1	36136500	36136600	2	100	1;1	65.1167	38.3333	26.7833	2.25805	1
chr1_36148300	chr1	36148200	36148300	2	100	1;1	87.6533	60	27.6533	3.77753	1
chr1_36157900	chr1	36157800	36157900	2	100	1;1	96.875	82.8125	14.0625	1.78857	1
chr1_36160800	chr1	36160700	36160800	2	100	1;1	98.3051	83.3729	14.9322	2.0228	1
chr1_36162300	chr1	36162200	36162300	2	100	1;1	86.2949	66.6667	19.6282	2.23257	1
chr1_36162500	chr1	36162400	36162500	2	100	1;1	96.4051	86.0759	10.3291	1.4007	1
chr1_36178100	chr1	36178000	36178100	2	100	1;1	96.9684	80.3789	16.5895	3.36089	1
chr1_36178300	chr1	36178200	36178300	2	100	1;1	97.4359	87.3504	10.0855	2.21859	0.95
chr1_36180300	chr1	36180200	36180300	2	100	1;1	88.0952	68.9881	19.1071	2.37614	1
chr1_36194300	chr1	36194200	36194300	2	100	1;1	100	88.9451	11.0549	2.84684	0.99
chr1_36197400	chr1	36197300	36197400	2	100	1;1	90.3226	57.5806	32.7419	2.17302	0.98
chr1_36202900	chr1	36202800	36202900	2	100	1;1	100	85.6094	14.3906	2.62021	0.95
chr1_36204800	chr1	36204700	36204800	2	100	1;1	90.566	47.566	43	5.64025	1
chr1_36246900	chr1	36246800	36246900	2	100	1;1	28.4531	9.375	19.0781	1.98761	1
chr1_36247400	chr1	36247300	36247400	2	100	1;1	94.4783	52.1739	42.3043	2.67258	1
chr1_36249300	chr1	36249200	36249300	2	100	1;1	86.8	45	41.8	2.46667	0.99
chr1_36272700	chr1	36272600	36272700	2	100	1;1	90.4722	69.4444	21.0278	2.55688	1
chr1_36273000	chr1	36272900	36273000	2	100	1;1	89.1584	75.2475	13.9109	1.84109	0.96
chr1_36288800	chr1	36288700	36288800	2	100	1;1	80.6452	47.4194	33.2258	3.71318	1
chr1_36301200	chr1	36301100	36301200	2	100	1;1	89.8734	63.3291	26.5443	3.90364	1
chr1_36302700	chr1	36302600	36302700	2	100	1;1	89.3014	69.863	19.4384	2.25981	0.98
chr1_36306400	chr1	36306300	36306400	2	100	1;1	99.3121	90.7801	8.53191	2.87201	1
chr1_36319400	chr1	36319300	36319400	2	100	1;1	93.8776	82.5102	11.3673	1.63924	0.95
chr1_36320400	chr1	36320300	36320400	2	100	1;1	100	87.6712	12.3288	2.52202	1
chr1_36322000	chr1	36321900	36322000	2	100	1;1	83.8854	58.3333	25.5521	3.8499	1
chr1_36332000	chr1	36331900	36332000	2	100	1;1	96.6269	73.1343	23.4925	3.72221	1
chr1_36334800	chr1	36334700	36334800	2	100	1;1	98.3871	80.871	17.5161	2.65046	1
chr1_36346000	chr1	36345900	36346000	2	100	1;1	90.2553	57.4468	32.8085	3.31099	1
chr1_36348800	chr1	36348700	36348800	2	100	1;1	97.5309	84.2099	13.321	2.25103	0.98
chr1_36356100	chr1	36356000	36356100	2	100	1;1	89.2857	69.3333	19.9524	2.63492	1
chr1_36363600	chr1	36363500	36363600	2	100	1;1	98.5246	90.1639	8.36066	2.09442	1
chr1_36374000	chr1	36373900	36374000	2	100	1;1	98.7654	85.5679	13.1975	2.5423	0.99
chr1_36379400	chr1	36379300	36379400	2	100	1;1	92.44	56	36.44	4.35158	1
chr1_36402600	chr1	36402500	36402600	2	100	1;1	94.1944	30.5556	63.6389	7.78863	1
chr1_36405900	chr1	36405800	36405900	2	100	1;1	99.2063	90.6825	8.52381	2.49429	1
chr1_36407900	chr1	36407800	36407900	2	100	1;1	91.5663	75.5422	16.0241	2.04821	0.99
chr1_36411100	chr1	36411000	36411100	2	100	1;1	94.2778	66.6667	27.6111	4.42525	1
chr1_36417400	chr1	36417300	36417400	2	100	1;1	96.9697	80.0606	16.9091	2.40457	0.96
chr1_36418500	chr1	36418400	36418500	2	100	1;1	81.8202	66.2921	15.5281	1.56235	1
chr1_36423100	chr1	36423000	36423100	2	100	1;1	94.7708	72.9167	21.8542	2.18695	1
chr1_36440400	chr1	36440300	36440400	2	100	1;1	84.3396	59.1321	25.2075	2.17689	0.96
chr1_36448700	chr1	36448600	36448700	2	100	1;1	94.0299	75.0746	18.9552	2.38345	0.99
chr1_36454500	chr1	36454400	36454500	2	100	1;1	94.8276	72.2069	22.6207	2.7486	1
chr1_36457700	chr1	36457600	36457700	2	100	1;1	86.4865	30.1351	56.3514	5.86702	1
chr1_36465000	chr1	36464900	36465000	2	100	1;1	100	89.6218	10.3782	3.55214	1
chr1_36475000	chr1	36474900	36475000	2	100	1;1	70	36.3636	33.6364	2.58351	0.97
chr1_36482500	chr1	36482400	36482500	2	100	1;1	96.1538	82.5	13.6538	1.99328	0.96
chr1_36485600	chr1	36485500	36485600	2	100	1;1	73.1053	44.7368	28.3684	3.19992	1
chr1_36485800	chr1	36485700	36485800	2	100	1;1	81.7347	57.9796	23.7551	1.75111	1
chr1_36496200	chr1	36496100	36496200	2	100	1;1	77.5179	55.3571	22.1607	1.67456	1
chr1_36509900	chr1	36509800	36509900	2	100	1;1	91.5882	76.4706	15.1176	1.93778	1
chr1_36515500	chr1	36515400	36515500	2	100	1;1	88.8788	45.4545	43.4242	3.58963	1
chr1_36518800	chr1	36518700	36518800	2	100	1;1	95.2381	80.5714	14.6667	2.21993	0.97
chr1_36533300	chr1	36533200	36533300	2	100	1;1	95	64.65	30.35	2.8892	1
chr1_36534100	chr1	36534000	36534100	2	100	1;1	74.4186	55.3605	19.0581	1.87847	0.95
chr1_36540600	chr1	36540500	36540600	2	100	1;1	87.25	39.2857	47.9643	3.46108	1
chr1_36544400	chr1	36544300	36544400	2	100	1;1	88.9583	69.7917	19.1667	2.78089	1
chr1_36554100	chr1	36554000	36554100	2	100	1;1	94.2135	73.0337	21.1798	3.71788	1
chr1_36559400	chr1	36559300	36559400	2	100	1;1	81.7143	39.6905	42.0238	3.87761	1
chr1_36560900	chr1	36560800	36560900	2	100	1;1	100	87.3721	12.6279	3.1151	1
chr1_36563200	chr1	36563100	36563200	2	100	1;1	96.7742	85.3548	11.4194	1.9519	0.98
chr1_36567100	chr1	36567000	36567100	2	100	1;1	93.3333	75.4133	17.92	2.37837	0.98
chr1_36568200	chr1	36568100	36568200	2	100	1;1	58.5714	29.4	29.1714	3.08897	1
chr1_36571900	chr1	36571800	36571900	2	100	1;1	91.7532	62.3377	29.4156	4.70971	1
chr1_36581500	chr1	36581400	36581500	2	100	1;1	83.3455	34.5455	48.8	6.57887	1
chr1_36589700	chr1	36589600	36589700	2	100	1;1	91.2222	65.2778	25.9444	3.62491	1
chr1_36591300	chr1	36591200	36591300	2	100	1;1	89.0274	69.863	19.1644	2.21631	0.99
chr1_36603700	chr1	36603600	36603700	2	100	1;1	75.6316	34.2105	41.4211	3.28497	1
chr1_36607300	chr1	36607200	36607300	2	100	1;1	89.3731	55.2239	34.1493	4.88054	1
chr1_36616200	chr1	36616100	36616200	2	100	1;1	85.5545	71.8182	13.7364	1.70956	1
chr1_36618100	chr1	36618000	36618100	2	100	1;1	76.1905	42.0714	34.119	2.58277	1
chr1_36622500	chr1	36622400	36622500	2	100	1;1	98	71.88	26.12	3.44286	1
chr1_36630600	chr1	36630500	36630600	2	100	1;1	73.5857	50	23.5857	2.18245	1
chr1_36672300	chr1	36672200	36672300	2	100	1;1	98.5075	84.7463	13.7612	2.13089	1
chr1_36678300	chr1	36678200	36678300	2	100	1;1	91.3793	67.2931	24.0862	2.62291	1
chr1_36681100	chr1	36681000	36681100	2	100	1;1	68.6667	19.2982	49.3684	6.79425	1
chr1_36690000	chr1	36689900	36690000	2	100	1;1	95.6889	62.2222	33.4667	3.87136	1
chr1_36697900	chr1	36697800	36697900	2	100	1;1	76.4872	35.8974	40.5897	3.27578	1
chr1_36714600	chr1	36714500	36714600	2	100	1;1	88.0256	61.5385	26.4872	3.64846	1
chr1_36721600	chr1	36721500	36721600	2	100	1;1	82.6087	39.1522	43.4565	4.48088	1
chr1_36725000	chr1	36724900	36725000	2	100	1;1	96.4286	78.631	17.7976	3.13594	1
chr1_36727900	chr1	36727800	36727900	2	100	1;1	80	55.4923	24.5077	2.33721	0.99
chr1_36744100	chr1	36744000	36744100	2	100	1;1	54.2278	28.7215	25.5063	2.73165	1
chr1_36746000	chr1	36745900	36746000	2	100	1;1	93.5735	72.2059	21.3676	2.82594	1
chr1_36747900	chr1	36747800	36747900	2	100	1;1	90	75.39	14.61	1.99561	1
chr1_36769100	chr1	36769000	36769100	2	100	1;1	92.9412	70.1059	22.8353	3.72951	1
chr1_36772500	chr1	36772400	36772500	2	100	1;1	78.4333	46.6667	31.7667	3.25356	1
chr1_36773900	chr1	36773800	36773900	2	100	1;1	100	87.2714	12.7286	2.50256	0.97
chr1_36780100	chr1	36780000	36780100	2	100	1;1	91.8261	52.1739	39.6522	2.26514	0.95
chr1_36781400	chr1	36781300	36781400	2	100	1;1	89.9024	60.9756	28.9268	2.42467	0.98
chr1_36784100	chr1	36784000	36784100	2	100	1;1	94.1685	69.6629	24.5056	4.56117	1
chr1_36786900	chr1	36786800	36786900	2	100	1;1	92.4157	79.7753	12.6404	1.60859	1
chr1_36789700	chr1	36789600	36789700	2	100	1;1	95.3455	72.7273	22.6182	2.76317	1
chr1_36790200	chr1	36790100	36790200	2	100	1;1	82.0513	49.7436	32.3077	4.47047	1
chr1_36798200	chr1	36798100	36798200	2	100	1;1	100	85.9266	14.0734	4.55421	1
chr1_36808900	chr1	36808800	36808900	2	100	1;1	86.7463	50.7463	36	4.97464	1
chr1_36815300	chr1	36815200	36815300	2	100	1;1	97.2973	84.3378	12.9595	1.93055	0.97
chr1_36830500	chr1	36830400	36830500	2	100	1;1	100	78.8864	21.1136	2.71107	1
chr1_36847100	chr1	36847000	36847100	2	100	1;1	72.4062	25.9062	46.5	3.40106	1
chr1_36855400	chr1	36855300	36855400	2	100	1;1	94.8387	35.4839	59.3548	6.07639	1
chr1_36855500	chr1	36855400	36855500	2	100	1;1	90.8209	61.194	29.6269	4.07423	1
chr1_36857000	chr1	36856900	36857000	2	100	1;1	84.9107	55.3571	29.5536	2.97932	1
chr1_36875100	chr1	36875000	36875100	2	100	1;1	86	45.1	40.9	4.58147	1
chr1_36886200	chr1	36886100	36886200	2	100	1;1	88.0597	67.0746	20.9851	2.22462	1
chr1_36896100	chr1	36896000	36896100	2	100	1;1	100	79.9074	20.0926	3.21208	1
chr1_36914600	chr1	36914500	36914600	2	100	1;1	66.6667	7.69444	58.9722	6.59232	1
chr1_36921900	chr1	36921800	36921900	2	100	1;1	93.1127	69.0141	24.0986	3.42683	1
chr1_36924900	chr1	36924800	36924900	2	100	1;1	90.5405	70.6622	19.8784	2.41812	1
chr1_36966300	chr1	36966200	36966300	2	100	1;1	96.5636	80	16.5636	1.88136	1
chr1_36969900	chr1	36969800	36969900	2	100	1;1	46.6667	18.65	28.0167	2.74219	1
chr1_36996500	chr1	36996400	36996500	2	100	1;1	94.3182	80.4659	13.8523	2.01963	1
chr1_37002500	chr1	37002400	37002500	2	100	1;1	88.1356	63.8983	24.2373	2.45009	1
chr1_37009700	chr1	37009600	37009700	2	100	1;1	91.7931	62.069	29.7241	3.67488	1
chr1_37019700	chr1	37019600	37019700	2	100	1;1	98.3607	75.4098	22.9508	3.66763	1
chr1_37032700	chr1	37032600	37032700	2	100	1;1	94.1176	70.1176	24	3.39794	1
chr1_37042100	chr1	37042000	37042100	2	100	1;1	92.7711	73.759	19.012	2.77385	1
chr1_37054100	chr1	37054000	37054100	2	100	1;1	85.2941	65.8971	19.3971	1.84995	1
chr1_37057600	chr1	37057500	37057600	2	100	1;1	93.202	70.7071	22.4949	4.26815	1
chr1_37062100	chr1	37062000	37062100	2	100	1;1	87.4286	46.4286	41	5.25128	1
chr1_37062800	chr1	37062700	37062800	2	100	1;1	89.4737	71.7368	17.7368	2.02902	0.97
chr1_37065900	chr1	37065800	37065900	2	100	1;1	98.5714	76.9571	21.6143	3.98558	1
chr1_37067900	chr1	37067800	37067900	2	100	1;1	94.6667	76.12	18.5467	2.65764	1
chr1_37096500	chr1	37096400	37096500	2	100	1;1	96.5517	76.0172	20.5345	2.65771	0.98
chr1_37096600	chr1	37096500	37096600	2	100	1;1	87.1795	67.5513	19.6282	2.24936	1
chr1_37110300	chr1	37110200	37110300	2	100	1;1	98.3051	65.3898	32.9153	5.61571	1
chr1_37119600	chr1	37119500	37119600	2	100	1;1	93.3333	80	13.3333	1.83849	1
chr1_37122000	chr1	37121900	37122000	2	100	1;1	79.2235	58.8235	20.4	2.20161	1
chr1_37125100	chr1	37125000	37125100	2	100	1;1	94.4024	73.1707	21.2317	3.47166	1
chr1_37131000	chr1	37130900	37131000	2	100	1;1	90.6667	68.1667	22.5	2.6452	1
chr1_37132700	chr1	37132600	37132700	2	100	1;1	72.4638	41.7391	30.7246	3.35673	1
chr1_37133800	chr1	37133700	37133800	2	100	1;1	97.2019	87.5	9.70192	1.82272	1
chr1_37135400	chr1	37135300	37135400	2	100	1;1	84.0602	66.2651	17.7952	1.91616	0.97
chr1_37163200	chr1	37163100	37163200	2	100	1;1	95.8361	73.7705	22.0656	2.99338	1
chr1_37171000	chr1	37170900	37171000	2	100	1;1	98.6667	80.28	18.3867	3.52204	1
chr1_37181900	chr1	37181800	37181900	2	100	1;1	86.5854	70.1463	16.439	1.7718	0.97
chr1_37182000	chr1	37181900	37182000	2	100	1;1	87.0968	60.4355	26.6613	2.89448	1
chr1_37183100	chr1	37183000	37183100	2	100	1;1	90.9189	29.7297	61.1892	7.12467	1
chr1_37183300	chr1	37183200	37183300	2	100	1;1	92	43.1373	48.8627	6.89444	1
chr1_37187500	chr1	37187400	37187500	2	100	1;1	66.6613	46.7742	19.8871	1.40444	1
chr1_37187700	chr1	37187600	37187700	2	100	1;1	87.6774	51.6129	36.0645	2.38142	1
chr1_37216200	chr1	37216100	37216200	2	100	1;1	43.3469	14.2857	29.0612	2.56239	1
chr1_37235800	chr1	37235700	37235800	2	100	1;1	86.3582	55.2239	31.1343	3.91569	1
chr1_37236900	chr1	37236800	37236900	2	100	1;1	64.8649	27.7568	37.1081	2.61719	1
chr1_37237000	chr1	37236900	37237000	2	100	1;1	53.125	7.8125	45.3125	3.90084	1
chr1_37240200	chr1	37240100	37240200	2	100	1;1	97.0297	85.8812	11.1485	2.10095	1
chr1_37241800	chr1	37241700	37241800	2	100	1;1	64.6154	35.8	28.8154	2.79242	0.99
chr1_37261600	chr1	37261500	37261600	2	100	1;1	95.7	78.3333	17.3667	2.08303	1
chr1_37268100	chr1	37268000	37268100	2	100	1;1	97.3333	85.3333	12	1.76619	1
chr1_37303600	chr1	37303500	37303600	2	100	1;1	77.1084	55.8795	21.2289	2.23224	1
chr1_37309200	chr1	37309100	37309200	2	100	1;1	83.7833	53.3333	30.45	3.29415	1
chr1_37313100	chr1	37313000	37313100	2	100	1;1	88.6623	66.8312	21.8312	2.74676	1
chr1_37319100	chr1	37319000	37319100	2	100	1;1	98.3125	83.3333	14.9792	1.65391	1
chr1_37323600	chr1	37323500	37323600	2	100	1;1	61.3333	35.4167	25.9167	1.72348	1
chr1_37324900	chr1	37324800	37324900	2	100	1;1	75.6111	30.5556	45.0556	3.62881	1
chr1_37335600	chr1	37335500	37335600	2	100	1;1	80.2083	55.125	25.0833	3.49317	1
chr1_37337300	chr1	37337200	37337300	2	100	1;1	56.9231	25.9692	30.9538	3.2365	1
chr1_37339100	chr1	37339000	37339100	2	100	1;1	61.4458	33.8313	27.6145	3.22958	1
chr1_37342600	chr1	37342500	37342600	2	100	1;1	89	73.4177	15.5823	1.7	1
chr1_37343200	chr1	37343100	37343200	2	100	1;1	95.1481	37.037	58.1111	5.14413	1
chr1_37343700	chr1	37343600	37343700	2	100	1;1	96.7833	76.6667	20.1167	2.70898	1
chr1_37344200	chr1	37344100	37344200	2	100	1;1	88.2121	66.5303	21.6818	2.30066	1
chr1_37392500	chr1	37392400	37392500	2	100	1;1	92.8571	67.3214	25.5357	2.90558	1
chr1_37396100	chr1	37396000	37396100	2	100	1;1	98.5075	86.5672	11.9403	1.76769	1
chr1_37397100	chr1	37397000	37397100	2	100	1;1	80.3704	37.037	43.3333	5.07705	1
chr1_37443000	chr1	37442900	37443000	2	100	1;1	89.9552	70.1493	19.806	2.16613	1
chr1_37449900	chr1	37449800	37449900	2	100	1;1	92.8571	68.2286	24.6286	3.43884	1
chr1_37451700	chr1	37451600	37451700	2	100	1;1	90	56.64	33.36	3.57525	1
chr1_37457800	chr1	37457700	37457800	2	100	1;1	93.1026	74.359	18.7436	2.62307	1
chr1_37476400	chr1	37476300	37476400	2	100	1;1	82.3529	60.7843	21.5686	1.56522	1
chr1_37476500	chr1	37476400	37476500	2	100	1;1	95.8904	81.4521	14.4384	1.9718	0.99
chr1_37477900	chr1	37477800	37477900	2	100	1;1	87.3971	60.2941	27.1029	3.26416	1
chr1_37497200	chr1	37497100	37497200	2	100	1;1	70.1216	43	27.1216	2.84065	1
chr1_37509600	chr1	37509500	37509600	2	100	1;1	75.7627	44.0678	31.6949	3.11867	1
chr1_37517100	chr1	37517000	37517100	2	100	1;1	63.6364	36.8636	26.7727	1.68206	1
chr1_37533500	chr1	37533400	37533500	2	100	1;1	85.7143	70.5238	15.1905	1.56402	1
chr1_37534500	chr1	37534400	37534500	2	100	1;1	52.2131	22.9508	29.2623	2.83593	1
chr1_37547000	chr1	37546900	37547000	2	100	1;1	78.8462	51.6538	27.1923	2.20795	1
chr1_37549100	chr1	37549000	37549100	2	100	1;1	95.5224	74.9403	20.5821	2.88816	1
chr1_37550000	chr1	37549900	37550000	2	100	1;1	86.4583	71.0833	15.375	1.83892	1
chr1_37552300	chr1	37552200	37552300	2	100	1;1	92.2078	72.6234	19.5844	2.63302	1
chr1_37564400	chr1	37564300	37564400	2	100	1;1	99	84.2105	14.7895	3.56152	1
chr1_37567100	chr1	37567000	37567100	2	100	1;1	84.7458	58.6949	26.0508	2.53331	1
chr1_37573700	chr1	37573600	37573700	2	100	1;1	70.7692	29.2	41.5692	5.4347	1
chr1_37575600	chr1	37575500	37575600	2	100	1;1	98.8095	86.9643	11.8452	2.31558	0.99
chr1_37581100	chr1	37581000	37581100	2	100	1;1	95	76.1167	18.8833	2.2351	0.99
chr1_37591300	chr1	37591200	37591300	2	100	1;1	97.5965	70.3158	27.2807	4.11478	1
chr1_37599300	chr1	37599200	37599300	2	100	1;1	88.4615	64.6154	23.8462	2.13622	0.99
chr1_37609100	chr1	37609000	37609100	2	100	1;1	88.5246	60.623	27.9016	3.17068	1
chr1_37612500	chr1	37612400	37612500	2	100	1;1	88.1571	50	38.1571	5.872	1
chr1_37615500	chr1	37615400	37615500	2	100	1;1	92.7083	79.6875	13.0208	1.84133	0.96
chr1_37618700	chr1	37618600	37618700	2	100	1;1	79.36	28	51.36	3.31204	1
chr1_37628600	chr1	37628500	37628600	2	100	1;1	99.0566	90.1038	8.95283	2.15445	0.99
chr1_37633500	chr1	37633400	37633500	2	100	1;1	100	90.5955	9.40449	2.29902	1
chr1_37637000	chr1	37636900	37637000	2	100	1;1	95	65.075	29.925	2.83486	1
chr1_37641600	chr1	37641500	37641600	2	100	1;1	81.6812	37.6812	44	6.68724	1
chr1_37642300	chr1	37642200	37642300	2	100	1;1	90.3226	75.8065	14.5161	1.87126	0.98
chr1_37644800	chr1	37644700	37644800	2	100	1;1	92.0635	66.7143	25.3492	3.13705	1
chr1_37662900	chr1	37662800	37662900	2	100	1;1	72.7273	22.7879	49.9394	4.05761	1
chr1_37668200	chr1	37668100	37668200	2	100	1;1	94.1446	77.1084	17.0361	2.56214	1
chr1_37669100	chr1	37669000	37669100	2	100	1;1	97.4576	84.4576	13	3.14146	1
chr1_37674000	chr1	37673900	37674000	2	100	1;1	98.8451	92.2535	6.59155	1.91581	1
chr1_37680000	chr1	37679900	37680000	2	100	1;1	100	88.4298	11.5702	4.08645	1
chr1_37683000	chr1	37682900	37683000	2	100	1;1	97.4026	84.5844	12.8182	2.00189	0.96
chr1_37695800	chr1	37695700	37695800	2	100	1;1	99.0566	90.0943	8.96226	2.15997	0.97
chr1_37700500	chr1	37700400	37700500	2	100	1;1	76.6596	44.6809	31.9787	2.56473	1
chr1_37706000	chr1	37705900	37706000	2	100	1;1	87.6923	71.0462	16.6462	1.49824	0.95
chr1_37714300	chr1	37714200	37714300	2	100	1;1	98.4127	76.5873	21.8254	3.56622	1
chr1_37718700	chr1	37718600	37718700	2	100	1;1	82.8077	37.0385	45.7692	2.8489	0.98
chr1_37728800	chr1	37728700	37728800	2	100	1;1	100	90	10	1.56207	1
chr1_37730700	chr1	37730600	37730700	2	100	1;1	96.0526	80.75	15.3026	2.25542	0.98
chr1_37738100	chr1	37738000	37738100	2	100	1;1	84.3509	56.1404	28.2105	2.76298	1
chr1_37745700	chr1	37745600	37745700	2	100	1;1	93.8272	64.9753	28.8519	5.16906	1
chr1_37753100	chr1	37753000	37753100	2	100	1;1	93.75	42.6875	51.0625	4.75732	1
chr1_37770300	chr1	37770200	37770300	2	100	1;1	98.169	84.507	13.662	2.20597	1
chr1_37787500	chr1	37787400	37787500	2	100	1;1	100	63.95	36.05	2.1794	0.99
chr1_37815700	chr1	37815600	37815700	2	100	1;1	95.4286	76.1905	19.2381	1.63309	1
chr1_37823500	chr1	37823400	37823500	2	100	1;1	96.1538	84.3974	11.7564	1.61437	0.97
chr1_37835300	chr1	37835200	37835300	2	100	1;1	92.6471	68.9706	23.6765	3.13372	1
chr1_37835400	chr1	37835300	37835400	2	100	1;1	90.3226	66.7419	23.5806	2.6349	0.98
chr1_37841000	chr1	37840900	37841000	2	100	1;1	98.9464	83.9286	15.0179	2.10496	1
chr1_37866400	chr1	37866300	37866400	2	100	1;1	68.5797	46.3768	22.2029	1.88221	1
chr1_37868800	chr1	37868700	37868800	2	100	1;1	64.1852	33.3333	30.8519	2.62166	1
chr1_37876700	chr1	37876600	37876700	2	100	1;1	87.2603	67.1233	20.137	2.22253	1
chr1_37884700	chr1	37884600	37884700	2	100	1;1	84.0392	43.1373	40.902	4.58743	1
chr1_37889600	chr1	37889500	37889600	2	100	1;1	80.1333	62.6667	17.4667	1.55787	1
chr1_37902100	chr1	37902000	37902100	2	100	1;1	95.7576	60.6061	35.1515	3.07367	1
chr1_37924400	chr1	37924300	37924400	2	100	1;1	82.7857	44.0476	38.7381	6.56752	1
chr1_37944800	chr1	37944700	37944800	2	100	1;1	80.2917	52.0833	28.2083	2.20399	1
chr1_37951900	chr1	37951800	37951900	2	100	1;1	81.3187	57.2527	24.0659	3.1682	1
chr1_37965300	chr1	37965200	37965300	2	100	1;1	44.0682	13.1364	30.9318	2.62928	0.99
chr1_37971800	chr1	37971700	37971800	2	100	1;1	43.2432	11.1081	32.1351	2.44708	1
chr1_37976700	chr1	37976600	37976700	2	100	1;1	86.2069	36.2069	50	3.73464	1
chr1_37988800	chr1	37988700	37988800	2	100	1;1	87.413	64.5435	22.8696	1.73089	1
chr1_37991500	chr1	37991400	37991500	2	100	1;1	97.1548	86.9048	10.25	1.60158	1
chr1_38007000	chr1	38006900	38007000	2	100	1;1	93.0233	63.6279	29.3953	2.76062	1
chr1_38024700	chr1	38024600	38024700	2	100	1;1	98.0198	87.0297	10.9901	2.29403	0.99
chr1_38027200	chr1	38027100	38027200	2	100	1;1	100	83.8269	16.1731	2.38177	0.95
chr1_38067400	chr1	38067300	38067400	2	100	1;1	100	89.4615	10.5385	2.69055	1
chr1_38105600	chr1	38105500	38105600	2	100	1;1	91.0448	73.5224	17.5224	1.85879	1
chr1_38132300	chr1	38132200	38132300	2	100	1;1	90.4026	74.026	16.3766	1.89674	1
chr1_38136700	chr1	38136600	38136700	2	100	1;1	93.7	66.5	27.2	3.52795	1
chr1_38142800	chr1	38142700	38142800	2	100	1;1	95.4545	37.7727	57.6818	8.2612	1
chr1_38152300	chr1	38152200	38152300	2	100	1;1	100	88.0263	11.9737	2.55464	0.99
chr1_38170500	chr1	38170400	38170500	2	100	1;1	87.2909	60.4182	26.8727	2.64785	1
chr1_38175800	chr1	38175700	38175800	2	100	1;1	94.8571	73.2143	21.6429	2.50354	1
chr1_38179200	chr1	38179100	38179200	2	100	1;1	74.4364	40	34.4364	3.35888	1
chr1_38185900	chr1	38185800	38185900	2	100	1;1	60.125	4.16667	55.9583	4.28383	1
chr1_38194100	chr1	38194000	38194100	2	100	1;1	97.1212	85.5253	11.596	2.19873	1
chr1_38209900	chr1	38209800	38209900	2	100	1;1	96.0526	79.6053	16.4474	2.48979	1
chr1_38211500	chr1	38211400	38211500	2	100	1;1	95.4128	81.2936	14.1193	2.73495	1
chr1_38214900	chr1	38214800	38214900	2	100	1;1	87.5397	63.4921	24.0476	2.55341	1
chr1_38217000	chr1	38216900	38217000	2	100	1;1	98.2609	84.113	14.1478	3.72774	1
chr1_38236100	chr1	38236000	38236100	2	100	1;1	91.0112	73.8989	17.1124	2.35404	1
chr1_38238100	chr1	38238000	38238100	2	100	1;1	98.3431	81.3725	16.9706	4.22792	1
chr1_38247600	chr1	38247500	38247600	2	100	1;1	93.6133	80	13.6133	1.61988	1
chr1_38262100	chr1	38262000	38262100	2	100	1;1	100	83.6719	16.3281	3.03344	1
chr1_38263700	chr1	38263600	38263700	2	100	1;1	65.7692	19.2308	46.5385	2.86604	1
chr1_38267600	chr1	38267500	38267600	2	100	1;1	100	95.122	4.87805	1.53224	1
chr1_38282900	chr1	38282800	38282900	2	100	1;1	99.224	89.6	9.624	2.88668	1
chr1_38283800	chr1	38283700	38283800	2	100	1;1	80.0112	51.6854	28.3258	3.95383	1
chr1_38285500	chr1	38285400	38285500	2	100	1;1	98.7463	82.0896	16.6567	2.80625	1
chr1_38291200	chr1	38291100	38291200	2	100	1;1	100	87.2222	12.7778	2.59314	0.99
chr1_38292100	chr1	38292000	38292100	2	100	1;1	92.1875	70.2656	21.9219	2.58858	1
chr1_38298500	chr1	38298400	38298500	2	100	1;1	71.6418	23.1642	48.4776	7.61134	1
chr1_38303300	chr1	38303200	38303300	2	100	1;1	100	74.359	25.641	2.99548	1
chr1_38309800	chr1	38309700	38309800	2	100	1;1	100	86.7193	13.2807	2.08093	1
chr1_38311100	chr1	38311000	38311100	2	100	1;1	88.9688	68.75	20.2188	2.08116	1
chr1_38316000	chr1	38315900	38316000	2	100	1;1	97.1963	68.3364	28.8598	8.0177	1
chr1_38323300	chr1	38323200	38323300	2	100	1;1	96.2025	79.8987	16.3038	2.57851	1
chr1_38341600	chr1	38341500	38341600	2	100	1;1	96.2264	85.5566	10.6698	1.92718	0.96
chr1_38353100	chr1	38353000	38353100	2	100	1;1	100	87.2872	12.7128	3.46079	1
chr1_38357800	chr1	38357700	38357800	2	100	1;1	100	83.7447	16.2553	2.13104	0.95
chr1_38378100	chr1	38378000	38378100	2	100	1;1	93	73.3333	19.6667	2.20695	0.98
chr1_38390900	chr1	38390800	38390900	2	100	1;1	73.5	37.5	36	1.60339	1
chr1_38411700	chr1	38411600	38411700	2	100	1;1	91.0448	70.5672	20.4776	2.35631	0.99
chr1_38419300	chr1	38419200	38419300	2	100	1;1	68.8393	35.7143	33.125	3.08958	1
chr1_38433800	chr1	38433700	38433800	2	100	1;1	95.9175	80.4124	15.5052	2.87895	1
chr1_38438700	chr1	38438600	38438700	2	100	1;1	79.4118	42.1471	37.2647	2.50355	1
chr1_38453900	chr1	38453800	38453900	2	100	1;1	89.1892	40.3784	48.8108	4.76058	1
chr1_38460200	chr1	38460100	38460200	2	100	1;1	94.0556	76.3889	17.6667	2.35785	1
chr1_38460900	chr1	38460800	38460900	2	100	1;1	90.3778	66.6667	23.7111	1.99659	0.98
chr1_38465400	chr1	38465300	38465400	2	100	1;1	98.7792	72.7273	26.0519	5.65442	1
chr1_38493000	chr1	38492900	38493000	2	100	1;1	98.3333	68.9333	29.4	4.93761	1
chr1_38513600	chr1	38513500	38513600	2	100	1;1	81.5897	48.7179	32.8718	2.38455	1
chr1_38526700	chr1	38526600	38526700	2	100	1;1	96.6269	79.1045	17.5224	2.51747	1
chr1_38530400	chr1	38530300	38530400	2	100	1;1	89.8571	59.5429	30.3143	2.1722	1
chr1_38539900	chr1	38539800	38539900	2	100	1;1	89.1566	70.2892	18.8675	2.38363	1
chr1_38542600	chr1	38542500	38542600	2	100	1;1	93.2245	69.3878	23.8367	2.37929	1
chr1_38561600	chr1	38561500	38561600	2	100	1;1	86.8406	69.5652	17.2754	1.64383	1
chr1_38567500	chr1	38567400	38567500	2	100	1;1	97.1429	79.4286	17.7143	2.73492	1
chr1_38574500	chr1	38574400	38574500	2	100	1;1	87.069	44.8276	42.2414	2.88164	1
chr1_38602000	chr1	38601900	38602000	2	100	1;1	64.1833	35	29.1833	2.62064	1
chr1_38606100	chr1	38606000	38606100	2	100	1;1	100	82.7344	17.2656	3.23846	1
chr1_38617200	chr1	38617100	38617200	2	100	1;1	97.2603	71.2329	26.0274	4.78869	1
chr1_38621000	chr1	38620900	38621000	2	100	1;1	96.2535	77.4648	18.7887	2.83381	1
chr1_38622000	chr1	38621900	38622000	2	100	1;1	27.25	5.55556	21.6944	1.56921	1
chr1_38623700	chr1	38623600	38623700	2	100	1;1	96.9072	85.0722	11.8351	2.16885	0.98
chr1_38628500	chr1	38628400	38628500	2	100	1;1	70.5135	8.10811	62.4054	7.44459	1
chr1_38630800	chr1	38630700	38630800	2	100	1;1	96.5769	73.0769	23.5	2.86282	1
chr1_38632200	chr1	38632100	38632200	2	100	1;1	48.1481	10.4815	37.6667	2.33909	1
chr1_38661100	chr1	38661000	38661100	2	100	1;1	89.9167	47.2222	42.6944	3.78922	1
chr1_38666600	chr1	38666500	38666600	2	100	1;1	92.3167	71.6667	20.65	2.2432	1
chr1_38669000	chr1	38668900	38669000	2	100	1;1	90.8969	64.9485	25.9485	4.7288	1
chr1_38671000	chr1	38670900	38671000	2	100	1;1	84.6458	58.3333	26.3125	2.14368	1
chr1_38683800	chr1	38683700	38683800	2	100	1;1	86.2	55	31.2	2.40234	1
chr1_38685800	chr1	38685700	38685800	2	100	1;1	87.9041	61.6438	26.2603	3.36294	1
chr1_38689100	chr1	38689000	38689100	2	100	1;1	93.8462	79.1231	14.7231	1.59169	0.96
chr1_38696700	chr1	38696600	38696700	2	100	1;1	88.0448	60.3731	27.6716	3.40099	1
chr1_38720600	chr1	38720500	38720600	2	100	1;1	92.1591	61.3636	30.7955	2.98582	1
chr1_38721900	chr1	38721800	38721900	2	100	1;1	98.5915	83.7606	14.831	2.51752	1
chr1_38723500	chr1	38723400	38723500	2	100	1;1	85.1444	58.6222	26.5222	3.92123	1
chr1_38724200	chr1	38724100	38724200	2	100	1;1	97.2222	81.7639	15.4583	2.3688	0.98
chr1_38732800	chr1	38732700	38732800	2	100	1;1	96.5663	78.3133	18.253	3.23829	1
chr1_38740500	chr1	38740400	38740500	2	100	1;1	98.7353	67.6471	31.0882	6.21408	1
chr1_38742700	chr1	38742600	38742700	2	100	1;1	81.3953	53	28.3953	2.03909	0.98
chr1_38752000	chr1	38751900	38752000	2	100	1;1	100	79.8409	20.1591	2.56794	0.99
chr1_38761200	chr1	38761100	38761200	2	100	1;1	97.7273	84.9886	12.7386	2.34973	0.98
chr1_38764700	chr1	38764600	38764700	2	100	1;1	62.8571	38.8571	24	2.17546	0.95
chr1_38772300	chr1	38772200	38772300	2	100	1;1	97.5	80.1875	17.3125	3.13465	1
chr1_38775900	chr1	38775800	38775900	2	100	1;1	100	91.3375	8.6625	1.84333	1
chr1_38784500	chr1	38784400	38784500	2	100	1;1	97.2222	84.5	12.7222	2.73745	0.99
chr1_38786500	chr1	38786400	38786500	2	100	1;1	74.0943	32.0755	42.0189	4.58672	1
chr1_38837700	chr1	38837600	38837700	2	100	1;1	85.8974	67.9487	17.9487	1.89222	1
chr1_38874200	chr1	38874100	38874200	2	100	1;1	90.1639	72.5738	17.5902	1.65432	1
chr1_38891700	chr1	38891600	38891700	2	100	1;1	95.3077	83.3333	11.9744	1.56578	1
chr1_38902900	chr1	38902800	38902900	2	100	1;1	75.9036	59.506	16.3976	1.44659	1
chr1_38964300	chr1	38964200	38964300	2	100	1;1	94.5946	61.4324	33.1622	5.95086	1
chr1_38972100	chr1	38972000	38972100	2	100	1;1	93.8902	73.1707	20.7195	3.2878	1
chr1_38980000	chr1	38979900	38980000	2	100	1;1	95.5882	77.3676	18.2206	2.48517	1
chr1_38994900	chr1	38994800	38994900	2	100	1;1	100	85.4545	14.5455	2.22595	1
chr1_38996300	chr1	38996200	38996300	2	100	1;1	99.14	78	21.14	2.90966	1
chr1_38997700	chr1	38997600	38997700	2	100	1;1	97.1429	69.9571	27.1857	4.83428	1
chr1_39005900	chr1	39005800	39005900	2	100	1;1	89.5152	48.4848	41.0303	3.2588	1
chr1_39023900	chr1	39023800	39023900	2	100	1;1	98.8506	85.6667	13.1839	2.76681	0.98
chr1_39053500	chr1	39053400	39053500	2	100	1;1	91.2727	71.2121	20.0606	2.26004	1
chr1_39068200	chr1	39068100	39068200	2	100	1;1	65.5	14.2857	51.2143	3.72726	1
chr1_39069800	chr1	39069700	39069800	2	100	1;1	45.9459	12.6216	33.3243	2.55671	1
chr1_39073400	chr1	39073300	39073400	2	100	1;1	91.8158	50	41.8158	4.00596	1
chr1_39106400	chr1	39106300	39106400	2	100	1;1	54.7619	18.881	35.881	2.95945	1
chr1_39116200	chr1	39116100	39116200	2	100	1;1	97.8723	79.0213	18.8511	2.08548	0.97
chr1_39136700	chr1	39136600	39136700	2	100	1;1	94.7541	74.0984	20.6557	2.5878	0.99
chr1_39143800	chr1	39143700	39143800	2	100	1;1	100	93.2609	6.73913	2.08402	0.96
chr1_39151700	chr1	39151600	39151700	2	100	1;1	83.9792	39.5833	44.3958	4.93343	1
chr1_39165100	chr1	39165000	39165100	2	100	1;1	74.2407	41.8889	32.3519	2.94978	1
chr1_39183700	chr1	39183600	39183700	2	100	1;1	87.7759	63.7931	23.9828	2.38717	1
chr1_39205000	chr1	39204900	39205000	2	100	1;1	83.0312	46.875	36.1562	2.37661	0.99
chr1_39211900	chr1	39211800	39211900	2	100	1;1	93.1624	78.6325	14.5299	2.64702	1
chr1_39214400	chr1	39214300	39214400	2	100	1;1	92.6471	73.25	19.3971	2.34389	1
chr1_39218400	chr1	39218300	39218400	2	100	1;1	89.4032	70.9677	18.4355	1.76466	1
chr1_39219700	chr1	39219600	39219700	2	100	1;1	85.375	52.5	32.875	2.59417	1
chr1_39230900	chr1	39230800	39230900	2	100	1;1	100	81.1957	18.8043	2.48111	0.99
chr1_39238800	chr1	39238700	39238800	2	100	1;1	93.4579	82.243	11.215	1.7004	1
chr1_39241700	chr1	39241600	39241700	2	100	1;1	92.1781	69.863	22.3151	3.01652	1
chr1_39251100	chr1	39251000	39251100	2	100	1;1	82.4107	62.5	19.9107	1.5124	1
chr1_39252300	chr1	39252200	39252300	2	100	1;1	71.625	30	41.625	3.47113	1
chr1_39252400	chr1	39252300	39252400	2	100	1;1	86.6429	64.2857	22.3571	2.0119	0.98
chr1_39253600	chr1	39253500	39253600	2	100	1;1	90.3506	59.7403	30.6104	4.80626	1
chr1_39255600	chr1	39255500	39255600	2	100	1;1	97.6941	85.8824	11.8118	2.04069	1
chr1_39273100	chr1	39273000	39273100	2	100	1;1	68	34.3467	33.6533	4.19857	1
chr1_39284300	chr1	39284200	39284300	2	100	1;1	96.6364	85.2273	11.4091	1.81846	1
chr1_39300500	chr1	39300400	39300500	2	100	1;1	98.7273	83.3333	15.3939	2.49725	1
chr1_39309200	chr1	39309100	39309200	2	100	1;1	96.3636	84.4156	11.9481	1.66358	1
chr1_39313000	chr1	39312900	39313000	2	100	1;1	76.5625	34.3594	42.2031	5.59996	1
chr1_39319500	chr1	39319400	39319500	2	100	1;1	81.0526	61.9579	19.0947	2.27115	1
chr1_39322100	chr1	39322000	39322100	2	100	1;1	82.6087	53.4565	29.1522	2.31893	1
chr1_39332800	chr1	39332700	39332800	2	100	1;1	91.5745	74.4681	17.1064	2.54819	1
chr1_39336100	chr1	39336000	39336100	2	100	1;1	38.7755	12.6327	26.1429	2.27902	1
chr1_39346900	chr1	39346800	39346900	2	100	1;1	98.913	87.3261	11.587	2.50741	1
chr1_39355700	chr1	39355600	39355700	2	100	1;1	100	85.7143	14.2857	1.90593	1
chr1_39357400	chr1	39357300	39357400	2	100	1;1	87.5	69.6429	17.8571	1.43411	1
chr1_39361200	chr1	39361100	39361200	2	100	1;1	94.129	79.0323	15.0968	1.61158	1
chr1_39362500	chr1	39362400	39362500	2	100	1;1	72.9167	22.4792	50.4375	5.9272	1
chr1_39366400	chr1	39366300	39366400	2	100	1;1	65.625	38.6406	26.9844	2.45164	1
chr1_39384200	chr1	39384100	39384200	2	100	1;1	89.1765	63.2353	25.9412	3.21068	1
chr1_39392100	chr1	39392000	39392100	2	100	1;1	90.3636	65.6566	24.7071	4.40309	1
chr1_39408700	chr1	39408600	39408700	2	100	1;1	59.1837	28.3878	30.7959	2.43386	1
chr1_39424700	chr1	39424600	39424700	2	100	1;1	76.3922	50.9804	25.4118	1.9055	0.98
chr1_39426100	chr1	39426000	39426100	2	100	1;1	99.2308	92.5615	6.66923	1.90599	0.96
chr1_39428300	chr1	39428200	39428300	2	100	1;1	95.5882	78.7059	16.8824	2.24425	0.98
chr1_39436100	chr1	39436000	39436100	2	100	1;1	87.5909	62.1212	25.4697	2.91551	1
chr1_39439200	chr1	39439100	39439200	2	100	1;1	93.9385	80	13.9385	1.47966	1
chr1_39439500	chr1	39439400	39439500	2	100	1;1	76.3898	45.7627	30.6271	2.96684	1
chr1_39443500	chr1	39443400	39443500	2	100	1;1	82	54.3478	27.6522	2.12757	1
chr1_39444100	chr1	39444000	39444100	2	100	1;1	50.0513	12.8205	37.2308	3.12753	1
chr1_39447200	chr1	39447100	39447200	2	100	1;1	69.2308	27.7436	41.4872	3.32114	1
chr1_39468000	chr1	39467900	39468000	2	100	1;1	95.4588	65.8824	29.5765	6.05492	1
chr1_39479800	chr1	39479700	39479800	2	100	1;1	86.6667	70.6667	16	1.56311	1
chr1_39482600	chr1	39482500	39482600	2	100	1;1	16.4835	4.91209	11.5714	1.70889	1
chr1_39497100	chr1	39497000	39497100	2	100	1;1	94.2308	72.2308	22	2.33939	0.95
chr1_39503000	chr1	39502900	39503000	2	100	1;1	87.8358	43.2836	44.5522	7.17446	1
chr1_39510000	chr1	39509900	39510000	2	100	1;1	77.4648	54.7324	22.7324	2.18338	0.97
chr1_39522600	chr1	39522500	39522600	2	100	1;1	32	5.1	26.9	3.09919	1
chr1_39532000	chr1	39531900	39532000	2	100	1;1	100	78.2609	21.7391	1.30896	1
chr1_39551500	chr1	39551400	39551500	2	100	1;1	92.5357	66.0714	26.4643	3.03839	1
chr1_39551900	chr1	39551800	39551900	2	100	1;1	93.1034	61.4483	31.6552	2.08546	0.95
chr1_39565800	chr1	39565700	39565800	2	100	1;1	98.65	86.6667	11.9833	1.62966	1
chr1_39571400	chr1	39571300	39571400	2	100	1;1	88.8889	73.7778	15.1111	1.99301	1
chr1_39571900	chr1	39571800	39571900	2	100	1;1	77.7115	48.0769	29.6346	2.52337	1
chr1_39578100	chr1	39578000	39578100	2	100	1;1	81.4054	58.1081	23.2973	2.49781	1
chr1_39582000	chr1	39581900	39582000	2	100	1;1	80.9524	53.4286	27.5238	3.61843	1
chr1_39599800	chr1	39599700	39599800	2	100	1;1	96.3415	82.2683	14.0732	2.22164	0.95
chr1_39627400	chr1	39627300	39627400	2	100	1;1	100	79.6078	20.3922	3.06371	1
chr1_39634700	chr1	39634600	39634700	2	100	1;1	98.1481	86.4722	11.6759	2.70345	1
chr1_39636300	chr1	39636200	39636300	2	100	1;1	71.4286	39.1964	32.2321	2.98793	1
chr1_39648300	chr1	39648200	39648300	2	100	1;1	93.5484	75.8065	17.7419	1.97936	1
chr1_39648800	chr1	39648700	39648800	2	100	1;1	95.6081	79.7297	15.8784	2.27824	1
chr1_39663900	chr1	39663800	39663900	2	100	1;1	70.7342	45.5696	25.1646	2.65989	1
chr1_39675300	chr1	39675200	39675300	2	100	1;1	96.9697	81.3333	15.6364	2.15605	0.98
chr1_39683400	chr1	39683300	39683400	2	100	1;1	94.8481	75.9494	18.8987	2.93291	1
chr1_39687600	chr1	39687500	39687600	2	100	1;1	78.9634	56.0976	22.8659	2.54327	1
chr1_39688400	chr1	39688300	39688400	2	100	1;1	95.6522	85.4087	10.2435	1.8708	0.98
chr1_39702600	chr1	39702500	39702600	2	100	1;1	72.2963	23.2222	49.0741	3.2483	1
chr1_39707300	chr1	39707200	39707300	2	100	1;1	84.7067	58.3733	26.3333	3.24879	1
chr1_39707600	chr1	39707500	39707600	2	100	1;1	98.0323	70.9677	27.0645	6.78341	1
chr1_39714600	chr1	39714500	39714600	2	100	1;1	93.9851	74.6269	19.3582	2.47599	1
chr1_39718900	chr1	39718800	39718900	2	100	1;1	89.6484	75.8242	13.8242	1.66437	1
chr1_39729500	chr1	39729400	39729500	2	100	1;1	96.027	40.5405	55.4865	6.72091	1
chr1_39737200	chr1	39737100	39737200	2	100	1;1	96.6667	85.9	10.7667	1.72483	0.95
chr1_39744700	chr1	39744600	39744700	2	100	1;1	62.6506	41.4096	21.241	2.04589	0.98
chr1_39769000	chr1	39768900	39769000	2	100	1;1	96.0396	84.9307	11.1089	1.9153	0.95
chr1_39770400	chr1	39770300	39770400	2	100	1;1	100	63.7241	36.2759	3.3416	1
chr1_39770800	chr1	39770700	39770800	2	100	1;1	100	87.4699	12.5301	2.96753	1
chr1_39778200	chr1	39778100	39778200	2	100	1;1	99.0196	90.1275	8.89216	2.03724	0.97
chr1_39779400	chr1	39779300	39779400	2	100	1;1	85.0746	60.6119	24.4627	2.6318	0.99
chr1_39781800	chr1	39781700	39781800	2	100	1;1	100	83.2182	16.7818	2.64897	0.98
chr1_39781900	chr1	39781800	39781900	2	100	1;1	100	83.5769	16.4231	2.42547	0.96
chr1_39783000	chr1	39782900	39783000	2	100	1;1	100	87.7551	12.2449	1.57562	1
chr1_39784300	chr1	39784200	39784300	2	100	1;1	95.4545	74.4773	20.9773	1.94067	0.97
chr1_39793400	chr1	39793300	39793400	2	100	1;1	100	81	19	3.24591	1
chr1_39801500	chr1	39801400	39801500	2	100	1;1	100	88.883	11.117	2.96856	1
chr1_39806100	chr1	39806000	39806100	2	100	1;1	85.7794	63.2353	22.5441	2.36129	1
chr1_39814100	chr1	39814000	39814100	2	100	1;1	98.7532	72.8442	25.9091	5.60671	1
chr1_39819300	chr1	39819200	39819300	2	100	1;1	98.913	89.2717	9.6413	1.99117	0.97
chr1_39825400	chr1	39825300	39825400	2	100	1;1	100	87.0345	12.9655	2.06394	0.95
chr1_39828500	chr1	39828400	39828500	2	100	1;1	97.675	72.5	25.175	2.54817	1
chr1_39830100	chr1	39830000	39830100	2	100	1;1	90.2391	69.5652	20.6739	1.61639	1
chr1_39838700	chr1	39838600	39838700	2	100	1;1	82.629	50	32.629	3.67244	1
chr1_39839100	chr1	39839000	39839100	2	100	1;1	33.1429	13.7473	19.3956	2.50078	1
chr1_39854200	chr1	39854100	39854200	2	100	1;1	86.8261	43.4783	43.3478	2.44167	0.98
chr1_39862500	chr1	39862400	39862500	2	100	1;1	98.3051	79.9492	18.3559	2.64264	1
chr1_39865500	chr1	39865400	39865500	2	100	1;1	96.2264	76.7736	19.4528	2.20464	0.99
chr1_39887900	chr1	39887800	39887900	2	100	1;1	100	82.8846	17.1154	2.54296	0.99
chr1_39906300	chr1	39906200	39906300	2	100	1;1	31.1915	8.51064	22.6809	1.95604	1
chr1_39907200	chr1	39907100	39907200	2	100	1;1	47.2727	22.0182	25.2545	2.05415	1
chr1_39912600	chr1	39912500	39912600	2	100	1;1	89.011	73.7363	15.2747	1.89646	0.95
chr1_39918100	chr1	39918000	39918100	2	100	1;1	95.7714	81.4286	14.3429	1.85536	1
chr1_39919100	chr1	39919000	39919100	2	100	1;1	90.5263	68.7684	21.7579	3.51425	1
chr1_39922200	chr1	39922100	39922200	2	100	1;1	75.3623	52.0145	23.3478	2.14588	1
chr1_39925500	chr1	39925400	39925500	2	100	1;1	62.7241	27.5862	35.1379	3.59806	1
chr1_39929100	chr1	39929000	39929100	2	100	1;1	72.619	45.369	27.25	3.26177	1
chr1_39933900	chr1	39933800	39933900	2	100	1;1	97.8723	86.3617	11.5106	2.23526	0.98
chr1_39940900	chr1	39940800	39940900	2	100	1;1	57.6087	28.2609	29.3478	2.10421	1
chr1_39945200	chr1	39945100	39945200	2	100	1;1	16.9811	1.50943	15.4717	1.95108	1
chr1_39947600	chr1	39947500	39947600	2	100	1;1	54.9697	23.4545	31.5152	3.4452	1
chr1_39954700	chr1	39954600	39954700	2	100	1;1	98.3051	89.9237	8.38136	1.95424	0.97
chr1_39959600	chr1	39959500	39959600	2	100	1;1	100	87.8923	12.1077	2.16709	0.97
chr1_39962500	chr1	39962400	39962500	2	100	1;1	55	20.025	34.975	2.68571	0.98
chr1_39964300	chr1	39964200	39964300	2	100	1;1	88.1452	66.129	22.0161	2.23798	1
chr1_39965800	chr1	39965700	39965800	2	100	1;1	100	18.1818	81.8182	3.65533	1
chr1_39994900	chr1	39994800	39994900	2	100	1;1	95.4545	69.1136	26.3409	2.6848	0.97
chr1_39996600	chr1	39996500	39996600	2	100	1;1	97.0588	87.0294	10.0294	1.84745	0.95
chr1_39997400	chr1	39997300	39997400	2	100	1;1	72.6316	54.8211	17.8105	1.80374	1
chr1_39998800	chr1	39998700	39998800	2	100	1;1	91.7647	75.6	16.1647	2.13424	1
chr1_40007800	chr1	40007700	40007800	2	100	1;1	41.5385	20.4615	21.0769	1.81761	1
chr1_40020800	chr1	40020700	40020800	2	100	1;1	90.1379	67.2414	22.8966	2.38656	1
chr1_40027700	chr1	40027600	40027700	2	100	1;1	96.4706	78.7176	17.7529	3.16563	1
chr1_40044000	chr1	40043900	40044000	2	100	1;1	100	78.6923	21.3077	2.39472	1
chr1_40066100	chr1	40066000	40066100	2	100	1;1	75.3623	38.1159	37.2464	4.76585	1
chr1_40087400	chr1	40087300	40087400	2	100	1;1	96.6102	76.2712	20.339	2.66439	1
chr1_40087700	chr1	40087600	40087700	2	100	1;1	91.1111	71.9556	19.1556	2.82248	1
chr1_40092800	chr1	40092700	40092800	2	100	1;1	97	84.127	12.873	1.58425	1
chr1_40107800	chr1	40107700	40107800	2	100	1;1	90.7018	71.9298	18.7719	1.75266	1
chr1_40114600	chr1	40114500	40114600	2	100	1;1	100	70.2667	29.7333	2.70628	0.95
chr1_40115700	chr1	40115600	40115700	2	100	1;1	77.0833	41.8958	35.1875	3.11065	1
chr1_40118200	chr1	40118100	40118200	2	100	1;1	95.7419	84.9462	10.7957	1.64896	1
chr1_40118500	chr1	40118400	40118500	2	100	1;1	100	87.1889	12.8111	3.32883	1
chr1_40121000	chr1	40120900	40121000	2	100	1;1	95.5056	80.9663	14.5393	2.35936	1
chr1_40128600	chr1	40128500	40128600	2	100	1;1	95.76	70	25.76	3.01742	1
chr1_40135400	chr1	40135300	40135400	2	100	1;1	83.7368	52.6316	31.1053	2.21395	0.95
chr1_40142500	chr1	40142400	40142500	2	100	1;1	100	62.5	37.5	1.75267	1
chr1_40172000	chr1	40171900	40172000	2	100	1;1	75.8676	55.8824	19.9853	1.66729	0.99
chr1_40175300	chr1	40175200	40175300	2	100	1;1	100	88.0787	11.9213	3.02619	1
chr1_40191300	chr1	40191200	40191300	2	100	1;1	94.9811	67.9245	27.0566	3.30999	1
chr1_40222100	chr1	40222000	40222100	2	100	1;1	82.4706	43.1373	39.3333	4.19239	1
chr1_40228500	chr1	40228400	40228500	2	100	1;1	92.9825	77.193	15.7895	1.47998	1
chr1_40228600	chr1	40228500	40228600	2	100	1;1	86.1111	50.3333	35.7778	2.69248	0.98
chr1_40237100	chr1	40237000	40237100	2	100	1;1	94.3662	72.2817	22.0845	3.18915	1
chr1_40263000	chr1	40262900	40263000	2	100	1;1	89.8676	70.5882	19.2794	2.08373	1
chr1_40268800	chr1	40268700	40268800	2	100	1;1	90.6087	76.087	14.5217	1.8756	1
chr1_40269300	chr1	40269200	40269300	2	100	1;1	100	84.7778	15.2222	3.17925	1
chr1_40270400	chr1	40270300	40270400	2	100	1;1	96.1918	72.6027	23.589	3.94634	1
chr1_40272700	chr1	40272600	40272700	2	100	1;1	98.2143	84.0536	14.1607	1.77187	0.95
chr1_40284900	chr1	40284800	40284900	2	100	1;1	87.1875	52.9792	34.2083	3.35961	1
chr1_40286100	chr1	40286000	40286100	2	100	1;1	89.7059	65.2647	24.4412	2.97667	1
chr1_40299600	chr1	40299500	40299600	2	100	1;1	91.4247	60.3973	31.0274	4.80714	1
chr1_40303700	chr1	40303600	40303700	2	100	1;1	54.8387	13.9677	40.871	2.8953	1
chr1_40310600	chr1	40310500	40310600	2	100	1;1	80.5147	52.9412	27.5735	2.97237	1
chr1_40313200	chr1	40313100	40313200	2	100	1;1	89.4333	67.7778	21.6556	3.23227	1
chr1_40314400	chr1	40314300	40314400	2	100	1;1	84.6081	66.2162	18.3919	1.81942	1
chr1_40318000	chr1	40317900	40318000	2	100	1;1	93.4066	78.9121	14.4945	2.11377	1
chr1_40350600	chr1	40350500	40350600	2	100	1;1	84.7419	35.4839	49.2581	3.88178	1
chr1_40360200	chr1	40360100	40360200	2	100	1;1	96.4286	81.4048	15.0238	2.50352	0.99
chr1_40366400	chr1	40366300	40366400	2	100	1;1	96.1039	76.5584	19.5455	3.19765	1
chr1_40366700	chr1	40366600	40366700	2	100	1;1	92.7576	63.6364	29.1212	2.11255	1
chr1_40375200	chr1	40375100	40375200	2	100	1;1	92.5062	74.0741	18.4321	2.6065	1
chr1_40377300	chr1	40377200	40377300	2	100	1;1	93.4783	61.587	31.8913	3.38503	1
chr1_40385100	chr1	40385000	40385100	2	100	1;1	91.9355	74.5645	17.371	1.77245	0.97
chr1_40403700	chr1	40403600	40403700	2	100	1;1	89.3714	65.7143	23.6571	2.87474	1
chr1_40425700	chr1	40425600	40425700	2	100	1;1	100	38.9412	61.0588	3.77549	1
chr1_40478200	chr1	40478100	40478200	2	100	1;1	100	61.1111	38.8889	2.11778	1
chr1_40491400	chr1	40491300	40491400	2	100	1;1	94.7714	65.7143	29.0571	2.39306	1
chr1_40522500	chr1	40522400	40522500	2	100	1;1	98.1489	87.234	10.9149	2.1622	1
chr1_40525700	chr1	40525600	40525700	2	100	1;1	98.013	83.1169	14.8961	2.61439	1
chr1_40542100	chr1	40542000	40542100	2	100	1;1	100	67	33	2.28445	0.95
chr1_40586100	chr1	40586000	40586100	2	100	1;1	85.2459	63.9344	21.3115	1.93301	1
chr1_40601200	chr1	40601100	40601200	2	100	1;1	92.0968	68.8172	23.2796	4.05294	1
chr1_40608900	chr1	40608800	40608900	2	100	1;1	100	83.087	16.913	2.17911	1
chr1_40616300	chr1	40616200	40616300	2	100	1;1	97.561	76.122	21.439	2.08782	1
chr1_40666000	chr1	40665900	40666000	2	100	1;1	76.7966	47.4576	29.339	2.76854	1
chr1_40667600	chr1	40667500	40667600	2	100	1;1	75.4643	44.6429	30.8214	2.80719	1
chr1_40677600	chr1	40677500	40677600	2	100	1;1	44.5476	14.2857	30.2619	2.35525	1
chr1_40682300	chr1	40682200	40682300	2	100	1;1	57.1429	12.3333	44.8095	2.34689	0.96
chr1_40692600	chr1	40692500	40692600	2	100	1;1	91.3382	69.1176	22.2206	2.70784	1
chr1_40704600	chr1	40704500	40704600	2	100	1;1	90.2051	73.0769	17.1282	2.01873	1
chr1_40719100	chr1	40719000	40719100	2	100	1;1	91.358	75.5679	15.7901	1.94183	0.99
chr1_40737100	chr1	40737000	40737100	2	100	1;1	100	83.3137	16.6863	2.41507	0.98
chr1_40761800	chr1	40761700	40761800	2	100	1;1	100	75.6875	24.3125	4.82745	1
chr1_40782900	chr1	40782800	40782900	2	100	1;1	100	90.037	9.96296	2.20954	0.99
chr1_40798500	chr1	40798400	40798500	2	100	1;1	90.5405	71.5946	18.9459	2.2678	0.98
chr1_40806300	chr1	40806200	40806300	2	100	1;1	82.439	39.0244	43.4146	4.01607	1
chr1_40807600	chr1	40807500	40807600	2	100	1;1	96.0698	74.4186	21.6512	2.09132	1
chr1_40809300	chr1	40809200	40809300	2	100	1;1	96.9667	75	21.9667	3.08933	1
chr1_40825100	chr1	40825000	40825100	2	100	1;1	81.4107	32.1429	49.2679	6.69002	1
chr1_40845600	chr1	40845500	40845600	2	100	1;1	84.127	60.746	23.381	2.2636	0.98
chr1_40866500	chr1	40866400	40866500	2	100	1;1	94.1642	62.6866	31.4776	4.92393	1
chr1_40869700	chr1	40869600	40869700	2	100	1;1	64	16.6667	47.3333	2.05818	0.96
chr1_40879500	chr1	40879400	40879500	2	100	1;1	71.3529	33.8235	37.5294	2.44573	1
chr1_40890200	chr1	40890100	40890200	2	100	1;1	68.1728	44.8025	23.3704	2.36953	1
chr1_40895600	chr1	40895500	40895600	2	100	1;1	95.0566	47.1698	47.8868	7.47076	1
chr1_40897800	chr1	40897700	40897800	2	100	1;1	83.0541	32.4324	50.6216	4.71638	1
chr1_40905600	chr1	40905500	40905600	2	100	1;1	96.7742	83.2581	13.5161	2.45581	1
chr1_40922100	chr1	40922000	40922100	2	100	1;1	90.625	72.7656	17.8594	1.80236	1
chr1_40924500	chr1	40924400	40924500	2	100	1;1	90	64.2	25.8	2.42311	1
chr1_40943800	chr1	40943700	40943800	2	100	1;1	96.6667	10.3333	86.3333	5.6683	1
chr1_40954000	chr1	40953900	40954000	2	100	1;1	100	83.3462	16.6538	2.46589	0.96
chr1_40955000	chr1	40954900	40955000	2	100	1;1	91.0323	25.8065	65.2258	6.71172	1
chr1_40981000	chr1	40980900	40981000	2	100	1;1	71.4286	27.7143	43.7143	2.68527	1
chr1_40981500	chr1	40981400	40981500	2	100	1;1	88	63.8	24.2	2.07395	1
chr1_40988900	chr1	40988800	40988900	2	100	1;1	86.4865	55.5405	30.9459	2.18869	1
chr1_40998100	chr1	40998000	40998100	2	100	1;1	91.0962	67.3077	23.7885	2.2955	1
chr1_41011900	chr1	41011800	41011900	2	100	1;1	98.7662	77.9221	20.8442	4.27479	1
chr1_41013500	chr1	41013400	41013500	2	100	1;1	100	89.8305	10.1695	1.56308	1
chr1_41019000	chr1	41018900	41019000	2	100	1;1	88.28	68	20.28	2.38837	1
chr1_41027900	chr1	41027800	41027900	2	100	1;1	81.6327	44.0612	37.5714	3.65452	1
chr1_41035100	chr1	41035000	41035100	2	100	1;1	79.2059	44.1176	35.0882	2.28347	1
chr1_41040300	chr1	41040200	41040300	2	100	1;1	95.2381	79.3651	15.873	1.85641	1
chr1_41062100	chr1	41062000	41062100	2	100	1;1	92.1833	71.6667	20.5167	2.20739	1
chr1_41065200	chr1	41065100	41065200	2	100	1;1	78.2609	34.7826	43.4783	2.2419	0.96
chr1_41120500	chr1	41120400	41120500	2	100	1;1	75.6757	49.5946	26.0811	2.76782	1
chr1_41129700	chr1	41129600	41129700	2	100	1;1	89.9153	67.9492	21.9661	2.24208	0.98
chr1_41130100	chr1	41130000	41130100	2	100	1;1	97.7011	81.7931	15.908	3.09872	1
chr1_41157500	chr1	41157400	41157500	2	100	1;1	95.4545	60.5	34.9545	1.93117	0.96
chr1_41168500	chr1	41168400	41168500	2	100	1;1	91.6667	66.1	25.5667	2.98877	1
chr1_41173700	chr1	41173600	41173700	2	100	1;1	100	78.7879	21.2121	1.95975	1
chr1_41193700	chr1	41193600	41193700	2	100	1;1	85.4545	56.1818	29.2727	2.8888	1
chr1_41244400	chr1	41244300	41244400	2	100	1;1	99.1525	90.4576	8.69492	2.36516	0.99
chr1_41248500	chr1	41248400	41248500	2	100	1;1	94.2346	64.679	29.5556	5.4532	1
chr1_41251200	chr1	41251100	41251200	2	100	1;1	93.873	76.1905	17.6825	2.01125	1
chr1_41263300	chr1	41263200	41263300	2	100	1;1	90.5976	73.1707	17.4268	2.24089	0.98
chr1_41269900	chr1	41269800	41269900	2	100	1;1	100	88.8611	11.1389	2.20726	0.95
chr1_41274800	chr1	41274700	41274800	2	100	1;1	26.2295	2.81967	23.4098	3.51275	1
chr1_41276700	chr1	41276600	41276700	2	100	1;1	32.5	7.5	25	1.98771	1
chr1_41318700	chr1	41318600	41318700	2	100	1;1	98.3333	79.9333	18.4	2.71273	1
chr1_41328300	chr1	41328200	41328300	2	100	1;1	80.5714	33.3333	47.2381	2.36718	1
chr1_41343700	chr1	41343600	41343700	2	100	1;1	83.1053	36.8421	46.2632	2.10958	1
chr1_41356900	chr1	41356800	41356900	2	100	1;1	90.9091	69.0909	21.8182	2.11141	1
chr1_41361000	chr1	41360900	41361000	2	100	1;1	100	77.9778	22.0222	2.92512	1
chr1_41376700	chr1	41376600	41376700	2	100	1;1	98.7654	84.4815	14.284	2.80993	1
chr1_41381900	chr1	41381800	41381900	2	100	1;1	91.6667	66.75	24.9167	2.31016	1
chr1_41460300	chr1	41460200	41460300	2	100	1;1	88.7377	49.1803	39.5574	5.46649	1
chr1_41573600	chr1	41573500	41573600	2	100	1;1	83.0435	62.3188	20.7246	1.98133	1
chr1_41582200	chr1	41582100	41582200	2	100	1;1	84.2642	60.3774	23.8868	1.98457	1
chr1_41609000	chr1	41608900	41609000	2	100	1;1	100	65.8571	34.1429	2.15635	0.96
chr1_41627900	chr1	41627800	41627900	2	100	1;1	100	69.38	30.62	4.87467	1
chr1_41633100	chr1	41633000	41633100	2	100	1;1	86.6333	65	21.6333	2.01863	1
chr1_41752200	chr1	41752100	41752200	2	100	1;1	94.4444	54.5556	39.8889	3.79973	1
chr1_41870700	chr1	41870600	41870700	2	100	1;1	100	58.7917	41.2083	3.20428	1
chr1_41888100	chr1	41888000	41888100	2	100	1;1	96.75	25	71.75	5.42115	1
chr1_41890900	chr1	41890800	41890900	2	100	1;1	87.0526	65.7895	21.2632	2.48306	1
chr1_41892400	chr1	41892300	41892400	2	100	1;1	98.9247	88.5054	10.4194	2.22501	0.99
chr1_41898100	chr1	41898000	41898100	2	100	1;1	69.697	34.6061	35.0909	2.08925	1
chr1_41917700	chr1	41917600	41917700	2	100	1;1	46.5526	15.7895	30.7632	2.1374	1
chr1_41964300	chr1	41964200	41964300	2	100	1;1	100	54.5455	45.4545	1.45484	1
chr1_41974200	chr1	41974100	41974200	2	100	1;1	100	8.33333	91.6667	5.01706	1
chr1_41987900	chr1	41987800	41987900	2	100	1;1	83.8864	54.5455	29.3409	2.29707	1
chr1_42059000	chr1	42058900	42059000	2	100	1;1	54.5455	31.6667	22.8788	1.90672	0.97
chr1_42059300	chr1	42059200	42059300	2	100	1;1	96.1818	71.6818	24.5	2.52341	1
chr1_42125200	chr1	42125100	42125200	2	100	1;1	89.2857	43.6429	45.6429	3.21475	1
chr1_42189000	chr1	42188900	42189000	2	100	1;1	89.1892	61.7838	27.4054	1.91844	1
chr1_42223400	chr1	42223300	42223400	2	100	1;1	92.5	36.45	56.05	6.75149	1
chr1_42223700	chr1	42223600	42223700	2	100	1;1	85.8125	49.9062	35.9062	2.3978	0.99
chr1_42231200	chr1	42231100	42231200	2	100	1;1	88.3382	60.2941	28.0441	3.53114	1
chr1_42232300	chr1	42232200	42232300	2	100	1;1	98.2759	80.1034	18.1724	2.57331	0.99
chr1_42242800	chr1	42242700	42242800	2	100	1;1	89.0476	59.5476	29.5	2.4476	0.99
chr1_42249700	chr1	42249600	42249700	2	100	1;1	97.7273	83.4432	14.2841	2.72837	1
chr1_42258100	chr1	42258000	42258100	2	100	1;1	45.9459	1.67568	44.2703	5.21636	1
chr1_42262900	chr1	42262800	42262900	2	100	1;1	98.3333	74.1833	24.15	3.84223	1
chr1_42267200	chr1	42267100	42267200	2	100	1;1	100	83.1132	16.8868	2.5573	1
chr1_42292000	chr1	42291900	42292000	2	100	1;1	100	74.7727	25.2273	3.36928	1
chr1_42309800	chr1	42309700	42309800	2	100	1;1	91.8947	42.1053	49.7895	2.6468	1
chr1_42323800	chr1	42323700	42323800	2	100	1;1	68.2927	41.9268	26.3659	1.54623	1
chr1_42325700	chr1	42325600	42325700	2	100	1;1	91.8182	54.5455	37.2727	2.99461	1
chr1_42398900	chr1	42398800	42398900	2	100	1;1	55.925	22.5	33.425	2.37792	1
chr1_42401100	chr1	42401000	42401100	2	100	1;1	98.6301	82.7945	15.8356	2.82263	1
chr1_42425400	chr1	42425300	42425400	2	100	1;1	100	91.8021	8.19792	2.13183	1
chr1_42445200	chr1	42445100	42445200	2	100	1;1	81.5385	41.0256	40.5128	3.33421	1
chr1_42454800	chr1	42454700	42454800	2	100	1;1	77.551	47.2245	30.3265	2.45819	1
chr1_42472600	chr1	42472500	42472600	2	100	1;1	65.7895	30.6053	35.1842	2.44195	0.96
chr1_42474500	chr1	42474400	42474500	2	100	1;1	83.1778	57.7778	25.4	1.83971	1
chr1_42491300	chr1	42491200	42491300	2	100	1;1	65.2833	31.6667	33.6167	3.43129	1
chr1_42491400	chr1	42491300	42491400	2	100	1;1	45.5696	13.2911	32.2785	4.90329	1
chr1_42505400	chr1	42505300	42505400	2	100	1;1	65.7667	33.3333	32.4333	1.63754	1
chr1_42516100	chr1	42516000	42516100	2	100	1;1	93.1034	67.2586	25.8448	3.09479	1
chr1_42537400	chr1	42537300	42537400	2	100	1;1	91.3043	64.7174	26.587	2.42995	0.98
chr1_42537500	chr1	42537400	42537500	2	100	1;1	90.8923	75.3846	15.5077	1.5004	1
chr1_42549200	chr1	42549100	42549200	2	100	1;1	96.7742	73.8226	22.9516	3.34134	1
chr1_42569900	chr1	42569800	42569900	2	100	1;1	95.4545	76.1364	19.3182	2.59563	1
chr1_42580900	chr1	42580800	42580900	2	100	1;1	100	80.8571	19.1429	1.84723	0.96
chr1_42585300	chr1	42585200	42585300	2	100	1;1	100	91.6277	8.37234	2.13418	1
chr1_42624100	chr1	42624000	42624100	2	100	1;1	82.9091	18.1818	64.7273	4.47715	1
chr1_42627800	chr1	42627700	42627800	2	100	1;1	86.1324	69.1176	17.0147	1.54975	1
chr1_42630300	chr1	42630200	42630300	2	100	1;1	74.8167	38.3333	36.4833	4.00545	1
chr1_42644300	chr1	42644200	42644300	2	100	1;1	97.0149	73.9104	23.1045	3.69375	1
chr1_42650000	chr1	42649900	42650000	2	100	1;1	98.5075	84.5075	14	2.18418	0.96
chr1_42660100	chr1	42660000	42660100	2	100	1;1	100	67.6667	32.3333	3.99827	1
chr1_42680100	chr1	42680000	42680100	2	100	1;1	95.9184	72.7755	23.1429	2.54825	0.97
chr1_42681900	chr1	42681800	42681900	2	100	1;1	90.625	68.4062	22.2188	2.49893	0.99
chr1_42719100	chr1	42719000	42719100	2	100	1;1	88.5405	22.1892	66.3514	8.13179	1
chr1_42741700	chr1	42741600	42741700	2	100	1;1	70.5882	40.8382	29.75	3.12112	1
chr1_42742600	chr1	42742500	42742600	2	100	1;1	96.3038	80.6962	15.6076	2.46119	0.97
chr1_42742900	chr1	42742800	42742900	2	100	1;1	100	91.2588	8.74118	2.001	0.96
chr1_42744100	chr1	42744000	42744100	2	100	1;1	91.95	40	51.95	5.97762	1
chr1_42754300	chr1	42754200	42754300	2	100	1;1	95.973	74.3243	21.6486	3.50055	1
chr1_42772600	chr1	42772500	42772600	2	100	1;1	100	82.3594	17.6406	3.32423	1
chr1_42780000	chr1	42779900	42780000	2	100	1;1	54.902	21.5098	33.3922	3.03758	1
chr1_42782300	chr1	42782200	42782300	2	100	1;1	89.0411	63.4521	25.589	3.34529	1
chr1_42786900	chr1	42786800	42786900	2	100	1;1	91.13	73	18.13	2.9229	1
chr1_42790300	chr1	42790200	42790300	2	100	1;1	94.7368	72.7237	22.0132	3.44884	1
chr1_42793400	chr1	42793300	42793400	2	100	1;1	92.1875	68.4688	23.7188	2.91311	1
chr1_42801200	chr1	42801100	42801200	2	100	1;1	90.9091	64.6494	26.2597	3.85772	1
chr1_42812700	chr1	42812600	42812700	2	100	1;1	88.7097	67.2097	21.5	2.16689	1
chr1_42813700	chr1	42813600	42813700	2	100	1;1	100	82.0392	17.9608	2.63372	1
chr1_42819900	chr1	42819800	42819900	2	100	1;1	95.2381	70.6905	24.5476	2.29227	0.96
chr1_42844000	chr1	42843900	42844000	2	100	1;1	89.7037	48.1481	41.5556	2.74091	1
chr1_42861200	chr1	42861100	42861200	2	100	1;1	85.7143	58.449	27.2653	2.34251	0.97
chr1_42872800	chr1	42872700	42872800	2	100	1;1	95.2034	67.7966	27.4068	3.76866	1
chr1_42878400	chr1	42878300	42878400	2	100	1;1	91.6757	71.6216	20.0541	2.5697	1
chr1_42899900	chr1	42899800	42899900	2	100	1;1	100	85.082	14.918	2.58222	1
chr1_42901200	chr1	42901100	42901200	2	100	1;1	98.5294	81.2794	17.25	2.8898	1
chr1_42902900	chr1	42902800	42902900	2	100	1;1	92.7941	75	17.7941	2.11671	1
chr1_42951500	chr1	42951400	42951500	2	100	1;1	71.1538	39.9808	31.1731	2.62125	1
chr1_43003700	chr1	43003600	43003700	2	100	1;1	84.2812	43.75	40.5312	2.83854	1
chr1_43020400	chr1	43020300	43020400	2	100	1;1	100	83.5366	16.4634	4.01074	1
chr1_43038500	chr1	43038400	43038500	2	100	1;1	95.6522	78.5942	17.058	2.30602	1
chr1_43049900	chr1	43049800	43049900	2	100	1;1	98.3	30	68.3	2.37233	1
chr1_43072400	chr1	43072300	43072400	2	100	1;1	94	81.6	12.4	1.91939	0.96
chr1_43085100	chr1	43085000	43085100	2	100	1;1	91.381	70.2381	21.1429	3.11294	1
chr1_43114700	chr1	43114600	43114700	2	100	1;1	100	88.6951	11.3049	2.60158	0.99
chr1_43168300	chr1	43168200	43168300	2	100	1;1	94.9412	31.3725	63.5686	11.097	1
chr1_43171300	chr1	43171200	43171300	2	100	1;1	80.6452	22.3548	58.2903	5.11004	1
chr1_43172000	chr1	43171900	43172000	2	100	1;1	97.5733	84	13.5733	2.14999	1
chr1_43178400	chr1	43178300	43178400	2	100	1;1	93.8936	76.5957	17.2979	1.45925	1
chr1_43183000	chr1	43182900	43183000	2	100	1;1	85.1852	29.963	55.2222	4.08139	1
chr1_43186200	chr1	43186100	43186200	2	100	1;1	65.5254	25.4237	40.1017	4.6836	1
chr1_43190600	chr1	43190500	43190600	2	100	1;1	100	73.1343	26.8657	5.69002	1
chr1_43191400	chr1	43191300	43191400	2	100	1;1	81.3333	62.3467	18.9867	1.80982	1
chr1_43194000	chr1	43193900	43194000	2	100	1;1	99.1597	89.3277	9.83193	2.78512	1
chr1_43246600	chr1	43246500	43246600	2	100	1;1	98.4375	83.375	15.0625	2.27054	0.95
chr1_43251700	chr1	43251600	43251700	2	100	1;1	95.283	85.0755	10.2075	1.66816	1
chr1_43263600	chr1	43263500	43263600	2	100	1;1	100	83.6066	16.3934	2.88319	1
chr1_43305900	chr1	43305800	43305900	2	100	1;1	83.3333	53.0417	30.2917	2.57263	1
chr1_43318300	chr1	43318200	43318300	2	100	1;1	88.2353	44.7059	43.5294	3.59463	1
chr1_43351000	chr1	43350900	43351000	2	100	1;1	100	86.4407	13.5593	2.21734	1
chr1_43351900	chr1	43351800	43351900	2	100	1;1	100	90.4691	9.53086	2.09838	0.96
chr1_43405300	chr1	43405200	43405300	2	100	1;1	95.5224	80.5075	15.0149	1.86547	0.99
chr1_43427100	chr1	43427000	43427100	2	100	1;1	56.2564	20.5128	35.7436	2.64027	1
chr1_43461800	chr1	43461700	43461800	2	100	1;1	93.5484	74.9032	18.6452	2.11309	0.95
chr1_43472700	chr1	43472600	43472700	2	100	1;1	97.9167	64.3125	33.6042	4.57223	1
chr1_43545800	chr1	43545700	43545800	2	100	1;1	93.6709	78.2911	15.3797	2.04493	0.97
chr1_43546000	chr1	43545900	43546000	2	100	1;1	100	78.5854	21.4146	2.55615	0.97
chr1_43548200	chr1	43548100	43548200	2	100	1;1	81.0127	56.9873	24.0253	2.74379	1
chr1_43553500	chr1	43553400	43553500	2	100	1;1	100	66.6667	33.3333	2.06448	1
chr1_43553800	chr1	43553700	43553800	2	100	1;1	74.6269	53.6567	20.9701	1.74064	1
chr1_43555900	chr1	43555800	43555900	2	100	1;1	56.6667	22.65	34.0167	3.63246	1
chr1_43556400	chr1	43556300	43556400	2	100	1;1	73.0769	50.7821	22.2949	2.19186	1
chr1_43559600	chr1	43559500	43559600	2	100	1;1	98.8636	85.5568	13.3068	2.83234	1
chr1_43565800	chr1	43565700	43565800	2	100	1;1	100	84.5422	15.4578	3.78085	1
chr1_43569200	chr1	43569100	43569200	2	100	1;1	92.5	76.9375	15.5625	1.97362	0.99
chr1_43575100	chr1	43575000	43575100	2	100	1;1	100	74.1	25.9	2.26465	0.96
chr1_43622900	chr1	43622800	43622900	2	100	1;1	85.7143	65.4464	20.2679	1.6675	0.95
chr1_43623500	chr1	43623400	43623500	2	100	1;1	92	79.18	12.82	1.79447	0.98
chr1_43634000	chr1	43633900	43634000	2	100	1;1	80	43.68	36.32	1.76701	0.97
chr1_43694400	chr1	43694300	43694400	2	100	1;1	91	74.0519	16.9481	2.0327	0.99
chr1_43738200	chr1	43738100	43738200	2	100	1;1	85.1351	67.473	17.6622	1.7281	1
chr1_43774600	chr1	43774500	43774600	2	100	1;1	100	74.6133	25.3867	6.00744	1
chr1_43798100	chr1	43798000	43798100	2	100	1;1	86.9767	38.3721	48.6047	5.33297	1
chr1_43814500	chr1	43814400	43814500	2	100	1;1	91.8382	60.2941	31.5441	4.63803	1
chr1_43815100	chr1	43815000	43815100	2	100	1;1	91.358	71.037	20.321	2.80757	1
chr1_43866300	chr1	43866200	43866300	2	100	1;1	89.5	60.7143	28.7857	1.57261	1
chr1_43898100	chr1	43898000	43898100	2	100	1;1	90.8	79.0476	11.7524	1.5646	1
chr1_43899900	chr1	43899800	43899900	2	100	1;1	54	22.16	31.84	2.75896	1
chr1_43915600	chr1	43915500	43915600	2	100	1;1	76.5957	50.0638	26.5319	1.87881	1
chr1_44032800	chr1	44032700	44032800	2	100	1;1	100	78.7879	21.2121	1.95975	1
chr1_44040000	chr1	44039900	44040000	2	100	1;1	83.3333	63.5	19.8333	1.79959	0.95
chr1_44092100	chr1	44092000	44092100	2	100	1;1	96.4444	66.6667	29.7778	2.04302	1
chr1_44158200	chr1	44158100	44158200	2	100	1;1	100	73.2857	26.7143	3.43281	1
chr1_44158700	chr1	44158600	44158700	2	100	1;1	89.7959	65.3061	24.4898	2.16462	1
chr1_44162000	chr1	44161900	44162000	2	100	1;1	100	88.0423	11.9577	2.35988	1
chr1_44254100	chr1	44254000	44254100	2	100	1;1	95.5556	74.5111	21.0444	2.01358	0.95
chr1_44328900	chr1	44328800	44328900	2	100	1;1	97.6744	73.5116	24.1628	2.60521	0.98
chr1_44343500	chr1	44343400	44343500	2	100	1;1	100	54.1364	45.8636	3.34702	1
chr1_44347900	chr1	44347800	44347900	2	100	1;1	92.5926	75.9259	16.6667	1.49112	1
chr1_44502000	chr1	44501900	44502000	2	100	1;1	95.3065	80.6452	14.6613	1.6458	1
chr1_44503300	chr1	44503200	44503300	2	100	1;1	84.087	43.4783	40.6087	2.03557	1
chr1_44522200	chr1	44522100	44522200	2	100	1;1	68.4211	11.4737	56.9474	3.12509	1
chr1_44550400	chr1	44550300	44550400	2	100	1;1	76.7333	56	20.7333	1.96272	0.96
chr1_44553100	chr1	44553000	44553100	2	100	1;1	91.5882	72.549	19.0392	1.6615	1
chr1_44557800	chr1	44557700	44557800	2	100	1;1	89.6615	67.6923	21.9692	2.41397	1
chr1_44591900	chr1	44591800	44591900	2	100	1;1	90.5556	46.6667	43.8889	2.99996	1
chr1_44627400	chr1	44627300	44627400	2	100	1;1	84.7458	60.0847	24.661	2.34347	0.99
chr1_44629600	chr1	44629500	44629600	2	100	1;1	100	88.6234	11.3766	2.44089	0.97
chr1_44729500	chr1	44729400	44729500	2	100	1;1	100	72.2222	27.7778	1.34242	1
chr1_44924800	chr1	44924700	44924800	2	100	1;1	100	84	16	2.55163	0.97
chr1_45077300	chr1	45077200	45077300	2	100	1;1	100	60.1154	39.8846	3.34771	1
chr1_45093700	chr1	45093600	45093700	2	100	1;1	96	80.64	15.36	2.22417	1
chr1_45209800	chr1	45209700	45209800	2	100	1;1	64	41.1765	22.8235	1.46729	1
chr1_45223300	chr1	45223200	45223300	2	100	1;1	92.6471	74.8529	17.7941	2.06126	1
chr1_45231400	chr1	45231300	45231400	2	100	1;1	100	75.4242	24.5758	2.36462	0.98
chr1_45258300	chr1	45258200	45258300	2	100	1;1	100	61.5417	38.4583	2.91793	1
chr1_45316000	chr1	45315900	45316000	2	100	1;1	33.3333	6.66667	26.6667	2.53053	1
chr1_45336600	chr1	45336500	45336600	2	100	1;1	66	20	46	2.68103	1
chr1_45385700	chr1	45385600	45385700	2	100	1;1	93.5362	69.5652	23.971	3.38158	1
chr1_45448300	chr1	45448200	45448300	2	100	1;1	81.7843	56.8627	24.9216	1.95705	1
chr1_45478900	chr1	45478800	45478900	2	100	1;1	100	49.5385	50.4615	2.08194	1
chr1_45499500	chr1	45499400	45499500	2	100	1;1	90.4878	65.8537	24.6341	1.87355	1
chr1_45501600	chr1	45501500	45501600	2	100	1;1	72	24.2	47.8	2.86135	0.99
chr1_45535900	chr1	45535800	45535900	2	100	1;1	98.4848	85.2576	13.2273	1.98745	0.97
chr1_45575600	chr1	45575500	45575600	2	100	1;1	88.5176	70.4118	18.1059	2.27133	0.95
chr1_45609400	chr1	45609300	45609400	2	100	1;1	98.4667	40	58.4667	2.95481	1
chr1_45618900	chr1	45618800	45618900	2	100	1;1	100	86.5522	13.4478	2.54145	1
chr1_45726800	chr1	45726700	45726800	2	100	1;1	58.8235	30.8235	28	2.14097	1
chr1_45745200	chr1	45745100	45745200	2	100	1;1	99.0196	91.2255	7.79412	1.718	1
chr1_45774200	chr1	45774100	45774200	2	100	1;1	86.3636	65.6818	20.6818	2.03531	1
chr1_45780700	chr1	45780600	45780700	2	100	1;1	88.5714	31.4286	57.1429	5.78213	1
chr1_45791800	chr1	45791700	45791800	2	100	1;1	100	65.1852	34.8148	2.91785	1
chr1_45882500	chr1	45882400	45882500	2	100	1;1	78	45	33	2.33328	1
chr1_45924600	chr1	45924500	45924600	2	100	1;1	85.4369	63.4951	21.9417	3.33029	1
chr1_45925000	chr1	45924900	45925000	2	100	1;1	59.7403	31	28.7403	3.2481	1
[truncated: 221,872+ more rows]

## Sheet: Table S3b - age_f_neuron
bin_id	chr	start	end	cpg_number	methylation	cpg_pattern	p35_epiallele_proportion_mean	p12_epiallele_proportion_mean	epiallele_diff_mean	log10_p_val_mean	percent_significant
chr1_3117600	chr1	3117500	3117600	2	100	1;1	86.0465	60.4884	25.5581	1.88232	0.97
chr1_3124300	chr1	3124200	3124300	2	100	1;1	97.0488	79.9878	17.061	3.09142	1
chr1_3285400	chr1	3285300	3285400	2	100	1;1	80.3571	59.5179	20.8393	1.56832	1
chr1_3361100	chr1	3361000	3361100	2	100	1;1	59.0263	32	27.0263	2.8713	1
chr1_3733600	chr1	3733500	3733600	2	100	1;1	93.2308	61.5385	31.6923	1.86805	1
chr1_4143900	chr1	4143800	4143900	2	100	1;1	94.58	70.62	23.96	2.62981	0.97
chr1_4616300	chr1	4616200	4616300	2	100	1;1	98.7091	80.6182	18.0909	2.54507	1
chr1_4623500	chr1	4623400	4623500	2	100	1;1	85.4889	37.7778	47.7111	5.34547	1
chr1_4641300	chr1	4641200	4641300	2	100	1;1	36.3478	1.43478	34.913	2.32349	0.98
chr1_4653600	chr1	4653500	4653600	2	100	1;1	80.1525	57.6271	22.5254	1.8737	1
chr1_4732300	chr1	4732200	4732300	2	100	1;1	88.8889	50.6667	38.2222	2.33953	0.95
chr1_4799000	chr1	4798900	4799000	2	100	1;1	94	74	20	2.19944	0.97
chr1_4800400	chr1	4800300	4800400	2	100	1;1	100	68	32	2.63371	0.98
chr1_4848300	chr1	4848200	4848300	2	100	1;1	100	86	14	2.66232	1
chr1_4904600	chr1	4904500	4904600	2	100	1;1	83.2895	60.2763	23.0132	2.62345	0.99
chr1_4913600	chr1	4913500	4913600	2	100	1;1	100	82.85	17.15	2.99154	1
chr1_4919400	chr1	4919300	4919400	2	100	1;1	100	86.1579	13.8421	2.18514	1
chr1_5105800	chr1	5105700	5105800	2	100	1;1	90.1795	58.9744	31.2051	2.6021	1
chr1_5262600	chr1	5262500	5262600	2	100	1;1	72.5208	33.3333	39.1875	3.6668	1
chr1_5589700	chr1	5589600	5589700	2	100	1;1	62.9836	29.7541	33.2295	3.43772	1
chr1_5779900	chr1	5779800	5779900	2	100	1;1	91.3818	68.2909	23.0909	2.40176	0.98
chr1_5846900	chr1	5846800	5846900	2	100	1;1	89.6552	58.9828	30.6724	3.67086	1
chr1_5986000	chr1	5985900	5986000	2	100	1;1	100	83.925	16.075	3.79799	1
chr1_6126700	chr1	6126600	6126700	2	100	1;1	95.8986	77.4058	18.4928	2.66982	0.99
chr1_6152100	chr1	6152000	6152100	2	100	1;1	100	87.9796	12.0204	3.39792	1
chr1_6397000	chr1	6396900	6397000	2	100	1;1	98.5818	78.7818	19.8	2.80936	0.99
chr1_6634000	chr1	6633900	6634000	2	100	1;1	91.2581	64.5161	26.7419	3.30736	1
chr1_6929200	chr1	6929100	6929200	2	100	1;1	89.6087	55.0725	34.5362	5.14843	1
chr1_7188800	chr1	7188700	7188800	2	100	1;1	88.5652	66.6667	21.8986	2.53113	0.99
chr1_7299600	chr1	7299500	7299600	2	100	1;1	92.04	43.32	48.72	3.43147	1
chr1_7414500	chr1	7414400	7414500	2	100	1;1	100	85.6557	14.3443	2.46997	0.96
chr1_7541500	chr1	7541400	7541500	2	100	1;1	86.0349	79.611	6.42394	1.6945	1
chr1_7614700	chr1	7614600	7614700	2	100	1;1	93.0339	68.9153	24.1186	2.90797	1
chr1_7652700	chr1	7652600	7652700	2	100	1;1	89.0154	64.6154	24.4	2.83373	1
chr1_7717100	chr1	7717000	7717100	2	100	1;1	85.0426	56.5532	28.4894	2.40663	0.97
chr1_7740100	chr1	7740000	7740100	2	100	1;1	99.275	85.7125	13.5625	2.82513	1
chr1_7972700	chr1	7972600	7972700	2	100	1;1	83.94	51	32.94	3.11693	1
chr1_8185700	chr1	8185600	8185700	2	100	1;1	100	88.62	11.38	3.26361	0.99
chr1_8306300	chr1	8306200	8306300	2	100	1;1	98.7353	84.8235	13.9118	2.26999	0.99
chr1_8853700	chr1	8853600	8853700	2	100	1;1	100	80.7193	19.2807	3.24706	1
chr1_9045900	chr1	9045800	9045900	2	100	1;1	100	62.96	37.04	2.90786	1
chr1_9055500	chr1	9055400	9055500	2	100	1;1	98.7576	72.7273	26.0303	2.35594	1
chr1_9410400	chr1	9410300	9410400	2	100	1;1	96.2963	83.6543	12.642	1.87335	1
chr1_9510000	chr1	9509900	9510000	2	100	1;1	92.6327	65.7347	26.898	2.79621	0.97
chr1_9606600	chr1	9606500	9606600	2	100	1;1	86.9701	56.1343	30.8358	3.9889	1
chr1_9703600	chr1	9703500	9703600	2	100	1;1	99.2818	88.9182	10.3636	2.82466	1
chr1_9711400	chr1	9711300	9711400	2	100	1;1	96.2449	75.5102	20.7347	2.29967	0.96
chr1_9768700	chr1	9768600	9768700	2	100	1;1	73	51.5	21.5	2.27945	0.96
chr1_9824800	chr1	9824700	9824800	2	100	1;1	63.9455	34.5455	29.4	2.45205	1
chr1_9842400	chr1	9842300	9842400	2	100	1;1	77.7885	47.6154	30.1731	2.67654	0.95
chr1_9850700	chr1	9850600	9850700	2	100	1;1	80.2	57.975	22.225	2.48582	0.98
chr1_9851600	chr1	9851500	9851600	2	100	1;1	87.89	64	23.89	3.96446	1
chr1_9852900	chr1	9852800	9852900	2	100	1;1	91.6716	64.1343	27.5373	3.80924	1
chr1_9853300	chr1	9853200	9853300	2	100	1;1	97.1714	71.6143	25.5571	4.46343	1
chr1_9867900	chr1	9867800	9867900	2	100	1;1	88.2273	38.5455	49.6818	2.88588	1
chr1_9925200	chr1	9925100	9925200	2	100	1;1	97.0538	86.2043	10.8495	1.87995	0.98
chr1_9928600	chr1	9928500	9928600	2	100	1;1	89.4808	65.3846	24.0962	2.27457	0.99
chr1_9947700	chr1	9947600	9947700	2	100	1;1	100	85.4194	14.5806	2.56635	0.97
chr1_10018400	chr1	10018300	10018400	2	100	1;1	97.7971	79.2174	18.5797	3.05829	1
chr1_10075900	chr1	10075800	10075900	2	100	1;1	97.9524	75.9048	22.0476	2.31016	1
chr1_10356700	chr1	10356600	10356700	2	100	1;1	98.5	59.3056	39.1944	4.32458	1
chr1_10518000	chr1	10517900	10518000	2	100	1;1	83.6842	36.8421	46.8421	2.18493	0.98
chr1_10784300	chr1	10784200	10784300	2	100	1;1	100	52.6897	47.3103	4.7187	1
chr1_11189500	chr1	11189400	11189500	2	100	1;1	100	83.9556	16.0444	1.99278	0.95
chr1_11299500	chr1	11299400	11299500	2	100	1;1	100	73.5294	26.4706	4.18595	1
chr1_11363100	chr1	11363000	11363100	2	100	1;1	100	68.0714	31.9286	2.73843	0.97
chr1_11387400	chr1	11387300	11387400	2	100	1;1	98.525	85.325	13.2	2.50959	0.95
chr1_11415100	chr1	11415000	11415100	2	100	1;1	78.2742	48.3871	29.8871	3.05085	1
chr1_11585400	chr1	11585300	11585400	2	100	1;1	89.2857	41.9048	47.381	2.68608	0.95
chr1_11886900	chr1	11886800	11886900	2	100	1;1	97.3684	78.9474	18.4211	1.54704	1
chr1_11893000	chr1	11892900	11893000	2	100	1;1	100	58.3333	41.6667	1.42867	1
chr1_12554200	chr1	12554100	12554200	2	100	1;1	100	86.3208	13.6792	1.98211	0.97
chr1_12671300	chr1	12671200	12671300	2	100	1;1	81.0526	21.3158	59.7368	3.43653	0.98
chr1_12687200	chr1	12687100	12687200	2	100	1;1	100	89.7526	10.2474	2.79998	1
chr1_12709500	chr1	12709400	12709500	2	100	1;1	92.6914	69.1358	23.5556	3.72185	1
chr1_12713800	chr1	12713700	12713800	2	100	1;1	88.0377	48.3585	39.6792	4.82651	1
chr1_12725400	chr1	12725300	12725400	2	100	1;1	92.6829	62.439	30.2439	2.71851	1
chr1_12756100	chr1	12756000	12756100	2	100	1;1	96.3148	75.037	21.2778	2.61023	1
chr1_12795300	chr1	12795200	12795300	2	100	1;1	65.15	20.875	44.275	3.97805	1
chr1_12815500	chr1	12815400	12815500	2	100	1;1	95.9322	79.661	16.2712	1.90924	1
chr1_12826300	chr1	12826200	12826300	2	100	1;1	92.6386	75.4819	17.1566	2.39492	1
chr1_12832900	chr1	12832800	12832900	2	100	1;1	73.7174	45.6522	28.0652	1.99276	0.97
chr1_12838600	chr1	12838500	12838600	2	100	1;1	97.7442	83.6977	14.0465	2.66149	0.99
chr1_12866100	chr1	12866000	12866100	2	100	1;1	93.3571	78.5714	14.7857	1.68787	1
chr1_12950100	chr1	12950000	12950100	2	100	1;1	89.1495	71.2243	17.9252	2.84167	1
chr1_12980100	chr1	12980000	12980100	2	100	1;1	100	89.9022	10.0978	2.5961	0.97
chr1_12980700	chr1	12980600	12980700	2	100	1;1	87.5067	68.8267	18.68	2.06625	0.96
chr1_12997100	chr1	12997000	12997100	2	100	1;1	88.7206	62.2647	26.4559	3.24937	1
chr1_13031700	chr1	13031600	13031700	2	100	1;1	98.7838	80.4459	18.3378	3.51971	1
chr1_13040100	chr1	13040000	13040100	2	100	1;1	97.6754	85.5	12.1754	2.86275	1
chr1_13093500	chr1	13093400	13093500	2	100	1;1	63.3043	28.6087	34.6957	2.87924	0.99
chr1_13145500	chr1	13145400	13145500	2	100	1;1	85.7349	64.9518	20.7831	2.52709	1
chr1_13255700	chr1	13255600	13255700	2	100	1;1	91.3293	73.1707	18.1585	2.43207	1
chr1_13322000	chr1	13321900	13322000	2	100	1;1	51.358	27.1481	24.2099	2.62472	0.99
chr1_13375500	chr1	13375400	13375500	2	100	1;1	71.2292	41.6667	29.5625	2.24358	0.97
chr1_13384100	chr1	13384000	13384100	2	100	1;1	84.828	66.6667	18.1613	2.21807	1
chr1_13387100	chr1	13387000	13387100	2	100	1;1	97.472	86.896	10.576	2.55515	1
chr1_13444800	chr1	13444700	13444800	2	100	1;1	98.1398	86.4409	11.6989	2.41845	0.95
chr1_13457900	chr1	13457800	13457900	2	100	1;1	90.3556	75.0111	15.3444	1.99235	0.99
chr1_13508800	chr1	13508700	13508800	2	100	1;1	95.625	65	30.625	6.01477	1
chr1_13521000	chr1	13520900	13521000	2	100	1;1	53.5283	24.5283	29	2.41537	1
chr1_13528900	chr1	13528800	13528900	2	100	1;1	98.4375	86.2656	12.1719	1.71275	0.99
chr1_13531300	chr1	13531200	13531300	2	100	1;1	89.2991	62.5327	26.7664	5.20861	1
chr1_13545000	chr1	13544900	13545000	2	100	1;1	85.7273	45.6667	40.0606	2.97621	1
chr1_13595400	chr1	13595300	13595400	2	100	1;1	100	90.4762	9.52381	1.55923	1
chr1_13618900	chr1	13618800	13618900	2	100	1;1	99.1471	84.75	14.3971	2.52037	0.98
chr1_13622200	chr1	13622100	13622200	2	100	1;1	91.0339	67.7966	23.2373	2.55308	0.98
chr1_13634800	chr1	13634700	13634800	2	100	1;1	78.8478	34.9348	43.913	4.47457	1
chr1_13679100	chr1	13679000	13679100	2	100	1;1	90.3611	67.3611	23	2.99117	1
chr1_13692800	chr1	13692700	13692800	2	100	1;1	95.5556	77.5079	18.0476	2.28688	0.96
chr1_13695400	chr1	13695300	13695400	2	100	1;1	84.575	51.5	33.075	2.62701	0.96
chr1_13705400	chr1	13705300	13705400	2	100	1;1	91.6337	77.2277	14.4059	2.16101	0.98
chr1_13789700	chr1	13789600	13789700	2	100	1;1	40.4483	5.24138	35.2069	2.61967	0.97
chr1_13835900	chr1	13835800	13835900	2	100	1;1	89.1765	62.1765	27	2.66726	0.97
chr1_13845700	chr1	13845600	13845700	2	100	1;1	74.4783	47.8261	26.6522	3.47281	1
chr1_13845900	chr1	13845800	13845900	2	100	1;1	58.5859	39.7879	18.798	1.92415	1
chr1_13862800	chr1	13862700	13862800	2	100	1;1	81.8095	54.8095	27	2.80508	0.98
chr1_13993000	chr1	13992900	13993000	2	100	1;1	97.8784	79.1486	18.7297	3.35152	1
chr1_14161800	chr1	14161700	14161800	2	100	1;1	79.2157	47.9804	31.2353	2.81273	0.99
chr1_14193300	chr1	14193200	14193300	2	100	1;1	85.4364	58.7273	26.7091	2.54388	0.99
chr1_14252300	chr1	14252200	14252300	2	100	1;1	95.314	78.8721	16.4419	2.73802	0.99
chr1_14282900	chr1	14282800	14282900	2	100	1;1	100	84.8113	15.1887	2.24931	0.99
chr1_14291400	chr1	14291300	14291400	2	100	1;1	76.3125	44.0417	32.2708	2.70736	0.99
chr1_14691800	chr1	14691700	14691800	2	100	1;1	95.907	82.1279	13.7791	2.20615	0.96
chr1_14930000	chr1	14929900	14930000	2	100	1;1	100	67.5	32.5	4.11709	1
chr1_15136400	chr1	15136300	15136400	2	100	1;1	98.729	90.1215	8.60748	1.99441	0.97
chr1_15140200	chr1	15140100	15140200	2	100	1;1	90.8023	77.907	12.8953	1.48594	1
chr1_15159200	chr1	15159100	15159200	2	100	1;1	98.9756	75.6098	23.3659	2.63279	1
chr1_15219200	chr1	15219100	15219200	2	100	1;1	80.8511	53.6596	27.1915	2.06394	0.95
chr1_15428700	chr1	15428600	15428700	2	100	1;1	100	88.026	11.974	2.59316	0.99
chr1_15656600	chr1	15656500	15656600	2	100	1;1	100	75.6316	24.3684	2.74011	1
chr1_15659200	chr1	15659100	15659200	2	100	1;1	91.8056	72.1944	19.6111	2.46827	0.98
chr1_15859700	chr1	15859600	15859700	2	100	1;1	97.8043	88.0435	9.76087	1.77273	1
chr1_15874000	chr1	15873900	15874000	2	100	1;1	92.3385	69.2308	23.1077	2.94773	1
chr1_15917000	chr1	15916900	15917000	2	100	1;1	92.625	63.175	29.45	2.61583	0.98
chr1_15920400	chr1	15920300	15920400	2	100	1;1	96.1528	63.4444	32.7083	6.17484	1
chr1_16058600	chr1	16058500	16058600	2	100	1;1	91.2051	46.1538	45.0513	4.64866	1
chr1_16100400	chr1	16100300	16100400	2	100	1;1	98.6465	86.9596	11.6869	2.69755	1
chr1_16170600	chr1	16170500	16170600	2	100	1;1	98.2	89.6296	8.57037	2.2931	1
chr1_16442100	chr1	16442000	16442100	2	100	1;1	71.1587	44.6349	26.5238	2.43167	0.97
chr1_16451700	chr1	16451600	16451700	2	100	1;1	100	79.6	20.4	2.33984	0.97
chr1_16516200	chr1	16516100	16516200	2	100	1;1	73.9571	48.2571	25.7	2.56108	0.97
chr1_16616100	chr1	16616000	16616100	2	100	1;1	97.4366	80.3521	17.0845	2.7433	0.95
chr1_16620200	chr1	16620100	16620200	2	100	1;1	85.6782	65.5172	20.1609	2.53184	1
chr1_16712400	chr1	16712300	16712400	2	100	1;1	100	74.9143	25.0857	2.58383	1
chr1_16824700	chr1	16824600	16824700	2	100	1;1	31.2545	1.52727	29.7273	4.71527	1
chr1_17225500	chr1	17225400	17225500	2	100	1;1	100	76.6667	23.3333	1.97705	1
chr1_18026400	chr1	18026300	18026400	2	100	1;1	81.4375	46.9167	34.5208	3.18915	1
chr1_18040000	chr1	18039900	18040000	2	100	1;1	100	90.1887	9.81132	2.93758	1
chr1_18061400	chr1	18061300	18061400	2	100	1;1	90.4717	67.8868	22.5849	2.14929	0.96
chr1_18108500	chr1	18108400	18108500	2	100	1;1	92.3934	71.8361	20.5574	2.3063	0.96
chr1_18321800	chr1	18321700	18321800	2	100	1;1	81.6571	57.1429	24.5143	2.58925	0.99
chr1_18447900	chr1	18447800	18447900	2	100	1;1	100	79.9211	20.0789	2.16232	0.95
chr1_19272200	chr1	19272100	19272200	2	100	1;1	97.6744	76.4419	21.2326	2.19005	0.99
chr1_19350800	chr1	19350700	19350800	2	100	1;1	79.1429	48.0952	31.0476	2.26985	0.99
chr1_19409600	chr1	19409500	19409600	2	100	1;1	89.4098	59.2951	30.1148	3.72198	1
chr1_19459500	chr1	19459400	19459500	2	100	1;1	100	70.8333	29.1667	2.02681	1
chr1_19884500	chr1	19884400	19884500	2	100	1;1	100	67.9231	32.0769	2.51537	1
chr1_19967800	chr1	19967700	19967800	2	100	1;1	95.2667	67.7667	27.5	1.92874	1
chr1_20055800	chr1	20055700	20055800	2	100	1;1	100	87.2542	12.7458	2.06072	0.96
chr1_20057800	chr1	20057700	20057800	2	100	1;1	98.0879	85.1978	12.8901	2.63128	0.96
chr1_20344900	chr1	20344800	20344900	2	100	1;1	66.9254	30.9403	35.9851	4.29325	1
chr1_20367500	chr1	20367400	20367500	2	100	1;1	94.0179	75	19.0179	2.04	1
chr1_20420100	chr1	20420000	20420100	2	100	1;1	82.8929	35.7143	47.1786	3.1932	1
chr1_20428600	chr1	20428500	20428600	2	100	1;1	17.0492	0.770492	16.2787	2.63791	0.98
chr1_20527500	chr1	20527400	20527500	2	100	1;1	92	68.6154	23.3846	2.9324	0.99
chr1_20549000	chr1	20548900	20549000	2	100	1;1	98.9437	84.4085	14.5352	2.59237	0.99
chr1_20901900	chr1	20901800	20901900	2	100	1;1	89.5857	68.9714	20.6143	2.40889	0.98
chr1_20908600	chr1	20908500	20908600	2	100	1;1	65.64	24.76	40.88	2.15148	0.98
chr1_20910500	chr1	20910400	20910500	2	100	1;1	97.4375	71.6875	25.75	3.21938	1
chr1_20940600	chr1	20940500	20940600	2	100	1;1	80.6667	54.2167	26.45	2.52061	0.99
chr1_20952300	chr1	20952200	20952300	2	100	1;1	30.8627	1.54902	29.3137	4.22114	1
chr1_20963800	chr1	20963700	20963800	2	100	1;1	100	62.1176	37.8824	6.4514	1
chr1_20981600	chr1	20981500	20981600	2	100	1;1	64.6047	28.3488	36.2558	2.9233	0.98
chr1_20987700	chr1	20987600	20987700	2	100	1;1	100	91.3704	8.62963	2.58893	1
chr1_21040400	chr1	21040300	21040400	2	100	1;1	98.7385	82.4615	16.2769	2.6503	0.99
chr1_21051600	chr1	21051500	21051600	2	100	1;1	74.625	39.375	35.25	3.62242	0.99
chr1_21059300	chr1	21059200	21059300	2	100	1;1	100	86.7123	13.2877	2.75495	1
chr1_21067600	chr1	21067500	21067600	2	100	1;1	98.2651	85.4337	12.8313	2.41262	0.96
chr1_21083400	chr1	21083300	21083400	2	100	1;1	89.541	68.8525	20.6885	2.0732	1
chr1_21101700	chr1	21101600	21101700	2	100	1;1	65	39.6825	25.3175	2.17706	0.98
chr1_21108900	chr1	21108800	21108900	2	100	1;1	89.9048	69.8413	20.0635	2.09691	0.96
chr1_21153900	chr1	21153800	21153900	2	100	1;1	41.7931	3.44828	38.3448	3.05201	1
chr1_21161700	chr1	21161600	21161700	2	100	1;1	97.0928	86.4021	10.6907	1.92803	0.96
chr1_21216700	chr1	21216600	21216700	2	100	1;1	97.6122	82.449	15.1633	3.28424	1
chr1_21227100	chr1	21227000	21227100	2	100	1;1	100	90.1687	9.83133	2.23663	0.99
chr1_21270400	chr1	21270300	21270400	2	100	1;1	59.6154	35.1346	24.4808	1.69303	1
chr1_21272800	chr1	21272700	21272800	2	100	1;1	95.0133	80	15.0133	2.02373	1
chr1_21405700	chr1	21405600	21405700	2	100	1;1	93.7532	75.6104	18.1429	2.56624	1
chr1_21454700	chr1	21454600	21454700	2	100	1;1	78.119	48.0476	30.0714	2.13929	0.97
chr1_21459500	chr1	21459400	21459500	2	100	1;1	100	90.4632	9.53684	2.51556	1
chr1_21501900	chr1	21501800	21501900	2	100	1;1	100	74.0857	25.9143	2.69724	0.99
chr1_21600800	chr1	21600700	21600800	2	100	1;1	85.0364	57.1091	27.9273	2.73953	0.96
chr1_21871600	chr1	21871500	21871600	2	100	1;1	90.9	50.675	40.225	3.95736	1
chr1_21962800	chr1	21962700	21962800	2	100	1;1	84.7308	21.1923	63.5385	5.18853	1
chr1_21984900	chr1	21984800	21984900	2	100	1;1	100	78.4524	21.5476	2.64336	0.99
chr1_22132200	chr1	22132100	22132200	2	100	1;1	52.6316	17.5526	35.0789	2.60492	1
chr1_23322000	chr1	23321900	23322000	2	100	1;1	45.1613	4.3871	40.7742	3.50658	1
chr1_23359000	chr1	23358900	23359000	2	100	1;1	78.86	44	34.86	3.25222	1
chr1_23427000	chr1	23426900	23427000	2	100	1;1	86.8533	66.6667	20.1867	2.2813	0.98
chr1_23584100	chr1	23584000	23584100	2	100	1;1	100	86.6098	13.3902	3.16278	1
chr1_23721000	chr1	23720900	23721000	2	100	1;1	87.5417	41.6667	45.875	2.75752	1
chr1_23764400	chr1	23764300	23764400	2	100	1;1	47.8987	24.5063	23.3924	2.48868	0.98
chr1_23787900	chr1	23787800	23787900	2	100	1;1	94.4146	82.1138	12.3008	2.37438	1
chr1_23844100	chr1	23844000	23844100	2	100	1;1	85.7013	63.2727	22.4286	2.71201	0.96
chr1_23917600	chr1	23917500	23917600	2	100	1;1	61.6579	26.3158	35.3421	2.4617	0.99
chr1_23935100	chr1	23935000	23935100	2	100	1;1	41.8333	6.375	35.4583	2.08372	0.97
chr1_24017600	chr1	24017500	24017600	2	100	1;1	100	90.951	9.04902	2.5663	0.97
chr1_24043300	chr1	24043200	24043300	2	100	1;1	90.2308	38.4615	51.7692	3.80671	1
chr1_24074600	chr1	24074500	24074600	2	100	1;1	66.4314	39.6863	26.7451	1.97692	0.95
chr1_24237600	chr1	24237500	24237600	2	100	1;1	99.3962	88.6981	10.6981	2.89681	1
chr1_24240900	chr1	24240800	24240900	2	100	1;1	77.1687	57.8313	19.3373	1.93446	0.98
chr1_24242000	chr1	24241900	24242000	2	100	1;1	100	89.9709	10.0291	2.91834	1
chr1_24289700	chr1	24289600	24289700	2	100	1;1	93.0548	71.2329	21.8219	3.06662	1
chr1_24310700	chr1	24310600	24310700	2	100	1;1	87.5	66.0536	21.4464	1.8958	1
chr1_24349400	chr1	24349300	24349400	2	100	1;1	74.0645	35.4839	38.5806	2.36651	0.99
chr1_24455900	chr1	24455800	24455900	2	100	1;1	93.3333	82.8571	10.4762	1.50237	1
chr1_24556900	chr1	24556800	24556900	2	100	1;1	100	88.4706	11.5294	2.15272	0.95
chr1_24761600	chr1	24761500	24761600	2	100	1;1	89.5484	38.7097	50.8387	4.36804	1
chr1_24867300	chr1	24867200	24867300	2	100	1;1	94.7083	29.1667	65.5417	5.43532	1
chr1_24964400	chr1	24964300	24964400	2	100	1;1	98.9886	88.7386	10.25	2.09752	0.96
chr1_24966200	chr1	24966100	24966200	2	100	1;1	87.5079	64.9365	22.5714	2.34347	0.96
chr1_24966700	chr1	24966600	24966700	2	100	1;1	100	83.6735	16.3265	2.24173	1
chr1_25012300	chr1	25012200	25012300	2	100	1;1	96.3115	76.1967	20.1148	2.70851	1
chr1_25178500	chr1	25178400	25178500	2	100	1;1	91.3585	62.3585	29	3.20931	1
chr1_25402000	chr1	25401900	25402000	2	100	1;1	86.0946	62.1622	23.9324	2.86129	1
chr1_25470200	chr1	25470100	25470200	2	100	1;1	94.451	70.9608	23.4902	2.60142	0.95
chr1_25479200	chr1	25479100	25479200	2	100	1;1	90.2647	46.3824	43.8824	3.77908	1
chr1_25599700	chr1	25599600	25599700	2	100	1;1	95.0816	73.4694	21.6122	2.23061	1
chr1_25639500	chr1	25639400	25639500	2	100	1;1	87.5556	43.2444	44.3111	4.83127	1
chr1_25687600	chr1	25687500	25687600	2	100	1;1	79.5323	50.9677	28.5645	2.91557	0.98
chr1_26335900	chr1	26335800	26335900	2	100	1;1	94.2558	80.2326	14.0233	2.04462	1
chr1_26354900	chr1	26354800	26354900	2	100	1;1	92.9577	75.2535	17.7042	2.16787	1
chr1_26360900	chr1	26360800	26360900	2	100	1;1	95.75	65.4444	30.3056	2.80505	0.95
chr1_26396300	chr1	26396200	26396300	2	100	1;1	80.4516	57	23.4516	2.09875	0.99
chr1_26408100	chr1	26408000	26408100	2	100	1;1	82.4103	58.8718	23.5385	2.72134	1
chr1_26461100	chr1	26461000	26461100	2	100	1;1	100	55.1724	44.8276	4.36641	1
chr1_26545400	chr1	26545300	26545400	2	100	1;1	100	83.36	16.64	2.3485	1
chr1_26607800	chr1	26607700	26607800	2	100	1;1	77.5862	46.7931	30.7931	2.96878	1
chr1_26612700	chr1	26612600	26612700	2	100	1;1	90.1053	47.3684	42.7368	2.03445	0.97
chr1_27010100	chr1	27010000	27010100	2	100	1;1	76.7273	37.6061	39.1212	2.67206	0.97
chr1_27197500	chr1	27197400	27197500	2	100	1;1	90.5	57.5556	32.9444	2.58281	0.99
chr1_27936600	chr1	27936500	27936600	2	100	1;1	100	70.2857	29.7143	3.1904	1
chr1_28641400	chr1	28641300	28641400	2	100	1;1	83.6333	47.1333	36.5	2.26751	0.97
chr1_29665000	chr1	29664900	29665000	2	100	1;1	94.2	22.2667	71.9333	3.94539	1
chr1_29790900	chr1	29790800	29790900	2	100	1;1	94.0312	76.2188	17.8125	2.1289	0.95
chr1_29799100	chr1	29799000	29799100	2	100	1;1	83	60.0921	22.9079	2.61718	0.96
chr1_29847600	chr1	29847500	29847600	2	100	1;1	92.3	52.7667	39.5333	3.01271	0.99
chr1_30256100	chr1	30256000	30256100	2	100	1;1	94.2727	54.1818	40.0909	2.35132	0.96
chr1_30537800	chr1	30537700	30537800	2	100	1;1	26.8889	1.19444	25.6944	2.57915	0.95
chr1_30750600	chr1	30750500	30750600	2	100	1;1	68.2292	39.5833	28.6458	2.09743	0.96
chr1_30805400	chr1	30805300	30805400	2	100	1;1	79.439	40.2927	39.1463	3.32074	0.99
chr1_30933300	chr1	30933200	30933300	2	100	1;1	97.8421	77.2368	20.6053	1.88573	1
chr1_30940300	chr1	30940200	30940300	2	100	1;1	91.623	68.2623	23.3607	2.70492	0.99
chr1_31125600	chr1	31125500	31125600	2	100	1;1	82.0222	48	34.0222	2.98211	0.97
chr1_31149300	chr1	31149200	31149300	2	100	1;1	94.3333	70.1765	24.1569	2.68749	0.96
chr1_31151000	chr1	31150900	31151000	2	100	1;1	100	67.8	32.2	1.8712	0.96
chr1_31246800	chr1	31246700	31246800	2	100	1;1	100	43.7143	56.2857	2.67431	1
chr1_31270800	chr1	31270700	31270800	2	100	1;1	98.913	88.4058	10.5072	1.66056	1
chr1_31281000	chr1	31280900	31281000	2	100	1;1	95.35	50	45.35	2.6228	1
chr1_32061000	chr1	32060900	32061000	2	100	1;1	89.8305	69.4915	20.339	1.96505	1
chr1_32221200	chr1	32221100	32221200	2	100	1;1	83.1707	41.122	42.0488	3.93783	1
chr1_32317400	chr1	32317300	32317400	2	100	1;1	86.1587	54.8095	31.3492	3.76265	1
chr1_32403500	chr1	32403400	32403500	2	100	1;1	100	87.8852	12.1148	2.0141	0.98
chr1_33008900	chr1	33008800	33008900	2	100	1;1	89.3617	56.3191	33.0426	3.23879	1
chr1_33135000	chr1	33134900	33135000	2	100	1;1	98.4103	71.7949	26.6154	2.83682	1
chr1_33335400	chr1	33335300	33335400	2	100	1;1	98.6667	73.5714	25.0952	2.89975	0.98
chr1_33437400	chr1	33437300	33437400	2	100	1;1	95.2816	83.1845	12.0971	2.11315	0.96
chr1_33454900	chr1	33454800	33454900	2	100	1;1	87.7778	48.8889	38.8889	3.95437	1
chr1_33463900	chr1	33463800	33463900	2	100	1;1	100	91.9902	8.0098	2.22614	0.96
chr1_33501100	chr1	33501000	33501100	2	100	1;1	99.4167	87.1786	12.2381	2.68872	0.97
chr1_33541600	chr1	33541500	33541600	2	100	1;1	100	71.6418	28.3582	6.06428	1
chr1_33563000	chr1	33562900	33563000	2	100	1;1	99.0115	82.6782	16.3333	3.69793	1
chr1_33592400	chr1	33592300	33592400	2	100	1;1	94.5	74	20.5	2.04075	1
chr1_33619400	chr1	33619300	33619400	2	100	1;1	96.76	82.5733	14.1867	2.13954	1
chr1_33639100	chr1	33639000	33639100	2	100	1;1	90.5814	53.5581	37.0233	3.76308	1
chr1_33644200	chr1	33644100	33644200	2	100	1;1	92.125	69.175	22.95	3.49226	1
chr1_33657000	chr1	33656900	33657000	2	100	1;1	89.4262	66.7213	22.7049	2.43825	0.95
chr1_33679600	chr1	33679500	33679600	2	100	1;1	99.4392	92.5405	6.89865	2.42156	0.99
chr1_33691700	chr1	33691600	33691700	2	100	1;1	73.4762	43.1111	30.3651	3.06544	1
chr1_33698900	chr1	33698800	33698900	2	100	1;1	100	76.62	23.38	3.52894	1
chr1_33799200	chr1	33799100	33799200	2	100	1;1	85.6615	63.0769	22.5846	2.29939	0.98
chr1_33844200	chr1	33844100	33844200	2	100	1;1	92.4333	55	37.4333	5.46766	1
chr1_33845700	chr1	33845600	33845700	2	100	1;1	89.1667	52.0667	37.1	2.58605	0.95
chr1_33860500	chr1	33860400	33860500	2	100	1;1	91.0442	71.3894	19.6549	3.69404	1
chr1_33863900	chr1	33863800	33863900	2	100	1;1	94.1957	71.7391	22.4565	2.17409	0.96
chr1_33893800	chr1	33893700	33893800	2	100	1;1	92.4583	78.6562	13.8021	1.99271	0.97
chr1_33912900	chr1	33912800	33912900	2	100	1;1	90.8571	66.9048	23.9524	2.79642	1
chr1_33998600	chr1	33998500	33998600	2	100	1;1	93.0882	74	19.0882	2.36907	0.99
chr1_34044900	chr1	34044800	34044900	2	100	1;1	75.3509	36.3158	39.0351	4.38274	1
chr1_34070900	chr1	34070800	34070900	2	100	1;1	87.4375	60.6562	26.7812	3.04636	1
chr1_34073500	chr1	34073400	34073500	2	100	1;1	86.2532	59.4937	26.7595	3.62416	1
chr1_34106800	chr1	34106700	34106800	2	100	1;1	23.9091	5.46753	18.4416	2.72217	1
chr1_34125900	chr1	34125800	34125900	2	100	1;1	82.8923	54.7077	28.1846	3.1084	1
chr1_34169600	chr1	34169500	34169600	2	100	1;1	75.7045	36.3636	39.3409	3.48937	1
chr1_34170700	chr1	34170600	34170700	2	100	1;1	79.4444	47.619	31.8254	3.4975	1
chr1_34188200	chr1	34188100	34188200	2	100	1;1	61.0833	32.0278	29.0556	3.1588	1
chr1_34216300	chr1	34216200	34216300	2	100	1;1	83.8243	58.6757	25.1486	2.98499	1
chr1_34217300	chr1	34217200	34217300	2	100	1;1	67.7895	46.2763	21.5132	1.96673	0.95
chr1_34226900	chr1	34226800	34226900	2	100	1;1	100	90.8824	9.11765	2.1047	0.95
chr1_34235000	chr1	34234900	34235000	2	100	1;1	83.9341	53.0549	30.8791	4.98624	1
chr1_34240200	chr1	34240100	34240200	2	100	1;1	91.2821	66.6667	24.6154	3.62451	1
chr1_34250300	chr1	34250200	34250300	2	100	1;1	92.6528	77.7778	14.875	1.70106	1
chr1_34255100	chr1	34255000	34255100	2	100	1;1	45.78	18	27.78	2.31126	0.97
chr1_34286600	chr1	34286500	34286600	2	100	1;1	79.7576	49.3485	30.4091	3.3983	1
chr1_34293900	chr1	34293800	34293900	2	100	1;1	94.1731	78.8462	15.3269	2.75323	1
chr1_34333200	chr1	34333100	34333200	2	100	1;1	91.2794	69.1176	22.1618	2.74674	1
chr1_34342200	chr1	34342100	34342200	2	100	1;1	91.5577	51.1538	40.4038	5.19856	1
chr1_34394300	chr1	34394200	34394300	2	100	1;1	86.8654	54.3654	32.5	3.40749	0.99
chr1_34426200	chr1	34426100	34426200	2	100	1;1	84.9062	51.5625	33.3438	4.09299	1
chr1_34458500	chr1	34458400	34458500	2	100	1;1	94.6933	76.36	18.3333	2.69231	1
chr1_34471700	chr1	34471600	34471700	2	100	1;1	100	85.1159	14.8841	2.95512	1
chr1_34490300	chr1	34490200	34490300	2	100	1;1	88.4615	63.0769	25.3846	2.92842	1
chr1_34505400	chr1	34505300	34505400	2	100	1;1	87.3	25	62.3	3.89973	1
chr1_34535200	chr1	34535100	34535200	2	100	1;1	93.254	50.8254	42.4286	7.03734	1
chr1_34538500	chr1	34538400	34538500	2	100	1;1	96.8702	88.5496	8.32061	1.80835	1
chr1_34542000	chr1	34541900	34542000	2	100	1;1	95.6744	67.4419	28.2326	2.97203	1
chr1_34554700	chr1	34554600	34554700	2	100	1;1	98.8333	89.2857	9.54762	1.76148	1
chr1_34581300	chr1	34581200	34581300	2	100	1;1	98.6	69.7556	28.8444	7.47375	1
chr1_34629900	chr1	34629800	34629900	2	100	1;1	92.038	62.0253	30.0127	5.04567	1
chr1_34633200	chr1	34633100	34633200	2	100	1;1	74.7097	30.5484	44.1613	3.06932	0.99
chr1_34636800	chr1	34636700	34636800	2	100	1;1	100	93.2692	6.73077	1.85145	1
chr1_34640400	chr1	34640300	34640400	2	100	1;1	79.8033	32.2951	47.5082	6.73552	1
chr1_34674700	chr1	34674600	34674700	2	100	1;1	91.5536	64.4464	27.1071	3.1132	0.98
chr1_34703300	chr1	34703200	34703300	2	100	1;1	98.7742	78.6129	20.1613	3.32411	0.99
chr1_34711600	chr1	34711500	34711600	2	100	1;1	79.9	57	22.9	2.57136	1
chr1_34741000	chr1	34740900	34741000	2	100	1;1	79.4889	38.4222	41.0667	3.96292	1
chr1_34744700	chr1	34744600	34744700	2	100	1;1	95.9079	76.4342	19.4737	3.15209	1
chr1_34755800	chr1	34755700	34755800	2	100	1;1	94.9804	65.098	29.8824	3.71734	1
chr1_34783700	chr1	34783600	34783700	2	100	1;1	53.6522	5.53623	48.1159	9.6233	1
chr1_34855600	chr1	34855500	34855600	2	100	1;1	98.2476	85.9333	12.3143	2.85796	1
chr1_34863400	chr1	34863300	34863400	2	100	1;1	97.5439	79.1404	18.4035	2.5031	0.95
chr1_34878000	chr1	34877900	34878000	2	100	1;1	72.8718	35.3846	37.4872	2.89288	0.95
chr1_34936800	chr1	34936700	34936800	2	100	1;1	70.0526	43.8596	26.193	2.11311	1
chr1_34984800	chr1	34984700	34984800	2	100	1;1	94.5688	80.2661	14.3028	2.70213	0.98
chr1_35026200	chr1	35026100	35026200	2	100	1;1	81.46	52	29.46	2.55441	0.99
chr1_35032700	chr1	35032600	35032700	2	100	1;1	96.625	64.5833	32.0417	4.08876	1
chr1_35134800	chr1	35134700	35134800	2	100	1;1	100	78.1915	21.8085	3.03089	1
chr1_35224500	chr1	35224400	35224500	2	100	1;1	87.4211	36.2632	51.1579	2.65358	0.99
chr1_35240100	chr1	35240000	35240100	2	100	1;1	69.6444	38.8667	30.7778	2.23788	0.99
chr1_35243800	chr1	35243700	35243800	2	100	1;1	81.9545	61.7727	20.1818	2.33499	1
chr1_35372800	chr1	35372700	35372800	2	100	1;1	57.9737	23.6842	34.2895	2.39406	0.95
chr1_35405500	chr1	35405400	35405500	2	100	1;1	96.4545	77.5636	18.8909	2.27662	0.98
chr1_35440700	chr1	35440600	35440700	2	100	1;1	72.4688	10.9375	61.5312	6.15673	1
chr1_35496600	chr1	35496500	35496600	2	100	1;1	84.6296	65.284	19.3457	2.1872	0.95
chr1_35694800	chr1	35694700	35694800	2	100	1;1	65.4722	33.3333	32.1389	1.93	0.99
chr1_35750200	chr1	35750100	35750200	2	100	1;1	43.7973	14.8514	28.9459	3.76441	1
chr1_35755700	chr1	35755600	35755700	2	100	1;1	93.8145	81.5323	12.2823	2.32036	0.99
chr1_35762300	chr1	35762200	35762300	2	100	1;1	92.6203	76.4937	16.1266	2.10694	0.95
chr1_35786900	chr1	35786800	35786900	2	100	1;1	54.902	27.451	27.451	2.06836	1
chr1_35928800	chr1	35928700	35928800	2	100	1;1	80.4697	52.1667	28.303	3.07043	0.99
chr1_35940500	chr1	35940400	35940500	2	100	1;1	97.9268	80.4878	17.439	3.42364	1
chr1_35962500	chr1	35962400	35962500	2	100	1;1	100	90.2805	9.71951	2.17769	0.97
chr1_35982500	chr1	35982400	35982500	2	100	1;1	81.4714	58.6429	22.8286	2.34468	0.98
chr1_35987600	chr1	35987500	35987600	2	100	1;1	93.4634	64.4146	29.0488	2.71717	0.99
chr1_35988400	chr1	35988300	35988400	2	100	1;1	42.7162	18.9189	23.7973	2.56258	1
chr1_35995800	chr1	35995700	35995800	2	100	1;1	90.3243	72.973	17.3514	2.02102	0.95
chr1_36025100	chr1	36025000	36025100	2	100	1;1	100	90.75	9.25	2.80256	1
chr1_36063500	chr1	36063400	36063500	2	100	1;1	95.8899	77.6697	18.2202	4.11477	1
chr1_36070600	chr1	36070500	36070600	2	100	1;1	72.15	42.2833	29.8667	2.87794	0.96
chr1_36087700	chr1	36087600	36087700	2	100	1;1	67.2885	40.3846	26.9038	2.02316	1
chr1_36087900	chr1	36087800	36087900	2	100	1;1	67.4773	28.4545	39.0227	3.42061	1
chr1_36142500	chr1	36142400	36142500	2	100	1;1	95.3373	75.6747	19.6627	3.34857	1
chr1_36233600	chr1	36233500	36233600	2	100	1;1	94.3663	81.2871	13.0792	2.13818	1
chr1_36250900	chr1	36250800	36250900	2	100	1;1	71.1429	32.0952	39.0476	3.28742	0.99
chr1_36299700	chr1	36299600	36299700	2	100	1;1	92.8082	72.6027	20.2055	2.74256	1
chr1_36301600	chr1	36301500	36301600	2	100	1;1	95.2128	78.7766	16.4362	2.94801	1
chr1_36313200	chr1	36313100	36313200	2	100	1;1	97.2083	84.1562	13.0521	2.52553	1
chr1_36322400	chr1	36322300	36322400	2	100	1;1	93.6173	77.7778	15.8395	2.22252	0.95
chr1_36355100	chr1	36355000	36355100	2	100	1;1	93.6757	72.973	20.7027	3.01502	1
chr1_36397200	chr1	36397100	36397200	2	100	1;1	21.7826	1.84783	19.9348	2.25877	1
chr1_36397300	chr1	36397200	36397300	2	100	1;1	44.575	10.625	33.95	2.96396	0.98
chr1_36404900	chr1	36404800	36404900	2	100	1;1	91.3571	43.6429	47.7143	3.63278	1
chr1_36446900	chr1	36446800	36446900	2	100	1;1	95.57	83.09	12.48	2.16383	0.97
chr1_36457800	chr1	36457700	36457800	2	100	1;1	52.963	23.0556	29.9074	2.68433	0.98
chr1_36492500	chr1	36492400	36492500	2	100	1;1	75.5667	44.4333	31.1333	3.16045	0.96
chr1_36502500	chr1	36502400	36502500	2	100	1;1	95.4375	75	20.4375	2.07798	1
chr1_36518300	chr1	36518200	36518300	2	100	1;1	100	91.6293	8.37069	2.70784	1
chr1_36544600	chr1	36544500	36544600	2	100	1;1	99.0991	91.2342	7.86486	1.93326	0.97
chr1_36560600	chr1	36560500	36560600	2	100	1;1	97.2118	83.2235	13.9882	2.47175	0.97
chr1_36561700	chr1	36561600	36561700	2	100	1;1	90.2376	66.7822	23.4554	4.18017	1
chr1_36567700	chr1	36567600	36567700	2	100	1;1	95.5978	82.6848	12.913	2.12117	0.96
chr1_36571800	chr1	36571700	36571800	2	100	1;1	92.6517	68.1011	24.5506	4.33688	1
chr1_36583500	chr1	36583400	36583500	2	100	1;1	97.0569	86.0244	11.0325	2.56032	0.98
chr1_36590000	chr1	36589900	36590000	2	100	1;1	100	90.9167	9.08333	2.74584	1
chr1_36598700	chr1	36598600	36598700	2	100	1;1	86.4058	57.5362	28.8696	3.65581	0.99
chr1_36602500	chr1	36602400	36602500	2	100	1;1	83.4	51.8667	31.5333	3.46139	1
chr1_36603600	chr1	36603500	36603600	2	100	1;1	59.8551	32.3333	27.5217	2.75234	0.99
chr1_36646500	chr1	36646400	36646500	2	100	1;1	90.4595	68.5	21.9595	2.89265	0.99
chr1_36666700	chr1	36666600	36666700	2	100	1;1	100	87.931	12.069	1.88952	1
chr1_36770800	chr1	36770700	36770800	2	100	1;1	82.0429	50	32.0429	4.02454	1
chr1_36791200	chr1	36791100	36791200	2	100	1;1	97.1333	86.5333	10.6	2.1147	0.95
chr1_36836900	chr1	36836800	36836900	2	100	1;1	96.3582	78.0746	18.2836	2.6883	0.98
chr1_36839100	chr1	36839000	36839100	2	100	1;1	100	89.63	10.37	2.93469	1
chr1_36921600	chr1	36921500	36921600	2	100	1;1	81.4366	59.2113	22.2254	2.25257	0.95
chr1_36929000	chr1	36928900	36929000	2	100	1;1	95.0727	82.2091	12.8636	2.42373	0.97
chr1_36932900	chr1	36932800	36932900	2	100	1;1	97.5	78.7241	18.7759	2.55037	0.98
chr1_36935600	chr1	36935500	36935600	2	100	1;1	52.7556	15.8889	36.8667	3.46107	1
chr1_36944300	chr1	36944200	36944300	2	100	1;1	89.0805	72.2299	16.8506	2.12434	0.96
chr1_36978200	chr1	36978100	36978200	2	100	1;1	100	92.8571	7.14286	1.54525	1
chr1_37005000	chr1	37004900	37005000	2	100	1;1	69.3333	33.0556	36.2778	3.62402	0.99
chr1_37035000	chr1	37034900	37035000	2	100	1;1	89.9344	60.6557	29.2787	3.63624	1
chr1_37054600	chr1	37054500	37054600	2	100	1;1	77	52.2222	24.7778	3.1112	1
chr1_37064600	chr1	37064500	37064600	2	100	1;1	98.0678	75.4915	22.5763	3.44917	1
chr1_37068300	chr1	37068200	37068300	2	100	1;1	92.7711	78.4217	14.3494	1.84032	1
chr1_37078000	chr1	37077900	37078000	2	100	1;1	67.5278	25	42.5278	3.21671	1
chr1_37113600	chr1	37113500	37113600	2	100	1;1	94.3636	50	44.3636	2.75848	0.97
chr1_37127400	chr1	37127300	37127400	2	100	1;1	97.863	79.0411	18.8219	3.30586	1
chr1_37155800	chr1	37155700	37155800	2	100	1;1	31.9333	9.55	22.3833	2.38724	0.98
chr1_37197800	chr1	37197700	37197800	2	100	1;1	100	84.6508	15.3492	2.76804	1
chr1_37302000	chr1	37301900	37302000	2	100	1;1	95.1839	81.6092	13.5747	2.06308	1
chr1_37355000	chr1	37354900	37355000	2	100	1;1	84.8842	63.8	21.0842	2.88809	1
chr1_37406000	chr1	37405900	37406000	2	100	1;1	85.3412	59.5647	25.7765	3.652	0.99
chr1_37437900	chr1	37437800	37437900	2	100	1;1	94.863	78.0137	16.8493	2.3492	0.96
chr1_37448700	chr1	37448600	37448700	2	100	1;1	85.9444	65.2778	20.6667	2.1941	1
chr1_37473700	chr1	37473600	37473700	2	100	1;1	60.6429	30.6607	29.9821	2.62686	0.99
chr1_37479200	chr1	37479100	37479200	2	100	1;1	22.1818	7.55844	14.6234	1.73817	0.95
chr1_37482400	chr1	37482300	37482400	2	100	1;1	100	89.4177	10.5823	2.30963	0.97
chr1_37504900	chr1	37504800	37504900	2	100	1;1	71.0448	39	32.0448	3.55823	1
chr1_37527800	chr1	37527700	37527800	2	100	1;1	87.0405	67.5676	19.473	2.12266	1
chr1_37546800	chr1	37546700	37546800	2	100	1;1	79.4211	51.5789	27.8421	2.55724	0.97
chr1_37552600	chr1	37552500	37552600	2	100	1;1	94.382	82.5056	11.8764	1.6439	0.97
chr1_37609500	chr1	37609400	37609500	2	100	1;1	86.6203	65.8228	20.7975	2.45085	1
chr1_37610300	chr1	37610200	37610300	2	100	1;1	83	55.7101	27.2899	3.15192	0.98
chr1_37626300	chr1	37626200	37626300	2	100	1;1	84.141	61.5385	22.6026	2.66124	1
chr1_37638800	chr1	37638700	37638800	2	100	1;1	94.8226	77.2258	17.5968	2.12448	0.96
chr1_37639100	chr1	37639000	37639100	2	100	1;1	45.2637	24.5714	20.6923	2.29296	1
chr1_37640000	chr1	37639900	37640000	2	100	1;1	87.3133	64.3614	22.9518	3.04443	1
chr1_37666700	chr1	37666600	37666700	2	100	1;1	68.9714	20	48.9714	4.18125	1
chr1_37672000	chr1	37671900	37672000	2	100	1;1	98.9744	78.859	20.1154	4.25317	1
chr1_37679900	chr1	37679800	37679900	2	100	1;1	96.7054	83.8482	12.8571	2.77758	1
chr1_37690200	chr1	37690100	37690200	2	100	1;1	89.9375	70.1375	19.8	2.5559	1
chr1_37717100	chr1	37717000	37717100	2	100	1;1	96.125	45.8333	50.2917	3.73097	1
chr1_37733100	chr1	37733000	37733100	2	100	1;1	93.1262	79.7573	13.3689	2.09951	0.99
chr1_37803500	chr1	37803400	37803500	2	100	1;1	89.6	74.2316	15.3684	2.03396	0.97
chr1_37821700	chr1	37821600	37821700	2	100	1;1	97.5733	62.6667	34.9067	7.42464	1
chr1_37916500	chr1	37916400	37916500	2	100	1;1	49.9302	13.0233	36.907	3.45755	1
chr1_37923000	chr1	37922900	37923000	2	100	1;1	98.78	74.32	24.46	3.3907	1
chr1_37934300	chr1	37934200	37934300	2	100	1;1	92.82	55.58	37.24	4.65212	1
chr1_37952200	chr1	37952100	37952200	2	100	1;1	95.3846	81.6752	13.7094	2.8267	1
chr1_37955400	chr1	37955300	37955400	2	100	1;1	100	85.3929	14.6071	2.28541	1
chr1_38032500	chr1	38032400	38032500	2	100	1;1	93.4595	61.5135	31.9459	2.83386	0.95
chr1_38213900	chr1	38213800	38213900	2	100	1;1	83.8256	63.9535	19.8721	2.34251	1
chr1_38215000	chr1	38214900	38215000	2	100	1;1	97.33	83.88	13.45	2.80947	0.99
chr1_38269000	chr1	38268900	38269000	2	100	1;1	67.0882	28	39.0882	2.67329	0.97
chr1_38312300	chr1	38312200	38312300	2	100	1;1	92.6071	39.2857	53.3214	4.43271	1
chr1_38333600	chr1	38333500	38333600	2	100	1;1	95.863	79.6027	16.2603	2.39377	0.97
chr1_38364800	chr1	38364700	38364800	2	100	1;1	94.5135	70.2703	24.2432	3.86885	1
chr1_38384900	chr1	38384800	38384900	2	100	1;1	58.4906	20.5094	37.9811	3.96172	1
chr1_38449900	chr1	38449800	38449900	2	100	1;1	68.2459	36.541	31.7049	3.12885	1
chr1_38503500	chr1	38503400	38503500	2	100	1;1	92.6038	69.8113	22.7925	2.3428	1
chr1_38546900	chr1	38546800	38546900	2	100	1;1	90.7143	64.2857	26.4286	2.89827	1
chr1_38587700	chr1	38587600	38587700	2	100	1;1	77.4634	36.5854	40.878	3.49449	1
chr1_38587900	chr1	38587800	38587900	2	100	1;1	79.8571	20	59.8571	6.09554	1
chr1_38589300	chr1	38589200	38589300	2	100	1;1	79.2791	46.8837	32.3953	2.56492	0.95
chr1_38593700	chr1	38593600	38593700	2	100	1;1	100	72.9706	27.0294	2.75817	0.98
chr1_38595200	chr1	38595100	38595200	2	100	1;1	88.88	61.5333	27.3467	3.80995	1
chr1_38607100	chr1	38607000	38607100	2	100	1;1	80.597	58.4478	22.1493	2.06331	0.97
chr1_38608200	chr1	38608100	38608200	2	100	1;1	95.4595	72.4595	23	3.71981	1
chr1_38611700	chr1	38611600	38611700	2	100	1;1	95.6329	79.6709	15.962	2.46712	0.99
chr1_38647700	chr1	38647600	38647700	2	100	1;1	93.2647	69.8235	23.4412	3.25934	0.99
chr1_38648200	chr1	38648100	38648200	2	100	1;1	82.3265	46.6531	35.6735	3.4804	1
chr1_38650500	chr1	38650400	38650500	2	100	1;1	86.5	58.6667	27.8333	2.73467	0.99
chr1_38651200	chr1	38651100	38651200	2	100	1;1	77.4	39.5556	37.8444	3.40654	0.98
chr1_38760500	chr1	38760400	38760500	2	100	1;1	70.9118	43.0588	27.8529	2.79907	1
chr1_38767900	chr1	38767800	38767900	2	100	1;1	50.1	5.6	44.5	3.77017	1
chr1_38778300	chr1	38778200	38778300	2	100	1;1	99.1519	89.8734	9.27848	1.70757	1
chr1_38780700	chr1	38780600	38780700	2	100	1;1	92.3333	67.1333	25.2	3.76652	1
chr1_38860100	chr1	38860000	38860100	2	100	1;1	95.0667	43.3333	51.7333	4.76	1
chr1_38931100	chr1	38931000	38931100	2	100	1;1	86.8947	57.3684	29.5263	3.20816	1
chr1_38946300	chr1	38946200	38946300	2	100	1;1	86.4464	60.4464	26	4.81321	1
chr1_38971400	chr1	38971300	38971400	2	100	1;1	83.5769	65.3846	18.1923	1.84092	1
chr1_39013600	chr1	39013500	39013600	2	100	1;1	80.0139	54.1667	25.8472	2.8327	1
chr1_39016300	chr1	39016200	39016300	2	100	1;1	86.4819	62.6506	23.8313	3.19974	1
chr1_39018000	chr1	39017900	39018000	2	100	1;1	93.4	62.6667	30.7333	5.21235	1
chr1_39080700	chr1	39080600	39080700	2	100	1;1	100	88.5057	11.4943	2.82814	1
chr1_39087900	chr1	39087800	39087900	2	100	1;1	94.0606	79.0505	15.0101	2.5406	1
chr1_39180200	chr1	39180100	39180200	2	100	1;1	100	91.1322	8.86777	3.0286	1
chr1_39195600	chr1	39195500	39195600	2	100	1;1	79.9	42.15	37.75	4.49047	1
chr1_39204700	chr1	39204600	39204700	2	100	1;1	91.2262	68.9405	22.2857	3.37309	1
chr1_39255200	chr1	39255100	39255200	2	100	1;1	88.0116	62.7907	25.2209	3.73696	1
chr1_39297200	chr1	39297100	39297200	2	100	1;1	100	66.6818	33.3182	2.18977	0.99
chr1_39313200	chr1	39313100	39313200	2	100	1;1	85.7222	52.7778	32.9444	2.36935	1
chr1_39332100	chr1	39332000	39332100	2	100	1;1	92.7843	58.8235	33.9608	4.06726	1
chr1_39333300	chr1	39333200	39333300	2	100	1;1	99.1264	89.2299	9.89655	2.03735	0.98
chr1_39335700	chr1	39335600	39335700	2	100	1;1	69.2093	32.5581	36.6512	2.94004	1
chr1_39337800	chr1	39337700	39337800	2	100	1;1	94.2027	70.2838	23.9189	3.76377	1
chr1_39361500	chr1	39361400	39361500	2	100	1;1	90.0882	61.4118	28.6765	3.95984	1
chr1_39379600	chr1	39379500	39379600	2	100	1;1	79.8254	49.8413	29.9841	3.20386	1
chr1_39423000	chr1	39422900	39423000	2	100	1;1	86.1443	63.2165	22.9278	3.4731	1
chr1_39447300	chr1	39447200	39447300	2	100	1;1	82.5385	46.8974	35.641	2.80541	1
chr1_39450300	chr1	39450200	39450300	2	100	1;1	90.9412	71.9882	18.9529	2.66869	0.99
chr1_39450400	chr1	39450300	39450400	2	100	1;1	79.575	45	34.575	2.57944	1
chr1_39458600	chr1	39458500	39458600	2	100	1;1	96.6719	86.1719	10.5	2.3876	0.96
chr1_39460800	chr1	39460700	39460800	2	100	1;1	89.6897	59.7069	29.9828	3.59414	1
chr1_39468900	chr1	39468800	39468900	2	100	1;1	95.1648	79.3626	15.8022	2.71348	0.99
chr1_39482400	chr1	39482300	39482400	2	100	1;1	72	42.8772	29.1228	2.61592	0.95
chr1_39557600	chr1	39557500	39557600	2	100	1;1	99.1412	80.6941	18.4471	4.27413	1
chr1_39590500	chr1	39590400	39590500	2	100	1;1	81.5857	35.7143	45.8714	7.33781	1
chr1_39629000	chr1	39628900	39629000	2	100	1;1	89.6737	68.8211	20.8526	3.28765	1
chr1_39657100	chr1	39657000	39657100	2	100	1;1	85.4035	56.5965	28.807	3.01221	0.99
chr1_39676400	chr1	39676300	39676400	2	100	1;1	99.2617	90.0467	9.21495	2.37036	1
chr1_39695100	chr1	39695000	39695100	2	100	1;1	80.4143	56.7143	23.7	2.41548	1
chr1_39698200	chr1	39698100	39698200	2	100	1;1	89.8391	67.2299	22.6092	3.4101	1
chr1_39701100	chr1	39701000	39701100	2	100	1;1	75.75	39.4737	36.2763	5.02883	1
chr1_39701700	chr1	39701600	39701700	2	100	1;1	78.0517	43.6379	34.4138	3.66584	1
chr1_39702500	chr1	39702400	39702500	2	100	1;1	80.76	31.84	48.92	3.10618	0.97
chr1_39741400	chr1	39741300	39741400	2	100	1;1	84.378	57.9756	26.4024	3.53629	1
chr1_39754900	chr1	39754800	39754900	2	100	1;1	83.2308	65.8365	17.3942	2.26335	0.95
chr1_39768300	chr1	39768200	39768300	2	100	1;1	100	66.0938	33.9062	7.15539	1
chr1_39799200	chr1	39799100	39799200	2	100	1;1	95.98	82.01	13.97	2.69619	0.97
chr1_39799600	chr1	39799500	39799600	2	100	1;1	89.1475	70.4918	18.6557	1.77846	0.95
chr1_39832200	chr1	39832100	39832200	2	100	1;1	84.5909	60.6061	23.9848	2.51635	0.99
chr1_39845700	chr1	39845600	39845700	2	100	1;1	75	50.6528	24.3472	2.38228	1
chr1_39846800	chr1	39846700	39846800	2	100	1;1	80.375	37.5	42.875	2.24777	1
chr1_39881400	chr1	39881300	39881400	2	100	1;1	78.3571	33.1964	45.1607	5.64331	1
chr1_39888800	chr1	39888700	39888800	2	100	1;1	84.0353	65.8824	18.1529	2.02745	0.96
chr1_39910500	chr1	39910400	39910500	2	100	1;1	75.3614	51.1084	24.253	2.75859	1
chr1_39921300	chr1	39921200	39921300	2	100	1;1	83.8356	61.1507	22.6849	2.49493	0.98
chr1_39948700	chr1	39948600	39948700	2	100	1;1	89.8235	44.1176	45.7059	4.07428	1
chr1_39949300	chr1	39949200	39949300	2	100	1;1	65.0282	31.493	33.5352	3.99383	1
chr1_40029200	chr1	40029100	40029200	2	100	1;1	78.0484	41.7097	36.3387	4.24574	1
chr1_40049800	chr1	40049700	40049800	2	100	1;1	94.2361	66.1528	28.0833	4.5484	1
chr1_40071500	chr1	40071400	40071500	2	100	1;1	83.7125	60.0625	23.65	2.88649	1
chr1_40073200	chr1	40073100	40073200	2	100	1;1	87.4419	62.8372	24.6047	3.56691	1
chr1_40228700	chr1	40228600	40228700	2	100	1;1	81.2	44.3714	36.8286	2.62883	0.98
chr1_40255700	chr1	40255600	40255700	2	100	1;1	86.3667	44.5	41.8667	3.00102	0.97
chr1_40321400	chr1	40321300	40321400	2	100	1;1	100	90.2424	9.75758	2.70856	0.99
chr1_40326300	chr1	40326200	40326300	2	100	1;1	53.3103	25.9138	27.3966	2.41851	0.95
chr1_40489700	chr1	40489600	40489700	2	100	1;1	100	87.1875	12.8125	2.27779	0.97
chr1_40569100	chr1	40569000	40569100	2	100	1;1	92.6981	66.0377	26.6604	2.94332	1
chr1_40625300	chr1	40625200	40625300	2	100	1;1	96.0227	81.0114	15.0114	2.5437	1
chr1_40628900	chr1	40628800	40628900	2	100	1;1	98.4715	90.0813	8.39024	2.14862	0.95
chr1_40662900	chr1	40662800	40662900	2	100	1;1	100	90.375	9.625	3.05461	0.99
chr1_40677500	chr1	40677400	40677500	2	100	1;1	84.1311	48.7869	35.3443	4.29769	1
chr1_40680200	chr1	40680100	40680200	2	100	1;1	40.8163	9.89796	30.9184	3.1311	1
chr1_40720000	chr1	40719900	40720000	2	100	1;1	86.4915	62.7966	23.6949	2.31193	0.98
chr1_40762000	chr1	40761900	40762000	2	100	1;1	97.7662	82.3377	15.4286	2.66503	1
chr1_40772200	chr1	40772100	40772200	2	100	1;1	97.8163	83.6837	14.1327	3.10036	0.99
chr1_40784700	chr1	40784600	40784700	2	100	1;1	100	89.7383	10.2617	3.12393	1
chr1_40788700	chr1	40788600	40788700	2	100	1;1	96.4167	80.4028	16.0139	2.35318	1
chr1_40826800	chr1	40826700	40826800	2	100	1;1	96.4857	75.7143	20.7714	3.28376	1
chr1_40829300	chr1	40829200	40829300	2	100	1;1	73.7949	44.6667	29.1282	3.46196	1
chr1_40850800	chr1	40850700	40850800	2	100	1;1	79.8333	44.0476	35.7857	2.9517	0.99
chr1_41060200	chr1	41060100	41060200	2	100	1;1	95.9459	79.2838	16.6622	2.44939	1
chr1_41114500	chr1	41114400	41114500	2	100	1;1	89.2424	65.7576	23.4848	2.70556	1
chr1_41119400	chr1	41119300	41119400	2	100	1;1	81.5	49.4	32.1	3.96984	1
chr1_41188300	chr1	41188200	41188300	2	100	1;1	88.475	62.5	25.975	1.92251	0.95
chr1_41376400	chr1	41376300	41376400	2	100	1;1	97.6705	84.7273	12.9432	2.46153	0.95
chr1_41382000	chr1	41381900	41382000	2	100	1;1	72.5614	45.0175	27.5439	2.3598	0.98
chr1_41889400	chr1	41889300	41889400	2	100	1;1	75.3793	31.0345	44.3448	2.86663	1
chr1_41902000	chr1	41901900	41902000	2	100	1;1	100	79.1163	20.8837	2.61718	0.98
chr1_41992500	chr1	41992400	41992500	2	100	1;1	100	85.75	14.25	2.584	0.98
chr1_42060000	chr1	42059900	42060000	2	100	1;1	100	89.7473	10.2527	2.60591	1
chr1_42107600	chr1	42107500	42107600	2	100	1;1	84.193	57.0175	27.1754	2.65947	0.97
chr1_42109100	chr1	42109000	42109100	2	100	1;1	94.0909	60.0455	34.0455	3.7522	0.99
chr1_42110900	chr1	42110800	42110900	2	100	1;1	92.8367	73.4694	19.3673	1.72107	1
chr1_42113800	chr1	42113700	42113800	2	100	1;1	100	91.9	8.1	2.45583	0.99
chr1_42123200	chr1	42123100	42123200	2	100	1;1	84.4878	59.4634	25.0244	1.67805	1
chr1_42153500	chr1	42153400	42153500	2	100	1;1	87.2584	65.1685	22.0899	3.06806	1
chr1_42202600	chr1	42202500	42202600	2	100	1;1	91.1026	75.4744	15.6282	1.82874	0.95
chr1_42242700	chr1	42242600	42242700	2	100	1;1	82.2368	47.6053	34.6316	2.58427	1
chr1_42509400	chr1	42509300	42509400	2	100	1;1	91	57.42	33.58	3.81157	0.99
chr1_42629900	chr1	42629800	42629900	2	100	1;1	41.7857	5.21429	36.5714	3.9656	1
chr1_42918300	chr1	42918200	42918300	2	100	1;1	53.1892	14	39.1892	3.21865	1
chr1_43134800	chr1	43134700	43134800	2	100	1;1	91.5149	70	21.5149	3.84023	1
chr1_43145000	chr1	43144900	43145000	2	100	1;1	100	78.4048	21.5952	2.64568	1
chr1_43159800	chr1	43159700	43159800	2	100	1;1	77.8406	47.8261	30.0145	3.38851	1
chr1_43168100	chr1	43168000	43168100	2	100	1;1	81.4737	44.7368	36.7368	2.81178	1
chr1_43326900	chr1	43326800	43326900	2	100	1;1	90.5714	53.5714	37	2.45914	0.98
chr1_43371300	chr1	43371200	43371300	2	100	1;1	97.2432	71.2432	26	2.47283	0.97
chr1_43372800	chr1	43372700	43372800	2	100	1;1	72.7879	28.1515	44.6364	3.25288	1
chr1_43410100	chr1	43410000	43410100	2	100	1;1	93.5571	61.4286	32.1286	5.26354	1
chr1_43444900	chr1	43444800	43444900	2	100	1;1	53.6341	14.1463	39.4878	3.5395	1
chr1_43510900	chr1	43510800	43510900	2	100	1;1	88.4058	71.2319	17.1739	1.69681	1
chr1_43554700	chr1	43554600	43554700	2	100	1;1	98.3577	89.2701	9.08759	2.58195	1
chr1_43555800	chr1	43555700	43555800	2	100	1;1	58.2571	33.3429	24.9143	2.33271	0.97
chr1_43562100	chr1	43562000	43562100	2	100	1;1	92.1607	48.2143	43.9464	6.47138	1
chr1_43881600	chr1	43881500	43881600	2	100	1;1	95.3469	81.6327	13.7143	2.38938	1
chr1_43882700	chr1	43882600	43882700	2	100	1;1	35.931	9.81034	26.1207	2.8772	1
chr1_43890600	chr1	43890500	43890600	2	100	1;1	90.6438	71.2329	19.411	2.35878	1
chr1_44548300	chr1	44548200	44548300	2	100	1;1	97.5915	79.3803	18.2113	3.01586	0.99
chr1_44626900	chr1	44626800	44626900	2	100	1;1	98.4909	77.6545	20.8364	2.96512	1
chr1_44683900	chr1	44683800	44683900	2	100	1;1	83.5946	49.3243	34.2703	2.54685	0.95
chr1_44689700	chr1	44689600	44689700	2	100	1;1	98.4151	80.283	18.1321	2.38224	0.98
chr1_44886900	chr1	44886800	44886900	2	100	1;1	97.6	78.8	18.8	2.44582	0.99
chr1_44968100	chr1	44968000	44968100	2	100	1;1	96.3133	77.4699	18.8434	3.3618	1
chr1_44970500	chr1	44970400	44970500	2	100	1;1	100	80.3962	19.6038	3.05795	1
chr1_45114800	chr1	45114700	45114800	2	100	1;1	93.9184	68.1224	25.7959	2.74737	1
chr1_45193800	chr1	45193700	45193800	2	100	1;1	100	86.5672	13.4328	2.53291	1
chr1_45924900	chr1	45924800	45924900	2	100	1;1	68.8824	30.1912	38.6912	5.01809	1
chr1_46010700	chr1	46010600	46010700	2	100	1;1	89.5844	68.8312	20.7532	2.666	1
chr1_46113100	chr1	46113000	46113100	2	100	1;1	94.0652	60.1739	33.8913	3.80828	1
chr1_46149100	chr1	46149000	46149100	2	100	1;1	100	88.9146	11.0854	2.54059	0.99
chr1_46340100	chr1	46340000	46340100	2	100	1;1	97.9167	76.2083	21.7083	2.57173	1
chr1_46381700	chr1	46381600	46381700	2	100	1;1	95.1125	79.65	15.4625	2.29001	0.99
chr1_46420600	chr1	46420500	46420600	2	100	1;1	100	88.9444	11.0556	2.81142	1
chr1_46428200	chr1	46428100	46428200	2	100	1;1	70.4286	43.9821	26.4464	2.12812	0.95
chr1_46432000	chr1	46431900	46432000	2	100	1;1	96.25	62.5	33.75	2.14454	0.98
chr1_46437200	chr1	46437100	46437200	2	100	1;1	94.2051	62.5385	31.6667	2.99626	0.99
chr1_46537700	chr1	46537600	46537700	2	100	1;1	94.3704	55.5556	38.8148	2.76969	1
chr1_46604500	chr1	46604400	46604500	2	100	1;1	97.5921	83.2368	14.3553	2.36045	0.95
chr1_46619900	chr1	46619800	46619900	2	100	1;1	81	56.5179	24.4821	2.10122	0.95
chr1_46717100	chr1	46717000	46717100	2	100	1;1	100	90.411	9.58904	1.87158	1
chr1_46820400	chr1	46820300	46820400	2	100	1;1	94.1194	77.9851	16.1343	1.93228	0.97
chr1_46894800	chr1	46894700	46894800	2	100	1;1	58.2708	26.1875	32.0833	2.64177	0.98
chr1_46910200	chr1	46910100	46910200	2	100	1;1	100	72.2286	27.7714	2.94763	1
chr1_46933400	chr1	46933300	46933400	2	100	1;1	83.7049	62.2951	21.4098	1.92202	0.96
chr1_47057400	chr1	47057300	47057400	2	100	1;1	82.5862	20.6897	61.8966	5.43783	1
chr1_47060700	chr1	47060600	47060700	2	100	1;1	94.2222	58.3333	35.8889	3.25778	1
chr1_47094700	chr1	47094600	47094700	2	100	1;1	98.8421	49.1579	49.6842	3.06375	1
chr1_48045600	chr1	48045500	48045600	2	100	1;1	96.1429	46.5714	49.5714	2.04179	1
chr1_48358300	chr1	48358200	48358300	2	100	1;1	100	69.15	30.85	1.76403	0.98
chr1_48370000	chr1	48369900	48370000	2	100	1;1	96.1642	79.5821	16.5821	2.29146	0.96
chr1_48696200	chr1	48696100	48696200	2	100	1;1	84.3571	52.381	31.9762	2.58331	0.98
chr1_48815800	chr1	48815700	48815800	2	100	1;1	92.8864	68.6818	24.2045	2.15041	0.95
chr1_49709600	chr1	49709500	49709600	2	100	1;1	90.6944	61.3056	29.3889	2.19254	0.95
chr1_50011000	chr1	50010900	50011000	2	100	1;1	96	43.4762	52.5238	3.5006	1
chr1_50900700	chr1	50900600	50900700	2	100	1;1	93.6711	70.7632	22.9079	3.53442	1
chr1_50915200	chr1	50915100	50915200	2	100	1;1	98.3636	85.4545	12.9091	1.57309	1
chr1_51280600	chr1	51280500	51280600	2	100	1;1	100	67.5455	32.4545	2.12091	0.98
chr1_51290700	chr1	51290600	51290700	2	100	1;1	90.9848	70	20.9848	2.4551	0.99
chr1_51294400	chr1	51294300	51294400	2	100	1;1	74.5135	35.1892	39.3243	2.95287	0.99
chr1_51317000	chr1	51316900	51317000	2	100	1;1	100	85.7458	14.2542	2.36065	0.96
chr1_51330800	chr1	51330700	51330800	2	100	1;1	91.8696	47.6087	44.2609	2.7562	0.96
chr1_51395000	chr1	51394900	51395000	2	100	1;1	91.8375	72.5375	19.3	2.69059	1
chr1_51410900	chr1	51410800	51410900	2	100	1;1	70.8039	40.6863	30.1176	2.45968	0.97
chr1_51429800	chr1	51429700	51429800	2	100	1;1	32.7586	15.2759	17.4828	1.34109	1
chr1_51511100	chr1	51511000	51511100	2	100	1;1	82.4565	45.6522	36.8043	3.38941	1
chr1_51570000	chr1	51569900	51570000	2	100	1;1	97.8732	83.5211	14.3521	2.28854	0.95
chr1_51590300	chr1	51590200	51590300	2	100	1;1	97	80.2188	16.7812	2.35977	0.98
chr1_51689800	chr1	51689700	51689800	2	100	1;1	93.7568	70.9595	22.7973	3.40627	1
chr1_51696300	chr1	51696200	51696300	2	100	1;1	87.4694	58.3265	29.1429	2.73978	0.98
chr1_51767200	chr1	51767100	51767200	2	100	1;1	95.2254	70.5493	24.6761	3.89645	1
chr1_51805300	chr1	51805200	51805300	2	100	1;1	60.1515	23.6364	36.5152	2.32873	0.99
chr1_51808700	chr1	51808600	51808700	2	100	1;1	40.5733	16	24.5733	2.85394	1
chr1_51881200	chr1	51881100	51881200	2	100	1;1	80.4255	39.5532	40.8723	4.11362	1
chr1_51895500	chr1	51895400	51895500	2	100	1;1	98.4766	87.2897	11.1869	2.66225	1
chr1_51924300	chr1	51924200	51924300	2	100	1;1	99.2897	86.3832	12.9065	3.58457	1
chr1_51966400	chr1	51966300	51966400	2	100	1;1	85.2903	58.5376	26.7527	4.15554	1
chr1_52028000	chr1	52027900	52028000	2	100	1;1	87.0323	60.1935	26.8387	2.97227	1
chr1_52042200	chr1	52042100	52042200	2	100	1;1	96.8	78.75	18.05	3.19474	1
chr1_52051900	chr1	52051800	52051900	2	100	1;1	72.4737	31.5789	40.8947	3.21959	1
chr1_52057500	chr1	52057400	52057500	2	100	1;1	22.7273	1.4697	21.2576	3.65681	1
chr1_52129200	chr1	52129100	52129200	2	100	1;1	86.2574	68.3168	17.9406	2.4748	1
chr1_52136500	chr1	52136400	52136500	2	100	1;1	89.6338	61.2394	28.3944	3.91255	1
chr1_52150600	chr1	52150500	52150600	2	100	1;1	95.5357	72.3393	23.1964	5.65239	1
chr1_52155600	chr1	52155500	52155600	2	100	1;1	97.0891	88.1188	8.9703	1.5688	1
chr1_52277900	chr1	52277800	52277900	2	100	1;1	92.1569	53.8431	38.3137	4.72904	1
chr1_52481500	chr1	52481400	52481500	2	100	1;1	100	85.2388	14.7612	2.83464	0.99
chr1_52490100	chr1	52490000	52490100	2	100	1;1	76.4359	49.5513	26.8846	3.10868	1
chr1_52579100	chr1	52579000	52579100	2	100	1;1	80.5079	55.5556	24.9524	2.38086	0.99
chr1_52606700	chr1	52606600	52606700	2	100	1;1	100	75.5581	24.4419	3.16537	1
chr1_52634000	chr1	52633900	52634000	2	100	1;1	95.1456	77.5534	17.5922	3.48205	1
chr1_52642100	chr1	52642000	52642100	2	100	1;1	97.2568	83.7838	13.473	2.0675	1
chr1_52642200	chr1	52642100	52642200	2	100	1;1	100	83.3571	16.6429	3.41586	1
chr1_52722800	chr1	52722700	52722800	2	100	1;1	80.7885	49.0192	31.7692	2.95652	1
chr1_52724500	chr1	52724400	52724500	2	100	1;1	88.5435	63.0435	25.5	4.10483	1
chr1_52764100	chr1	52764000	52764100	2	100	1;1	63.8226	38.7097	25.1129	2.10165	0.98
chr1_52802400	chr1	52802300	52802400	2	100	1;1	90.0417	63.3958	26.6458	2.48316	0.99
chr1_52813100	chr1	52813000	52813100	2	100	1;1	100	79.4103	20.5897	2.29335	0.99
chr1_52948700	chr1	52948600	52948700	2	100	1;1	93.7969	52.9375	40.8594	6.912	1
chr1_52983400	chr1	52983300	52983400	2	100	1;1	97.1818	85.2273	11.9545	2.0612	1
chr1_52986000	chr1	52985900	52986000	2	100	1;1	98.547	89.094	9.45299	2.37654	1
chr1_52986600	chr1	52986500	52986600	2	100	1;1	100	92.0408	7.95918	2.11021	0.95
chr1_53061600	chr1	53061500	53061600	2	100	1;1	80.3333	48.4035	31.9298	3.25931	1
chr1_53369600	chr1	53369500	53369600	2	100	1;1	80.5574	56.4262	24.1311	2.17412	1
chr1_53664100	chr1	53664000	53664100	2	100	1;1	90.4348	47.3913	43.0435	2.52663	0.96
chr1_53823200	chr1	53823100	53823200	2	100	1;1	92.3509	70.2105	22.1404	2.4423	0.95
chr1_53929200	chr1	53929100	53929200	2	100	1;1	100	85.6962	14.3038	3.27931	1
chr1_54004700	chr1	54004600	54004700	2	100	1;1	100	85.413	14.587	3.95805	1
chr1_54130000	chr1	54129900	54130000	2	100	1;1	98.875	82.3393	16.5357	2.36018	0.97
chr1_54254900	chr1	54254800	54254900	2	100	1;1	84.7059	54.9559	29.75	3.63297	1
chr1_54283400	chr1	54283300	54283400	2	100	1;1	81.9811	49.3774	32.6038	3.21372	1
chr1_54333100	chr1	54333000	54333100	2	100	1;1	74.9492	44.0678	30.8814	2.96594	1
chr1_54538500	chr1	54538400	54538500	2	100	1;1	94.9732	81.6161	13.3571	2.59423	0.98
chr1_54757100	chr1	54757000	54757100	2	100	1;1	87.8861	68.3418	19.5443	2.34478	0.97
chr1_54862700	chr1	54862600	54862700	2	100	1;1	77.6721	45.8525	31.8197	3.37454	1
chr1_54873500	chr1	54873400	54873500	2	100	1;1	45.6667	14.6667	31	2.98635	1
chr1_55091200	chr1	55091100	55091200	2	100	1;1	94.8545	60	34.8545	4.87962	1
chr1_55104300	chr1	55104200	55104300	2	100	1;1	88.2969	62.5	25.7969	2.98973	1
chr1_55195400	chr1	55195300	55195400	2	100	1;1	85.7179	50.8462	34.8718	2.85575	0.97
chr1_55206200	chr1	55206100	55206200	2	100	1;1	66.8378	37.8378	29	3.16774	1
chr1_55225200	chr1	55225100	55225200	2	100	1;1	91	41.3793	49.6207	4.01091	1
chr1_55225400	chr1	55225300	55225400	2	100	1;1	82.6941	54.1647	28.5294	4.00983	1
chr1_55364500	chr1	55364400	55364500	2	100	1;1	81.3537	62.1951	19.1585	2.01715	0.99
chr1_55438200	chr1	55438100	55438200	2	100	1;1	62.1591	25.7955	36.3636	3.02429	1
chr1_55495000	chr1	55494900	55495000	2	100	1;1	87.835	71.8447	15.9903	2.1944	1
chr1_55675400	chr1	55675300	55675400	2	100	1;1	91.806	67.8507	23.9552	3.10027	1
chr1_55735600	chr1	55735500	55735600	2	100	1;1	69.3293	38.2195	31.1098	4.00714	1
chr1_55738000	chr1	55737900	55738000	2	100	1;1	95.6562	74.1406	21.5156	2.96429	1
chr1_55740500	chr1	55740400	55740500	2	100	1;1	100	83.4167	16.5833	2.87887	0.98
chr1_55748600	chr1	55748500	55748600	2	100	1;1	81.7544	50.8772	30.8772	3.09838	1
chr1_55801400	chr1	55801300	55801400	2	100	1;1	96.5116	81.8023	14.7093	2.48948	1
chr1_55820800	chr1	55820700	55820800	2	100	1;1	85.925	57.5	28.425	2.07411	0.97
chr1_55915700	chr1	55915600	55915700	2	100	1;1	93.0986	76.7324	16.3662	1.95665	0.99
chr1_56029200	chr1	56029100	56029200	2	100	1;1	79.2951	40.9836	38.3115	4.62353	1
chr1_56468800	chr1	56468700	56468800	2	100	1;1	100	82.5952	17.4048	2.03107	0.99
chr1_56788600	chr1	56788500	56788600	2	100	1;1	76.9535	46.5116	30.4419	2.19431	0.99
chr1_56801900	chr1	56801800	56801900	2	100	1;1	97.3579	82.8316	14.5263	2.97025	1
chr1_56828600	chr1	56828500	56828600	2	100	1;1	100	78.2075	21.7925	3.46173	1
chr1_56902300	chr1	56902200	56902300	2	100	1;1	89.2857	71.3516	17.9341	2.44166	1
chr1_56905500	chr1	56905400	56905500	2	100	1;1	87.0526	39.4737	47.5789	4.59515	1
chr1_56942300	chr1	56942200	56942300	2	100	1;1	91.6053	65.1053	26.5	3.99621	1
chr1_56952000	chr1	56951900	56952000	2	100	1;1	75.0164	46.0656	28.9508	2.79841	0.96
chr1_57007200	chr1	57007100	57007200	2	100	1;1	100	72.4138	27.5862	2.34887	1
chr1_57077000	chr1	57076900	57077000	2	100	1;1	54.5897	18.6923	35.8974	2.7797	0.98
chr1_57123700	chr1	57123600	57123700	2	100	1;1	97.9554	88.0804	9.875	2.24675	0.96
chr1_57159100	chr1	57159000	57159100	2	100	1;1	86.7826	50.1739	36.6087	3.64164	1
chr1_57221700	chr1	57221600	57221700	2	100	1;1	98.9746	90.0085	8.9661	2.44547	0.96
chr1_57243600	chr1	57243500	57243600	2	100	1;1	68.8571	9.52381	59.3333	3.77028	1
chr1_57268500	chr1	57268400	57268500	2	100	1;1	90.8829	76.5766	14.3063	2.22508	1
chr1_57295300	chr1	57295200	57295300	2	100	1;1	95.3625	66.8375	28.525	5.41206	1
chr1_57296700	chr1	57296600	57296700	2	100	1;1	100	90.0885	9.9115	3.18822	1
chr1_57297200	chr1	57297100	57297200	2	100	1;1	97.2843	83.1078	14.1765	3.01197	1
chr1_57301900	chr1	57301800	57301900	2	100	1;1	98.0714	75.5952	22.4762	2.3929	0.97
chr1_57332300	chr1	57332200	57332300	2	100	1;1	89.2838	70.2703	19.0135	2.21032	1
chr1_57343400	chr1	57343300	57343400	2	100	1;1	64.0667	7.86667	56.2	5.10095	1
chr1_57370500	chr1	57370400	57370500	2	100	1;1	98.8507	83.0299	15.8209	2.67567	0.99
chr1_57377000	chr1	57376900	57377000	2	100	1;1	75.3816	51.8158	23.5658	2.39762	1
chr1_57405100	chr1	57405000	57405100	2	100	1;1	98.1948	84.7403	13.4545	2.35476	1
chr1_57511500	chr1	57511400	57511500	2	100	1;1	88.5714	64.3968	24.1746	2.67409	0.99
chr1_57818000	chr1	57817900	57818000	2	100	1;1	99.0988	81.9506	17.1481	3.69924	1
chr1_57822100	chr1	57822000	57822100	2	100	1;1	96.7013	81.4805	15.2208	2.42335	0.97
chr1_57857600	chr1	57857500	57857600	2	100	1;1	100	85.4677	14.5323	2.54975	1
chr1_57873200	chr1	57873100	57873200	2	100	1;1	100	81.6296	18.3704	2.89049	0.98
chr1_57934300	chr1	57934200	57934300	2	100	1;1	84.4068	59.322	25.0847	2.42247	1
chr1_57942500	chr1	57942400	57942500	2	100	1;1	88.64	59.1	29.54	2.9736	0.96
chr1_57947500	chr1	57947400	57947500	2	100	1;1	86.4419	66.2791	20.1628	2.55677	1
chr1_58030700	chr1	58030600	58030700	2	100	1;1	54.3056	21.4444	32.8611	4.12901	1
chr1_58031500	chr1	58031400	58031500	2	100	1;1	50.8056	23.6111	27.1944	2.93585	1
chr1_58034500	chr1	58034400	58034500	2	100	1;1	97.7097	48.3871	49.3226	4.94353	1
chr1_58042300	chr1	58042200	58042300	2	100	1;1	93.1071	76.1667	16.9405	2.41068	1
chr1_58147000	chr1	58146900	58147000	2	100	1;1	88.381	61.9048	26.4762	2.06623	1
chr1_58162100	chr1	58162000	58162100	2	100	1;1	77.2391	36.9565	40.2826	3.78005	1
chr1_58217300	chr1	58217200	58217300	2	100	1;1	96.4494	83.382	13.0674	2.23248	0.98
chr1_58260100	chr1	58260000	58260100	2	100	1;1	100	67.1875	32.8125	6.87419	1
chr1_58300100	chr1	58300000	58300100	2	100	1;1	86.2209	59.3023	26.9186	3.98146	1
chr1_58315900	chr1	58315800	58315900	2	100	1;1	95.7206	78.4118	17.3088	2.37911	0.97
chr1_58322900	chr1	58322800	58322900	2	100	1;1	94.1023	78.4886	15.6136	2.38617	0.99
chr1_58475800	chr1	58475700	58475800	2	100	1;1	98.871	82.7097	16.1613	2.54116	1
chr1_58479200	chr1	58479100	58479200	2	100	1;1	93.2632	47.3684	45.8947	2.42856	0.97
chr1_58533700	chr1	58533600	58533700	2	100	1;1	98	80.1905	17.8095	2.72042	1
chr1_58615600	chr1	58615500	58615600	2	100	1;1	100	68.619	31.381	1.92119	0.95
chr1_58652300	chr1	58652200	58652300	2	100	1;1	64.2982	27.5088	36.7895	3.84959	1
chr1_58740600	chr1	58740500	58740600	2	100	1;1	89.0615	61.1846	27.8769	3.43594	1
chr1_58752200	chr1	58752100	58752200	2	100	1;1	95.7527	82.7957	12.957	2.1558	1
chr1_58771000	chr1	58770900	58771000	2	100	1;1	100	79.1667	20.8333	1.30412	1
chr1_58795400	chr1	58795300	58795400	2	100	1;1	79.5469	45.3125	34.2344	4.01792	1
chr1_58849500	chr1	58849400	58849500	2	100	1;1	97.3333	57.7778	39.5556	5.24367	1
chr1_58898700	chr1	58898600	58898700	2	100	1;1	84.6379	60.3448	24.2931	2.24702	1
chr1_58907900	chr1	58907800	58907900	2	100	1;1	86.8588	66.8471	20.0118	2.55118	1
chr1_58917600	chr1	58917500	58917600	2	100	1;1	93.1176	66.9216	26.1961	2.81597	0.99
chr1_58955700	chr1	58955600	58955700	2	100	1;1	72.8548	39.9355	32.9194	3.45675	1
chr1_59051600	chr1	59051500	59051600	2	100	1;1	100	59.5806	40.4194	4.12502	1
chr1_59117400	chr1	59117300	59117400	2	100	1;1	94.7368	47.6316	47.1053	2.50282	1
chr1_59162600	chr1	59162500	59162600	2	100	1;1	82.5641	45.1026	37.4615	3.04269	0.99
chr1_59167400	chr1	59167300	59167400	2	100	1;1	91.6316	67.4561	24.1754	2.69505	0.95
chr1_59209900	chr1	59209800	59209900	2	100	1;1	97.746	79	18.746	2.82634	1
chr1_59211300	chr1	59211200	59211300	2	100	1;1	99.0946	82.8243	16.2703	3.16254	1
chr1_59229400	chr1	59229300	59229400	2	100	1;1	93.5556	64.4444	29.1111	2.96173	1
chr1_59242300	chr1	59242200	59242300	2	100	1;1	78.6279	56.9535	21.6744	2.48862	0.97
chr1_59264500	chr1	59264400	59264500	2	100	1;1	98.9123	75.4737	23.4386	3.71619	1
chr1_59280700	chr1	59280600	59280700	2	100	1;1	96.7568	70.3243	26.4324	2.44779	0.98
chr1_59291200	chr1	59291100	59291200	2	100	1;1	100	87.1324	12.8676	2.45445	0.97
chr1_59303800	chr1	59303700	59303800	2	100	1;1	95.4886	68.0568	27.4318	5.70351	1
chr1_59316100	chr1	59316000	59316100	2	100	1;1	23.2558	2.76744	20.4884	2.08364	1
chr1_59316200	chr1	59316100	59316200	2	100	1;1	79.84	31.56	48.28	2.96549	1
chr1_59321000	chr1	59320900	59321000	2	100	1;1	99.0508	83.0339	16.0169	2.44475	1
chr1_59327400	chr1	59327300	59327400	2	100	1;1	95.2727	72.7273	22.5455	2.18818	0.95
chr1_59341000	chr1	59340900	59341000	2	100	1;1	55.5067	34.08	21.4267	1.91649	0.95
chr1_59341200	chr1	59341100	59341200	2	100	1;1	31.9048	10.6984	21.2063	2.2211	0.98
chr1_59391800	chr1	59391700	59391800	2	100	1;1	59.8235	23.4902	36.3333	3.49279	1
chr1_59408800	chr1	59408700	59408800	2	100	1;1	100	70.7907	29.2093	3.92096	1
chr1_59414600	chr1	59414500	59414600	2	100	1;1	96.675	55	41.675	4.8983	1
chr1_59446500	chr1	59446400	59446500	2	100	1;1	87.85	61.875	25.975	3.64223	1
chr1_59446800	chr1	59446700	59446800	2	100	1;1	85.6078	57	28.6078	2.66654	0.98
chr1_59471200	chr1	59471100	59471200	2	100	1;1	92.9825	61.0702	31.9123	4.11357	1
chr1_59473400	chr1	59473300	59473400	2	100	1;1	17.6471	2.33824	15.3088	2.31308	1
chr1_59484900	chr1	59484800	59484900	2	100	1;1	98.5966	90.3025	8.29412	2.06492	0.97
chr1_59488700	chr1	59488600	59488700	2	100	1;1	83.0175	52.6667	30.3509	3.11594	1
chr1_59503900	chr1	59503800	59503900	2	100	1;1	76.617	25.5319	51.0851	5.9735	1
chr1_59555800	chr1	59555700	59555800	2	100	1;1	64.8485	30.303	34.5455	2.03124	0.98
chr1_59562800	chr1	59562700	59562800	2	100	1;1	98.4255	82.7872	15.6383	3.57195	1
chr1_59604600	chr1	59604500	59604600	2	100	1;1	87.3488	68.4767	18.8721	2.3521	1
chr1_59979000	chr1	59978900	59979000	2	100	1;1	100	81.9362	18.0638	2.42389	0.95
chr1_60012300	chr1	60012200	60012300	2	100	1;1	82.2917	58.4896	23.8021	3.32096	1
chr1_60014200	chr1	60014100	60014200	2	100	1;1	100	92.2644	7.73563	1.77521	0.96
chr1_60021600	chr1	60021500	60021600	2	100	1;1	97.224	87.072	10.152	2.35187	1
chr1_60022900	chr1	60022800	60022900	2	100	1;1	94.1728	78.5309	15.642	2.19979	1
chr1_60029500	chr1	60029400	60029500	2	100	1;1	92.2973	55.4595	36.8378	3.32312	1
chr1_60118500	chr1	60118400	60118500	2	100	1;1	62.8571	31.7571	31.1	3.41156	1
chr1_60378100	chr1	60378000	60378100	2	100	1;1	92.9815	71.537	21.4444	2.21521	0.99
chr1_60407600	chr1	60407500	60407600	2	100	1;1	89.5581	41.8605	47.6977	5.41205	1
chr1_60495600	chr1	60495500	60495600	2	100	1;1	88.2414	44.7931	43.4483	3.12144	1
chr1_60636500	chr1	60636400	60636500	2	100	1;1	100	87.7273	12.2727	2.23904	1
chr1_60648400	chr1	60648300	60648400	2	100	1;1	84.1667	44.3333	39.8333	4.18797	1
chr1_61087400	chr1	61087300	61087400	2	100	1;1	100	64.72	35.28	2.73336	0.98
chr1_61118300	chr1	61118200	61118300	2	100	1;1	97.375	50.6667	46.7083	3.49206	1
chr1_61159200	chr1	61159100	61159200	2	100	1;1	98.7037	78.0926	20.6111	2.94613	0.99
chr1_61298900	chr1	61298800	61298900	2	100	1;1	79	35.7059	43.2941	3.33485	0.98
chr1_61302700	chr1	61302600	61302700	2	100	1;1	17.5875	2.5	15.0875	2.60606	1
chr1_61305700	chr1	61305600	61305700	2	100	1;1	82.7952	60.241	22.5542	2.73463	1
chr1_61349700	chr1	61349600	61349700	2	100	1;1	89.4487	67.9487	21.5	2.80442	1
chr1_61356100	chr1	61356000	61356100	2	100	1;1	82.2857	45.7143	36.5714	2.62191	0.97
chr1_61359400	chr1	61359300	61359400	2	100	1;1	80.0392	46.8824	33.1569	3.05087	1
chr1_61427800	chr1	61427700	61427800	2	100	1;1	84.5882	61.1765	23.4118	3.05125	1
chr1_61439900	chr1	61439800	61439900	2	100	1;1	92.3875	68.75	23.6375	3.67815	1
chr1_61635600	chr1	61635500	61635600	2	100	1;1	98.6667	72.5263	26.1404	4.1676	1
chr1_61724300	chr1	61724200	61724300	2	100	1;1	100	87.8667	12.1333	1.97937	1
chr1_61785800	chr1	61785700	61785800	2	100	1;1	90.9565	55.5	35.4565	3.71129	1
chr1_62085000	chr1	62084900	62085000	2	100	1;1	96.6557	72.4918	24.1639	3.55375	1
chr1_62159900	chr1	62159800	62159900	2	100	1;1	98	63.0333	34.9667	3.0325	0.97
chr1_62177000	chr1	62176900	62177000	2	100	1;1	97.52	63.96	33.56	2.33066	0.95
chr1_62333200	chr1	62333100	62333200	2	100	1;1	94.3	18.7	75.6	2.82241	0.97
chr1_62342800	chr1	62342700	62342800	2	100	1;1	88.0204	67.6327	20.3878	3.07326	1
chr1_62354100	chr1	62354000	62354100	2	100	1;1	81.3226	52.0484	29.2742	3.07414	1
chr1_62436200	chr1	62436100	62436200	2	100	1;1	95.6747	77.9036	17.7711	3.00428	1
chr1_62588900	chr1	62588800	62588900	2	100	1;1	98.8571	81.5571	17.3	3.1315	1
chr1_62590100	chr1	62590000	62590100	2	100	1;1	92.2609	41.3043	50.9565	6.7231	1
chr1_62661300	chr1	62661200	62661300	2	100	1;1	95.3077	64.1026	31.2051	3.02775	1
chr1_62697800	chr1	62697700	62697800	2	100	1;1	83.5926	49.4259	34.1667	3.57775	1
chr1_62746500	chr1	62746400	62746500	2	100	1;1	98.2636	88.3545	9.90909	2.26393	0.99
chr1_62776500	chr1	62776400	62776500	2	100	1;1	86.7581	64.5161	22.2419	2.21277	0.99
chr1_62807700	chr1	62807600	62807700	2	100	1;1	59.3529	5.41176	53.9412	2.79188	0.98
chr1_62933700	chr1	62933600	62933700	2	100	1;1	35.9104	11.9701	23.9403	2.76858	0.99
chr1_62982000	chr1	62981900	62982000	2	100	1;1	99.2577	85.4639	13.7938	3.49651	1
chr1_62991700	chr1	62991600	62991700	2	100	1;1	85.3929	64.2857	21.1071	2.6234	1
chr1_63023500	chr1	63023400	63023500	2	100	1;1	89.1471	66.1765	22.9706	2.73686	0.96
chr1_63048700	chr1	63048600	63048700	2	100	1;1	100	84.4118	15.5882	3.07019	1
chr1_63063300	chr1	63063200	63063300	2	100	1;1	100	87.3896	12.6104	2.75378	1
chr1_63136100	chr1	63136000	63136100	2	100	1;1	51.6508	28.1429	23.5079	1.95402	1
chr1_63191300	chr1	63191200	63191300	2	100	1;1	95.8919	76.4189	19.473	3.08339	1
chr1_63209800	chr1	63209700	63209800	2	100	1;1	79.5897	43.5128	36.0769	2.74587	1
chr1_63215100	chr1	63215000	63215100	2	100	1;1	86.9701	62.6866	24.2836	2.73898	1
chr1_63229900	chr1	63229800	63229900	2	100	1;1	92.4808	58.1731	34.3077	4.19273	1
chr1_63260600	chr1	63260500	63260600	2	100	1;1	71.2987	42.8571	28.4416	3.23423	1
chr1_63262600	chr1	63262500	63262600	2	100	1;1	70.3571	35.1607	35.1964	3.55171	1
chr1_63269200	chr1	63269100	63269200	2	100	1;1	56.6316	23.6842	32.9474	2.19176	1
chr1_63277700	chr1	63277600	63277700	2	100	1;1	39.8462	12.8462	27	2.53814	1
chr1_63385000	chr1	63384900	63385000	2	100	1;1	92.5507	75.3623	17.1884	2.02564	0.99
chr1_63440400	chr1	63440300	63440400	2	100	1;1	90.8727	57.9091	32.9636	4.04529	1
chr1_63547300	chr1	63547200	63547300	2	100	1;1	82.1212	39.3939	42.7273	3.19926	1
chr1_63566400	chr1	63566300	63566400	2	100	1;1	84.6275	39.2157	45.4118	5.47116	1
chr1_63580400	chr1	63580300	63580400	2	100	1;1	99.2708	88.1354	11.1354	2.68488	1
chr1_63618300	chr1	63618200	63618300	2	100	1;1	87.32	61.42	25.9	2.29597	0.97
chr1_63667200	chr1	63667100	63667200	2	100	1;1	73.8462	49.8615	23.9846	2.09456	1
chr1_63701600	chr1	63701500	63701600	2	100	1;1	45.3415	8.19512	37.1463	3.69685	1
chr1_63722200	chr1	63722100	63722200	2	100	1;1	96.2679	67.8571	28.4107	3.94185	1
chr1_63952600	chr1	63952500	63952600	2	100	1;1	94.9351	68.1299	26.8052	4.7203	1
chr1_64024900	chr1	64024800	64024900	2	100	1;1	83.5645	52.371	31.1935	3.54123	1
chr1_64027400	chr1	64027300	64027400	2	100	1;1	79.275	47.5	31.775	2.27669	0.96
chr1_64046700	chr1	64046600	64046700	2	100	1;1	85.569	59.9828	25.5862	2.52246	0.98
chr1_64081400	chr1	64081300	64081400	2	100	1;1	58.5246	22.3607	36.1639	4.1075	1
chr1_64171100	chr1	64171000	64171100	2	100	1;1	96.2917	71.7083	24.5833	2.84857	0.99
chr1_64200600	chr1	64200500	64200600	2	100	1;1	81	43.6571	37.3429	2.65551	0.98
chr1_64221200	chr1	64221100	64221200	2	100	1;1	74.8235	43.1373	31.6863	2.70767	1
chr1_64242600	chr1	64242500	64242600	2	100	1;1	58	15.8571	42.1429	4.02782	1
chr1_64243500	chr1	64243400	64243500	2	100	1;1	95.1204	85.1852	9.93519	1.62922	1
chr1_64278300	chr1	64278200	64278300	2	100	1;1	87.125	38.875	48.25	3.03898	0.97
chr1_64359200	chr1	64359100	64359200	2	100	1;1	100	91.6774	8.32258	2.09261	1
chr1_64380800	chr1	64380700	64380800	2	100	1;1	94.4318	57.7727	36.6591	4.1617	1
chr1_64614500	chr1	64614400	64614500	2	100	1;1	99.0435	91.3043	7.73913	1.54738	1
chr1_64649000	chr1	64648900	64649000	2	100	1;1	86.1266	59.5696	26.557	3.5996	1
chr1_64673400	chr1	64673300	64673400	2	100	1;1	100	87.8902	12.1098	2.81715	1
chr1_64712000	chr1	64711900	64712000	2	100	1;1	100	79.9792	20.0208	2.80714	1
chr1_64726800	chr1	64726700	64726800	2	100	1;1	97.3415	67.439	29.9024	3.29703	1
chr1_64739500	chr1	64739400	64739500	2	100	1;1	89.1887	60.3774	28.8113	3.02553	1
chr1_64779200	chr1	64779100	64779200	2	100	1;1	71.75	10	61.75	3.87628	1
chr1_64795600	chr1	64795500	64795600	2	100	1;1	91.5179	57.1429	34.375	4.41705	1
chr1_64853400	chr1	64853300	64853400	2	100	1;1	87.898	45.551	42.3469	4.96985	1
chr1_64896400	chr1	64896300	64896400	2	100	1;1	82.5676	45.9459	36.6216	2.75349	1
chr1_64929600	chr1	64929500	64929600	2	100	1;1	95.7273	71.1212	24.6061	3.72356	1
chr1_64985900	chr1	64985800	64985900	2	100	1;1	73.4118	42.3725	31.0392	2.60011	1
chr1_65050500	chr1	65050400	65050500	2	100	1;1	91.051	77.551	13.5	1.83117	1
chr1_65101700	chr1	65101600	65101700	2	100	1;1	87.5741	66.6667	20.9074	1.77962	1
chr1_65109500	chr1	65109400	65109500	2	100	1;1	91.3846	76.9231	14.4615	1.96036	0.96
chr1_65171800	chr1	65171700	65171800	2	100	1;1	30.427	11.8989	18.5281	2.44378	0.97
chr1_65259100	chr1	65259000	65259100	2	100	1;1	66.6667	45.1467	21.52	1.92182	0.98
chr1_65351600	chr1	65351500	65351600	2	100	1;1	89.4516	48.3871	41.0645	3.07464	1
chr1_65394500	chr1	65394400	65394500	2	100	1;1	70.6	43.9167	26.6833	2.31405	0.97
chr1_65549100	chr1	65549000	65549100	2	100	1;1	85.3947	26.3158	59.0789	6.60292	1
chr1_65825300	chr1	65825200	65825300	2	100	1;1	44.4444	9.96296	34.4815	2.03275	1
chr1_65903600	chr1	65903500	65903600	2	100	1;1	89.3529	35.0588	54.2941	2.65878	0.95
chr1_66172200	chr1	66172100	66172200	2	100	1;1	68.5714	37.2857	31.2857	3.16975	1
chr1_66550200	chr1	66550100	66550200	2	100	1;1	91.5	65.9	25.6	3.04533	1
chr1_66612400	chr1	66612300	66612400	2	100	1;1	99.4412	89.5294	9.91176	2.57285	0.95
chr1_66624800	chr1	66624700	66624800	2	100	1;1	100	85.7869	14.2131	2.43868	0.99
chr1_66631300	chr1	66631200	66631300	2	100	1;1	86.431	58.2759	28.1552	2.97159	1
chr1_66702300	chr1	66702200	66702300	2	100	1;1	89.0862	65.5172	23.569	2.41578	0.98
chr1_66771900	chr1	66771800	66771900	2	100	1;1	92.2642	63.5094	28.7547	3.27747	1
chr1_66845500	chr1	66845400	66845500	2	100	1;1	88.2941	51.4902	36.8039	4.11845	1
chr1_66845600	chr1	66845500	66845600	2	100	1;1	62.6596	23.4043	39.2553	3.66838	1
chr1_66959900	chr1	66959800	66959900	2	100	1;1	89.7692	53.8462	35.9231	3.17554	1
chr1_66961300	chr1	66961200	66961300	2	100	1;1	71.1045	38.5075	32.597	3.65072	1
chr1_67053100	chr1	67053000	67053100	2	100	1;1	95.1951	62.6829	32.5122	3.35538	1
chr1_67056100	chr1	67056000	67056100	2	100	1;1	95.65	72.5667	23.0833	3.15379	0.99
chr1_67136400	chr1	67136300	67136400	2	100	1;1	56.5	16.6667	39.8333	3.08586	0.99
chr1_67408500	chr1	67408400	67408500	2	100	1;1	75.7595	56.962	18.7975	1.73205	0.97
chr1_67769900	chr1	67769800	67769900	2	100	1;1	83.4717	55.6981	27.7736	2.516	0.98
chr1_67985200	chr1	67985100	67985200	2	100	1;1	100	91.4118	8.58824	1.95939	0.95
chr1_68406800	chr1	68406700	68406800	2	100	1;1	100	70	30	1.69473	1
chr1_68622700	chr1	68622600	68622700	2	100	1;1	98.16	81.12	17.04	2.00472	0.96
chr1_68871100	chr1	68871000	68871100	2	100	1;1	94.7143	56.5429	38.1714	3.56274	1
chr1_68899100	chr1	68899000	68899100	2	100	1;1	84.283	49.0566	35.2264	3.73237	1
chr1_69230900	chr1	69230800	69230900	2	100	1;1	89.5897	71.2436	18.3462	2.24853	1
chr1_69378500	chr1	69378400	69378500	2	100	1;1	98.4658	83.0137	15.4521	2.76781	0.95
chr1_69445700	chr1	69445600	69445700	2	100	1;1	86.4348	58.7609	27.6739	2.30807	0.95
chr1_69567900	chr1	69567800	69567900	2	100	1;1	99.0323	82.6935	16.3387	2.64211	0.98
chr1_69605300	chr1	69605200	69605300	2	100	1;1	97.8933	84.16	13.7333	2.26178	0.98
chr1_69665300	chr1	69665200	69665300	2	100	1;1	94.8605	63.7442	31.1163	3.27918	1
chr1_69745600	chr1	69745500	69745600	2	100	1;1	92.9273	72.7273	20.2	2.03915	1
chr1_69769000	chr1	69768900	69769000	2	100	1;1	64.3778	30.9111	33.4667	2.60944	0.97
chr1_69772800	chr1	69772700	69772800	2	100	1;1	76.8684	39.2105	37.6579	2.80717	1
chr1_69835400	chr1	69835300	69835400	2	100	1;1	87.4947	71.5789	15.9158	1.99886	1
chr1_70456900	chr1	70456800	70456900	2	100	1;1	100	68.4211	31.5789	1.7065	1
chr1_70462400	chr1	70462300	70462400	2	100	1;1	100	68.4545	31.5455	2.04374	0.95
chr1_70467700	chr1	70467600	70467700	2	100	1;1	100	86.9531	13.0469	2.32444	1
chr1_70697000	chr1	70696900	70697000	2	100	1;1	91.95	25	66.95	4.56702	1
chr1_70920700	chr1	70920600	70920700	2	100	1;1	93.6875	70.25	23.4375	3.11339	1
chr1_70942300	chr1	70942200	70942300	2	100	1;1	100	81.6471	18.3529	2.70749	0.99
chr1_70990900	chr1	70990800	70990900	2	100	1;1	75.6418	40.1642	35.4776	4.31667	1
chr1_71017100	chr1	71017000	71017100	2	100	1;1	78.209	47.4179	30.791	3.45989	1
chr1_71065000	chr1	71064900	71065000	2	100	1;1	93.2982	68.7544	24.5439	2.93209	0.98
chr1_71067400	chr1	71067300	71067400	2	100	1;1	100	78.2667	21.7333	2.89192	0.96
chr1_71209100	chr1	71209000	71209100	2	100	1;1	71	24.1379	46.8621	3.16477	1
chr1_71225100	chr1	71225000	71225100	2	100	1;1	93.4118	35.2941	58.1176	3.12039	1
chr1_71282200	chr1	71282100	71282200	2	100	1;1	94.274	67.5616	26.7123	4.31584	1
chr1_71303300	chr1	71303200	71303300	2	100	1;1	81.4324	37.2973	44.1351	3.75784	1
chr1_71328200	chr1	71328100	71328200	2	100	1;1	100	80.6154	19.3846	2.95251	1
chr1_71423200	chr1	71423100	71423200	2	100	1;1	88.1379	59.8448	28.2931	3.10879	1
chr1_71432400	chr1	71432300	71432400	2	100	1;1	80.4259	48.1481	32.2778	3.11248	1
chr1_71487700	chr1	71487600	71487700	2	100	1;1	85.7778	64	21.7778	2.42808	0.99
chr1_71722500	chr1	71722400	71722500	2	100	1;1	95.9348	60.8261	35.1087	4.32512	1
chr1_71724200	chr1	71724100	71724200	2	100	1;1	63.16	9.88	53.28	3.78039	1
chr1_71737500	chr1	71737400	71737500	2	100	1;1	90.5526	55.6316	34.9211	3.02325	0.99
chr1_71837400	chr1	71837300	71837400	2	100	1;1	84.3103	36.2759	48.0345	3.54972	0.99
chr1_71840600	chr1	71840500	71840600	2	100	1;1	100	86.7381	13.2619	3.21033	1
chr1_71886200	chr1	71886100	71886200	2	100	1;1	77.3571	48.125	29.2321	2.6563	0.98
chr1_71894100	chr1	71894000	71894100	2	100	1;1	66	35.3	30.7	2.47115	0.97
chr1_71899400	chr1	71899300	71899400	2	100	1;1	82.6029	45.3676	37.2353	5.03494	1
chr1_71968100	chr1	71968000	71968100	2	100	1;1	98.5303	80.8485	17.6818	2.90317	1
chr1_71981900	chr1	71981800	71981900	2	100	1;1	89.1687	65.6024	23.5663	3.39269	1
chr1_71995900	chr1	71995800	71995900	2	100	1;1	88.8413	62.4444	26.3968	3.07394	1
chr1_71996000	chr1	71995900	71996000	2	100	1;1	84	53.087	30.913	2.67848	0.98
chr1_72085900	chr1	72085800	72085900	2	100	1;1	64.55	30.375	34.175	2.47133	0.95
chr1_72140700	chr1	72140600	72140700	2	100	1;1	73.8214	40.1071	33.7143	3.31787	1
chr1_72199000	chr1	72198900	72199000	2	100	1;1	90.7857	66.6429	24.1429	3.20699	0.98
chr1_72208300	chr1	72208200	72208300	2	100	1;1	97.0192	78.8462	18.1731	2.10534	1
chr1_72208700	chr1	72208600	72208700	2	100	1;1	61.5098	37.2549	24.2549	1.6242	1
chr1_72216800	chr1	72216700	72216800	2	100	1;1	95.0684	78.9231	16.1453	3.5172	1
chr1_72229200	chr1	72229100	72229200	2	100	1;1	60.8776	32.6531	28.2245	2.04869	1
chr1_72242800	chr1	72242700	72242800	2	100	1;1	81	54.1585	26.8415	3.45592	0.99
chr1_72251100	chr1	72251000	72251100	2	100	1;1	92.1587	68.6825	23.4762	2.91771	0.95
chr1_72252500	chr1	72252400	72252500	2	100	1;1	78.3827	50.5926	27.7901	3.4754	1
chr1_72280800	chr1	72280700	72280800	2	100	1;1	98.2235	86.7059	11.5176	2.13872	0.96
chr1_72315100	chr1	72315000	72315100	2	100	1;1	94.8824	78.4314	16.451	1.57246	1
chr1_72327000	chr1	72326900	72327000	2	100	1;1	93.7619	76.3214	17.4405	2.67917	0.97
chr1_72361600	chr1	72361500	72361600	2	100	1;1	96.1264	81.6552	14.4713	2.42741	1
chr1_72402000	chr1	72401900	72402000	2	100	1;1	54.7321	21.4286	33.3036	3.32184	1
chr1_72414200	chr1	72414100	72414200	2	100	1;1	87.1648	68.7033	18.4615	2.40767	0.98
chr1_72426600	chr1	72426500	72426600	2	100	1;1	90.8923	58.5846	32.3077	4.53907	1
chr1_72482100	chr1	72482000	72482100	2	100	1;1	89.6731	65.3846	24.2885	2.30407	1
chr1_72527300	chr1	72527200	72527300	2	100	1;1	100	88.0118	11.9882	2.89738	1
chr1_72560500	chr1	72560400	72560500	2	100	1;1	87.92	56	31.92	3.22397	1
chr1_72577200	chr1	72577100	72577200	2	100	1;1	77.36	32	45.36	2.60235	1
chr1_72605500	chr1	72605400	72605500	2	100	1;1	96.3415	81.4268	14.9146	2.42588	1
chr1_72751700	chr1	72751600	72751700	2	100	1;1	93.6698	80.3019	13.3679	2.24981	0.95
chr1_72770900	chr1	72770800	72770900	2	100	1;1	100	90.2421	9.75789	2.58486	0.99
chr1_72866300	chr1	72866200	72866300	2	100	1;1	53.8571	11.8571	42	2.8381	0.99
chr1_72946900	chr1	72946800	72946900	2	100	1;1	70.1333	34.6	35.5333	2.89071	1
chr1_73020500	chr1	73020400	73020500	2	100	1;1	88.4583	61.2083	27.25	2.44027	1
chr1_73023600	chr1	73023500	73023600	2	100	1;1	96.7857	67.6667	29.119	3.21038	0.99
chr1_73039400	chr1	73039300	73039400	2	100	1;1	74.8148	28.1111	46.7037	2.99727	0.99
chr1_73048000	chr1	73047900	73048000	2	100	1;1	85.1905	55.3016	29.8889	3.43229	1
chr1_73077200	chr1	73077100	73077200	2	100	1;1	84.8551	46.3768	38.4783	5.59069	1
chr1_73099100	chr1	73099000	73099100	2	100	1;1	74.1458	43.2083	30.9375	2.48734	0.96
chr1_73153800	chr1	73153700	73153800	2	100	1;1	88.1341	64.3537	23.7805	3.30418	1
chr1_73264500	chr1	73264400	73264500	2	100	1;1	92.3889	60	32.3889	6.49821	1
chr1_73269300	chr1	73269200	73269300	2	100	1;1	75.675	42.5	33.175	2.36679	0.98
chr1_73301500	chr1	73301400	73301500	2	100	1;1	100	81.95	18.05	3.17361	1
chr1_73395000	chr1	73394900	73395000	2	100	1;1	77.5238	23.8095	53.7143	2.94443	1
chr1_73418200	chr1	73418100	73418200	2	100	1;1	74.2	15.44	58.76	4.2462	1
chr1_73531600	chr1	73531500	73531600	2	100	1;1	89.1957	54.8043	34.3913	3.4858	1
chr1_73541800	chr1	73541700	73541800	2	100	1;1	88.6346	57.6923	30.9423	3.21829	1
chr1_73558000	chr1	73557900	73558000	2	100	1;1	97.0125	82.6875	14.325	2.3678	0.99
chr1_73582900	chr1	73582800	73582900	2	100	1;1	96.3919	81.2297	15.1622	2.30071	0.95
chr1_73613000	chr1	73612900	73613000	2	100	1;1	50.8293	18.6585	32.1707	2.38417	1
chr1_73635000	chr1	73634900	73635000	2	100	1;1	92.025	58.5	33.525	3.14283	0.97
chr1_73761600	chr1	73761500	73761600	2	100	1;1	100	89.7059	10.2941	1.87663	1
chr1_73817600	chr1	73817500	73817600	2	100	1;1	100	70.4737	29.5263	3.46889	1
chr1_73822200	chr1	73822100	73822200	2	100	1;1	100	92.7434	7.25664	2.22746	0.98
chr1_73841200	chr1	73841100	73841200	2	100	1;1	93.8795	75.0602	18.8193	2.95041	1
chr1_73852500	chr1	73852400	73852500	2	100	1;1	88.6582	58.2278	30.4304	4.70183	1
chr1_73908800	chr1	73908700	73908800	2	100	1;1	96.7969	80.3594	16.4375	2.24467	0.96
chr1_73940500	chr1	73940400	73940500	2	100	1;1	90.5	32.8333	57.6667	10.3907	1
chr1_73958700	chr1	73958600	73958700	2	100	1;1	88.09	65.98	22.11	3.56565	1
chr1_73959600	chr1	73959500	73959600	2	100	1;1	78.1818	51.6818	26.5	2.6926	1
chr1_73970600	chr1	73970500	73970600	2	100	1;1	98.1429	50.6429	47.5	4.29184	1
chr1_73972000	chr1	73971900	73972000	2	100	1;1	85.6176	57.3529	28.2647	3.41558	1
chr1_73974900	chr1	73974800	73974900	2	100	1;1	88.6739	72.8261	15.8478	2.01472	1
chr1_73980300	chr1	73980200	73980300	2	100	1;1	86.4531	65.625	20.8281	2.05425	0.95
chr1_73987300	chr1	73987200	73987300	2	100	1;1	95.3	76.6667	18.6333	2.25705	1
chr1_74014900	chr1	74014800	74014900	2	100	1;1	63.1579	24.9211	38.2368	2.80779	1
chr1_74028800	chr1	74028700	74028800	2	100	1;1	100	90.1842	9.81579	2.01757	1
chr1_74041900	chr1	74041800	74041900	2	100	1;1	80.6333	36.6667	43.9667	2.97451	1
chr1_74042800	chr1	74042700	74042800	2	100	1;1	83.8429	62.8571	20.9857	2.13739	0.95
chr1_74049900	chr1	74049800	74049900	2	100	1;1	93.3143	74.2857	19.0286	2.49001	1
chr1_74052400	chr1	74052300	74052400	2	100	1;1	84.7037	53.7037	31	3.11539	1
chr1_74057900	chr1	74057800	74057900	2	100	1;1	79.12	53.9467	25.1733	2.82252	0.99
chr1_74058100	chr1	74058000	74058100	2	100	1;1	94.488	79.2	15.288	3.32721	1
chr1_74069900	chr1	74069800	74069900	2	100	1;1	95.2203	69.4915	25.7288	3.47102	1
chr1_74070100	chr1	74070000	74070100	2	100	1;1	92.4545	52.1136	40.3409	4.57133	1
chr1_74070200	chr1	74070100	74070200	2	100	1;1	87.7818	57.4364	30.3455	3.30375	1
chr1_74071300	chr1	74071200	74071300	2	100	1;1	98.3784	85.0541	13.3243	2.2883	0.99
chr1_74089500	chr1	74089400	74089500	2	100	1;1	85.5283	54.1321	31.3962	3.19217	0.99
chr1_74122200	chr1	74122100	74122200	2	100	1;1	96.2075	72.4717	23.7358	2.9918	0.98
chr1_74133900	chr1	74133800	74133900	2	100	1;1	100	90.7111	9.28889	2.29511	0.99
chr1_74141600	chr1	74141500	74141600	2	100	1;1	92.9714	70.1857	22.7857	3.166	0.99
chr1_74148800	chr1	74148700	74148800	2	100	1;1	90.5728	76.1262	14.4466	2.10731	0.95
chr1_74208800	chr1	74208700	74208800	2	100	1;1	82.9574	62.2872	20.6702	2.67064	0.99
chr1_74256400	chr1	74256300	74256400	2	100	1;1	90.5333	59.7111	30.8222	2.98525	0.98
chr1_74275500	chr1	74275400	74275500	2	100	1;1	80.7941	43.8824	36.9118	2.58041	0.96
chr1_74277700	chr1	74277600	74277700	2	100	1;1	73.3636	35.2955	38.0682	3.28957	1
chr1_74288100	chr1	74288000	74288100	2	100	1;1	92.1061	69.4697	22.6364	2.82384	1
chr1_74342000	chr1	74341900	74342000	2	100	1;1	100	91.4386	8.5614	2.72609	0.99
chr1_74370200	chr1	74370100	74370200	2	100	1;1	83.3333	57.375	25.9583	2.99763	1
chr1_74373200	chr1	74373100	74373200	2	100	1;1	100	93	7	2.91453	1
chr1_74443500	chr1	74443400	74443500	2	100	1;1	88.4429	51.3857	37.0571	5.65513	1
chr1_74503300	chr1	74503200	74503300	2	100	1;1	100	82.3529	17.6471	1.60951	1
chr1_74551600	chr1	74551500	74551600	2	100	1;1	95.8554	76.6627	19.1928	3.37719	1
chr1_74557000	chr1	74556900	74557000	2	100	1;1	93.4026	75.9091	17.4935	2.41943	0.96
chr1_74623100	chr1	74623000	74623100	2	100	1;1	90.6829	55.7073	34.9756	3.28104	1
chr1_74628100	chr1	74628000	74628100	2	100	1;1	90.1471	67.6471	22.5	2.71537	0.99
chr1_74635900	chr1	74635800	74635900	2	100	1;1	100	85.2907	14.7093	3.71428	1
chr1_74763100	chr1	74763000	74763100	2	100	1;1	87.9149	61.7021	26.2128	2.26233	0.99
chr1_74815500	chr1	74815400	74815500	2	100	1;1	88.8833	65	23.8833	2.55899	0.99
chr1_74843000	chr1	74842900	74843000	2	100	1;1	99.1129	80.0806	19.0323	3.20647	1
chr1_74877100	chr1	74877000	74877100	2	100	1;1	89.3091	62.7636	26.5455	2.8148	0.97
chr1_74878800	chr1	74878700	74878800	2	100	1;1	81.2708	47.9167	33.3542	2.98915	1
chr1_74889800	chr1	74889700	74889800	2	100	1;1	93.4222	55.2667	38.1556	4.41674	1
chr1_74899500	chr1	74899400	74899500	2	100	1;1	91.3571	65.1607	26.1964	2.98344	0.97
chr1_74913200	chr1	74913100	74913200	2	100	1;1	95.1831	81.6901	13.493	1.68081	1
chr1_74940300	chr1	74940200	74940300	2	100	1;1	83.5625	62.75	20.8125	1.88154	1
chr1_74940500	chr1	74940400	74940500	2	100	1;1	85.3333	60.4933	24.84	2.98797	1
chr1_74964300	chr1	74964200	74964300	2	100	1;1	91.0405	72.973	18.0676	2.19268	0.99
chr1_75032400	chr1	75032300	75032400	2	100	1;1	95	73.175	21.825	1.80992	1
chr1_75052600	chr1	75052500	75052600	2	100	1;1	49.0893	22.0357	27.0536	2.37006	0.96
chr1_75271700	chr1	75271600	75271700	2	100	1;1	87.122	53.439	33.6829	2.9548	0.96
chr1_75297000	chr1	75296900	75297000	2	100	1;1	91.4262	67.8525	23.5738	2.69758	1
chr1_75300400	chr1	75300300	75300400	2	100	1;1	90.1803	75.3361	14.8443	2.5197	1
chr1_75310300	chr1	75310200	75310300	2	100	1;1	73.5469	44.7812	28.7656	2.86427	0.99
chr1_75312200	chr1	75312100	75312200	2	100	1;1	93.8718	76.2051	17.6667	2.53575	0.97
chr1_75323700	chr1	75323600	75323700	2	100	1;1	78.1364	38.6364	39.5	3.56396	1
chr1_75328200	chr1	75328100	75328200	2	100	1;1	100	86.3065	13.6935	2.37663	0.99
chr1_75328700	chr1	75328600	75328700	2	100	1;1	82.3768	58.7536	23.6232	2.4891	0.96
chr1_75347900	chr1	75347800	75347900	2	100	1;1	100	85	15	5.13129	1
chr1_75349400	chr1	75349300	75349400	2	100	1;1	86.6471	23.5294	63.1176	3.40199	0.99
chr1_75394700	chr1	75394600	75394700	2	100	1;1	92.2353	44.1176	48.1176	4.56061	1
chr1_75407400	chr1	75407300	75407400	2	100	1;1	82.25	62.7045	19.5455	2.27566	0.98
chr1_75407900	chr1	75407800	75407900	2	100	1;1	91.3426	75	16.3426	2.7299	1
chr1_75442500	chr1	75442400	75442500	2	100	1;1	88.4348	62.4783	25.9565	3.25606	1
chr1_75474800	chr1	75474700	75474800	2	100	1;1	94.038	75.9494	18.0886	2.64216	1
chr1_75486100	chr1	75486000	75486100	2	100	1;1	98.3534	88.3966	9.9569	2.49723	0.96
chr1_75487100	chr1	75487000	75487100	2	100	1;1	10.3896	1.23377	9.15584	1.50853	1
chr1_75504900	chr1	75504800	75504900	2	100	1;1	47.6923	27.8923	19.8	1.50938	1
chr1_75507900	chr1	75507800	75507900	2	100	1;1	86.2381	29.4048	56.8333	6.8684	1
chr1_75517300	chr1	75517200	75517300	2	100	1;1	88.7778	64.2639	24.5139	3.0969	1
chr1_75601600	chr1	75601500	75601600	2	100	1;1	53.9016	27.8689	26.0328	2.26357	0.97
chr1_75601700	chr1	75601600	75601700	2	100	1;1	81.5352	55.4225	26.1127	2.92735	1
chr1_75604200	chr1	75604100	75604200	2	100	1;1	97.3158	58.2105	39.1053	2.09698	0.95
chr1_75609900	chr1	75609800	75609900	2	100	1;1	92.8267	64	28.8267	4.69392	1
chr1_75613900	chr1	75613800	75613900	2	100	1;1	92.1087	67.3913	24.7174	2.30746	0.96
chr1_75618700	chr1	75618600	75618700	2	100	1;1	93.9655	35.1724	58.7931	5.53814	1
chr1_75624300	chr1	75624200	75624300	2	100	1;1	85.6562	37.5	48.1562	3.91859	1
chr1_75646500	chr1	75646400	75646500	2	100	1;1	90.807	64.0877	26.7193	3.0341	0.98
chr1_75662300	chr1	75662200	75662300	2	100	1;1	88.7527	71.7204	17.0323	2.29318	0.98
chr1_75674300	chr1	75674200	75674300	2	100	1;1	100	85.1304	14.8696	2.95072	1
chr1_75693400	chr1	75693300	75693400	2	100	1;1	90.6829	67.2683	23.4146	3.4973	1
chr1_75775500	chr1	75775400	75775500	2	100	1;1	97.0709	87.8661	9.20472	2.0719	0.96
chr1_75776200	chr1	75776100	75776200	2	100	1;1	93.5676	59.4595	34.1081	3.11737	1
chr1_75842200	chr1	75842100	75842200	2	100	1;1	85.3023	62.5465	22.7558	3.0229	0.99
chr1_75911300	chr1	75911200	75911300	2	100	1;1	100	88.7755	11.2245	3.13913	1
chr1_75986800	chr1	75986700	75986800	2	100	1;1	98.5	74.1591	24.3409	2.89738	0.97
chr1_76001400	chr1	76001300	76001400	2	100	1;1	81.8906	56.9062	24.9844	2.45892	1
chr1_76001600	chr1	76001500	76001600	2	100	1;1	97.125	78.9444	18.1806	2.96397	1
chr1_76018700	chr1	76018600	76018700	2	100	1;1	74.1636	31.1273	43.0364	5.03323	1
chr1_76054900	chr1	76054800	76054900	2	100	1;1	94.0721	84.6847	9.38739	1.42429	1
chr1_76061100	chr1	76061000	76061100	2	100	1;1	97.7708	76.6875	21.0833	2.52708	0.98
chr1_76061300	chr1	76061200	76061300	2	100	1;1	95.0204	71.4286	23.5918	2.54102	1
chr1_76077700	chr1	76077600	76077700	2	100	1;1	63.3818	29.0909	34.2909	3.31522	1
chr1_76083500	chr1	76083400	76083500	2	100	1;1	99	75.8085	23.1915	3.03912	0.99
chr1_76104900	chr1	76104800	76104900	2	100	1;1	83.9571	59.3143	24.6429	2.76082	0.96
chr1_76107500	chr1	76107400	76107500	2	100	1;1	100	81.0959	18.9041	4.14303	1
chr1_76144100	chr1	76144000	76144100	2	100	1;1	84.9825	61.4386	23.5439	2.13353	0.96
chr1_76247400	chr1	76247300	76247400	2	100	1;1	100	75.56	24.44	3.7303	1
chr1_76534000	chr1	76533900	76534000	2	100	1;1	85.9545	30.0455	55.9091	3.50747	1
chr1_76972300	chr1	76972200	76972300	2	100	1;1	85.3548	23.8387	61.5161	5.76764	1
chr1_77068600	chr1	77068500	77068600	2	100	1;1	86.9773	50.3182	36.6591	3.47215	1
chr1_77085500	chr1	77085400	77085500	2	100	1;1	74.381	35.7143	38.6667	3.19474	1
chr1_77088100	chr1	77088000	77088100	2	100	1;1	93.1935	54.8387	38.3548	5.92091	1
chr1_77103200	chr1	77103100	77103200	2	100	1;1	38.8082	8.21918	30.589	4.73841	1
chr1_77227000	chr1	77226900	77227000	2	100	1;1	36.0615	2.89231	33.1692	5.86739	1
chr1_77233400	chr1	77233300	77233400	2	100	1;1	93.3793	53.4828	39.8966	3.08177	0.98
chr1_77248300	chr1	77248200	77248300	2	100	1;1	100	83.3091	16.6909	2.63126	0.98
chr1_77258000	chr1	77257900	77258000	2	100	1;1	98.4074	70.3704	28.037	4.26284	1
chr1_77340200	chr1	77340100	77340200	2	100	1;1	82.7397	51.1233	31.6164	4.14213	1
chr1_77368400	chr1	77368300	77368400	2	100	1;1	89.08	62.56	26.52	2.52686	0.95
chr1_77371200	chr1	77371100	77371200	2	100	1;1	80.2466	51.411	28.8356	3.46902	1
chr1_77384200	chr1	77384100	77384200	2	100	1;1	83.0185	57.1852	25.8333	2.28064	0.97
chr1_77406200	chr1	77406100	77406200	2	100	1;1	92.075	62.5	29.575	2.61983	1
chr1_77415100	chr1	77415000	77415100	2	100	1;1	98.6596	76.3617	22.2979	2.79698	1
chr1_77427200	chr1	77427100	77427200	2	100	1;1	77.5	40.9762	36.5238	2.95413	1
chr1_77431700	chr1	77431600	77431700	2	100	1;1	100	83.7843	16.2157	2.33184	0.99
chr1_77444800	chr1	77444700	77444800	2	100	1;1	75.2182	45.4545	29.7636	2.64624	0.99
chr1_77487700	chr1	77487600	77487700	2	100	1;1	94.2564	64.5897	29.6667	2.72727	1
chr1_77497000	chr1	77496900	77497000	2	100	1;1	75.7949	30.7692	45.0256	3.95156	1
chr1_77506400	chr1	77506300	77506400	2	100	1;1	59.3939	31.6212	27.7727	2.67984	1
chr1_77506900	chr1	77506800	77506900	2	100	1;1	100	85.4384	14.5616	3.07002	0.99
chr1_77792400	chr1	77792300	77792400	2	100	1;1	66.1778	24.5778	41.6	3.91167	1
chr1_77945600	chr1	77945500	77945600	2	100	1;1	78.6	22.2667	56.3333	4.71151	1
chr1_78013600	chr1	78013500	78013600	2	100	1;1	73.8293	37.3415	36.4878	2.8526	0.98
chr1_78027300	chr1	78027200	78027300	2	100	1;1	96.5849	70.8302	25.7547	3.33716	1
chr1_78118800	chr1	78118700	78118800	2	100	1;1	91.9684	77.4526	14.5158	2.08611	0.95
chr1_78126300	chr1	78126200	78126300	2	100	1;1	95.3218	80.2529	15.069	2.45142	0.96
chr1_78272200	chr1	78272100	78272200	2	100	1;1	97.2051	53.5897	43.6154	5.18848	1
chr1_78279200	chr1	78279100	78279200	2	100	1;1	82.8571	46.4286	36.4286	4.11017	1
chr1_78323200	chr1	78323100	78323200	2	100	1;1	100	56.5882	43.4118	2.31702	1
chr1_78338500	chr1	78338400	78338500	2	100	1;1	76.3485	43.0909	33.2576	3.86477	1
chr1_78340700	chr1	78340600	78340700	2	100	1;1	77.2708	45.3125	31.9583	2.67067	0.99
chr1_78340800	chr1	78340700	78340800	2	100	1;1	94.7222	74.6481	20.0741	2.1764	0.96
chr1_78367200	chr1	78367100	78367200	2	100	1;1	89.5536	51.5714	37.9821	4.83315	1
chr1_78395900	chr1	78395800	78395900	2	100	1;1	77.5	48.3333	29.1667	2.82414	1
chr1_78404800	chr1	78404700	78404800	2	100	1;1	78.9531	53.6875	25.2656	2.4535	0.97
chr1_78408800	chr1	78408700	78408800	2	100	1;1	61.625	8.33333	53.2917	3.70533	1
chr1_78410900	chr1	78410800	78410900	2	100	1;1	73.5319	39.1489	34.383	2.87664	1
chr1_78429300	chr1	78429200	78429300	2	100	1;1	83.859	60.9359	22.9231	2.69423	1
chr1_78526500	chr1	78526400	78526500	2	100	1;1	74.9608	40.5098	34.451	3.22155	0.96
chr1_78546700	chr1	78546600	78546700	2	100	1;1	90.3944	70.4225	19.9718	2.39497	0.99
chr1_78585000	chr1	78584900	78585000	2	100	1;1	92.7241	70.6897	22.0345	2.43031	1
chr1_78605600	chr1	78605500	78605600	2	100	1;1	95.3816	77.7895	17.5921	2.66442	0.98
chr1_78653100	chr1	78653000	78653100	2	100	1;1	98.8793	80.7241	18.1552	2.75653	0.98
chr1_78697300	chr1	78697200	78697300	2	100	1;1	98.9	81.8429	17.0571	3.09019	1
chr1_78797000	chr1	78796900	78797000	2	100	1;1	97.4423	73.1731	24.2692	3.20046	0.99
chr1_78821000	chr1	78820900	78821000	2	100	1;1	62.5758	33.3333	29.2424	2.90324	1
chr1_78822800	chr1	78822700	78822800	2	100	1;1	89.3284	68.6567	20.6716	2.29401	1
chr1_78879800	chr1	78879700	78879800	2	100	1;1	80.5395	57.8421	22.6974	2.43668	0.95
chr1_78910100	chr1	78910000	78910100	2	100	1;1	94.7143	65.7143	29	2.43878	0.97
chr1_79128700	chr1	79128600	79128700	2	100	1;1	93.7312	80.6452	13.086	1.90949	1
chr1_79205300	chr1	79205200	79205300	2	100	1;1	83.9149	53.1915	30.7234	2.65689	1
chr1_79330000	chr1	79329900	79330000	2	100	1;1	97.3306	85.5806	11.75	2.89105	1
chr1_79470700	chr1	79470600	79470700	2	100	1;1	93.625	62.7812	30.8438	2.30264	0.95
chr1_79602300	chr1	79602200	79602300	2	100	1;1	89.194	67.209	21.9851	2.51905	0.99
chr1_79634000	chr1	79633900	79634000	2	100	1;1	96.0244	68.2927	27.7317	5.54874	1
chr1_79638600	chr1	79638500	79638600	2	100	1;1	92.0185	65.4444	26.5741	2.99408	0.99
chr1_79667500	chr1	79667400	79667500	2	100	1;1	86.3864	48.6818	37.7045	3.55749	1
chr1_79669200	chr1	79669100	79669200	2	100	1;1	100	86.6373	13.3627	4.00339	1
chr1_79753100	chr1	79753000	79753100	2	100	1;1	93.9111	71.1111	22.8	2.08111	1
chr1_79769200	chr1	79769100	79769200	2	100	1;1	98.3023	69.6047	28.6977	3.41939	1
chr1_79806700	chr1	79806600	79806700	2	100	1;1	82.2545	36.6727	45.5818	5.77305	1
chr1_79824700	chr1	79824600	79824700	2	100	1;1	100	72.8873	27.1127	6.12906	1
chr1_79830200	chr1	79830100	79830200	2	100	1;1	88.3562	66.1781	22.1781	2.66346	1
chr1_79834100	chr1	79834000	79834100	2	100	1;1	93.3953	77.8953	15.5	2.25219	0.95
chr1_79862300	chr1	79862200	79862300	2	100	1;1	80.84	34.48	46.36	2.77781	0.99
chr1_79923800	chr1	79923700	79923800	2	100	1;1	83.1628	43.2326	39.9302	3.72036	1
chr1_79935800	chr1	79935700	79935800	2	100	1;1	70.6531	38.7755	31.8776	2.60221	0.99
chr1_79995100	chr1	79995000	79995100	2	100	1;1	82.7586	58.6207	24.1379	2.12472	1
chr1_80009800	chr1	80009700	80009800	2	100	1;1	94.9375	78.8375	16.1	2.41213	0.96
chr1_80200600	chr1	80200500	80200600	2	100	1;1	95.5882	69.1176	26.4706	4.20162	1
chr1_80231500	chr1	80231400	80231500	2	100	1;1	88.6364	47.0455	41.5909	4.33835	1
chr1_80421900	chr1	80421800	80421900	2	100	1;1	79.8551	55.4348	24.4203	2.48423	0.99
chr1_80450400	chr1	80450300	80450400	2	100	1;1	90.931	48.9655	41.9655	3.04866	0.99
chr1_80802500	chr1	80802400	80802500	2	100	1;1	78.7333	45.3111	33.4222	2.72408	1
chr1_80802600	chr1	80802500	80802600	2	100	1;1	100	85.4545	14.5455	2.22595	1
chr1_81235200	chr1	81235100	81235200	2	100	1;1	61.9452	42.4658	19.4795	1.55481	1
chr1_81241500	chr1	81241400	81241500	2	100	1;1	83.3889	63.3667	20.0222	2.482	0.98
chr1_81269200	chr1	81269100	81269200	2	100	1;1	94.0299	79.3582	14.6716	1.64692	1
chr1_81277300	chr1	81277200	81277300	2	100	1;1	100	67.2286	32.7714	3.60308	1
chr1_81700700	chr1	81700600	81700700	2	100	1;1	94.3158	44.2632	50.0526	2.81446	1
chr1_81807200	chr1	81807100	81807200	2	100	1;1	98.5682	75.5227	23.0455	2.70959	0.99
chr1_81901300	chr1	81901200	81901300	2	100	1;1	92.8108	59.5946	33.2162	2.93142	0.98
chr1_82306600	chr1	82306500	82306600	2	100	1;1	81.9623	53.1698	28.7925	2.59071	0.97
chr1_82309600	chr1	82309500	82309600	2	100	1;1	78	50	28	1.98969	0.97
chr1_82335800	chr1	82335700	82335800	2	100	1;1	96.8556	82.1	14.7556	2.70056	1
chr1_82338900	chr1	82338800	82338900	2	100	1;1	89.9888	70.7528	19.236	2.71906	1
chr1_82339700	chr1	82339600	82339700	2	100	1;1	94.8727	80.4455	14.4273	2.78199	1
chr1_82360300	chr1	82360200	82360300	2	100	1;1	98.4841	89.4524	9.03175	2.37569	0.97
chr1_82386000	chr1	82385900	82386000	2	100	1;1	77.7812	41.5312	36.25	4.34622	1
chr1_82431100	chr1	82431000	82431100	2	100	1;1	95.2755	81.6939	13.5816	2.37274	0.96
chr1_82434100	chr1	82434000	82434100	2	100	1;1	81	56.5974	24.4026	2.82872	0.96
chr1_82450600	chr1	82450500	82450600	2	100	1;1	93.7778	69.8254	23.9524	3.18975	0.98
chr1_82459400	chr1	82459300	82459400	2	100	1;1	83.3171	41.4634	41.8537	3.83112	1
chr1_82527800	chr1	82527700	82527800	2	100	1;1	77.5588	47.0588	30.5	3.41416	1
chr1_82761700	chr1	82761600	82761700	2	100	1;1	100	88.5556	11.4444	1.95267	0.99
chr1_82777800	chr1	82777700	82777800	2	100	1;1	94.0649	74.3117	19.7532	2.94919	1
chr1_82783500	chr1	82783400	82783500	2	100	1;1	58.8857	15.7429	43.1429	3.51287	1
chr1_82827200	chr1	82827100	82827200	2	100	1;1	89.8636	44.5455	45.3182	5.12306	1
chr1_82835600	chr1	82835500	82835600	2	100	1;1	97.2752	86.0459	11.2294	2.37924	1
chr1_82899900	chr1	82899800	82899900	2	100	1;1	87.1778	41.5333	45.6444	5.09695	1
chr1_82972600	chr1	82972500	82972600	2	100	1;1	63.7959	30.8571	32.9388	2.74607	0.99
chr1_83009900	chr1	83009800	83009900	2	100	1;1	97.4615	76.9231	20.5385	1.85719	1
chr1_83050200	chr1	83050100	83050200	2	100	1;1	88.175	56.375	31.8	5.0734	1
chr1_83082100	chr1	83082000	83082100	2	100	1;1	98.9878	86.5854	12.4024	2.47002	1
chr1_83182500	chr1	83182400	83182500	2	100	1;1	68.8415	45.0244	23.8171	2.51032	0.99
chr1_83236400	chr1	83236300	83236400	2	100	1;1	94.5625	65.625	28.9375	4.31628	1
chr1_83469500	chr1	83469400	83469500	2	100	1;1	97.037	76.3333	20.7037	2.59675	1
chr1_83614900	chr1	83614800	83614900	2	100	1;1	89.7356	73.5632	16.1724	2.03828	1
chr1_83617000	chr1	83616900	83617000	2	100	1;1	87.0369	81.2081	5.82886	2.13958	1
chr1_83632000	chr1	83631900	83632000	2	100	1;1	62.0541	23.5405	38.5135	2.87024	0.97
chr1_83836800	chr1	83836700	83836800	2	100	1;1	73.5227	37.5682	35.9545	2.96645	0.98
chr1_83844900	chr1	83844800	83844900	2	100	1;1	97.7872	65.9574	31.8298	4.20482	1
chr1_83995100	chr1	83995000	83995100	2	100	1;1	86.8409	52.2727	34.5682	3.16566	1
chr1_84243000	chr1	84242900	84243000	2	100	1;1	96.4483	56.1034	40.3448	3.33604	1
chr1_84375600	chr1	84375500	84375600	2	100	1;1	94.4815	66.6667	27.8148	1.69727	1
chr1_84437100	chr1	84437000	84437100	2	100	1;1	100	83.7358	16.2642	2.44886	0.97
chr1_84590500	chr1	84590400	84590500	2	100	1;1	86.402	72.549	13.8529	1.65681	1
chr1_84641200	chr1	84641100	84641200	2	100	1;1	86.625	53.9821	32.6429	3.64475	1
chr1_84661500	chr1	84661400	84661500	2	100	1;1	80.9231	41.0256	39.8974	3.29791	1
chr1_84683500	chr1	84683400	84683500	2	100	1;1	91.6774	68.7581	22.9194	2.64579	1
chr1_84715600	chr1	84715500	84715600	2	100	1;1	100	90.4634	9.53659	2.1284	0.99
chr1_84851800	chr1	84851700	84851800	2	100	1;1	64.4565	28.8913	35.5652	2.9897	0.98
chr1_84881500	chr1	84881400	84881500	2	100	1;1	85.2424	36.8788	48.3636	4.06793	1
chr1_84883600	chr1	84883500	84883600	2	100	1;1	95	74.7077	20.2923	2.74325	0.98
chr1_84910400	chr1	84910300	84910400	2	100	1;1	51.3793	18.6034	32.7759	3.44597	1
chr1_84913900	chr1	84913800	84913900	2	100	1;1	100	91.3636	8.63636	2.93974	1
chr1_84918000	chr1	84917900	84918000	2	100	1;1	71.3333	25	46.3333	3.83307	1
chr1_84928600	chr1	84928500	84928600	2	100	1;1	100	86.4667	13.5333	2.89937	1
chr1_84939500	chr1	84939400	84939500	2	100	1;1	100	50	50	1.48801	1
chr1_84953000	chr1	84952900	84953000	2	100	1;1	100	83.6667	16.3333	2.9835	0.99
chr1_85526900	chr1	85526800	85526900	2	100	1;1	95.0571	69.4571	25.6	2.00016	1
chr1_85687500	chr1	85687400	85687500	2	100	1;1	84.6364	39.3939	45.2424	3.59781	1
chr1_85730500	chr1	85730400	85730500	2	100	1;1	79.6444	58.9111	20.7333	2.43855	0.98
chr1_85733600	chr1	85733500	85733600	2	100	1;1	95.1193	84.6881	10.4312	1.75877	0.99
chr1_85752000	chr1	85751900	85752000	2	100	1;1	86.5875	48.925	37.6625	6.39051	1
chr1_85758700	chr1	85758600	85758700	2	100	1;1	35.4259	8.25926	27.1667	3.03236	0.98
chr1_85759000	chr1	85758900	85759000	2	100	1;1	77.4217	49.4096	28.012	3.5921	1
chr1_85775000	chr1	85774900	85775000	2	100	1;1	84.1875	58.6875	25.5	2.6769	0.97
chr1_85942100	chr1	85942000	85942100	2	100	1;1	94.7467	75.6267	19.12	2.85622	0.99
chr1_85953200	chr1	85953100	85953200	2	100	1;1	87.5882	47.0588	40.5294	4.73419	1
chr1_85958300	chr1	85958200	85958300	2	100	1;1	66.4923	36.3692	30.1231	3.05679	1
chr1_85992600	chr1	85992500	85992600	2	100	1;1	86.2708	65.625	20.6458	2.90228	1
chr1_86010900	chr1	86010800	86010900	2	100	1;1	82.5882	63.6941	18.8941	2.09937	0.95
chr1_86017900	chr1	86017800	86017900	2	100	1;1	94.6552	62.069	32.5862	2.34128	1
chr1_86031300	chr1	86031200	86031300	2	100	1;1	97.48	86.28	11.2	2.22459	0.99
chr1_86047000	chr1	86046900	86047000	2	100	1;1	33.72	12.3733	21.3467	2.50812	1
chr1_86054200	chr1	86054100	86054200	2	100	1;1	86.0769	60.2949	25.7821	3.38029	1
chr1_86147700	chr1	86147600	86147700	2	100	1;1	90.96	69.4267	21.5333	2.87137	0.99
chr1_86227300	chr1	86227200	86227300	2	100	1;1	65.7586	41.3793	24.3793	1.86585	0.99
chr1_86234000	chr1	86233900	86234000	2	100	1;1	70.5161	51.0753	19.4409	2.00519	1
chr1_86268000	chr1	86267900	86268000	2	100	1;1	96.7745	81.1569	15.6176	3.40017	0.98
chr1_86294800	chr1	86294700	86294800	2	100	1;1	68.9206	41.7143	27.2063	2.47774	0.99
chr1_86297700	chr1	86297600	86297700	2	100	1;1	95.2857	47.619	47.6667	2.94157	1
chr1_86310600	chr1	86310500	86310600	2	100	1;1	86.9091	45.4545	41.4545	3.2311	1
chr1_86326800	chr1	86326700	86326800	2	100	1;1	86.2817	58.5915	27.6901	3.49131	1
chr1_86379500	chr1	86379400	86379500	2	100	1;1	85.8571	44.898	40.9592	4.54515	1
chr1_86383400	chr1	86383300	86383400	2	100	1;1	100	91.4227	8.57732	2.2772	0.95
chr1_86421200	chr1	86421100	86421200	2	100	1;1	63.3256	30.2326	33.093	2.44608	0.98
chr1_86448400	chr1	86448300	86448400	2	100	1;1	81.9692	37.4308	44.5385	6.52885	1
chr1_86457300	chr1	86457200	86457300	2	100	1;1	87.5946	40.5405	47.0541	4.4154	1
chr1_86459700	chr1	86459600	86459700	2	100	1;1	91.9048	62.6984	29.2063	3.93276	1
chr1_86497300	chr1	86497200	86497300	2	100	1;1	82.6	47.4	35.2	3.74177	1
chr1_86508300	chr1	86508200	86508300	2	100	1;1	100	90.1301	9.86992	3.48437	1
chr1_86637900	chr1	86637800	86637900	2	100	1;1	98.8	83.7833	15.0167	2.22512	1
chr1_86643600	chr1	86643500	86643600	2	100	1;1	93.716	75.1728	18.5432	2.76643	0.98
chr1_86655900	chr1	86655800	86655900	2	100	1;1	85.6604	35.8491	49.8113	6.77012	1
chr1_86866500	chr1	86866400	86866500	2	100	1;1	100	90.1935	9.80645	2.53794	0.99
chr1_87045000	chr1	87044900	87045000	2	100	1;1	94.25	50	44.25	4.46145	1
chr1_87056100	chr1	87056000	87056100	2	100	1;1	90.7059	35.2941	55.4118	5.63946	1
chr1_87082800	chr1	87082700	87082800	2	100	1;1	91.6122	64.5102	27.102	2.74797	0.95
chr1_87097100	chr1	87097000	87097100	2	100	1;1	95.5904	82.1446	13.4458	2.03316	1
chr1_87097600	chr1	87097500	87097600	2	100	1;1	95.6505	80.4369	15.2136	3.01469	0.98
chr1_87098300	chr1	87098200	87098300	2	100	1;1	98.7544	76.193	22.5614	3.49863	1
chr1_87128000	chr1	87127900	87128000	2	100	1;1	43.5238	8.09524	35.4286	3.50229	1
chr1_87197200	chr1	87197100	87197200	2	100	1;1	88.2069	37.931	50.2759	3.94229	1
chr1_87199500	chr1	87199400	87199500	2	100	1;1	72.1477	51.5568	20.5909	2.16539	0.95
chr1_87255100	chr1	87255000	87255100	2	100	1;1	98.8627	78.4314	20.4314	2.7759	1
chr1_87272700	chr1	87272600	87272700	2	100	1;1	91.4091	65.9091	25.5	4.34274	1
chr1_87308300	chr1	87308200	87308300	2	100	1;1	88.2623	63.9344	24.3279	2.61723	1
chr1_87455900	chr1	87455800	87455900	2	100	1;1	75.5102	49.449	26.0612	1.87728	0.99
chr1_87471800	chr1	87471700	87471800	2	100	1;1	88.1905	33.3333	54.8571	3.32624	0.99
chr1_87490600	chr1	87490500	87490600	2	100	1;1	90.3846	65.9615	24.4231	2.33535	1
chr1_87527400	chr1	87527300	87527400	2	100	1;1	92.9552	72.8955	20.0597	2.51393	0.96
chr1_87548600	chr1	87548500	87548600	2	100	1;1	87.6667	65.8267	21.84	2.64109	0.97
chr1_87576600	chr1	87576500	87576600	2	100	1;1	83.5176	57.4235	26.0941	3.56387	1
chr1_87579300	chr1	87579200	87579300	2	100	1;1	97.4819	83.9518	13.5301	2.39266	0.98
chr1_87595900	chr1	87595800	87595900	2	100	1;1	89.866	72.866	17	2.47931	0.98
chr1_87598200	chr1	87598100	87598200	2	100	1;1	95.1288	82.5455	12.5833	2.78117	1
chr1_87643400	chr1	87643300	87643400	2	100	1;1	88.9524	63.5873	25.3651	2.94016	0.98
chr1_87672900	chr1	87672800	87672900	2	100	1;1	95.7857	70.7143	25.0714	3.31797	1
chr1_87676800	chr1	87676700	87676800	2	100	1;1	94.4808	71.3654	23.1154	2.55304	0.96
chr1_87700300	chr1	87700200	87700300	2	100	1;1	94.8966	66.6667	28.2299	5.67375	1
chr1_87712100	chr1	87712000	87712100	2	100	1;1	88	66.3662	21.6338	2.50398	0.97
chr1_87804700	chr1	87804600	87804700	2	100	1;1	95.6571	72.9857	22.6714	3.51049	1
chr1_87913300	chr1	87913200	87913300	2	100	1;1	72.22	43.08	29.14	2.27532	1
chr1_87929800	chr1	87929700	87929800	2	100	1;1	51.4615	19.5385	31.9231	2.96553	0.98
chr1_88045300	chr1	88045200	88045300	2	100	1;1	97.0714	64.8333	32.2381	3.665	1
chr1_88127500	chr1	88127400	88127500	2	100	1;1	85.7273	56.1273	29.6	3.0334	0.99
chr1_88216200	chr1	88216100	88216200	2	100	1;1	77.9277	61.5106	16.417	3.88973	1
chr1_88235400	chr1	88235300	88235400	2	100	1;1	55.658	42.0115	13.6466	3.47886	0.99
chr1_88235500	chr1	88235400	88235500	2	100	1;1	28.745	14.75	13.995	3.05931	1
chr1_88238300	chr1	88238200	88238300	2	100	1;1	81.2135	63.8989	17.3146	1.837	0.98
chr1_88246400	chr1	88246300	88246400	2	100	1;1	31.2987	15.4026	15.8961	2.90306	0.99
chr1_88248300	chr1	88248200	88248300	2	100	1;1	83.9953	70.5488	13.4465	2.97165	1
chr1_88257300	chr1	88257200	88257300	2	100	1;1	79.6352	69.7519	9.88337	2.87292	0.98
chr1_88269200	chr1	88269100	88269200	2	100	1;1	95.4286	88.7883	6.64028	4.53298	1
chr1_88276100	chr1	88276000	88276100	2	100	1;1	21	10.7598	10.2402	2.47781	0.95
chr1_88278700	chr1	88278600	88278700	2	100	1;1	92.7568	70.7027	22.0541	3.17499	1
chr1_88287200	chr1	88287100	88287200	2	100	1;1	83.9236	69.4268	14.4968	2.50391	0.99
chr1_88310100	chr1	88310000	88310100	2	100	1;1	78.6636	64.8178	13.8458	2.7506	1
chr1_88337900	chr1	88337800	88337900	2	100	1;1	92.0769	72.7538	19.3231	2.19585	0.98
chr1_88355100	chr1	88355000	88355100	2	100	1;1	95.1029	63.7647	31.3382	5.31757	1
chr1_88384700	chr1	88384600	88384700	2	100	1;1	64.2308	40.3846	23.8462	1.62077	0.97
chr1_88401000	chr1	88400900	88401000	2	100	1;1	100	87.9732	12.0268	3.93093	1
chr1_88433900	chr1	88433800	88433900	2	100	1;1	93.6154	56.6346	36.9808	4.84663	1
chr1_88443700	chr1	88443600	88443700	2	100	1;1	76.4691	54.1481	22.321	2.36328	1
chr1_88447100	chr1	88447000	88447100	2	100	1;1	23.913	6.13043	17.7826	1.48721	1
chr1_88475800	chr1	88475700	88475800	2	100	1;1	93.0192	71.1538	21.8654	2.2067	1
chr1_88508600	chr1	88508500	88508600	2	100	1;1	88.451	52.6176	35.8333	7.73212	1
chr1_88534400	chr1	88534300	88534400	2	100	1;1	48.5263	21.0526	27.4737	1.66857	0.96
chr1_88569100	chr1	88569000	88569100	2	100	1;1	50.35	15.65	34.7	2.7495	1
chr1_88575700	chr1	88575600	88575700	2	100	1;1	93.3059	76.8471	16.4588	2.42944	0.98
chr1_88608300	chr1	88608200	88608300	2	100	1;1	72.5614	41.386	31.1754	2.94119	0.98
chr1_88638900	chr1	88638800	88638900	2	100	1;1	90.6901	70.4225	20.2676	2.48078	0.99
chr1_88640500	chr1	88640400	88640500	2	100	1;1	88.9077	54.3231	34.5846	4.77239	1
chr1_88643100	chr1	88643000	88643100	2	100	1;1	100	90.4512	9.54878	2.13228	0.98
chr1_88644800	chr1	88644700	88644800	2	100	1;1	98.9559	81.6324	17.3235	3.08106	1
chr1_88668600	chr1	88668500	88668600	2	100	1;1	82.3906	46.5312	35.8594	4.48323	1
chr1_88671000	chr1	88670900	88671000	2	100	1;1	64.6829	17.0732	47.6098	4.68107	1
chr1_88677900	chr1	88677800	88677900	2	100	1;1	89.3051	67.7966	21.5085	2.15531	0.97
chr1_88691100	chr1	88691000	88691100	2	100	1;1	92.7188	53.125	39.5938	3.25846	0.99
chr1_88708100	chr1	88708000	88708100	2	100	1;1	75.4366	51.0986	24.338	2.41308	0.97
chr1_88758100	chr1	88758000	88758100	2	100	1;1	70.5185	38.4444	32.0741	2.93348	0.97
chr1_88765400	chr1	88765300	88765400	2	100	1;1	85	40.5797	44.4203	7.09634	1
chr1_88774900	chr1	88774800	88774900	2	100	1;1	69.5797	40.6812	28.8986	3.00315	1
chr1_88794000	chr1	88793900	88794000	2	100	1;1	83.7234	29.6596	54.0638	6.81959	1
chr1_88794100	chr1	88794000	88794100	2	100	1;1	75.6515	46.9697	28.6818	2.94277	1
chr1_88800200	chr1	88800100	88800200	2	100	1;1	81.1538	47.6462	33.5077	4.01784	1
chr1_88804900	chr1	88804800	88804900	2	100	1;1	52.0606	21.4545	30.6061	3.42254	1
chr1_88908000	chr1	88907900	88908000	2	100	1;1	82.3371	64.0449	18.2921	2.06576	0.99
chr1_88922100	chr1	88922000	88922100	2	100	1;1	93.0303	72.1061	20.9242	2.62893	1
chr1_88966100	chr1	88966000	88966100	2	100	1;1	83.9167	38.8889	45.0278	3.83203	1
chr1_88967900	chr1	88967800	88967900	2	100	1;1	100	84.3137	15.6863	2.23602	1
chr1_88972700	chr1	88972600	88972700	2	100	1;1	88.5366	49.3659	39.1707	3.72979	1
chr1_88981100	chr1	88981000	88981100	2	100	1;1	94.7692	38.4615	56.3077	2.25873	0.99
chr1_88985900	chr1	88985800	88985900	2	100	1;1	99.2394	82.4366	16.8028	3.21332	1
chr1_89013300	chr1	89013200	89013300	2	100	1;1	64.4833	36.8	27.6833	2.41772	0.99
chr1_89015600	chr1	89015500	89015600	2	100	1;1	55.383	22.4468	32.9362	2.79243	0.96
chr1_89085000	chr1	89084900	89085000	2	100	1;1	100	90.9528	9.04724	3.26842	1
chr1_89094800	chr1	89094700	89094800	2	100	1;1	87.5476	62.8929	24.6548	3.52097	1
chr1_89103700	chr1	89103600	89103700	2	100	1;1	78.1522	43.4783	34.6739	2.9813	1
chr1_89125900	chr1	89125800	89125900	2	100	1;1	98.6098	86.2683	12.3415	2.36832	0.97
chr1_89137300	chr1	89137200	89137300	2	100	1;1	85.2353	50.1373	35.098	3.65727	1
chr1_89170200	chr1	89170100	89170200	2	100	1;1	78.9189	53.9054	25.0135	2.71899	0.99
chr1_89171800	chr1	89171700	89171800	2	100	1;1	97.3258	81	16.3258	3.20542	1
chr1_89203400	chr1	89203300	89203400	2	100	1;1	100	88.5965	11.4035	3.76964	1
chr1_89205100	chr1	89205000	89205100	2	100	1;1	84.4194	65.5914	18.828	2.35734	1
chr1_89246200	chr1	89246100	89246200	2	100	1;1	90.5345	53.4483	37.0862	4.94644	1
chr1_89260000	chr1	89259900	89260000	2	100	1;1	97.4853	81.8088	15.6765	2.38432	1
chr1_89269800	chr1	89269700	89269800	2	100	1;1	100	88.6338	11.3662	2.22403	0.97
chr1_89272800	chr1	89272700	89272800	2	100	1;1	37.0566	13.566	23.4906	2.04879	0.99
chr1_89272900	chr1	89272800	89272900	2	100	1;1	76.3519	42.5926	33.7593	3.23439	1
chr1_89298100	chr1	89298000	89298100	2	100	1;1	94.4316	79.1789	15.2526	2.52143	1
chr1_89305000	chr1	89304900	89305000	2	100	1;1	94.7419	69.0484	25.6935	3.55351	1
chr1_89318000	chr1	89317900	89318000	2	100	1;1	100	80.775	19.225	2.17453	0.95
chr1_89318200	chr1	89318100	89318200	2	100	1;1	100	89.5522	10.4478	1.87774	1
chr1_89352800	chr1	89352700	89352800	2	100	1;1	100	86.7662	13.2338	2.90857	1
chr1_89389700	chr1	89389600	89389700	2	100	1;1	87.5169	68.764	18.7528	2.41327	1
chr1_89395000	chr1	89394900	89395000	2	100	1;1	87.4068	56	31.4068	3.68363	1
chr1_89397100	chr1	89397000	89397100	2	100	1;1	73.8442	48.6883	25.1558	2.72599	0.97
chr1_89420200	chr1	89420100	89420200	2	100	1;1	86.7561	69.5122	17.2439	1.90977	1
chr1_89426400	chr1	89426300	89426400	2	100	1;1	100	91.4941	8.50588	1.93628	0.98
chr1_89430000	chr1	89429900	89430000	2	100	1;1	95.27	84	11.27	1.81901	1
chr1_89568200	chr1	89568100	89568200	2	100	1;1	92.7849	76.7204	16.0645	2.45576	0.99
chr1_89573100	chr1	89573000	89573100	2	100	1;1	99.1633	87.1633	12	2.94014	1
chr1_89576200	chr1	89576100	89576200	2	100	1;1	75.3878	42.8571	32.5306	2.7925	0.98
chr1_89578300	chr1	89578200	89578300	2	100	1;1	88.4915	71.322	17.1695	2.83496	1
chr1_89592200	chr1	89592100	89592200	2	100	1;1	100	86.7436	13.2564	2.9611	0.99
chr1_89598800	chr1	89598700	89598800	2	100	1;1	86.7797	63.8644	22.9153	2.21813	0.95
chr1_89606600	chr1	89606500	89606600	2	100	1;1	80.0645	46.1129	33.9516	3.8656	1
chr1_89643300	chr1	89643200	89643300	2	100	1;1	69.2	45.3467	23.8533	2.343	1
chr1_89682600	chr1	89682500	89682600	2	100	1;1	79.1548	50	29.1548	3.94738	1
chr1_89696800	chr1	89696700	89696800	2	100	1;1	98.8966	81.4483	17.4483	2.62959	0.98
chr1_89704500	chr1	89704400	89704500	2	100	1;1	92.534	75.6117	16.9223	2.8798	1
chr1_89730300	chr1	89730200	89730300	2	100	1;1	85.3594	56.5469	28.8125	3.30127	0.99
chr1_89735500	chr1	89735400	89735500	2	100	1;1	96.3667	76.0167	20.35	2.70389	1
chr1_89743500	chr1	89743400	89743500	2	100	1;1	98.8571	86.25	12.6071	3.44558	1
chr1_89753300	chr1	89753200	89753300	2	100	1;1	91.0811	75.2703	15.8108	1.77203	0.95
chr1_89757500	chr1	89757400	89757500	2	100	1;1	84.1683	65.2079	18.9604	2.55464	0.99
chr1_89775900	chr1	89775800	89775900	2	100	1;1	76.4634	37.2927	39.1707	3.25679	1
chr1_89821600	chr1	89821500	89821600	2	100	1;1	89.375	64.65	24.725	3.56657	1
chr1_89830000	chr1	89829900	89830000	2	100	1;1	92.45	59.9625	32.4875	5.80781	1
chr1_89866400	chr1	89866300	89866400	2	100	1;1	96	79.3667	16.6333	2.01691	1
chr1_89866700	chr1	89866600	89866700	2	100	1;1	91.9437	76.0563	15.8873	1.80787	0.96
chr1_89869900	chr1	89869800	89869900	2	100	1;1	93.2333	71.4667	21.7667	2.58456	0.97
chr1_89892700	chr1	89892600	89892700	2	100	1;1	90.766	51.0638	39.7021	4.55088	1
chr1_89899300	chr1	89899200	89899300	2	100	1;1	94.505	81.6733	12.8317	2.12293	1
chr1_89921400	chr1	89921300	89921400	2	100	1;1	45.4023	20.1839	25.2184	3.2426	1
chr1_89921500	chr1	89921400	89921500	2	100	1;1	65.3651	24.6349	40.7302	5.19497	1
chr1_89946000	chr1	89945900	89946000	2	100	1;1	86.4267	66.6667	19.76	2.20202	0.97
chr1_89948200	chr1	89948100	89948200	2	100	1;1	85.52	44	41.52	4.73462	1
chr1_89948700	chr1	89948600	89948700	2	100	1;1	95.646	86.0531	9.59292	1.67623	0.99
chr1_89961600	chr1	89961500	89961600	2	100	1;1	65.3243	24.2973	41.027	3.15636	0.99
chr1_89974100	chr1	89974000	89974100	2	100	1;1	33.3333	8.02381	25.3095	2.12426	1
chr1_89975800	chr1	89975700	89975800	2	100	1;1	90.3226	65.5645	24.7581	2.86491	1
chr1_90001300	chr1	90001200	90001300	2	100	1;1	91.3125	29.1875	62.125	3.22904	0.99
chr1_90002000	chr1	90001900	90002000	2	100	1;1	99.2126	90.2362	8.97638	2.68592	1
chr1_90013800	chr1	90013700	90013800	2	100	1;1	97.4524	64.2857	33.1667	3.89676	1
chr1_90029500	chr1	90029400	90029500	2	100	1;1	93	68.4151	24.5849	2.71938	0.97
chr1_90035300	chr1	90035200	90035300	2	100	1;1	85.8776	40.8163	45.0612	5.25451	1
chr1_90041700	chr1	90041600	90041700	2	100	1;1	94.6477	80.5909	14.0568	2.15361	0.96
chr1_90052300	chr1	90052200	90052300	2	100	1;1	57.7234	19.617	38.1064	3.57879	1
chr1_90062800	chr1	90062700	90062800	2	100	1;1	100	90.1319	9.86813	2.49739	0.96
chr1_90078300	chr1	90078200	90078300	2	100	1;1	77.8242	50.6374	27.1868	3.73354	1
chr1_90079200	chr1	90079100	90079200	2	100	1;1	77.6234	55.8442	21.7792	2.22304	0.97
chr1_90086300	chr1	90086200	90086300	2	100	1;1	75.7778	40.7407	35.037	3.40729	1
chr1_90127400	chr1	90127300	90127400	2	100	1;1	94.4062	73.9531	20.4531	2.6577	0.98
chr1_90189100	chr1	90189000	90189100	2	100	1;1	88.4023	68.8966	19.5057	2.59315	0.99
chr1_90234200	chr1	90234100	90234200	2	100	1;1	90.087	65.7536	24.3333	3.08834	0.99
chr1_90242800	chr1	90242700	90242800	2	100	1;1	90.2857	71.7912	18.4945	2.64117	1
chr1_90259000	chr1	90258900	90259000	2	100	1;1	100	80.4348	19.5652	2.5958	1
chr1_90268800	chr1	90268700	90268800	2	100	1;1	73.9688	48.5156	25.4531	2.34595	0.97
chr1_90277800	chr1	90277700	90277800	2	100	1;1	71.075	40	31.075	2.0659	0.98
chr1_90279800	chr1	90279700	90279800	2	100	1;1	84.0877	59.6491	24.4386	2.2578	0.97
chr1_90320900	chr1	90320800	90320900	2	100	1;1	78.7273	38.961	39.7662	6.14029	1
chr1_90321100	chr1	90321000	90321100	2	100	1;1	78.4946	59.1398	19.3548	2.20929	0.99
chr1_90325700	chr1	90325600	90325700	2	100	1;1	49.9231	22.6154	27.3077	2.20686	1
chr1_90370700	chr1	90370600	90370700	2	100	1;1	93.0385	63.6154	29.4231	3.38082	1
chr1_90374100	chr1	90374000	90374100	2	100	1;1	94.8627	76.8137	18.049	3.54196	1
chr1_90420000	chr1	90419900	90420000	2	100	1;1	93.3333	46.7	46.6333	3.84091	1
chr1_90493800	chr1	90493700	90493800	2	100	1;1	45.5532	17.9149	27.6383	2.20306	0.96
chr1_90507800	chr1	90507700	90507800	2	100	1;1	94.8	63.0222	31.7778	3.55189	1
chr1_90568500	chr1	90568400	90568500	2	100	1;1	99.2133	83.7333	15.48	3.07092	1
chr1_90615300	chr1	90615200	90615300	2	100	1;1	98.7333	91.4074	7.32593	2.0391	0.96
chr1_90658100	chr1	90658000	90658100	2	100	1;1	98.6813	83.8791	14.8022	3.33438	1
chr1_90661100	chr1	90661000	90661100	2	100	1;1	92.0886	61.9241	30.1646	5.12552	1
chr1_90773900	chr1	90773800	90773900	2	100	1;1	99.2673	89.8317	9.43564	2.31022	0.95
chr1_90783000	chr1	90782900	90783000	2	100	1;1	99.1692	85.2462	13.9231	2.31032	0.97
chr1_90786000	chr1	90785900	90786000	2	100	1;1	96.48	82.75	13.73	2.63862	1
chr1_90875000	chr1	90874900	90875000	2	100	1;1	97.4865	83.7838	13.7027	2.12527	1
chr1_90914800	chr1	90914700	90914800	2	100	1;1	67.7027	29.4054	38.2973	2.77821	0.97
chr1_90936800	chr1	90936700	90936800	2	100	1;1	94.4177	63.2911	31.1266	5.81503	1
chr1_90937400	chr1	90937300	90937400	2	100	1;1	81.1765	47.0588	34.1176	3.28898	1
chr1_90940600	chr1	90940500	90940600	2	100	1;1	95.3474	82.5789	12.7684	2.10677	0.97
chr1_90952400	chr1	90952300	90952400	2	100	1;1	94.5833	67.4444	27.1389	2.25109	0.99
chr1_90969500	chr1	90969400	90969500	2	100	1;1	46.7647	17.5098	29.2549	2.60835	0.99
chr1_91009400	chr1	91009300	91009400	2	100	1;1	98.177	78.7168	19.4602	5.52245	1
chr1_91012800	chr1	91012700	91012800	2	100	1;1	63.3333	27.875	35.4583	3.09891	1
chr1_91023100	chr1	91023000	91023100	2	100	1;1	90.2344	65.625	24.6094	2.93853	1
chr1_91040700	chr1	91040600	91040700	2	100	1;1	95.1089	80.4158	14.6931	2.6629	0.99
chr1_91085400	chr1	91085300	91085400	2	100	1;1	91.9855	62.3188	29.6667	4.34083	1
chr1_91092100	chr1	91092000	91092100	2	100	1;1	100	87.8	12.2	3.14722	1
chr1_91096800	chr1	91096700	91096800	2	100	1;1	85.675	65.375	20.3	2.40953	0.96
chr1_91179300	chr1	91179200	91179300	2	100	1;1	61.12	26.88	34.24	3.08013	0.97
chr1_91213000	chr1	91212900	91213000	2	100	1;1	79.3103	58.6207	20.6897	1.57594	1
chr1_91218400	chr1	91218300	91218400	2	100	1;1	89.6667	62.8485	26.8182	3.37611	1
chr1_91290900	chr1	91290800	91290900	2	100	1;1	88.5814	62.7907	25.7907	3.97141	1
chr1_91310200	chr1	91310100	91310200	2	100	1;1	100	90.2065	9.79348	2.50359	0.98
chr1_91331000	chr1	91330900	91331000	2	100	1;1	84.7034	70.6441	14.0593	1.87595	0.95
chr1_91392000	chr1	91391900	91392000	2	100	1;1	100	83.8462	16.1538	2.374	0.99
chr1_91436800	chr1	91436700	91436800	2	100	1;1	89.55	36.4	53.15	3.05576	1
chr1_91496200	chr1	91496100	91496200	2	100	1;1	90.4808	61.5385	28.9423	3.09308	1
chr1_91520100	chr1	91520000	91520100	2	100	1;1	97.6559	77.4194	20.2366	4.55984	1
chr1_91527700	chr1	91527600	91527700	2	100	1;1	97.5619	84.8381	12.7238	2.81166	1
chr1_91554700	chr1	91554600	91554700	2	100	1;1	86.7727	60.6061	26.1667	2.98696	1
chr1_91562100	chr1	91562000	91562100	2	100	1;1	82.7241	37.931	44.7931	5.94312	1
chr1_91589900	chr1	91589800	91589900	2	100	1;1	76.4186	34.8837	41.5349	3.76742	1
chr1_91608000	chr1	91607900	91608000	2	100	1;1	94.7654	80.2469	14.5185	2.06257	1
chr1_91644900	chr1	91644800	91644900	2	100	1;1	79	35.8974	43.1026	3.69929	1
chr1_91653300	chr1	91653200	91653300	2	100	1;1	98.9324	82.3649	16.5676	3.17091	0.98
chr1_91685700	chr1	91685600	91685700	2	100	1;1	69.4868	50	19.4868	1.66631	1
chr1_91698800	chr1	91698700	91698800	2	100	1;1	82.9452	48.7808	34.1644	4.69241	1
chr1_91705800	chr1	91705700	91705800	2	100	1;1	91.9778	64.4444	27.5333	2.5931	1
chr1_91774300	chr1	91774200	91774300	2	100	1;1	94.0759	72.481	21.5949	3.4195	1
chr1_91795300	chr1	91795200	91795300	2	100	1;1	100	90.566	9.43396	2.80581	1
chr1_91815300	chr1	91815200	91815300	2	100	1;1	78.622	56.0122	22.6098	2.51894	1
chr1_91839200	chr1	91839100	91839200	2	100	1;1	98.8866	84.7113	14.1753	3.47281	1
chr1_91854300	chr1	91854200	91854300	2	100	1;1	97.3258	81.2921	16.0337	3.13246	1
chr1_91861800	chr1	91861700	91861800	2	100	1;1	94.6804	76.3608	18.3196	3.42148	1
chr1_92175000	chr1	92174900	92175000	2	100	1;1	59.4643	28.6964	30.7679	2.76899	1
chr1_92199600	chr1	92199500	92199600	2	100	1;1	84.36	46	38.36	4.10954	1
chr1_92206300	chr1	92206200	92206300	2	100	1;1	90.175	65	25.175	3.72791	1
chr1_92211000	chr1	92210900	92211000	2	100	1;1	90.0714	65.7143	24.3571	3.13804	0.99
chr1_92212200	chr1	92212100	92212200	2	100	1;1	47.2319	22.9275	24.3043	2.38833	0.96
chr1_92269400	chr1	92269300	92269400	2	100	1;1	76.8205	35.5897	41.2308	3.41324	0.99
chr1_92271100	chr1	92271000	92271100	2	100	1;1	70.4355	38.5	31.9355	3.25149	1
chr1_92304300	chr1	92304200	92304300	2	100	1;1	96.1014	78.3188	17.7826	2.58826	0.98
chr1_92342500	chr1	92342400	92342500	2	100	1;1	91.4602	77.4159	14.0442	2.26319	0.98
chr1_92392800	chr1	92392700	92392800	2	100	1;1	100	88.4531	11.5469	2.01086	0.95
chr1_92466000	chr1	92465900	92466000	2	100	1;1	99.3913	88.8478	10.5435	2.46362	0.95
chr1_92530200	chr1	92530100	92530200	2	100	1;1	70.6731	42.9038	27.7692	2.18666	0.95
chr1_92547800	chr1	92547700	92547800	2	100	1;1	91.7757	76.0561	15.7196	2.62799	0.95
chr1_92681000	chr1	92680900	92681000	2	100	1;1	40.3478	8.73913	31.6087	3.16748	1
chr1_92710100	chr1	92710000	92710100	2	100	1;1	93.963	65.5556	28.4074	3.49032	1
chr1_92715000	chr1	92714900	92715000	2	100	1;1	53.1579	18.1974	34.9605	5.00111	1
chr1_92715400	chr1	92715300	92715400	2	100	1;1	89.4773	52.2727	37.2045	3.76802	1
chr1_92753500	chr1	92753400	92753500	2	100	1;1	90.9259	71.5926	19.3333	2.6534	0.96
chr1_92766000	chr1	92765900	92766000	2	100	1;1	97.2818	82.6636	14.6182	3.41079	1
chr1_92805500	chr1	92805400	92805500	2	100	1;1	68.9423	38.4615	30.4808	2.52866	1
chr1_92824600	chr1	92824500	92824600	2	100	1;1	68.8701	44.2597	24.6104	2.52591	0.97
chr1_92951400	chr1	92951300	92951400	2	100	1;1	86.3333	47.381	38.9524	3.63575	1
chr1_92952800	chr1	92952700	92952800	2	100	1;1	100	80.5641	19.4359	2.13769	0.97
chr1_92962300	chr1	92962200	92962300	2	100	1;1	81.0139	58.3333	22.6806	2.34665	0.95
chr1_93019400	chr1	93019300	93019400	2	100	1;1	90.75	62.5	28.25	3.22587	1
chr1_93052100	chr1	93052000	93052100	2	100	1;1	97.1789	81.1579	16.0211	3.31714	1
chr1_93078100	chr1	93078000	93078100	2	100	1;1	78.4906	50.7925	27.6981	2.36431	0.98
chr1_93095500	chr1	93095400	93095500	2	100	1;1	83.0588	51.3333	31.7255	3.01199	0.98
chr1_93146500	chr1	93146400	93146500	2	100	1;1	91.7838	54.7568	37.027	3.34769	0.99
chr1_93166400	chr1	93166300	93166400	2	100	1;1	94.9583	75.2083	19.75	2.9216	0.98
chr1_93198700	chr1	93198600	93198700	2	100	1;1	99.2913	88.7961	10.4951	2.68894	1
chr1_93201800	chr1	93201700	93201800	2	100	1;1	94.3684	65.7895	28.5789	4.94427	1
chr1_93250700	chr1	93250600	93250700	2	100	1;1	96.4412	65.5	30.9412	2.72869	1
chr1_93252300	chr1	93252200	93252300	2	100	1;1	82.1486	53.8378	28.3108	3.48369	1
chr1_93267600	chr1	93267500	93267600	2	100	1;1	91.4778	74.0667	17.4111	2.53954	1
chr1_93283300	chr1	93283200	93283300	2	100	1;1	98.4054	84.6847	13.7207	3.60189	1
chr1_93298700	chr1	93298600	93298700	2	100	1;1	97.3298	84.4362	12.8936	2.47748	1
chr1_93316900	chr1	93316800	93316900	2	100	1;1	83.6133	38.2667	45.3467	7.86581	1
chr1_93317600	chr1	93317500	93317600	2	100	1;1	97.7812	86.3646	11.4167	2.28061	1
chr1_93319500	chr1	93319400	93319500	2	100	1;1	98.8507	86.1791	12.6716	4.1223	1
chr1_93385400	chr1	93385300	93385400	2	100	1;1	78.875	49.8409	29.0341	4.0758	1
chr1_93390000	chr1	93389900	93390000	2	100	1;1	85.5714	65.3117	20.2597	2.27471	1
chr1_93427600	chr1	93427500	93427600	2	100	1;1	93.8472	56.6111	37.2361	6.77298	1
chr1_93428800	chr1	93428700	93428800	2	100	1;1	81.5385	60.1282	21.4103	2.3264	0.96
chr1_93504800	chr1	93504700	93504800	2	100	1;1	91.9231	64.6154	27.3077	3.65051	1
chr1_93603500	chr1	93603400	93603500	2	100	1;1	94.5055	81.7033	12.8022	1.88489	0.95
chr1_93668300	chr1	93668200	93668300	2	100	1;1	84.597	59.4627	25.1343	2.7643	0.96
chr1_93678200	chr1	93678100	93678200	2	100	1;1	88.9298	48.6491	40.2807	5.38678	1
chr1_93679300	chr1	93679200	93679300	2	100	1;1	90.8955	70.3582	20.5373	2.39427	0.99
chr1_93680400	chr1	93680300	93680400	2	100	1;1	78.9667	38.2	40.7667	2.63061	0.97
chr1_93749100	chr1	93749000	93749100	2	100	1;1	85	59.1379	25.8621	3.70037	1
chr1_93994800	chr1	93994700	93994800	2	100	1;1	94.1515	53.6667	40.4848	7.09755	1
chr1_94021000	chr1	94020900	94021000	2	100	1;1	100	89.0804	10.9196	3.52403	1
chr1_94021600	chr1	94021500	94021600	2	100	1;1	100	91.8661	8.13393	2.51942	0.98
chr1_94261100	chr1	94261000	94261100	2	100	1;1	100	70.9677	29.0323	2.70169	1
chr1_94496000	chr1	94495900	94496000	2	100	1;1	100	81	19	2.63321	1
chr1_94564800	chr1	94564700	94564800	2	100	1;1	100	70.7838	29.2162	3.31997	1
chr1_94736000	chr1	94735900	94736000	2	100	1;1	83.5588	50	33.5588	2.22857	1
chr1_94766900	chr1	94766800	94766900	2	100	1;1	100	89.5976	10.4024	2.35808	0.98
chr1_94828800	chr1	94828700	94828800	2	100	1;1	97	73.8049	23.1951	2.30143	0.97
chr1_95065000	chr1	95064900	95065000	2	100	1;1	78.0727	45.4545	32.6182	3.14848	1
chr1_95501300	chr1	95501200	95501300	2	100	1;1	100	69.5652	30.4348	4.41933	1
chr1_95582900	chr1	95582800	95582900	2	100	1;1	97.5	67.2	30.3	3.30273	1
chr1_95809400	chr1	95809300	95809400	2	100	1;1	84.8108	48.6486	36.1622	2.80069	0.99
chr1_95844700	chr1	95844600	95844700	2	100	1;1	100	57.1429	42.8571	1.79746	1
chr1_95867600	chr1	95867500	95867600	2	100	1;1	94.6486	74.2703	20.3784	3.02208	1
chr1_95872000	chr1	95871900	95872000	2	100	1;1	94.68	51.32	43.36	3.02749	1
chr1_96207600	chr1	96207500	96207600	2	100	1;1	80.6129	27.871	52.7419	4.28407	1
chr1_96400300	chr1	96400200	96400300	2	100	1;1	100	73.913	26.087	1.66647	1
chr1_96411300	chr1	96411200	96411300	2	100	1;1	92.069	63.1034	28.9655	3.59467	0.99
chr1_96661000	chr1	96660900	96661000	2	100	1;1	100	86.7188	13.2812	2.37854	1
chr1_96731400	chr1	96731300	96731400	2	100	1;1	87.0877	61.1579	25.9298	2.6372	0.95
chr1_96790800	chr1	96790700	96790800	2	100	1;1	90.1875	29.8125	60.375	3.00842	0.99
chr1_96862700	chr1	96862600	96862700	2	100	1;1	83.3462	38.3077	45.0385	2.8399	0.98
chr1_96913300	chr1	96913200	96913300	2	100	1;1	96.8438	71.875	24.9688	1.95631	1
chr1_96975800	chr1	96975700	96975800	2	100	1;1	78.6364	41.9318	36.7045	3.1778	1
chr1_96979400	chr1	96979300	96979400	2	100	1;1	88.0714	60.5571	27.5143	3.51735	1
chr1_97294600	chr1	97294500	97294600	2	100	1;1	97.0408	72.7959	24.2449	2.9256	1
chr1_97659900	chr1	97659800	97659900	2	100	1;1	68.4737	26.7105	41.7632	3.32916	1
chr1_97783300	chr1	97783200	97783300	2	100	1;1	89.3816	46.8026	42.5789	7.78289	1
chr1_97784900	chr1	97784800	97784900	2	100	1;1	89.6271	65.3729	24.2542	2.62519	0.97
chr1_98142300	chr1	98142200	98142300	2	100	1;1	91.4098	67.2131	24.1967	2.81185	1
chr1_98143000	chr1	98142900	98143000	2	100	1;1	89.7222	57.4074	32.3148	3.69847	1
chr1_98143400	chr1	98143300	98143400	2	100	1;1	85.9588	70.1031	15.8557	1.92951	1
chr1_98197000	chr1	98196900	98197000	2	100	1;1	95.7527	84.3656	11.3871	1.78427	0.96
chr1_98448300	chr1	98448200	98448300	2	100	1;1	90.6522	62.3261	28.3261	2.64513	1
chr1_98844900	chr1	98844800	98844900	2	100	1;1	100	78.4412	21.5588	2.07303	0.99
chr1_99011200	chr1	99011100	99011200	2	100	1;1	97.7097	77.871	19.8387	2.97867	1
chr1_99917900	chr1	99917800	99917900	2	100	1;1	72.0513	31.1795	40.8718	3.30058	1
chr1_100535400	chr1	100535300	100535400	2	100	1;1	83.973	49.1622	34.8108	2.59785	0.97
chr1_100635200	chr1	100635100	100635200	2	100	1;1	88.38	54	34.38	3.65503	1
chr1_100841500	chr1	100841400	100841500	2	100	1;1	87.1111	66.6667	20.4444	2.27069	0.95
chr1_101092700	chr1	101092600	101092700	2	100	1;1	100	89.5658	10.4342	2.16972	0.99
chr1_101158900	chr1	101158800	101158900	2	100	1;1	94.1489	61.7021	32.4468	3.62836	1
chr1_101232200	chr1	101232100	101232200	2	100	1;1	87.069	48.2759	38.7931	2.56215	0.97
chr1_101241200	chr1	101241100	101241200	2	100	1;1	86.3103	60.3448	25.9655	2.63618	0.99
chr1_101499900	chr1	101499800	101499900	2	100	1;1	90.6406	70.1406	20.5	2.24552	1
chr1_101672800	chr1	101672700	101672800	2	100	1;1	95.618	82.0225	13.5955	2.16118	1
chr1_101715300	chr1	101715200	101715300	2	100	1;1	95.6818	63.6364	32.0455	3.59152	1
chr1_101831600	chr1	101831500	101831600	2	100	1;1	92.7857	66.6667	26.119	2.31357	1
chr1_101936800	chr1	101936700	101936800	2	100	1;1	100	87.0351	12.9649	2.02047	0.98
chr1_102824000	chr1	102823900	102824000	2	100	1;1	90	62	28	2.71599	1
chr1_103279600	chr1	103279500	103279600	2	100	1;1	85.7073	53.6585	32.0488	2.51325	1
chr1_103718700	chr1	103718600	103718700	2	100	1;1	98.6349	68.254	30.381	5.54401	1
chr1_103745400	chr1	103745300	103745400	2	100	1;1	92.641	57.4872	35.1538	3.26022	1
chr1_104295600	chr1	104295500	104295600	2	100	1;1	99.0426	78.5532	20.4894	2.60976	0.95
chr1_104565600	chr1	104565500	104565600	2	100	1;1	91.2	64.56	26.64	2.69528	0.98
chr1_104753600	chr1	104753500	104753600	2	100	1;1	98.9899	87.4242	11.5657	2.73381	1
chr1_105058100	chr1	105058000	105058100	2	100	1;1	90.8974	56.7436	34.1538	3.02674	0.98
chr1_105177200	chr1	105177100	105177200	2	100	1;1	99.2553	86.4574	12.7979	3.09705	1
chr1_105299500	chr1	105299400	105299500	2	100	1;1	98.9437	85.8732	13.0704	2.2703	0.97
chr1_105332400	chr1	105332300	105332400	2	100	1;1	86.3676	54.4118	31.9559	4.18327	1
chr1_105375800	chr1	105375700	105375800	2	100	1;1	90.875	72.0139	18.8611	2.26153	0.96
chr1_105384400	chr1	105384300	105384400	2	100	1;1	57.5185	12.1111	45.4074	3.08912	0.98
chr1_105425000	chr1	105424900	105425000	2	100	1;1	98.6885	83.6557	15.0328	2.23548	0.97
chr1_105774600	chr1	105774500	105774600	2	100	1;1	97.8049	66.7317	31.0732	3.4855	1
chr1_105781500	chr1	105781400	105781500	2	100	1;1	89.1429	41.5238	47.619	2.6828	0.97
chr1_105827500	chr1	105827400	105827500	2	100	1;1	96.4188	85.4701	10.9487	2.25316	1
chr1_105881700	chr1	105881600	105881700	2	100	1;1	84.6667	53.08	31.5867	4.42218	1
chr1_105895800	chr1	105895700	105895800	2	100	1;1	96.9718	80.6197	16.3521	2.52935	0.99
chr1_105956200	chr1	105956100	105956200	2	100	1;1	85.2419	58.4032	26.8387	2.87709	1
chr1_105966300	chr1	105966200	105966300	2	100	1;1	95.5833	64.6667	30.9167	3.75339	0.99
chr1_105975100	chr1	105975000	105975100	2	100	1;1	85.7121	62.0758	23.6364	2.53235	0.96
chr1_106058500	chr1	106058400	106058500	2	100	1;1	82.6029	56.3529	26.25	2.89541	1
chr1_106132400	chr1	106132300	106132400	2	100	1;1	66.5286	42.5429	23.9857	2.19613	0.95
chr1_106155300	chr1	106155200	106155300	2	100	1;1	80.4598	39.0805	41.3793	7.45891	1
chr1_106162700	chr1	106162600	106162700	2	100	1;1	92.9115	80.4956	12.4159	2.04298	0.97
chr1_106274600	chr1	106274500	106274600	2	100	1;1	55.8947	22.0526	33.8421	3.46556	1
chr1_106340700	chr1	106340600	106340700	2	100	1;1	92.2727	51.0606	41.2121	3.49741	1
chr1_106401900	chr1	106401800	106401900	2	100	1;1	81.3846	55.3846	26	2.65779	1
chr1_106429100	chr1	106429000	106429100	2	100	1;1	88.6364	26.1818	62.4545	4.39931	1
chr1_106461900	chr1	106461800	106461900	2	100	1;1	79.3061	49.449	29.8571	2.50912	0.97
chr1_106465900	chr1	106465800	106465900	2	100	1;1	46.1385	21.6462	24.4923	2.29826	0.98
chr1_106555600	chr1	106555500	106555600	2	100	1;1	91.4776	41.3582	50.1194	9.3604	1
chr1_106640200	chr1	106640100	106640200	2	100	1;1	79.338	54.9296	24.4085	2.51534	1
chr1_106642600	chr1	106642500	106642600	2	100	1;1	85.88	56.84	29.04	2.69396	0.96
chr1_106650600	chr1	106650500	106650600	2	100	1;1	81.6714	55.7143	25.9571	2.85191	1
chr1_106656400	chr1	106656300	106656400	2	100	1;1	91.3816	69.7368	21.6447	2.9542	1
chr1_106698100	chr1	106698000	106698100	2	100	1;1	95.2143	73.8095	21.4048	1.94342	0.95
chr1_106699300	chr1	106699200	106699300	2	100	1;1	89.1455	67.2	21.9455	2.04781	0.97
chr1_106704500	chr1	106704400	106704500	2	100	1;1	89.8462	66.1538	23.6923	2.75993	1
chr1_106708000	chr1	106707900	106708000	2	100	1;1	85.4242	44.4545	40.9697	3.12551	1
chr1_106734900	chr1	106734800	106734900	2	100	1;1	92.2321	60.7143	31.5179	3.93032	1
chr1_106757400	chr1	106757300	106757400	2	100	1;1	92.802	77.1485	15.6535	2.53199	1
chr1_106888200	chr1	106888100	106888200	2	100	1;1	89.6957	43.4783	46.2174	2.80055	0.99
chr1_106894100	chr1	106894000	106894100	2	100	1;1	95.3617	53.1915	42.1702	5.53408	1
chr1_107010600	chr1	107010500	107010600	2	100	1;1	93.2059	76.4118	16.7941	1.96182	0.98
chr1_107160500	chr1	107160400	107160500	2	100	1;1	85.5227	57.3636	28.1591	2.24396	0.97
chr1_107524800	chr1	107524700	107524800	2	100	1;1	92.02	62.54	29.48	3.17273	1
chr1_107590600	chr1	107590500	107590600	2	100	1;1	70.3725	40.5882	29.7843	2.40856	0.95
chr1_107698900	chr1	107698800	107698900	2	100	1;1	91.4528	67.8302	23.6226	2.34855	1
chr1_108024500	chr1	108024400	108024500	2	100	1;1	76.1163	41.4186	34.6977	2.72096	1
chr1_108035900	chr1	108035800	108035900	2	100	1;1	88.8261	58.6957	30.1304	2.77603	1
chr1_108045300	chr1	108045200	108045300	2	100	1;1	80.8788	55.197	25.6818	2.61066	1
chr1_108133000	chr1	108132900	108133000	2	100	1;1	100	71.0238	28.9762	3.78936	1
chr1_108185600	chr1	108185500	108185600	2	100	1;1	93.5306	56.5306	37	4.56949	1
chr1_108314400	chr1	108314300	108314400	2	100	1;1	93.6452	58.0645	35.5806	2.74987	1
chr1_108658000	chr1	108657900	108658000	2	100	1;1	92.4444	70.8333	21.6111	2.90774	1
chr1_108718900	chr1	108718800	108718900	2	100	1;1	89.7551	53.6531	36.102	3.97623	1
chr1_108729700	chr1	108729600	108729700	2	100	1;1	83.5862	54.1552	29.431	3.01249	1
chr1_108814100	chr1	108814000	108814100	2	100	1;1	84.475	65.6625	18.8125	2.04162	0.98
chr1_108850300	chr1	108850200	108850300	2	100	1;1	97.2308	69.2308	28	1.83602	1
chr1_108854600	chr1	108854500	108854600	2	100	1;1	98.75	81.9444	16.8056	3.05055	1
chr1_109003500	chr1	109003400	109003500	2	100	1;1	91.1053	68.5614	22.5439	2.36149	0.98
chr1_109026600	chr1	109026500	109026600	2	100	1;1	100	54.6471	45.3529	2.48224	0.98
chr1_109045400	chr1	109045300	109045400	2	100	1;1	100	65.1818	34.8182	3.64537	1
chr1_109195700	chr1	109195600	109195700	2	100	1;1	91.2759	55.7414	35.5345	4.74089	1
chr1_109377500	chr1	109377400	109377500	2	100	1;1	91.4583	72.2222	19.2361	2.34248	1
chr1_109425400	chr1	109425300	109425400	2	100	1;1	98.2619	59.9048	38.3571	4.86442	1
chr1_109431200	chr1	109431100	109431200	2	100	1;1	89.7674	65.1163	24.6512	1.98633	0.95
chr1_109533000	chr1	109532900	109533000	2	100	1;1	85.2041	58.4082	26.7959	2.29284	0.96
chr1_109579000	chr1	109578900	109579000	2	100	1;1	91	45.2917	45.7083	2.92423	0.98
chr1_110180100	chr1	110180000	110180100	2	100	1;1	91.9583	64.75	27.2083	2.74887	0.97
chr1_110229000	chr1	110228900	110229000	2	100	1;1	100	84.8806	15.1194	2.91472	1
chr1_110366400	chr1	110366300	110366400	2	100	1;1	92.2895	52.6316	39.6579	3.83785	1
chr1_110477100	chr1	110477000	110477100	2	100	1;1	60.9388	23.8163	37.1224	3.48839	1
chr1_110679300	chr1	110679200	110679300	2	100	1;1	95.6	59.8333	35.7667	2.83793	1
chr1_110819100	chr1	110819000	110819100	2	100	1;1	100	68.2727	31.7273	3.24796	1
chr1_110935400	chr1	110935300	110935400	2	100	1;1	100	82.32	17.68	2.52853	1
chr1_110945900	chr1	110945800	110945900	2	100	1;1	100	89.2985	10.7015	1.93411	0.97
chr1_111027100	chr1	111027000	111027100	2	100	1;1	95.0976	64.439	30.6585	3.07005	1
chr1_111097800	chr1	111097700	111097800	2	100	1;1	92.4719	62.0899	30.382	5.85289	1
chr1_111139700	chr1	111139600	111139700	2	100	1;1	78.2	26.2	52	3.33004	1
chr1_111187100	chr1	111187000	111187100	2	100	1;1	95.8302	71.6981	24.1321	2.92649	1
chr1_111397100	chr1	111397000	111397100	2	100	1;1	63.5625	28.125	35.4375	2.07141	1
chr1_111759900	chr1	111759800	111759900	2	100	1;1	85.2444	45	40.2444	4.04701	1
chr1_111760000	chr1	111759900	111760000	2	100	1;1	95.5789	51.2105	44.3684	4.91617	1
chr1_111857100	chr1	111857000	111857100	2	100	1;1	93.2121	58.3333	34.8788	2.82014	1
chr1_111997600	chr1	111997500	111997600	2	100	1;1	96.9348	52.1739	44.7609	6.23056	1
chr1_112147800	chr1	112147700	112147800	2	100	1;1	92.6727	71.6364	21.0364	2.18058	0.97
chr1_112487800	chr1	112487700	112487800	2	100	1;1	78.2326	36.5814	41.6512	3.79579	1
chr1_112537200	chr1	112537100	112537200	2	100	1;1	91.4375	51.7188	39.7188	3.13463	1
chr1_112559200	chr1	112559100	112559200	2	100	1;1	98.8133	83.96	14.8533	2.75008	1
chr1_112799900	chr1	112799800	112799900	2	100	1;1	100	83.8649	16.1351	3.50267	1
chr1_112961400	chr1	112961300	112961400	2	100	1;1	95.8955	70.1493	25.7463	4.06212	1
chr1_113059200	chr1	113059100	113059200	2	100	1;1	84.25	60	24.25	2.30899	1
chr1_113294900	chr1	113294800	113294900	2	100	1;1	98.8837	86.4884	12.3953	2.53949	1
chr1_113568100	chr1	113568000	113568100	2	100	1;1	97.519	81.0127	16.5063	2.90049	1
chr1_113813100	chr1	113813000	113813100	2	100	1;1	88.0588	51.0588	37	2.83426	0.99
chr1_113816400	chr1	113816300	113816400	2	100	1;1	84.9884	65.7791	19.2093	2.30152	0.96
chr1_114039300	chr1	114039200	114039300	2	100	1;1	90.6591	61.1591	29.5	2.77017	0.95
chr1_114275400	chr1	114275300	114275400	2	100	1;1	97.1923	73.0769	24.1154	1.49423	1
chr1_114579900	chr1	114579800	114579900	2	100	1;1	95.4074	48.7778	46.6296	3.78358	0.98
chr1_115062400	chr1	115062300	115062400	2	100	1;1	93.058	65.3478	27.7101	4.15615	1
chr1_115105200	chr1	115105100	115105200	2	100	1;1	100	65	35	2.08009	1
chr1_115152900	chr1	115152800	115152900	2	100	1;1	100	46.1538	53.8462	2.28255	1
chr1_115156900	chr1	115156800	115156900	2	100	1;1	91.3448	48.7586	42.5862	3.19116	0.98
chr1_116175000	chr1	116174900	116175000	2	100	1;1	94.4571	54	40.4571	3.87826	1
chr1_116241300	chr1	116241200	116241300	2	100	1;1	98.0556	62.1944	35.8611	3.76348	1
chr1_116374800	chr1	116374700	116374800	2	100	1;1	85.56	53.9	31.66	3.07991	0.99
chr1_116444700	chr1	116444600	116444700	2	100	1;1	98.7255	76.4706	22.2549	3.04904	1
chr1_116876200	chr1	116876100	116876200	2	100	1;1	87.807	61.9474	25.8596	2.67108	0.95
chr1_116994300	chr1	116994200	116994300	2	100	1;1	95	55	40	2.14649	1
chr1_117020700	chr1	117020600	117020700	2	100	1;1	88.8889	23.8889	65	1.78542	0.95
chr1_117164600	chr1	117164500	117164600	2	100	1;1	94.1852	70.3704	23.8148	2.73878	1
chr1_117273100	chr1	117273000	117273100	2	100	1;1	95.2466	82.1918	13.0548	1.65622	1
chr1_117276400	chr1	117276300	117276400	2	100	1;1	86.6774	53.2258	33.4516	4.12207	1
chr1_117352900	chr1	117352800	117352900	2	100	1;1	86.6522	47.6957	38.9565	3.97699	1
chr1_117419000	chr1	117418900	117419000	2	100	1;1	100	53.3333	46.6667	2.19916	1
chr1_117490600	chr1	117490500	117490600	2	100	1;1	91.871	35.4839	56.3871	5.32342	1
chr1_117610700	chr1	117610600	117610700	2	100	1;1	97.8889	55.5556	42.3333	2.23921	1
chr1_117751500	chr1	117751400	117751500	2	100	1;1	82.5645	60.129	22.4355	2.04749	0.99
chr1_118045600	chr1	118045500	118045600	2	100	1;1	71.3704	40.8704	30.5	2.66653	0.98
chr1_118060500	chr1	118060400	118060500	2	100	1;1	78.1667	27.7778	50.3889	2.28871	0.96
chr1_118089100	chr1	118089000	118089100	2	100	1;1	89.1081	55.5946	33.5135	2.67909	0.95
chr1_118110300	chr1	118110200	118110300	2	100	1;1	91.122	56.0976	35.0244	3.29017	1
chr1_118130600	chr1	118130500	118130600	2	100	1;1	87.7714	63.5714	24.2	2.89579	0.99
chr1_118130800	chr1	118130700	118130800	2	100	1;1	92.6462	75.3846	17.2615	1.89305	1
chr1_118196100	chr1	118196000	118196100	2	100	1;1	49.4688	7.625	41.8438	3.44806	1
chr1_118278300	chr1	118278200	118278300	2	100	1;1	100	55.5556	44.4444	2.53879	1
chr1_118308800	chr1	118308700	118308800	2	100	1;1	95.3864	67.4545	27.9318	2.96485	1
chr1_118433900	chr1	118433800	118433900	2	100	1;1	100	70.8387	29.1613	2.72782	1
chr1_118434800	chr1	118434700	118434800	2	100	1;1	83.6207	56.569	27.0517	2.68066	0.97
chr1_118451900	chr1	118451800	118451900	2	100	1;1	97.9474	68.4211	29.5263	3.09187	1
chr1_118479500	chr1	118479400	118479500	2	100	1;1	71.6087	27.5435	44.0652	4.40091	1
chr1_118580000	chr1	118579900	118580000	2	100	1;1	96.9231	81.6462	15.2769	2.04441	1
chr1_118592000	chr1	118591900	118592000	2	100	1;1	97.4138	65.5172	31.8966	2.47903	1
chr1_118597200	chr1	118597100	118597200	2	100	1;1	89.3333	48.9412	40.3922	4.87387	1
chr1_118602900	chr1	118602800	118602900	2	100	1;1	92.9872	69.2308	23.7564	3.69358	1
chr1_118649200	chr1	118649100	118649200	2	100	1;1	89.8462	44.6154	45.2308	7.44361	1
chr1_118685100	chr1	118685000	118685100	2	100	1;1	83.2532	56.8101	26.443	3.36369	1
chr1_118691000	chr1	118690900	118691000	2	100	1;1	90.6066	65.6066	25	2.91616	0.99
chr1_118718100	chr1	118718000	118718100	2	100	1;1	87.2179	50	37.2179	6.15825	1
chr1_118723500	chr1	118723400	118723500	2	100	1;1	88.5143	67.4571	21.0571	2.38132	0.99
chr1_118730100	chr1	118730000	118730100	2	100	1;1	78.1	46.34	31.76	2.75491	1
chr1_118780700	chr1	118780600	118780700	2	100	1;1	93.9091	57.1364	36.7727	4.16279	1
chr1_118784600	chr1	118784500	118784600	2	100	1;1	93.6552	58.6207	35.0345	2.54541	0.98
chr1_118789100	chr1	118789000	118789100	2	100	1;1	91.6023	72.7273	18.875	2.79995	1
chr1_118827300	chr1	118827200	118827300	2	100	1;1	90.6933	61.3333	29.36	4.46531	1
chr1_118830900	chr1	118830800	118830900	2	100	1;1	87.6044	62.6374	24.967	3.83609	1
chr1_118855200	chr1	118855100	118855200	2	100	1;1	91.3158	75.9579	15.3579	2.20097	0.97
chr1_118868700	chr1	118868600	118868700	2	100	1;1	95.4688	40.625	54.8438	5.61146	1
chr1_118870200	chr1	118870100	118870200	2	100	1;1	89.92	68	21.92	2.84971	0.99
chr1_118875800	chr1	118875700	118875800	2	100	1;1	74.4394	52.197	22.2424	1.90504	0.98
chr1_118884400	chr1	118884300	118884400	2	100	1;1	95.8837	59.2791	36.6047	4.28399	1
chr1_118911900	chr1	118911800	118911900	2	100	1;1	88.6944	52.7778	35.9167	2.90159	1
chr1_118913300	chr1	118913200	118913300	2	100	1;1	30.02	4.56	25.46	2.97245	0.99
chr1_118920900	chr1	118920800	118920900	2	100	1;1	96.8448	85.9741	10.8707	2.29387	1
chr1_118940600	chr1	118940500	118940600	2	100	1;1	98	81.7123	16.2877	2.78285	0.99
chr1_118958400	chr1	118958300	118958400	2	100	1;1	97.2222	86.5185	10.7037	2.7324	1
chr1_118965700	chr1	118965600	118965700	2	100	1;1	63.7442	29.6047	34.1395	2.60449	0.99
chr1_118970800	chr1	118970700	118970800	2	100	1;1	98.8571	88.4286	10.4286	3.05934	1
chr1_118975200	chr1	118975100	118975200	2	100	1;1	100	88.1237	11.8763	3.31434	1
chr1_118984600	chr1	118984500	118984600	2	100	1;1	89.2385	74.0275	15.211	2.2748	0.97
chr1_118989700	chr1	118989600	118989700	2	100	1;1	84.7273	51.6818	33.0455	5.46966	1
chr1_118992900	chr1	118992800	118992900	2	100	1;1	100	89.9221	10.0779	2.11503	0.96
chr1_118993700	chr1	118993600	118993700	2	100	1;1	85.4722	52.7778	32.6944	4.50927	1
chr1_119002400	chr1	119002300	119002400	2	100	1;1	89.5455	74.8864	14.6591	1.75791	1
chr1_119055900	chr1	119055800	119055900	2	100	1;1	96.7708	84.1736	12.5972	3.45789	1
chr1_119065400	chr1	119065300	119065400	2	100	1;1	96.6338	81.831	14.8028	2.13487	0.95
chr1_119091400	chr1	119091300	119091400	2	100	1;1	97.3193	87.395	9.92437	2.20061	1
chr1_119093700	chr1	119093600	119093700	2	100	1;1	30.8605	5.44186	25.4186	2.43663	0.95
chr1_119098400	chr1	119098300	119098400	2	100	1;1	60.65	19.425	41.225	3.52529	1
chr1_119121000	chr1	119120900	119121000	2	100	1;1	90.3214	63.0952	27.2262	4.39847	1
chr1_119121300	chr1	119121200	119121300	2	100	1;1	85.7564	62.859	22.8974	2.79752	1
chr1_119130600	chr1	119130500	119130600	2	100	1;1	95.7143	55.898	39.8163	5.46248	1
chr1_119132300	chr1	119132200	119132300	2	100	1;1	93.825	57.5	36.325	3.68269	1
chr1_119133800	chr1	119133700	119133800	2	100	1;1	86.6939	45.1224	41.5714	4.69161	1
chr1_119137400	chr1	119137300	119137400	2	100	1;1	93.766	72.4362	21.3298	3.89776	1
chr1_119144600	chr1	119144500	119144600	2	100	1;1	90.8395	69.1358	21.7037	3.0744	1
chr1_119145900	chr1	119145800	119145900	2	100	1;1	100	68.9206	31.0794	6.34449	1
chr1_119160200	chr1	119160100	119160200	2	100	1;1	97.875	82.75	15.125	2.48114	0.99
chr1_119170700	chr1	119170600	119170700	2	100	1;1	88.1143	67.9429	20.1714	2.19469	1
chr1_119199000	chr1	119198900	119199000	2	100	1;1	100	89.2883	10.7117	3.41265	1
chr1_119212900	chr1	119212800	119212900	2	100	1;1	96.5909	87.6	8.99091	1.63404	0.95
chr1_119217800	chr1	119217700	119217800	2	100	1;1	79.2453	35.5094	43.7358	5.041	1
chr1_119226400	chr1	119226300	119226400	2	100	1;1	52.5769	20.2885	32.2885	3.025	0.99
chr1_119306300	chr1	119306200	119306300	2	100	1;1	41.75	11.4062	30.3438	3.84387	1
chr1_119327200	chr1	119327100	119327200	2	100	1;1	96.5875	82.8875	13.7	2.18052	0.97
chr1_119329500	chr1	119329400	119329500	2	100	1;1	82.8571	17.8929	64.9643	5.88674	1
chr1_119344200	chr1	119344100	119344200	2	100	1;1	93.7071	78.8485	14.8586	2.45795	0.97
chr1_119364600	chr1	119364500	119364600	2	100	1;1	95.0435	60.8696	34.1739	1.9819	1
chr1_119372800	chr1	119372700	119372800	2	100	1;1	98.2432	88.5225	9.72072	2.21502	0.99
chr1_119378300	chr1	119378200	119378300	2	100	1;1	90.7164	59.9254	30.791	4.32633	1
chr1_119380800	chr1	119380700	119380800	2	100	1;1	82.5143	43.6429	38.8714	5.59645	1
chr1_119387800	chr1	119387700	119387800	2	100	1;1	97.963	86.0833	11.8796	2.74641	0.99
chr1_119432400	chr1	119432300	119432400	2	100	1;1	86.3067	52.1067	34.2	5.11681	1
chr1_119447000	chr1	119446900	119447000	2	100	1;1	93.9259	55.5556	38.3704	2.71083	1
chr1_119476500	chr1	119476400	119476500	2	100	1;1	98.0373	83.403	14.6343	4.44205	1
chr1_119476600	chr1	119476500	119476600	2	100	1;1	97.9417	86.025	11.9167	3.03649	1
chr1_119490900	chr1	119490800	119490900	2	100	1;1	100	90.7222	9.27778	2.29093	0.99
chr1_119496300	chr1	119496200	119496300	2	100	1;1	94.4444	57.0667	37.3778	4.40681	1
chr1_119555200	chr1	119555100	119555200	2	100	1;1	90.2	63.4444	26.7556	2.35643	0.99
chr1_119634800	chr1	119634700	119634800	2	100	1;1	75.1951	26.8293	48.3659	4.6879	1
chr1_119649300	chr1	119649200	119649300	2	100	1;1	82.338	49.5352	32.8028	4.23154	1
chr1_119713300	chr1	119713200	119713300	2	100	1;1	97.4	60	37.4	3.18297	1
chr1_119839300	chr1	119839200	119839300	2	100	1;1	73.1571	48.5857	24.5714	2.37419	0.95
chr1_119859900	chr1	119859800	119859900	2	100	1;1	98.6271	86.4407	12.1864	1.63128	1
chr1_119888000	chr1	119887900	119888000	2	100	1;1	86.9579	69.8316	17.1263	2.22343	0.96
chr1_119903400	chr1	119903300	119903400	2	100	1;1	98.1308	79.0561	19.0748	5.01862	1
chr1_119923600	chr1	119923500	119923600	2	100	1;1	93.9024	81.7073	12.1951	1.52734	1
chr1_119969900	chr1	119969800	119969900	2	100	1;1	100	91.2593	8.74074	1.89153	0.95
chr1_119986900	chr1	119986800	119986900	2	100	1;1	95.4219	75.9531	19.4688	2.64484	0.96
chr1_120003100	chr1	120003000	120003100	2	100	1;1	66.4419	30.6744	35.7674	2.85256	0.99
chr1_120017300	chr1	120017200	120017300	2	100	1;1	97.7778	84.7222	13.0556	2.00711	1
chr1_120018800	chr1	120018700	120018800	2	100	1;1	26.614	7.4386	19.1754	1.96658	0.95
chr1_120019100	chr1	120019000	120019100	2	100	1;1	81.2632	20.6579	60.6053	6.81512	1
chr1_120019400	chr1	120019300	120019400	2	100	1;1	93.7069	68.9655	24.7414	3.01056	1
chr1_120034100	chr1	120034000	120034100	2	100	1;1	97.2432	81.4144	15.8288	3.8053	1
chr1_120048400	chr1	120048300	120048400	2	100	1;1	90.0303	68.1818	21.8485	2.49207	1
chr1_120067500	chr1	120067400	120067500	2	100	1;1	91.0152	65.1515	25.8636	3.34739	1
chr1_120078200	chr1	120078100	120078200	2	100	1;1	76.5	13.4286	63.0714	2.78145	0.96
chr1_120085900	chr1	120085800	120085900	2	100	1;1	75.5789	45.7544	29.8246	2.77992	0.98
chr1_120104200	chr1	120104100	120104200	2	100	1;1	90.3929	67.8571	22.5357	3.34018	1
chr1_120127000	chr1	120126900	120127000	2	100	1;1	92	68.9655	23.0345	3.72368	1
chr1_120137700	chr1	120137600	120137700	2	100	1;1	95.1325	72.2892	22.8434	4.13275	1
chr1_120153700	chr1	120153600	120153700	2	100	1;1	94.6786	70.8214	23.8571	2.93431	0.99
chr1_120160200	chr1	120160100	120160200	2	100	1;1	69.9273	41	28.9273	2.48057	0.96
chr1_120196900	chr1	120196800	120196900	2	100	1;1	100	92.7744	7.22556	2.66217	1
chr1_120216400	chr1	120216300	120216400	2	100	1;1	96.7117	85.0541	11.6577	2.42995	0.96
chr1_120224500	chr1	120224400	120224500	2	100	1;1	74.5479	49.411	25.137	2.5688	1
chr1_120227300	chr1	120227200	120227300	2	100	1;1	87.3412	62.3529	24.9882	3.60027	1
chr1_120230300	chr1	120230200	120230300	2	100	1;1	83.6667	58.3333	25.3333	2.46653	0.98
chr1_120266300	chr1	120266200	120266300	2	100	1;1	93.5109	62.2935	31.2174	6.5661	1
chr1_120279200	chr1	120279100	120279200	2	100	1;1	83.2708	39.5833	43.6875	4.80791	1
chr1_120292300	chr1	120292200	120292300	2	100	1;1	94.6515	65.1515	29.5	4.59928	1
chr1_120312600	chr1	120312500	120312600	2	100	1;1	93.3529	55.6471	37.7059	7.9297	1
chr1_120325100	chr1	120325000	120325100	2	100	1;1	87.8471	46.6235	41.2235	8.04877	1
chr1_120329000	chr1	120328900	120329000	2	100	1;1	100	92.575	7.425	2.44795	1
chr1_120333200	chr1	120333100	120333200	2	100	1;1	95.0149	57.6716	37.3433	6.56327	1
chr1_120339400	chr1	120339300	120339400	2	100	1;1	99.025	78.75	20.275	4.43212	1
chr1_120344700	chr1	120344600	120344700	2	100	1;1	92.9655	44.8276	48.1379	3.95893	1
chr1_120361900	chr1	120361800	120361900	2	100	1;1	89.3443	60.2787	29.0656	3.5257	1
chr1_120365300	chr1	120365200	120365300	2	100	1;1	83.463	50.7963	32.6667	3.30753	1
chr1_120409600	chr1	120409500	120409600	2	100	1;1	95.25	77.9375	17.3125	2.1805	0.96
chr1_120429600	chr1	120429500	120429600	2	100	1;1	78.8261	30.7826	48.0435	2.70292	0.97
chr1_120459000	chr1	120458900	120459000	2	100	1;1	46.85	4.975	41.875	4.63615	1
chr1_120469300	chr1	120469200	120469300	2	100	1;1	56.3158	31.6842	24.6316	2.47425	0.99
chr1_120511300	chr1	120511200	120511300	2	100	1;1	97.7011	68.9655	28.7356	6.76141	1
chr1_120538100	chr1	120538000	120538100	2	100	1;1	98.2588	84.8941	13.3647	2.59516	0.98
chr1_120581500	chr1	120581400	120581500	2	100	1;1	85.9221	55.2987	30.6234	4.44008	1
chr1_120585000	chr1	120584900	120585000	2	100	1;1	77.7286	53.6143	24.1143	2.41173	0.96
chr1_120592500	chr1	120592400	120592500	2	100	1;1	69.1277	33.4894	35.6383	3.06363	1
chr1_120593100	chr1	120593000	120593100	2	100	1;1	80.2535	47.3099	32.9437	4.19117	1
chr1_120604200	chr1	120604100	120604200	2	100	1;1	18.0851	5.30851	12.7766	1.9819	1
chr1_120643400	chr1	120643300	120643400	2	100	1;1	69.6349	42.8254	26.8095	2.43326	0.96
chr1_120668600	chr1	120668500	120668600	2	100	1;1	97.7778	87.2525	10.5253	2.11495	0.98
chr1_120744100	chr1	120744000	120744100	2	100	1;1	89.2024	69.0476	20.1548	2.71684	1
chr1_120748500	chr1	120748400	120748500	2	100	1;1	89.1429	68.6364	20.5065	2.59881	0.96
chr1_120754300	chr1	120754200	120754300	2	100	1;1	62.0208	29.3333	32.6875	2.68299	0.97
chr1_120758600	chr1	120758500	120758600	2	100	1;1	95.1348	74.3933	20.7416	3.84692	1
chr1_120805200	chr1	120805100	120805200	2	100	1;1	86.6486	61.6486	25	3.10584	1
chr1_120809800	chr1	120809700	120809800	2	100	1;1	98.0411	83.7534	14.2877	2.38191	0.96
chr1_120817100	chr1	120817000	120817100	2	100	1;1	86.6	63.6364	22.9636	2.03983	1
chr1_120825500	chr1	120825400	120825500	2	100	1;1	100	58.5909	41.4091	2.93135	1
chr1_120826000	chr1	120825900	120826000	2	100	1;1	100	66.6667	33.3333	1.37525	1
chr1_120841400	chr1	120841300	120841400	2	100	1;1	90.9423	64.3846	26.5577	2.7675	0.96
chr1_120841600	chr1	120841500	120841600	2	100	1;1	95.6889	82.0556	13.6333	2.21776	0.99
chr1_120919200	chr1	120919100	120919200	2	100	1;1	100	83.9464	16.0536	2.56001	1
chr1_120938700	chr1	120938600	120938700	2	100	1;1	81.6829	43.2439	38.439	3.32062	0.98
chr1_120962100	chr1	120962000	120962100	2	100	1;1	90.9875	69	21.9875	3.15712	1
chr1_120966400	chr1	120966300	120966400	2	100	1;1	91.7222	68.8889	22.8333	3.80226	1
chr1_120968700	chr1	120968600	120968700	2	100	1;1	84.7609	48.1739	36.587	3.52613	0.99
chr1_120970800	chr1	120970700	120970800	2	100	1;1	94.0641	47.4359	46.6282	10.2403	1
chr1_120993300	chr1	120993200	120993300	2	100	1;1	82.0215	52.2473	29.7742	4.67096	1
chr1_121044700	chr1	121044600	121044700	2	100	1;1	86.3548	53.2903	33.0645	4.10286	0.99
chr1_121050500	chr1	121050400	121050500	2	100	1;1	80.9851	58.209	22.7761	2.20638	0.98
chr1_121056700	chr1	121056600	121056700	2	100	1;1	91.0294	72.25	18.7794	2.13037	0.98
chr1_121060000	chr1	121059900	121060000	2	100	1;1	90.3919	58.1081	32.2838	5.04669	1
chr1_121096400	chr1	121096300	121096400	2	100	1;1	93.6711	73.6053	20.0658	2.8914	1
chr1_121125100	chr1	121125000	121125100	2	100	1;1	74.375	46.5278	27.8472	3.01118	1
chr1_121184200	chr1	121184100	121184200	2	100	1;1	75.1786	39.2857	35.8929	3.67421	1
chr1_121201500	chr1	121201400	121201500	2	100	1;1	93.9756	65.8537	28.122	2.62711	0.99
chr1_121227000	chr1	121226900	121227000	2	100	1;1	87.7188	64.2656	23.4531	2.54147	0.99
chr1_121275100	chr1	121275000	121275100	2	100	1;1	92.5526	63.3421	29.2105	2.47828	0.96
chr1_121290200	chr1	121290100	121290200	2	100	1;1	81.1071	32.9643	48.1429	3.36296	0.98
chr1_121290500	chr1	121290400	121290500	2	100	1;1	80.619	28.5714	52.0476	5.59107	1
chr1_121293400	chr1	121293300	121293400	2	100	1;1	88.3065	59.0323	29.2742	3.48732	1
chr1_121309400	chr1	121309300	121309400	2	100	1;1	96.4762	78.5714	17.9048	1.59553	1
chr1_121316500	chr1	121316400	121316500	2	100	1;1	92.9	64.275	28.625	2.55561	0.95
chr1_121332000	chr1	121331900	121332000	2	100	1;1	94.186	48.8372	45.3488	5.51331	1
chr1_121336200	chr1	121336100	121336200	2	100	1;1	74.5	46.7321	27.7679	2.38019	0.97
chr1_121354900	chr1	121354800	121354900	2	100	1;1	100	93.0161	6.98387	2.36792	0.98
chr1_121367700	chr1	121367600	121367700	2	100	1;1	93.1717	79.798	13.3737	2.00959	1
chr1_121407300	chr1	121407200	121407300	2	100	1;1	82.0638	52.5319	29.5319	2.41667	0.97
chr1_121418600	chr1	121418500	121418600	2	100	1;1	99.2527	88.044	11.2088	2.54924	1
chr1_121430200	chr1	121430100	121430200	2	100	1;1	80.3043	46.6377	33.6667	4.23033	1
chr1_121457500	chr1	121457400	121457500	2	100	1;1	96.1264	77.8161	18.3103	3.36908	1
chr1_121459300	chr1	121459200	121459300	2	100	1;1	92.6582	68.3544	24.3038	3.79584	1
chr1_121482200	chr1	121482100	121482200	2	100	1;1	92.7812	73.4375	19.3438	2.27216	0.97
chr1_121485900	chr1	121485800	121485900	2	100	1;1	96.5682	83.1591	13.4091	2.30963	0.95
chr1_121501400	chr1	121501300	121501400	2	100	1;1	89.9906	76.4151	13.5755	1.91375	1
chr1_121510900	chr1	121510800	121510900	2	100	1;1	69.8846	40.8462	29.0385	2.31465	1
chr1_121513200	chr1	121513100	121513200	2	100	1;1	92.8281	65.125	27.7031	3.79305	1
chr1_121539900	chr1	121539800	121539900	2	100	1;1	91.8167	68.3333	23.4833	2.70964	1
chr1_121549400	chr1	121549300	121549400	2	100	1;1	100	89.4455	10.5545	3.32561	1
chr1_121570300	chr1	121570200	121570300	2	100	1;1	77.1618	49.5882	27.5735	2.8895	1
chr1_121588500	chr1	121588400	121588500	2	100	1;1	93.7049	68.7049	25	3.2316	1
chr1_121607600	chr1	121607500	121607600	2	100	1;1	100	63.0435	36.9565	5.60509	1
chr1_121620600	chr1	121620500	121620600	2	100	1;1	98.4839	80.9355	17.5484	2.75825	0.96
chr1_121701500	chr1	121701400	121701500	2	100	1;1	91.1148	63.9344	27.1803	3.35094	1
chr1_121702100	chr1	121702000	121702100	2	100	1;1	82.5	48.4355	34.0645	4.01515	1
chr1_121712400	chr1	121712300	121712400	2	100	1;1	100	84.8	15.2	2.83682	1
chr1_121784100	chr1	121784000	121784100	2	100	1;1	93.1452	64.4355	28.7097	3.94338	1
chr1_121791800	chr1	121791700	121791800	2	100	1;1	86.6415	57.0943	29.5472	3.00044	0.96
chr1_121801700	chr1	121801600	121801700	2	100	1;1	92.0455	47.7273	44.3182	5.15264	1
chr1_121868100	chr1	121868000	121868100	2	100	1;1	100	78.5714	21.4286	1.63439	1
chr1_121883500	chr1	121883400	121883500	2	100	1;1	92.8421	31.5789	61.2632	3.7561	1
chr1_121887400	chr1	121887300	121887400	2	100	1;1	88.4902	56.0588	32.4314	3.43988	1
chr1_121914000	chr1	121913900	121914000	2	100	1;1	84.7083	56.25	28.4583	2.44744	0.99
chr1_122037900	chr1	122037800	122037900	2	100	1;1	93.907	65.1163	28.7907	2.84948	1
chr1_122239100	chr1	122239000	122239100	2	100	1;1	85.871	58.0645	27.8065	1.54962	1
chr1_122389000	chr1	122388900	122389000	2	100	1;1	97.75	84.3182	13.4318	2.57824	0.98
chr1_122396600	chr1	122396500	122396600	2	100	1;1	92.9231	58.3077	34.6154	3.28503	0.98
chr1_122724700	chr1	122724600	122724700	2	100	1;1	95.9701	80	15.9701	2.10896	0.97
chr1_122849100	chr1	122849000	122849100	2	100	1;1	95.6164	80.8219	14.7945	2.05895	1
chr1_123098100	chr1	123098000	123098100	2	100	1;1	96.4815	74.5	21.9815	2.7609	1
chr1_123253400	chr1	123253300	123253400	2	100	1;1	78.3261	46.6957	31.6304	2.56207	0.96
chr1_123301000	chr1	123300900	123301000	2	100	1;1	86.8824	64.7059	22.1765	2.93511	1
chr1_123303000	chr1	123302900	123303000	2	100	1;1	86.3182	54.0455	32.2727	2.82565	1
chr1_123345400	chr1	123345300	123345400	2	100	1;1	88.4667	57.3333	31.1333	3.73326	1
chr1_123670000	chr1	123669900	123670000	2	100	1;1	92.5294	63.3529	29.1765	2.1831	0.97
chr1_124061900	chr1	124061800	124061900	2	100	1;1	95.7209	54.2558	41.4651	5.06702	1
chr1_124156700	chr1	124156600	124156700	2	100	1;1	93.8085	68.0851	25.7234	2.63389	1
chr1_124540900	chr1	124540800	124540900	2	100	1;1	96.0909	49.3182	46.7727	3.11367	0.97
chr1_124548800	chr1	124548700	124548800	2	100	1;1	66.6667	9.72222	56.9444	3.03918	1
chr1_124553700	chr1	124553600	124553700	2	100	1;1	98.3776	85.0612	13.3163	3.01133	1
chr1_124636900	chr1	124636800	124636900	2	100	1;1	100	77.4194	22.5806	1.97087	1
chr1_124650900	chr1	124650800	124650900	2	100	1;1	87.7536	64.6377	23.1159	2.68297	0.98
chr1_124716600	chr1	124716500	124716600	2	100	1;1	74.5	22.9333	51.5667	3.98016	0.99
chr1_124721000	chr1	124720900	124721000	2	100	1;1	100	67.1304	32.8696	2.27555	0.95
chr1_124725600	chr1	124725500	124725600	2	100	1;1	98.2609	70.3261	27.9348	3.53275	1
chr1_124836000	chr1	124835900	124836000	2	100	1;1	86.1	33	53.1	2.95968	0.98
chr1_125226100	chr1	125226000	125226100	2	100	1;1	85.4286	52.5429	32.8857	2.29422	0.98
chr1_125237900	chr1	125237800	125237900	2	100	1;1	88.3143	70	18.3143	1.9091	1
chr1_125240800	chr1	125240700	125240800	2	100	1;1	97.4462	79.3231	18.1231	2.71456	1
chr1_125241600	chr1	125241500	125241600	2	100	1;1	84.4098	47.9836	36.4262	4.53089	1
chr1_125368200	chr1	125368100	125368200	2	100	1;1	90.0317	64.3968	25.6349	3.06221	0.98
chr1_125613900	chr1	125613800	125613900	2	100	1;1	96.3824	67.9412	28.4412	2.44526	0.97
chr1_125684100	chr1	125684000	125684100	2	100	1;1	90.1385	62.0462	28.0923	3.61654	1
chr1_125686600	chr1	125686500	125686600	2	100	1;1	92.8824	53.5098	39.3725	5.06871	1
chr1_125701100	chr1	125701000	125701100	2	100	1;1	100	88.4945	11.5055	2.98016	1
chr1_125713000	chr1	125712900	125713000	2	100	1;1	91.4667	60	31.4667	2.0941	0.97
chr1_125775100	chr1	125775000	125775100	2	100	1;1	95.9481	81.4156	14.5325	2.1778	0.95
chr1_125785300	chr1	125785200	125785300	2	100	1;1	100	88.4118	11.5882	2.16445	0.98
chr1_125790200	chr1	125790100	125790200	2	100	1;1	54.0962	21.8462	32.25	2.96947	0.98
chr1_125795800	chr1	125795700	125795800	2	100	1;1	89.3333	67.7302	21.6032	2.28609	1
chr1_125796800	chr1	125796700	125796800	2	100	1;1	90.2821	65.3846	24.8974	3.5686	1
chr1_125815200	chr1	125815100	125815200	2	100	1;1	96.7714	67.4857	29.2857	5.279	1
chr1_125855000	chr1	125854900	125855000	2	100	1;1	62.0303	20.3939	41.6364	3.00534	0.99
chr1_125884100	chr1	125884000	125884100	2	100	1;1	100	81.98	18.02	2.59406	0.99
chr1_125910000	chr1	125909900	125910000	2	100	1;1	79.3514	52.1216	27.2297	3.1463	0.99
chr1_125914500	chr1	125914400	125914500	2	100	1;1	94.942	79.7101	15.2319	1.9038	1
chr1_125920200	chr1	125920100	125920200	2	100	1;1	93.7241	55.1724	38.5517	2.93822	1
chr1_125925100	chr1	125925000	125925100	2	100	1;1	55.1455	26.1818	28.9636	2.50425	0.95
chr1_125936700	chr1	125936600	125936700	2	100	1;1	93.7692	67.4923	26.2769	3.69749	1
chr1_125980300	chr1	125980200	125980300	2	100	1;1	60.7143	24.4286	36.2857	1.90505	1
chr1_126101900	chr1	126101800	126101900	2	100	1;1	92.2727	50.1591	42.1136	4.82498	1
chr1_126130400	chr1	126130300	126130400	2	100	1;1	87.0769	43.5	43.5769	2.77321	0.96
chr1_126152400	chr1	126152300	126152400	2	100	1;1	80.7246	50.6667	30.058	3.5365	1
chr1_126156400	chr1	126156300	126156400	2	100	1;1	100	84.9655	15.0345	2.46568	0.99
chr1_126175900	chr1	126175800	126175900	2	100	1;1	89.6066	49.377	40.2295	5.78063	1
chr1_126335000	chr1	126334900	126335000	2	100	1;1	87.7609	54.8696	32.8913	3.12468	1
chr1_126342200	chr1	126342100	126342200	2	100	1;1	80.0345	48.2759	31.7586	3.25613	1
chr1_126362200	chr1	126362100	126362200	2	100	1;1	60.2807	29.8246	30.4561	2.73852	1
chr1_126383600	chr1	126383500	126383600	2	100	1;1	93.125	56.3036	36.8214	5.12022	1
chr1_126430000	chr1	126429900	126430000	2	100	1;1	98.6667	85.1467	13.52	2.38616	1
chr1_126450800	chr1	126450700	126450800	2	100	1;1	95.0294	62.4706	32.5588	2.79046	0.97
chr1_126484100	chr1	126484000	126484100	2	100	1;1	98.5289	87.1074	11.4215	3.14615	1
chr1_126488200	chr1	126488100	126488200	2	100	1;1	93.275	69.9375	23.3375	3.70961	1
chr1_126493900	chr1	126493800	126493900	2	100	1;1	88.0556	36.3889	51.6667	2.57295	0.96
chr1_126496800	chr1	126496700	126496800	2	100	1;1	93.9467	79.08	14.8667	1.88385	0.98
chr1_126509600	chr1	126509500	126509600	2	100	1;1	82.5082	57.8852	24.623	2.35716	0.95
chr1_126607800	chr1	126607700	126607800	2	100	1;1	94.5303	73.4848	21.0455	2.86089	0.99
chr1_126626700	chr1	126626600	126626700	2	100	1;1	85.7797	53.0169	32.7627	3.80485	1
chr1_126672700	chr1	126672600	126672700	2	100	1;1	86.4198	65.1235	21.2963	2.61307	1
chr1_126688400	chr1	126688300	126688400	2	100	1;1	67.6471	40.9118	26.7353	2.53961	1
chr1_126729200	chr1	126729100	126729200	2	100	1;1	85.7013	55.8442	29.8571	4.18226	1
chr1_126865800	chr1	126865700	126865800	2	100	1;1	60.7667	5.8	54.9667	5.13513	1
chr1_126901000	chr1	126900900	126901000	2	100	1;1	98.2824	83.4471	14.8353	3.01116	1
chr1_126918300	chr1	126918200	126918300	2	100	1;1	72.1667	30	42.1667	2.75515	0.97
chr1_126922600	chr1	126922500	126922600	2	100	1;1	83.209	59.194	24.0149	2.47772	0.98
chr1_126925000	chr1	126924900	126925000	2	100	1;1	90.1364	65.9091	24.2273	1.97427	1
chr1_126926200	chr1	126926100	126926200	2	100	1;1	88.9412	57.3235	31.6176	4.39429	1
chr1_127008700	chr1	127008600	127008700	2	100	1;1	88.8372	54.7209	34.1163	3.16179	1
chr1_127031800	chr1	127031700	127031800	2	100	1;1	60.6905	30.2381	30.4524	2.04986	1
chr1_127065500	chr1	127065400	127065500	2	100	1;1	94.434	66.9623	27.4717	3.33926	1
chr1_127104300	chr1	127104200	127104300	2	100	1;1	73.5904	48.0723	25.5181	2.95239	1
chr1_127133400	chr1	127133300	127133400	2	100	1;1	92.254	70.2698	21.9841	2.63236	0.96
chr1_127153300	chr1	127153200	127153300	2	100	1;1	75.0526	47.6491	27.4035	2.37762	0.98
chr1_127154100	chr1	127154000	127154100	2	100	1;1	96.5517	69.6724	26.8793	3.82003	1
chr1_127192300	chr1	127192200	127192300	2	100	1;1	96.6316	80.5658	16.0658	2.57368	0.97
chr1_127224400	chr1	127224300	127224400	2	100	1;1	98.54	78.18	20.36	2.63	1
chr1_127254500	chr1	127254400	127254500	2	100	1;1	100	89.0685	10.9315	2.19127	0.98
chr1_127258500	chr1	127258400	127258500	2	100	1;1	98.8442	87.3117	11.5325	2.06791	0.97
chr1_127263800	chr1	127263700	127263800	2	100	1;1	98.2297	80.9054	17.3243	3.14289	0.99
chr1_127313700	chr1	127313600	127313700	2	100	1;1	82.8627	47.6863	35.1765	3.54846	1
chr1_127378300	chr1	127378200	127378300	2	100	1;1	94.32	62.4533	31.8667	5.68064	1
chr1_127407300	chr1	127407200	127407300	2	100	1;1	91.5429	66.6	24.9429	3.37671	1
chr1_127420000	chr1	127419900	127420000	2	100	1;1	59.8108	26.0541	33.7568	4.28717	1
chr1_127436100	chr1	127436000	127436100	2	100	1;1	88.4074	63.1111	25.2963	3.61165	1
chr1_127459800	chr1	127459700	127459800	2	100	1;1	86.8421	52.8684	33.9737	2.72849	0.97
chr1_127486700	chr1	127486600	127486700	2	100	1;1	88.7115	57.6923	31.0192	3.31457	1
chr1_127503700	chr1	127503600	127503700	2	100	1;1	79.8158	52.7895	27.0263	3.2025	1
chr1_127508200	chr1	127508100	127508200	2	100	1;1	91.7778	62.2222	29.5556	2.86774	1
chr1_127568400	chr1	127568300	127568400	2	100	1;1	80.7308	52	28.7308	2.54218	0.96
chr1_127568700	chr1	127568600	127568700	2	100	1;1	95.3962	66.9811	28.4151	3.58798	1
chr1_127575600	chr1	127575500	127575600	2	100	1;1	90.9459	42.3243	48.6216	4.92809	1
chr1_127592400	chr1	127592300	127592400	2	100	1;1	72.1538	30.7692	41.3846	2.23925	0.97
chr1_127600200	chr1	127600100	127600200	2	100	1;1	91.8475	58.7119	33.1356	4.40787	1
chr1_127642000	chr1	127641900	127642000	2	100	1;1	96.1887	63.6226	32.566	4.58193	0.99
[truncated: 67,041 more rows]

## Sheet: Table S3c - age_m_glia
bin_id	chr	start	end	cpg_number	methylation	cpg_pattern	p35_epiallele_proportion_mean	p12_epiallele_proportion_mean	epiallele_diff_mean	log10_p_val_mean	percent_significant
chr1_3015000	chr1	3014900	3015000	2	100	1;1	86.7368	52.6316	34.1053	2.63921	1
chr1_3026500	chr1	3026400	3026500	2	100	1;1	97.5147	79.4118	18.1029	2.8377	1
chr1_3109700	chr1	3109600	3109700	2	100	1;1	91.3095	35.7143	55.5952	6.93724	1
chr1_3114100	chr1	3114000	3114100	2	100	1;1	91.6667	61.4667	30.2	3.8173	1
chr1_3115600	chr1	3115500	3115600	2	100	1;1	86.125	56.25	29.875	2.67321	1
chr1_3162700	chr1	3162600	3162700	2	100	1;1	79.6429	32.1429	47.5	3.20875	1
chr1_3191400	chr1	3191300	3191400	2	100	1;1	23.1167	5	18.1167	2.11188	0.96
chr1_3205400	chr1	3205300	3205400	2	100	1;1	100	82.0725	17.9275	3.6712	1
chr1_3249800	chr1	3249700	3249800	2	100	1;1	72.9048	42.8571	30.0476	2.05582	0.96
chr1_3259800	chr1	3259700	3259800	2	100	1;1	91.4714	67.1429	24.3286	3.22018	1
chr1_3293100	chr1	3293000	3293100	2	100	1;1	63.2037	35.1852	28.0185	2.20882	1
chr1_3361100	chr1	3361000	3361100	2	100	1;1	48.7903	19.3548	29.4355	3.03972	0.99
chr1_3370000	chr1	3369900	3370000	2	100	1;1	91.8302	67.9245	23.9057	2.4238	1
chr1_3379200	chr1	3379100	3379200	2	100	1;1	87.9492	62.7119	25.2373	2.61395	1
chr1_3464700	chr1	3464600	3464700	2	100	1;1	76.2	28	48.2	2.92347	0.99
chr1_3470200	chr1	3470100	3470200	2	100	1;1	95.2034	76.2712	18.9322	2.29848	1
chr1_3493600	chr1	3493500	3493600	2	100	1;1	91.9344	67.2131	24.7213	2.94977	1
chr1_3503000	chr1	3502900	3503000	2	100	1;1	87.5938	61.2344	26.3594	3.03379	0.99
chr1_3508700	chr1	3508600	3508700	2	100	1;1	71.8312	51.9481	19.8831	1.78081	1
chr1_3558400	chr1	3558300	3558400	2	100	1;1	87.8554	66.2651	21.5904	2.83291	1
chr1_3565900	chr1	3565800	3565900	2	100	1;1	98.9765	85.8824	13.0941	2.73326	1
chr1_3676600	chr1	3676500	3676600	2	100	1;1	85.4545	63.2727	22.1818	1.87764	0.98
chr1_3730200	chr1	3730100	3730200	2	100	1;1	80	57.7875	22.2125	2.414	1
chr1_3739900	chr1	3739800	3739900	2	100	1;1	95.8814	79.8983	15.9831	1.86365	0.95
chr1_3799200	chr1	3799100	3799200	2	100	1;1	88.359	53.8462	34.5128	2.86015	1
chr1_3799500	chr1	3799400	3799500	2	100	1;1	100	68.6275	31.3725	5.12118	1
chr1_3801100	chr1	3801000	3801100	2	100	1;1	98.6438	82.8904	15.7534	2.80847	1
chr1_3934800	chr1	3934700	3934800	2	100	1;1	95.1687	80.7229	14.4458	2.16573	1
chr1_3953500	chr1	3953400	3953500	2	100	1;1	81.7922	62.1169	19.6753	2.00273	0.96
chr1_3994200	chr1	3994100	3994200	2	100	1;1	100	86.3636	13.6364	2.53493	1
chr1_4058000	chr1	4057900	4058000	2	100	1;1	94.5672	78.209	16.3582	2.03204	0.96
chr1_4105400	chr1	4105300	4105400	2	100	1;1	91.8919	69.7838	22.1081	2.97458	1
chr1_4106700	chr1	4106600	4106700	2	100	1;1	87.5135	70.2703	17.2432	1.8026	0.98
chr1_4128900	chr1	4128800	4128900	2	100	1;1	70.4151	37.566	32.8491	2.93251	1
chr1_4212600	chr1	4212500	4212600	2	100	1;1	96.8182	77.2727	19.5455	1.94278	1
chr1_4234200	chr1	4234100	4234200	2	100	1;1	84.1579	31.5789	52.5789	2.66912	0.98
chr1_4259900	chr1	4259800	4259900	2	100	1;1	93.521	75.6303	17.8908	3.73142	1
chr1_4276100	chr1	4276000	4276100	2	100	1;1	73.02	46	27.02	1.98687	1
chr1_4277700	chr1	4277600	4277700	2	100	1;1	97.1714	81.4286	15.7429	2.33942	1
chr1_4334800	chr1	4334700	4334800	2	100	1;1	82.2727	27.2727	55	3.29235	1
chr1_4346500	chr1	4346400	4346500	2	100	1;1	86.2264	60.3774	25.8491	2.37633	1
chr1_4412500	chr1	4412400	4412500	2	100	1;1	52.6316	28.3158	24.3158	1.88879	0.95
chr1_4432900	chr1	4432800	4432900	2	100	1;1	85.2364	60	25.2364	2.31881	0.98
chr1_4440500	chr1	4440400	4440500	2	100	1;1	92.4902	65.7059	26.7843	2.86745	1
chr1_4457300	chr1	4457200	4457300	2	100	1;1	81.4	40.825	40.575	3.49455	1
chr1_4474100	chr1	4474000	4474100	2	100	1;1	65.6842	38.5965	27.0877	2.22178	0.97
chr1_4518500	chr1	4518400	4518500	2	100	1;1	46.8718	12.2821	34.5897	2.88282	0.99
chr1_4520000	chr1	4519900	4520000	2	100	1;1	67.013	45.3117	21.7013	2.00856	0.96
chr1_4545700	chr1	4545600	4545700	2	100	1;1	89.3333	67.12	22.2133	2.78252	1
chr1_4586600	chr1	4586500	4586600	2	100	1;1	80.4805	56.0519	24.4286	2.75588	1
chr1_4591800	chr1	4591700	4591800	2	100	1;1	92.0566	52.9245	39.1321	5.1302	1
chr1_4601100	chr1	4601000	4601100	2	100	1;1	97.2973	79.7162	17.5811	2.89954	1
chr1_4647300	chr1	4647200	4647300	2	100	1;1	84.4545	54.5455	29.9091	2.94884	1
chr1_4668100	chr1	4668000	4668100	2	100	1;1	34.4194	11.2903	23.129	2.42242	1
chr1_4714600	chr1	4714500	4714600	2	100	1;1	88.3333	70.8333	17.5	1.83236	1
chr1_4725900	chr1	4725800	4725900	2	100	1;1	92.48	64	28.48	3.0356	1
chr1_4766700	chr1	4766600	4766700	2	100	1;1	38.5972	18.0556	20.5417	1.99477	1
chr1_4775500	chr1	4775400	4775500	2	100	1;1	98.6111	87.9028	10.7083	1.67839	0.98
chr1_4801800	chr1	4801700	4801800	2	100	1;1	91.1644	65.7534	25.411	3.54567	1
chr1_4814200	chr1	4814100	4814200	2	100	1;1	93.0569	82.3496	10.7073	1.77829	1
chr1_4869700	chr1	4869600	4869700	2	100	1;1	71	44.2857	26.7143	2.67217	1
chr1_5172200	chr1	5172100	5172200	2	100	1;1	95.4194	81.7204	13.6989	2.26596	1
chr1_5227400	chr1	5227300	5227400	2	100	1;1	47.9787	19.5319	28.4468	2.22699	1
chr1_5262900	chr1	5262800	5262900	2	100	1;1	88.3571	47.619	40.7381	4.01375	1
chr1_5330800	chr1	5330700	5330800	2	100	1;1	86.0256	41.0256	45	4.20573	1
chr1_5357900	chr1	5357800	5357900	2	100	1;1	92.0698	55.814	36.2558	3.72755	1
chr1_5409300	chr1	5409200	5409300	2	100	1;1	68.6122	42.8571	25.7551	1.75733	1
chr1_5450000	chr1	5449900	5450000	2	100	1;1	100	60.0556	39.9444	2.20146	1
chr1_5491200	chr1	5491100	5491200	2	100	1;1	100	92.4731	7.52688	1.857	1
chr1_5545200	chr1	5545100	5545200	2	100	1;1	89.3542	52.1667	37.1875	4.00611	1
chr1_5567900	chr1	5567800	5567900	2	100	1;1	93.75	73.25	20.5	1.88181	1
chr1_5646300	chr1	5646200	5646300	2	100	1;1	82.8772	50.8772	32	3.33406	1
chr1_5738100	chr1	5738000	5738100	2	100	1;1	84.6154	57.4615	27.1538	2.39427	1
chr1_5774300	chr1	5774200	5774300	2	100	1;1	93.75	74.25	19.5	2.33931	1
chr1_5852100	chr1	5852000	5852100	2	100	1;1	52.8936	25.5319	27.3617	1.93785	1
chr1_5853600	chr1	5853500	5853600	2	100	1;1	90.6719	64.9062	25.7656	3.16571	1
chr1_5908800	chr1	5908700	5908800	2	100	1;1	99.1111	83.3333	15.7778	3.71996	1
chr1_5947000	chr1	5946900	5947000	2	100	1;1	96.2128	82.9787	13.234	2.31073	1
chr1_5970300	chr1	5970200	5970300	2	100	1;1	89.4932	65.7534	23.7397	3.02738	1
chr1_6060200	chr1	6060100	6060200	2	100	1;1	90.3718	63.3462	27.0256	4.02141	1
chr1_6117300	chr1	6117200	6117300	2	100	1;1	88.7391	42.1739	46.5652	2.77032	0.95
chr1_6120000	chr1	6119900	6120000	2	100	1;1	87.1039	61.039	26.0649	3.44282	1
chr1_6123400	chr1	6123300	6123400	2	100	1;1	92.0755	66.0377	26.0377	2.77122	1
chr1_6173700	chr1	6173600	6173700	2	100	1;1	96.6667	65.4167	31.25	4.87728	1
chr1_6173800	chr1	6173700	6173800	2	100	1;1	95.9184	75.7143	20.2041	2.10341	0.98
chr1_6241500	chr1	6241400	6241500	2	100	1;1	91.8276	70.6897	21.1379	2.21991	1
chr1_6301800	chr1	6301700	6301800	2	100	1;1	81.9302	51.1628	30.7674	2.39111	0.99
chr1_6380700	chr1	6380600	6380700	2	100	1;1	96.2642	67.9245	28.3396	3.73214	1
chr1_6443400	chr1	6443300	6443400	2	100	1;1	94.1176	80.0824	14.0353	1.96112	1
chr1_6443800	chr1	6443700	6443800	2	100	1;1	92.5652	73.1159	19.4493	2.41585	0.99
chr1_6492600	chr1	6492500	6492600	2	100	1;1	84.561	48.7805	35.7805	3.00194	1
chr1_6530700	chr1	6530600	6530700	2	100	1;1	90.2308	66.2885	23.9423	2.28913	0.99
chr1_6574000	chr1	6573900	6574000	2	100	1;1	93.2286	57.1429	36.0857	3.10332	1
chr1_6600600	chr1	6600500	6600600	2	100	1;1	84.093	55.814	28.2791	2.14142	0.98
chr1_6665100	chr1	6665000	6665100	2	100	1;1	88.7455	67.2727	21.4727	1.97433	0.99
chr1_6694500	chr1	6694400	6694500	2	100	1;1	95.2353	85.6975	9.53782	1.69939	0.95
chr1_6694800	chr1	6694700	6694800	2	100	1;1	95.2381	81.4167	13.8214	2.03629	1
chr1_6695200	chr1	6695100	6695200	2	100	1;1	72	54.0541	17.9459	1.44441	1
chr1_6743500	chr1	6743400	6743500	2	100	1;1	88.7632	57.8947	30.8684	2.38763	1
chr1_6751800	chr1	6751700	6751800	2	100	1;1	100	77.2955	22.7045	2.95761	1
chr1_6782400	chr1	6782300	6782400	2	100	1;1	92.8226	71.1774	21.6452	2.54004	1
chr1_6798400	chr1	6798300	6798400	2	100	1;1	100	81.9149	18.0851	2.42407	1
chr1_6813400	chr1	6813300	6813400	2	100	1;1	95.625	69.6429	25.9821	3.37279	1
chr1_6844400	chr1	6844300	6844400	2	100	1;1	83.2273	24.9545	58.2727	3.71034	1
chr1_6857600	chr1	6857500	6857600	2	100	1;1	90.3214	74.6667	15.6548	1.92611	0.95
chr1_6872700	chr1	6872600	6872700	2	100	1;1	95.1449	71.0145	24.1304	3.65596	1
chr1_6880900	chr1	6880800	6880900	2	100	1;1	85.5	51.7857	33.7143	3.6808	1
chr1_6901300	chr1	6901200	6901300	2	100	1;1	85.4259	66.6667	18.7593	1.41888	1
chr1_6939600	chr1	6939500	6939600	2	100	1;1	93	80.2824	12.7176	1.59845	1
chr1_6979300	chr1	6979200	6979300	2	100	1;1	91.5231	70.7692	20.7538	2.40911	1
chr1_6984300	chr1	6984200	6984300	2	100	1;1	93.1719	73.4375	19.7344	2.32638	1
chr1_7017900	chr1	7017800	7017900	2	100	1;1	81.0127	58.4304	22.5823	2.48849	1
chr1_7032200	chr1	7032100	7032200	2	100	1;1	91.6667	76.8571	14.8095	1.85995	0.96
chr1_7044400	chr1	7044300	7044400	2	100	1;1	81.7419	41.9355	39.8065	2.65682	1
chr1_7046600	chr1	7046500	7046600	2	100	1;1	100	61.2	38.8	3.08093	1
chr1_7052700	chr1	7052600	7052700	2	100	1;1	81.4516	48.9516	32.5	3.64926	1
chr1_7057800	chr1	7057700	7057800	2	100	1;1	93.0833	58.3333	34.75	2.02101	0.96
chr1_7061200	chr1	7061100	7061200	2	100	1;1	89.5161	66.129	23.3871	2.59187	1
chr1_7092900	chr1	7092800	7092900	2	100	1;1	95.6957	83.7609	11.9348	1.87573	0.98
chr1_7095100	chr1	7095000	7095100	2	100	1;1	100	84.4655	15.5345	2.56099	0.99
chr1_7136600	chr1	7136500	7136600	2	100	1;1	91.4242	64.2121	27.2121	3.61198	1
chr1_7138800	chr1	7138700	7138800	2	100	1;1	78.7895	54.386	24.4035	2.02274	1
chr1_7168800	chr1	7168700	7168800	2	100	1;1	83.2206	60.0147	23.2059	2.34735	1
chr1_7187100	chr1	7187000	7187100	2	100	1;1	74.5965	36.8421	37.7544	4.05433	1
chr1_7293300	chr1	7293200	7293300	2	100	1;1	97.1286	67.1429	29.9857	5.56301	1
chr1_7306800	chr1	7306700	7306800	2	100	1;1	92.6437	79.3103	13.3333	1.73069	1
chr1_7312300	chr1	7312200	7312300	2	100	1;1	93.1034	70.5345	22.569	2.54496	1
chr1_7362800	chr1	7362700	7362800	2	100	1;1	89.25	67.1875	22.0625	2.42394	1
chr1_7363200	chr1	7363100	7363200	2	100	1;1	89.7959	58.5918	31.2041	3.12821	1
chr1_7367400	chr1	7367300	7367400	2	100	1;1	100	67.8571	32.1429	5.8247	1
chr1_7374700	chr1	7374600	7374700	2	100	1;1	85.2	55	30.2	2.2607	0.99
chr1_7375100	chr1	7375000	7375100	2	100	1;1	96.6383	72.1915	24.4468	2.75468	1
chr1_7401500	chr1	7401400	7401500	2	100	1;1	90.3284	70.1493	20.1791	2.29371	1
chr1_7411600	chr1	7411500	7411600	2	100	1;1	76.6795	56.4103	20.2692	1.95803	1
chr1_7590600	chr1	7590500	7590600	2	100	1;1	69.082	39.3443	29.7377	2.78172	1
chr1_7619400	chr1	7619300	7619400	2	100	1;1	90.5556	11.1111	79.4444	2.60904	1
chr1_7652400	chr1	7652300	7652400	2	100	1;1	93.5769	65.3846	28.1923	1.60047	1
chr1_7656900	chr1	7656800	7656900	2	100	1;1	82.3529	54.4902	27.8627	2.35413	1
chr1_7663500	chr1	7663400	7663500	2	100	1;1	97.2857	79.3651	17.9206	2.54059	1
chr1_7682400	chr1	7682300	7682400	2	100	1;1	93.2857	72.7273	20.5584	2.99319	1
chr1_7684400	chr1	7684300	7684400	2	100	1;1	98.3495	89.3204	9.02913	1.91298	1
chr1_7769800	chr1	7769700	7769800	2	100	1;1	71.1538	41.5385	29.6154	2.95671	1
chr1_7810000	chr1	7809900	7810000	2	100	1;1	94	80.7692	13.2308	1.65249	1
chr1_7812500	chr1	7812400	7812500	2	100	1;1	76.7931	51.7414	25.0517	2.10441	0.97
chr1_7849400	chr1	7849300	7849400	2	100	1;1	88.5833	56.3889	32.1944	2.3929	0.99
chr1_7864400	chr1	7864300	7864400	2	100	1;1	91.65	61.7	29.95	2.59974	0.99
chr1_7867200	chr1	7867100	7867200	2	100	1;1	90.9091	72.9394	17.9697	1.90109	0.95
chr1_7881400	chr1	7881300	7881400	2	100	1;1	92.6456	71.962	20.6835	2.97389	1
chr1_7889900	chr1	7889800	7889900	2	100	1;1	95.6	70	25.6	2.39561	1
chr1_7895200	chr1	7895100	7895200	2	100	1;1	87.3562	67.1233	20.2329	2.23054	1
chr1_7917200	chr1	7917100	7917200	2	100	1;1	57.8929	27.1071	30.7857	2.76975	1
chr1_7934600	chr1	7934500	7934600	2	100	1;1	79.52	34.24	45.28	2.63456	1
chr1_7960800	chr1	7960700	7960800	2	100	1;1	100	76.6667	23.3333	1.97705	1
chr1_8021900	chr1	8021800	8021900	2	100	1;1	90.5	68.75	21.75	1.86845	0.95
chr1_8027000	chr1	8026900	8027000	2	100	1;1	100	80.5556	19.4444	1.94564	1
chr1_8105000	chr1	8104900	8105000	2	100	1;1	93.28	68	25.28	2.69366	0.99
chr1_8179400	chr1	8179300	8179400	2	100	1;1	96.9643	64.2857	32.6786	2.40958	1
chr1_8240600	chr1	8240500	8240600	2	100	1;1	100	12.5	87.5	2.85431	1
chr1_8290900	chr1	8290800	8290900	2	100	1;1	91.5254	72.2203	19.3051	1.93537	1
chr1_8311200	chr1	8311100	8311200	2	100	1;1	86.6087	50	36.6087	3.56345	1
chr1_8465000	chr1	8464900	8465000	2	100	1;1	86.9831	63.4068	23.5763	2.28997	1
chr1_8490100	chr1	8490000	8490100	2	100	1;1	97.8864	61.3636	36.5227	4.66231	1
chr1_8585200	chr1	8585100	8585200	2	100	1;1	100	72.16	27.84	2.0059	0.98
chr1_8646100	chr1	8646000	8646100	2	100	1;1	91.4717	71.6981	19.7736	1.85343	0.97
chr1_8657800	chr1	8657700	8657800	2	100	1;1	100	89.8065	10.1935	2.65205	1
chr1_8732500	chr1	8732400	8732500	2	100	1;1	94.5217	80.4058	14.1159	1.66267	0.97
chr1_8767500	chr1	8767400	8767500	2	100	1;1	95.8605	74.4186	21.4419	2.00222	1
chr1_8771400	chr1	8771300	8771400	2	100	1;1	94.7869	77.0492	17.7377	2.10794	1
chr1_8839200	chr1	8839100	8839200	2	100	1;1	81.65	43.3333	38.3167	4.62726	1
chr1_8873600	chr1	8873500	8873600	2	100	1;1	100	87.156	12.844	4.10678	1
chr1_8881800	chr1	8881700	8881800	2	100	1;1	77.4828	50	27.4828	2.49122	0.99
chr1_8939300	chr1	8939200	8939300	2	100	1;1	67.9649	42.1053	25.8596	2.04296	1
chr1_8970200	chr1	8970100	8970200	2	100	1;1	88.9815	61.1111	27.8704	2.89825	1
chr1_9009200	chr1	9009100	9009200	2	100	1;1	98.025	68.675	29.35	3.21442	1
chr1_9022900	chr1	9022800	9022900	2	100	1;1	95.0641	79.7308	15.3333	2.16746	1
chr1_9025800	chr1	9025700	9025800	2	100	1;1	83.4655	60.3448	23.1207	2.06761	0.96
chr1_9142600	chr1	9142500	9142600	2	100	1;1	100	57.0625	42.9375	2.12925	0.99
chr1_9220500	chr1	9220400	9220500	2	100	1;1	95.2933	82.6667	12.6267	1.62114	1
chr1_9334200	chr1	9334100	9334200	2	100	1;1	100	46.6667	53.3333	2.65779	1
chr1_9350100	chr1	9350000	9350100	2	100	1;1	100	88.4328	11.5672	2.12374	0.96
chr1_9392500	chr1	9392400	9392500	2	100	1;1	96.1695	79.661	16.5085	1.99341	1
chr1_9506500	chr1	9506400	9506500	2	100	1;1	97.5846	80	17.5846	2.63076	1
chr1_9608800	chr1	9608700	9608800	2	100	1;1	96.9072	77.7423	19.1649	4.13132	1
chr1_9622700	chr1	9622600	9622700	2	100	1;1	69.039	49.3506	19.6883	1.70901	1
chr1_9623100	chr1	9623000	9623100	2	100	1;1	76.2317	57.3171	18.9146	1.81126	1
chr1_9626700	chr1	9626600	9626700	2	100	1;1	97.5152	77.2727	20.2424	3.18522	1
chr1_9648900	chr1	9648800	9648900	2	100	1;1	91.5333	63.6933	27.84	4.22072	1
chr1_9655500	chr1	9655400	9655500	2	100	1;1	80.0345	56.8966	23.1379	1.93289	0.98
chr1_9679400	chr1	9679300	9679400	2	100	1;1	83.5814	53.4884	30.093	2.35625	0.99
chr1_9694900	chr1	9694800	9694900	2	100	1;1	89.5571	73.1286	16.4286	1.68224	0.98
chr1_9730100	chr1	9730000	9730100	2	100	1;1	100	90.6292	9.37079	2.2886	1
chr1_9736300	chr1	9736200	9736300	2	100	1;1	96.1	75	21.1	1.85897	1
chr1_9776000	chr1	9775900	9776000	2	100	1;1	68.3857	45.8286	22.5571	1.96662	0.97
chr1_9776100	chr1	9776000	9776100	2	100	1;1	91.6462	69.2308	22.4154	2.68984	1
chr1_9835100	chr1	9835000	9835100	2	100	1;1	88.697	51.5152	37.1818	2.73895	1
chr1_9850100	chr1	9850000	9850100	2	100	1;1	68.4857	45.7143	22.7714	1.98499	1
chr1_9885600	chr1	9885500	9885600	2	100	1;1	93.7255	68.6275	25.098	2.76439	0.99
chr1_9903000	chr1	9902900	9903000	2	100	1;1	84.186	55.3953	28.7907	2.19863	0.98
chr1_9911200	chr1	9911100	9911200	2	100	1;1	91.4524	66.6667	24.7857	2.03	1
chr1_9912000	chr1	9911900	9912000	2	100	1;1	69.7581	46.7742	22.9839	1.81868	1
chr1_9918700	chr1	9918600	9918700	2	100	1;1	84.7051	61.5385	23.1667	2.75549	1
chr1_9964700	chr1	9964600	9964700	2	100	1;1	75.7812	31.25	44.5312	3.18648	1
chr1_9966500	chr1	9966400	9966500	2	100	1;1	82.3023	39.5349	42.7674	4.12889	1
chr1_9968700	chr1	9968600	9968700	2	100	1;1	94.6022	75.2688	19.3333	3.4996	1
chr1_9999600	chr1	9999500	9999600	2	100	1;1	91.2969	71.875	19.4219	2.15497	0.98
chr1_10007400	chr1	10007300	10007400	2	100	1;1	35.7143	10.5893	25.125	2.58537	1
chr1_10010000	chr1	10009900	10010000	2	100	1;1	90.0577	65.0385	25.0192	2.43453	1
chr1_10029100	chr1	10029000	10029100	2	100	1;1	95.5417	62.5	33.0417	2.0322	0.96
chr1_10058700	chr1	10058600	10058700	2	100	1;1	93.2963	71.7037	21.5926	2.29651	0.95
chr1_10073000	chr1	10072900	10073000	2	100	1;1	94.2687	79.1045	15.1642	1.77973	1
chr1_10095700	chr1	10095600	10095700	2	100	1;1	95.5882	75	20.5882	2.97669	1
chr1_10105700	chr1	10105600	10105700	2	100	1;1	100	84.2807	15.7193	2.54549	1
chr1_10106700	chr1	10106600	10106700	2	100	1;1	95.9459	71.7703	24.1757	4.06795	1
chr1_10131100	chr1	10131000	10131100	2	100	1;1	97.4409	79.5699	17.871	3.7927	1
chr1_10140800	chr1	10140700	10140800	2	100	1;1	18.1818	4.98701	13.1948	1.72845	1
chr1_10142800	chr1	10142700	10142800	2	100	1;1	93.75	78.4875	15.2625	2.04684	0.99
chr1_10153100	chr1	10153000	10153100	2	100	1;1	96.5909	85.2614	11.3295	1.79747	0.96
chr1_10187600	chr1	10187500	10187600	2	100	1;1	88.7917	66.6667	22.125	2.65091	1
chr1_10234000	chr1	10233900	10234000	2	100	1;1	38	14.24	23.76	1.93756	0.99
chr1_10278800	chr1	10278700	10278800	2	100	1;1	80.1127	53.5211	26.5915	2.91879	1
chr1_10298700	chr1	10298600	10298700	2	100	1;1	85.4167	39.5833	45.8333	5.29876	1
chr1_10300300	chr1	10300200	10300300	2	100	1;1	83.2222	55.5556	27.6667	3.28176	1
chr1_10330600	chr1	10330500	10330600	2	100	1;1	56.88	28	28.88	2.215	1
chr1_10394900	chr1	10394800	10394900	2	100	1;1	90.2069	66.431	23.7759	2.49079	0.99
chr1_10397200	chr1	10397100	10397200	2	100	1;1	15.942	2.85507	13.087	1.79473	1
chr1_10399600	chr1	10399500	10399600	2	100	1;1	89.0597	68.6567	20.403	2.1976	1
chr1_10505500	chr1	10505400	10505500	2	100	1;1	80.52	24	56.52	3.9286	1
chr1_10539300	chr1	10539200	10539300	2	100	1;1	98.1176	74.7255	23.3922	3.0751	1
chr1_10572100	chr1	10572000	10572100	2	100	1;1	94.4737	68.4211	26.0526	3.27859	1
chr1_10581300	chr1	10581200	10581300	2	100	1;1	95.8804	83.1196	12.7609	2.09681	1
chr1_10599900	chr1	10599800	10599900	2	100	1;1	98.8857	69.0857	29.8	6.1454	1
chr1_10622600	chr1	10622500	10622600	2	100	1;1	92.7619	61.9048	30.8571	2.93301	1
chr1_10697000	chr1	10696900	10697000	2	100	1;1	77.3333	44.4444	32.8889	2.62803	1
chr1_10744100	chr1	10744000	10744100	2	100	1;1	73.913	31.913	42	2.02018	1
chr1_10774900	chr1	10774800	10774900	2	100	1;1	94.1515	75.7576	18.3939	2.28884	1
chr1_10781800	chr1	10781700	10781800	2	100	1;1	73.6567	49.2537	24.403	2.25492	0.95
chr1_10880500	chr1	10880400	10880500	2	100	1;1	73.9836	47.541	26.4426	2.33374	1
chr1_11001400	chr1	11001300	11001400	2	100	1;1	97.9167	80.9583	16.9583	3.78856	1
chr1_11006000	chr1	11005900	11006000	2	100	1;1	86.7705	64.5902	22.1803	2.15261	1
chr1_11051700	chr1	11051600	11051700	2	100	1;1	100	78.7321	21.2679	3.57234	1
chr1_11078300	chr1	11078200	11078300	2	100	1;1	94.5	71.4286	23.0714	2.74506	1
chr1_11078800	chr1	11078700	11078800	2	100	1;1	87.2564	48.7179	38.5385	3.37035	1
chr1_11147600	chr1	11147500	11147600	2	100	1;1	91.4471	76.8118	14.6353	1.83236	1
chr1_11165900	chr1	11165800	11165900	2	100	1;1	75.3086	56.037	19.2716	1.81775	1
chr1_11167700	chr1	11167600	11167700	2	100	1;1	96.4286	65.1429	31.2857	4.50849	1
chr1_11169800	chr1	11169700	11169800	2	100	1;1	83.3333	63.0952	20.2381	2.30229	1
chr1_11170000	chr1	11169900	11170000	2	100	1;1	85	67.9012	17.0988	1.79887	1
chr1_11269000	chr1	11268900	11269000	2	100	1;1	98.7667	86.6667	12.1	1.68028	1
chr1_11276400	chr1	11276300	11276400	2	100	1;1	98.9722	86.1111	12.8611	2.25947	1
chr1_11323600	chr1	11323500	11323600	2	100	1;1	80.4681	48.9362	31.5319	2.60703	1
chr1_11326800	chr1	11326700	11326800	2	100	1;1	86.7027	58.1081	28.5946	3.79534	1
chr1_11351800	chr1	11351700	11351800	2	100	1;1	93.8333	71.2121	22.6212	3.00636	1
chr1_11355500	chr1	11355400	11355500	2	100	1;1	95.3077	70.641	24.6667	2.14294	1
chr1_11355800	chr1	11355700	11355800	2	100	1;1	83.8269	55.1538	28.6731	2.62473	0.97
chr1_11379800	chr1	11379700	11379800	2	100	1;1	93.875	65.75	28.125	2.51366	1
chr1_11476200	chr1	11476100	11476200	2	100	1;1	96.6842	60.4474	36.2368	3.82974	1
chr1_11494600	chr1	11494500	11494600	2	100	1;1	77.0833	49.2292	27.8542	2.07982	1
chr1_11538700	chr1	11538600	11538700	2	100	1;1	93.0112	69.6629	23.3483	4.06438	1
chr1_11653400	chr1	11653300	11653400	2	100	1;1	99.1429	89.2857	9.85714	1.95909	1
chr1_11693900	chr1	11693800	11693900	2	100	1;1	97.5857	85.7143	11.8714	1.68287	1
chr1_11721700	chr1	11721600	11721700	2	100	1;1	95.1818	27.2727	67.9091	2.56087	0.98
chr1_11738900	chr1	11738800	11738900	2	100	1;1	90.8462	40.1795	50.6667	5.48215	1
chr1_11760800	chr1	11760700	11760800	2	100	1;1	91.1915	63.1489	28.0426	2.69936	1
chr1_11842700	chr1	11842600	11842700	2	100	1;1	100	72.587	27.413	3.89959	1
chr1_11863600	chr1	11863500	11863600	2	100	1;1	76.2093	57.3488	18.8605	1.88925	0.98
chr1_11871600	chr1	11871500	11871600	2	100	1;1	94.7042	78.8732	15.831	2.02567	1
chr1_11893000	chr1	11892900	11893000	2	100	1;1	100	68.2353	31.7647	1.50615	0.95
chr1_11925600	chr1	11925500	11925600	2	100	1;1	73.7805	37.9512	35.8293	2.73547	1
chr1_11939900	chr1	11939800	11939900	2	100	1;1	94.1375	81.25	12.8875	1.64832	1
chr1_11945600	chr1	11945500	11945600	2	100	1;1	81.5278	38.8889	42.6389	3.39156	1
chr1_11955100	chr1	11955000	11955100	2	100	1;1	100	91.3043	8.69565	2.79793	1
chr1_11979800	chr1	11979700	11979800	2	100	1;1	100	86.6667	13.3333	1.5823	1
chr1_12108900	chr1	12108800	12108900	2	100	1;1	98.9474	87.4526	11.4947	2.579	1
chr1_12169000	chr1	12168900	12169000	2	100	1;1	96.16	76	20.16	2.22646	1
chr1_12345700	chr1	12345600	12345700	2	100	1;1	90.0444	64.4444	25.6	4.20719	1
chr1_12349400	chr1	12349300	12349400	2	100	1;1	94.4868	74.0395	20.4474	3.08103	1
chr1_12365400	chr1	12365300	12365400	2	100	1;1	95.2381	76.1905	19.0476	2.44145	1
chr1_12463800	chr1	12463700	12463800	2	100	1;1	76.1277	40.4255	35.7021	3.09861	1
chr1_12486300	chr1	12486200	12486300	2	100	1;1	92.0204	65.5306	26.4898	2.62583	1
chr1_12488000	chr1	12487900	12488000	2	100	1;1	96.75	81.5789	15.1711	2.36576	1
chr1_12555200	chr1	12555100	12555200	2	100	1;1	90.6458	78.125	12.5208	1.5794	1
chr1_12571000	chr1	12570900	12571000	2	100	1;1	100	76.9231	23.0769	1.64555	1
chr1_12615600	chr1	12615500	12615600	2	100	1;1	71.0263	36.8421	34.1842	2.29549	0.98
chr1_12627600	chr1	12627500	12627600	2	100	1;1	89.3563	70.1149	19.2414	2.58837	1
chr1_12647000	chr1	12646900	12647000	2	100	1;1	90.7717	77.1739	13.5978	1.71573	1
chr1_12685200	chr1	12685100	12685200	2	100	1;1	94.9688	71.875	23.0938	3.16925	1
chr1_12695500	chr1	12695400	12695500	2	100	1;1	98.6842	85.3289	13.3553	2.38572	1
chr1_12719200	chr1	12719100	12719200	2	100	1;1	55.7424	28.5909	27.1515	2.61071	0.98
chr1_12730700	chr1	12730600	12730700	2	100	1;1	88.5057	73.5172	14.9885	1.72404	0.99
chr1_12734000	chr1	12733900	12734000	2	100	1;1	90.7812	68.75	22.0312	2.5158	1
chr1_12741300	chr1	12741200	12741300	2	100	1;1	97.8113	81.1321	16.6792	2.05471	1
chr1_12768400	chr1	12768300	12768400	2	100	1;1	43.0156	20.8281	22.1875	1.95773	0.95
chr1_12791900	chr1	12791800	12791900	2	100	1;1	55.9444	31.9444	24	2.22988	1
chr1_12801100	chr1	12801000	12801100	2	100	1;1	89.122	56.0976	33.0244	2.847	1
chr1_12851400	chr1	12851300	12851400	2	100	1;1	88.3117	72.7273	15.5844	1.61751	1
chr1_12933600	chr1	12933500	12933600	2	100	1;1	93.7639	73.6111	20.1528	2.78047	1
chr1_12971900	chr1	12971800	12971900	2	100	1;1	82.1154	58.4872	23.6282	2.73403	1
chr1_12983200	chr1	12983100	12983200	2	100	1;1	100	88.2353	11.7647	1.57269	1
chr1_12993300	chr1	12993200	12993300	2	100	1;1	78.7593	37.037	41.7222	4.73143	1
chr1_12993600	chr1	12993500	12993600	2	100	1;1	97.5172	89.6552	7.86207	1.58507	1
chr1_12999000	chr1	12998900	12999000	2	100	1;1	84.7821	66.6667	18.1154	1.90323	0.95
chr1_13027400	chr1	13027300	13027400	2	100	1;1	93.5366	60.9756	32.561	3.12091	1
chr1_13076300	chr1	13076200	13076300	2	100	1;1	89.5	56	33.5	3.60899	1
chr1_13089200	chr1	13089100	13089200	2	100	1;1	100	81.3333	18.6667	4.20339	1
chr1_13116200	chr1	13116100	13116200	2	100	1;1	84.5833	63.8889	20.6944	2.16203	1
chr1_13119500	chr1	13119400	13119500	2	100	1;1	84.1549	61.9718	22.1831	2.34929	1
chr1_13120400	chr1	13120300	13120400	2	100	1;1	100	86.3281	13.6719	2.46042	1
chr1_13156100	chr1	13156000	13156100	2	100	1;1	88.7593	64.8148	23.9444	2.29685	1
chr1_13160500	chr1	13160400	13160500	2	100	1;1	96.2025	82.7848	13.4177	1.97149	0.99
chr1_13191800	chr1	13191700	13191800	2	100	1;1	97.9079	85.5263	12.3816	2.01321	1
chr1_13203800	chr1	13203700	13203800	2	100	1;1	91.9796	55.102	36.8776	4.35077	1
chr1_13204900	chr1	13204800	13204900	2	100	1;1	89.0617	70.3704	18.6914	2.32444	1
chr1_13215700	chr1	13215600	13215700	2	100	1;1	88.6905	60.0476	28.6429	2.36605	0.95
chr1_13226500	chr1	13226400	13226500	2	100	1;1	93.4127	74.6032	18.8095	2.21532	0.98
chr1_13246400	chr1	13246300	13246400	2	100	1;1	81.4035	56.1404	25.2632	2.23732	0.99
chr1_13254700	chr1	13254600	13254700	2	100	1;1	85.9367	66.6329	19.3038	2.16765	0.99
chr1_13285000	chr1	13284900	13285000	2	100	1;1	84.0778	66.6667	17.4111	1.98396	1
chr1_13289700	chr1	13289600	13289700	2	100	1;1	79.4872	55.4103	24.0769	2.66176	1
chr1_13294400	chr1	13294300	13294400	2	100	1;1	99.0476	92.381	6.66667	1.45476	1
chr1_13300700	chr1	13300600	13300700	2	100	1;1	67.6923	42.7231	24.9692	2.16859	1
chr1_13302900	chr1	13302800	13302900	2	100	1;1	97.4459	79.7297	17.7162	2.96778	1
chr1_13309000	chr1	13308900	13309000	2	100	1;1	75.1702	44.6809	30.4894	2.37862	0.99
chr1_13309200	chr1	13309100	13309200	2	100	1;1	82.8846	44.1923	38.6923	2.16651	0.95
chr1_13320300	chr1	13320200	13320300	2	100	1;1	88.5246	63.9344	24.5902	2.59925	1
chr1_13324300	chr1	13324200	13324300	2	100	1;1	66.8889	26.3889	40.5	2.97455	1
chr1_13331000	chr1	13330900	13331000	2	100	1;1	93.5309	77.7778	15.7531	2.1561	1
chr1_13381200	chr1	13381100	13381200	2	100	1;1	95.129	83.871	11.2581	1.68407	1
chr1_13385700	chr1	13385600	13385700	2	100	1;1	79.5385	58.1978	21.3407	2.53842	1
chr1_13400100	chr1	13400000	13400100	2	100	1;1	97	81.25	15.75	2.11263	1
chr1_13423100	chr1	13423000	13423100	2	100	1;1	81.3488	63.9535	17.3953	1.79331	1
chr1_13427400	chr1	13427300	13427400	2	100	1;1	85.6881	72.4771	13.211	1.61122	1
chr1_13465600	chr1	13465500	13465600	2	100	1;1	77.1176	44.1176	33	2.03231	0.98
chr1_13466400	chr1	13466300	13466400	2	100	1;1	96.8977	83.6818	13.2159	2.28415	1
chr1_13502300	chr1	13502200	13502300	2	100	1;1	88.8977	76.1364	12.7614	1.38956	1
chr1_13508800	chr1	13508700	13508800	2	100	1;1	97.561	79.3659	18.1951	3.43494	1
chr1_13511600	chr1	13511500	13511600	2	100	1;1	93.4149	81.9149	11.5	1.57021	1
chr1_13535800	chr1	13535700	13535800	2	100	1;1	90.3276	65.5172	24.8103	2.71505	0.98
chr1_13578100	chr1	13578000	13578100	2	100	1;1	94.3273	84.5455	9.78182	1.5328	1
chr1_13584900	chr1	13584800	13584900	2	100	1;1	100	83.7838	16.2162	3.52156	1
chr1_13599200	chr1	13599100	13599200	2	100	1;1	44.4706	11.7647	32.7059	4.47316	1
chr1_13605000	chr1	13604900	13605000	2	100	1;1	98.3171	74.6463	23.6707	5.17309	1
chr1_13616700	chr1	13616600	13616700	2	100	1;1	100	87.3239	12.6761	2.52543	1
chr1_13634800	chr1	13634700	13634800	2	100	1;1	74.55	48.3333	26.2167	2.27869	1
chr1_13644800	chr1	13644700	13644800	2	100	1;1	98.5915	87.3239	11.2676	1.76166	1
chr1_13669900	chr1	13669800	13669900	2	100	1;1	86.6486	51.3514	35.2973	2.74749	1
chr1_13684400	chr1	13684300	13684400	2	100	1;1	78.2727	34.0909	44.1818	4.29074	1
chr1_13695400	chr1	13695300	13695400	2	100	1;1	75.3621	39.6552	35.7069	3.75894	1
chr1_13705400	chr1	13705300	13705400	2	100	1;1	86.2667	55	31.2667	3.55994	1
chr1_13777300	chr1	13777200	13777300	2	100	1;1	16.4568	3.7037	12.7531	1.90277	0.97
chr1_13802100	chr1	13802000	13802100	2	100	1;1	98.8904	82.1918	16.6986	3.12907	1
chr1_13831200	chr1	13831100	13831200	2	100	1;1	96.9412	44.7647	52.1765	2.80894	0.98
chr1_13849000	chr1	13848900	13849000	2	100	1;1	89.463	66.6667	22.7963	2.17628	0.98
chr1_13852900	chr1	13852800	13852900	2	100	1;1	100	90	10	1.56207	1
chr1_13897000	chr1	13896900	13897000	2	100	1;1	100	41.4545	58.5455	2.12941	1
chr1_13909300	chr1	13909200	13909300	2	100	1;1	90.8462	30.7692	60.0769	2.39447	1
chr1_13928300	chr1	13928200	13928300	2	100	1;1	86.913	48.7826	38.1304	3.89065	1
chr1_13931800	chr1	13931700	13931800	2	100	1;1	91.2037	70.3704	20.8333	1.99306	1
chr1_13935300	chr1	13935200	13935300	2	100	1;1	65.75	28.125	37.625	2.31858	1
chr1_13955100	chr1	13955000	13955100	2	100	1;1	87.0208	57.6667	29.3542	2.66647	0.99
chr1_14011800	chr1	14011700	14011800	2	100	1;1	61.8182	33.9818	27.8364	2.23198	1
chr1_14011900	chr1	14011800	14011900	2	100	1;1	56.6	25	31.6	2.15288	0.96
chr1_14013500	chr1	14013400	14013500	2	100	1;1	84.6716	54.2836	30.3881	3.663	1
chr1_14042000	chr1	14041900	14042000	2	100	1;1	62.449	28.5714	33.8776	2.88732	1
chr1_14043600	chr1	14043500	14043600	2	100	1;1	92.8214	73.2143	19.6071	2.00741	1
chr1_14111600	chr1	14111500	14111600	2	100	1;1	96.8	86.512	10.288	2.27137	1
chr1_14125300	chr1	14125200	14125300	2	100	1;1	72	50.3067	21.6933	2.00545	0.98
chr1_14127500	chr1	14127400	14127500	2	100	1;1	91.5303	69.697	21.8333	2.65245	0.98
chr1_14161600	chr1	14161500	14161600	2	100	1;1	92.17	74	18.17	3.0126	1
chr1_14180400	chr1	14180300	14180400	2	100	1;1	52.2203	23.9831	28.2373	2.564	1
chr1_14229300	chr1	14229200	14229300	2	100	1;1	53.2833	25	28.2833	2.58186	1
chr1_14247200	chr1	14247100	14247200	2	100	1;1	100	58.2609	41.7391	3.08664	1
chr1_14263500	chr1	14263400	14263500	2	100	1;1	93.0323	70.9677	22.0645	2.66107	1
chr1_14280800	chr1	14280700	14280800	2	100	1;1	94.1176	64.2353	29.8824	2.31274	1
chr1_14293900	chr1	14293800	14293900	2	100	1;1	96.058	75.3623	20.6957	3.13347	1
chr1_14302300	chr1	14302200	14302300	2	100	1;1	96.5862	72.4138	24.1724	3.36365	1
chr1_14307700	chr1	14307600	14307700	2	100	1;1	84.6719	49.9375	34.7344	4.35412	1
chr1_14308200	chr1	14308100	14308200	2	100	1;1	78.1795	44.6923	33.4872	2.40453	0.95
chr1_14314200	chr1	14314100	14314200	2	100	1;1	88.0988	70.3704	17.7284	2.05114	1
chr1_14344300	chr1	14344200	14344300	2	100	1;1	91	72.1311	18.8689	1.94559	0.97
chr1_14354600	chr1	14354500	14354600	2	100	1;1	100	85.42	14.58	2.00159	1
chr1_14391000	chr1	14390900	14391000	2	100	1;1	98.7867	84	14.7867	2.72107	1
chr1_14404700	chr1	14404600	14404700	2	100	1;1	77.2353	49.0196	28.2157	2.27851	1
chr1_14456700	chr1	14456600	14456700	2	100	1;1	78.9245	54.717	24.2075	1.88026	0.96
chr1_14465100	chr1	14465000	14465100	2	100	1;1	29.8929	8.92857	20.9643	2.03802	1
chr1_14509000	chr1	14508900	14509000	2	100	1;1	75.3846	36.9231	38.4615	4.80161	1
chr1_14518300	chr1	14518200	14518300	2	100	1;1	76.5938	40.625	35.9688	2.22892	0.95
chr1_14540000	chr1	14539900	14540000	2	100	1;1	94.4444	64.9722	29.4722	2.43718	1
chr1_14579400	chr1	14579300	14579400	2	100	1;1	67.8333	27.7778	40.0556	4.2636	1
chr1_14582400	chr1	14582300	14582400	2	100	1;1	92.9342	78.9474	13.9868	1.65971	1
chr1_14599000	chr1	14598900	14599000	2	100	1;1	65.7895	43.7368	22.0526	2.00657	1
chr1_14611600	chr1	14611500	14611600	2	100	1;1	90.2692	30.7692	59.5	4.73896	1
chr1_14621100	chr1	14621000	14621100	2	100	1;1	80.2703	55.4054	24.8649	2.69595	1
chr1_14628200	chr1	14628100	14628200	2	100	1;1	88.141	65.3846	22.7564	2.89986	1
chr1_14641300	chr1	14641200	14641300	2	100	1;1	79.2667	42.6667	36.6	3.20965	1
chr1_14662800	chr1	14662700	14662800	2	100	1;1	82.9524	55.5556	27.3968	2.84821	1
chr1_14679200	chr1	14679100	14679200	2	100	1;1	90.1781	69.863	20.3151	2.48577	0.99
chr1_14712500	chr1	14712400	14712500	2	100	1;1	87.0923	66.1538	20.9385	2.11587	1
chr1_14712700	chr1	14712600	14712700	2	100	1;1	97.7778	82.6444	15.1333	3.02468	1
chr1_14724000	chr1	14723900	14724000	2	100	1;1	98.22	70.08	28.14	3.85584	1
chr1_14750900	chr1	14750800	14750900	2	100	1;1	93	79.26	13.74	2.08828	1
chr1_14815800	chr1	14815700	14815800	2	100	1;1	89.6053	69.7368	19.8684	2.4235	1
chr1_14829900	chr1	14829800	14829900	2	100	1;1	68.2419	40.3226	27.9194	2.52832	1
chr1_14857300	chr1	14857200	14857300	2	100	1;1	97.3333	78.1733	19.16	3.29859	1
chr1_14872100	chr1	14872000	14872100	2	100	1;1	76.5625	38.8333	37.7292	3.52388	1
chr1_14934400	chr1	14934300	14934400	2	100	1;1	56.9592	26.6531	30.3061	2.39351	1
chr1_14953200	chr1	14953100	14953200	2	100	1;1	91.2063	60.3175	30.8889	4.14849	1
chr1_14977200	chr1	14977100	14977200	2	100	1;1	84.5301	63.8554	20.6747	2.43235	1
chr1_15111400	chr1	15111300	15111400	2	100	1;1	88.9091	65.4545	23.4545	2.25248	1
chr1_15214500	chr1	15214400	15214500	2	100	1;1	97.1429	83.5165	13.6264	2.52397	1
chr1_15307800	chr1	15307700	15307800	2	100	1;1	37.5	11.575	25.925	1.87456	1
chr1_15314100	chr1	15314000	15314100	2	100	1;1	94.1628	72.093	22.0698	1.9344	1
chr1_15323000	chr1	15322900	15323000	2	100	1;1	68.3714	31.4286	36.9429	2.45681	0.96
chr1_15358700	chr1	15358600	15358700	2	100	1;1	94.9884	77.5116	17.4767	2.87807	1
chr1_15400100	chr1	15400000	15400100	2	100	1;1	94.8442	81.8182	13.026	1.71215	1
chr1_15438800	chr1	15438700	15438800	2	100	1;1	94.1765	82.0294	12.1471	1.92752	1
chr1_15441400	chr1	15441300	15441400	2	100	1;1	94.6579	71.0526	23.6053	1.93442	1
chr1_15472700	chr1	15472600	15472700	2	100	1;1	97.1154	87.3654	9.75	1.81417	1
chr1_15520500	chr1	15520400	15520500	2	100	1;1	90.119	67.8571	22.2619	3.22797	1
chr1_15553700	chr1	15553600	15553700	2	100	1;1	79.4906	41.5094	37.9811	3.975	1
chr1_15558000	chr1	15557900	15558000	2	100	1;1	96.4118	78.4314	17.9804	1.92909	1
chr1_15615900	chr1	15615800	15615900	2	100	1;1	100	71.4286	28.5714	3.03361	1
chr1_15624600	chr1	15624500	15624600	2	100	1;1	71.0149	35.8209	35.194	4.12728	1
chr1_15640500	chr1	15640400	15640500	2	100	1;1	91.8033	72.1311	19.6721	2.07095	1
chr1_15653000	chr1	15652900	15653000	2	100	1;1	82.5926	46.6296	35.963	1.96535	0.96
chr1_15707500	chr1	15707400	15707500	2	100	1;1	100	77.0492	22.9508	4.27857	1
chr1_15723300	chr1	15723200	15723300	2	100	1;1	100	92.0455	7.95455	1.86	1
chr1_15784600	chr1	15784500	15784600	2	100	1;1	96.2456	68.4211	27.8246	3.90892	1
chr1_15882000	chr1	15881900	15882000	2	100	1;1	89.7195	70.7317	18.9878	2.45127	1
chr1_15885900	chr1	15885800	15885900	2	100	1;1	87.0175	59.6491	27.3684	2.81082	1
chr1_15893300	chr1	15893200	15893300	2	100	1;1	69.439	36.7561	32.6829	2.28637	1
chr1_15905600	chr1	15905500	15905600	2	100	1;1	93.5714	23.8095	69.7619	5.23172	1
chr1_15926400	chr1	15926300	15926400	2	100	1;1	80.8438	26	54.8438	4.78817	1
chr1_15940200	chr1	15940100	15940200	2	100	1;1	91.1277	68.0851	23.0426	2.02182	1
chr1_15995600	chr1	15995500	15995600	2	100	1;1	91.4062	67.1875	24.2188	2.91579	1
chr1_15997300	chr1	15997200	15997300	2	100	1;1	85.8261	58.6957	27.1304	2.22116	0.99
chr1_16021100	chr1	16021000	16021100	2	100	1;1	90.7895	71.4474	19.3421	2.41497	0.99
chr1_16044600	chr1	16044500	16044600	2	100	1;1	89.0448	64.1791	24.8657	2.96014	1
chr1_16046400	chr1	16046300	16046400	2	100	1;1	99.0583	88.4951	10.5631	2.58223	0.98
chr1_16059700	chr1	16059600	16059700	2	100	1;1	98.5326	89.1304	9.40217	1.84851	1
chr1_16087300	chr1	16087200	16087300	2	100	1;1	100	43.75	56.25	3.08846	1
chr1_16092000	chr1	16091900	16092000	2	100	1;1	41.0448	16.4179	24.6269	2.56727	1
chr1_16100600	chr1	16100500	16100600	2	100	1;1	97.8652	81.2697	16.5955	3.409	1
chr1_16119200	chr1	16119100	16119200	2	100	1;1	92.8198	79.1441	13.6757	2.26595	1
chr1_16123000	chr1	16122900	16123000	2	100	1;1	9.75	0.90625	8.84375	1.93728	1
chr1_16175000	chr1	16174900	16175000	2	100	1;1	97.4366	84.507	12.9296	1.88246	1
chr1_16180200	chr1	16180100	16180200	2	100	1;1	67.9221	44.1429	23.7792	2.35049	0.99
chr1_16186000	chr1	16185900	16186000	2	100	1;1	100	85.3966	14.6034	2.37814	1
chr1_16188900	chr1	16188800	16188900	2	100	1;1	89.7903	65.7419	24.0484	2.66621	1
chr1_16213400	chr1	16213300	16213400	2	100	1;1	97.8295	88.6364	9.19318	1.53904	1
chr1_16213700	chr1	16213600	16213700	2	100	1;1	37.2759	13.2069	24.069	2.31572	0.99
chr1_16214200	chr1	16214100	16214200	2	100	1;1	82.7857	55.3571	27.4286	2.59845	0.99
chr1_16216900	chr1	16216800	16216900	2	100	1;1	85.1852	59.2716	25.9136	3.41646	1
chr1_16237100	chr1	16237000	16237100	2	100	1;1	85.55	59.3333	26.2167	2.68967	0.99
chr1_16248000	chr1	16247900	16248000	2	100	1;1	41.9636	13.2727	28.6909	2.91648	0.99
chr1_16256800	chr1	16256700	16256800	2	100	1;1	68.1905	35.7143	32.4762	2.29459	1
chr1_16259000	chr1	16258900	16259000	2	100	1;1	57.5	27.0375	30.4625	3.78706	1
chr1_16297800	chr1	16297700	16297800	2	100	1;1	89.6154	66.1538	23.4615	2.72025	1
chr1_16331900	chr1	16331800	16331900	2	100	1;1	80	43.3333	36.6667	4.18983	1
chr1_16352300	chr1	16352200	16352300	2	100	1;1	100	83.5758	16.4242	3.15972	1
chr1_16364500	chr1	16364400	16364500	2	100	1;1	95.3176	79.5647	15.7529	2.51757	0.99
chr1_16397200	chr1	16397100	16397200	2	100	1;1	100	94	6	1.53865	1
chr1_16403500	chr1	16403400	16403500	2	100	1;1	92.4062	67.625	24.7812	3.14897	1
chr1_16448800	chr1	16448700	16448800	2	100	1;1	100	91.5102	8.4898	2.27524	1
chr1_16489300	chr1	16489200	16489300	2	100	1;1	65.8286	39.7	26.1286	2.51301	1
chr1_16544700	chr1	16544600	16544700	2	100	1;1	93.5443	72.1519	21.3924	3.2624	1
chr1_16577300	chr1	16577200	16577300	2	100	1;1	100	81.8095	18.1905	2.14722	0.95
chr1_16591400	chr1	16591300	16591400	2	100	1;1	91.0714	71.4286	19.6429	1.87419	0.95
chr1_16630500	chr1	16630400	16630500	2	100	1;1	85.3226	59.6774	25.6452	2.70395	0.99
chr1_16632300	chr1	16632200	16632300	2	100	1;1	95.4419	69.7674	25.6744	2.59442	0.98
chr1_16671200	chr1	16671100	16671200	2	100	1;1	93.1744	77.9186	15.2558	2.12767	0.99
chr1_16725100	chr1	16725000	16725100	2	100	1;1	88.4286	67.5325	20.8961	2.56679	1
chr1_16756900	chr1	16756800	16756900	2	100	1;1	90.6905	73.8095	16.881	2.18713	1
chr1_16759700	chr1	16759600	16759700	2	100	1;1	84.4118	38.2353	46.1765	3.77902	1
chr1_16769600	chr1	16769500	16769600	2	100	1;1	100	67.4103	32.5897	4.03658	1
chr1_16791900	chr1	16791800	16791900	2	100	1;1	91.4252	78.4252	13	2.22644	1
chr1_16805900	chr1	16805800	16805900	2	100	1;1	95.4545	73.8182	21.6364	3.03624	1
chr1_16807700	chr1	16807600	16807700	2	100	1;1	100	79.2821	20.7179	2.31537	0.96
chr1_16822600	chr1	16822500	16822600	2	100	1;1	79.8545	58.1818	21.6727	1.6367	1
chr1_16844300	chr1	16844200	16844300	2	100	1;1	93.2778	74.0741	19.2037	1.93008	1
chr1_16901400	chr1	16901300	16901400	2	100	1;1	89.875	45.8333	44.0417	2.70819	1
chr1_16907100	chr1	16907000	16907100	2	100	1;1	74.1042	39.5833	34.5208	2.97275	1
chr1_16925600	chr1	16925500	16925600	2	100	1;1	94.8367	73.4694	21.3673	2.24388	0.95
chr1_16935900	chr1	16935800	16935900	2	100	1;1	96.3163	81.2143	15.102	2.90837	1
chr1_16975200	chr1	16975100	16975200	2	100	1;1	90.8961	72.7273	18.1688	2.27651	1
chr1_17000800	chr1	17000700	17000800	2	100	1;1	76.5227	38.6364	37.8864	3.24929	1
chr1_17004500	chr1	17004400	17004500	2	100	1;1	85.3659	60.6341	24.7317	1.6661	1
chr1_17062400	chr1	17062300	17062400	2	100	1;1	95.0495	79.3861	15.6634	2.86183	1
chr1_17096400	chr1	17096300	17096400	2	100	1;1	72.4138	31.7931	40.6207	2.40065	1
chr1_17121200	chr1	17121100	17121200	2	100	1;1	95.4028	61.1111	34.2917	6.29819	1
chr1_17136000	chr1	17135900	17136000	2	100	1;1	88.2679	66.0714	22.1964	2.10972	0.99
chr1_17157100	chr1	17157000	17157100	2	100	1;1	91.2373	67.7966	23.4407	2.56568	1
chr1_17172000	chr1	17171900	17172000	2	100	1;1	80.2955	54.5455	25.75	1.74992	1
chr1_17227900	chr1	17227800	17227900	2	100	1;1	96.0652	67.3913	28.6739	3.26726	1
chr1_17313500	chr1	17313400	17313500	2	100	1;1	86.6071	60.7143	25.8929	2.5137	1
chr1_17372900	chr1	17372800	17372900	2	100	1;1	96.9423	73.0769	23.8654	3.00843	1
chr1_17399200	chr1	17399100	17399200	2	100	1;1	93.3962	82.0755	11.3208	1.70213	1
chr1_17433200	chr1	17433100	17433200	2	100	1;1	86.3137	39.2157	47.098	5.90978	1
chr1_17480800	chr1	17480700	17480800	2	100	1;1	92.2083	76.3889	15.8194	1.80948	1
chr1_17490700	chr1	17490600	17490700	2	100	1;1	92.4634	77.4512	15.0122	1.93874	0.97
chr1_17601500	chr1	17601400	17601500	2	100	1;1	84.5333	34.9	49.6333	3.83495	1
chr1_17752100	chr1	17752000	17752100	2	100	1;1	92.3929	57.1429	35.25	2.38306	1
chr1_17755700	chr1	17755600	17755700	2	100	1;1	93.1186	64.4068	28.7119	3.71759	1
chr1_17756400	chr1	17756300	17756400	2	100	1;1	97.4722	82.875	14.5972	2.2541	0.97
chr1_17929600	chr1	17929500	17929600	2	100	1;1	77.8095	28.5714	49.2381	2.53167	1
chr1_17935600	chr1	17935500	17935600	2	100	1;1	88.2444	60	28.2444	2.42621	1
chr1_17997700	chr1	17997600	17997700	2	100	1;1	85.75	25	60.75	5.13495	1
chr1_18029800	chr1	18029700	18029800	2	100	1;1	93.7561	65.8537	27.9024	2.55692	1
chr1_18037500	chr1	18037400	18037500	2	100	1;1	80.9574	42.5532	38.4043	3.68657	1
chr1_18043800	chr1	18043700	18043800	2	100	1;1	85.3933	63.1348	22.2584	2.95566	1
chr1_18094000	chr1	18093900	18094000	2	100	1;1	85.4655	64.1379	21.3276	1.86689	0.98
chr1_18094400	chr1	18094300	18094400	2	100	1;1	90.5696	68.3544	22.2152	3.08391	1
chr1_18122900	chr1	18122800	18122900	2	100	1;1	78.1273	50.8364	27.2909	2.35371	0.99
chr1_18124400	chr1	18124300	18124400	2	100	1;1	59.8421	14.9474	44.8947	1.99838	1
chr1_18213500	chr1	18213400	18213500	2	100	1;1	92.9891	78.7826	14.2065	2.03815	1
chr1_18229400	chr1	18229300	18229400	2	100	1;1	85.7593	62.9815	22.7778	1.9502	0.97
chr1_18251300	chr1	18251200	18251300	2	100	1;1	93.5273	54.5455	38.9818	5.42944	1
chr1_18292700	chr1	18292600	18292700	2	100	1;1	39.5833	14.2292	25.3542	2.04714	1
chr1_18339500	chr1	18339400	18339500	2	100	1;1	84.9118	19.3824	65.5294	7.12472	1
chr1_18358300	chr1	18358200	18358300	2	100	1;1	95.5641	77.1282	18.4359	2.90866	1
chr1_18363300	chr1	18363200	18363300	2	100	1;1	83.9362	57.4468	26.4894	2.08654	1
chr1_18400600	chr1	18400500	18400600	2	100	1;1	89.9167	70	19.9167	1.99589	0.98
chr1_18420300	chr1	18420200	18420300	2	100	1;1	95.3519	70.3704	24.9815	3.07457	1
chr1_18438100	chr1	18438000	18438100	2	100	1;1	70.2881	36.4407	33.8475	3.40282	1
chr1_18438800	chr1	18438700	18438800	2	100	1;1	82.0513	55.2692	26.7821	3.29032	1
chr1_18549200	chr1	18549100	18549200	2	100	1;1	90.8947	36.8421	54.0526	2.97632	1
chr1_18553500	chr1	18553400	18553500	2	100	1;1	90.5574	62.2951	28.2623	3.4503	1
chr1_18732200	chr1	18732100	18732200	2	100	1;1	89.1728	59.2593	29.9136	4.71376	1
chr1_18801300	chr1	18801200	18801300	2	100	1;1	93.84	52.04	41.8	2.80518	1
chr1_18955800	chr1	18955700	18955800	2	100	1;1	92	46.6667	45.3333	3.67538	1
chr1_18973500	chr1	18973400	18973500	2	100	1;1	75.85	37.5	38.35	3.00109	1
chr1_19068600	chr1	19068500	19068600	2	100	1;1	75.1463	48.7805	26.3659	1.61159	1
chr1_19072300	chr1	19072200	19072300	2	100	1;1	85.303	64.0758	21.2273	2.08044	0.98
chr1_19137000	chr1	19136900	19137000	2	100	1;1	85.9649	62.0175	23.9474	2.20674	1
chr1_19193600	chr1	19193500	19193600	2	100	1;1	84.7429	46.2857	38.4571	5.61314	1
chr1_19199600	chr1	19199500	19199600	2	100	1;1	74.9851	50.7463	24.2388	2.24213	0.99
chr1_19261600	chr1	19261500	19261600	2	100	1;1	90.1099	69.2527	20.8571	3.12222	1
chr1_19264900	chr1	19264800	19264900	2	100	1;1	86.9565	60.6667	26.2899	3.1193	1
chr1_19316600	chr1	19316500	19316600	2	100	1;1	72	26.6667	45.3333	4.55027	1
chr1_19320000	chr1	19319900	19320000	2	100	1;1	87.6316	68.4211	19.2105	2.16824	1
chr1_19380200	chr1	19380100	19380200	2	100	1;1	100	82.1633	17.8367	2.49441	1
chr1_19456000	chr1	19455900	19456000	2	100	1;1	95.4648	78.7887	16.6761	2.29963	1
chr1_19530300	chr1	19530200	19530300	2	100	1;1	93.119	67.5238	25.5952	2.22846	0.99
chr1_19536900	chr1	19536800	19536900	2	100	1;1	89.7436	50.8974	38.8462	3.49802	1
chr1_19565100	chr1	19565000	19565100	2	100	1;1	79.6538	58.9744	20.6795	2.09892	1
chr1_19595800	chr1	19595700	19595800	2	100	1;1	100	81.3953	18.6047	2.26235	1
chr1_19604100	chr1	19604000	19604100	2	100	1;1	88.4216	72.549	15.8725	2.18172	1
chr1_19605900	chr1	19605800	19605900	2	100	1;1	93.6	38.95	54.65	3.33575	1
chr1_19609200	chr1	19609100	19609200	2	100	1;1	95.9041	80.6986	15.2055	2.12303	0.99
chr1_19638000	chr1	19637900	19638000	2	100	1;1	75.4565	45.6522	29.8043	2.23551	0.98
chr1_19708600	chr1	19708500	19708600	2	100	1;1	87.4773	45.4545	42.0227	4.28659	1
chr1_19711800	chr1	19711700	19711800	2	100	1;1	100	88.6792	11.3208	1.57	1
chr1_19763100	chr1	19763000	19763100	2	100	1;1	62.8049	30.8293	31.9756	2.19189	0.99
chr1_19780300	chr1	19780200	19780300	2	100	1;1	80.9863	58.5616	22.4247	2.29947	0.99
chr1_19782500	chr1	19782400	19782500	2	100	1;1	95.8788	68.5909	27.2879	4.29323	1
chr1_19791100	chr1	19791000	19791100	2	100	1;1	100	70	30	2.71318	1
chr1_19830800	chr1	19830700	19830800	2	100	1;1	100	85.5606	14.4394	2.71209	1
chr1_19954100	chr1	19954000	19954100	2	100	1;1	98.7018	78.7193	19.9825	2.9875	1
chr1_19956800	chr1	19956700	19956800	2	100	1;1	74.5143	52.1429	22.3714	2.02976	0.97
chr1_19990300	chr1	19990200	19990300	2	100	1;1	98.3519	75.7963	22.5556	3.176	1
chr1_20011700	chr1	20011600	20011700	2	100	1;1	90.9783	78.2609	12.7174	1.57225	1
chr1_20018700	chr1	20018600	20018700	2	100	1;1	95.2381	77.7937	17.4444	2.12162	1
chr1_20019900	chr1	20019800	20019900	2	100	1;1	79.2273	50	29.2273	2.15564	1
chr1_20024200	chr1	20024100	20024200	2	100	1;1	98.75	87.2125	11.5375	2.10879	1
chr1_20054300	chr1	20054200	20054300	2	100	1;1	100	90.9307	9.06931	2.54128	1
chr1_20090600	chr1	20090500	20090600	2	100	1;1	96.0784	73.1373	22.9412	2.63625	1
chr1_20091500	chr1	20091400	20091500	2	100	1;1	96.7324	69.0141	27.7183	4.9532	1
chr1_20198000	chr1	20197900	20198000	2	100	1;1	85.8904	58.9041	26.9863	3.39756	1
chr1_20248700	chr1	20248600	20248700	2	100	1;1	98.0444	80	18.0444	1.96258	1
chr1_20260100	chr1	20260000	20260100	2	100	1;1	39.8723	12.1702	27.7021	2.40129	1
chr1_20265000	chr1	20264900	20265000	2	100	1;1	95.7353	80.8824	14.8529	1.89033	1
chr1_20380200	chr1	20380100	20380200	2	100	1;1	80	53.2545	26.7455	2.29607	1
chr1_20380800	chr1	20380700	20380800	2	100	1;1	98.537	68.0185	30.5185	4.74916	1
chr1_20448000	chr1	20447900	20448000	2	100	1;1	97.1364	77.8636	19.2727	2.89647	1
chr1_20459900	chr1	20459800	20459900	2	100	1;1	85.5208	47.9167	37.6042	3.79882	1
chr1_20495800	chr1	20495700	20495800	2	100	1;1	83.8219	63.0137	20.8082	2.15025	1
chr1_20502300	chr1	20502200	20502300	2	100	1;1	62.631	33.3333	29.2976	3.6268	1
chr1_20553800	chr1	20553700	20553800	2	100	1;1	68.7812	28.125	40.6562	2.6779	1
chr1_20614800	chr1	20614700	20614800	2	100	1;1	72.4138	50.7241	21.6897	1.57733	1
chr1_20624500	chr1	20624400	20624500	2	100	1;1	86.641	58.9744	27.6667	1.94782	1
chr1_20626800	chr1	20626700	20626800	2	100	1;1	86.5854	67.0976	19.4878	2.298	1
chr1_20638800	chr1	20638700	20638800	2	100	1;1	100	61.5385	38.4615	1.40749	1
chr1_20655300	chr1	20655200	20655300	2	100	1;1	89.7368	57.0789	32.6579	5.13018	1
chr1_20668900	chr1	20668800	20668900	2	100	1;1	89.0167	65	24.0167	2.5698	0.99
chr1_20734100	chr1	20734000	20734100	2	100	1;1	72	29.7297	42.2703	3.27611	1
chr1_20746900	chr1	20746800	20746900	2	100	1;1	71.4286	28.4857	42.9429	3.17535	1
chr1_20767700	chr1	20767600	20767700	2	100	1;1	79.1667	39.375	39.7917	1.97624	0.96
chr1_20807600	chr1	20807500	20807600	2	100	1;1	91.9302	55.814	36.1163	3.68526	1
chr1_20836400	chr1	20836300	20836400	2	100	1;1	68.65	48.75	19.9	1.79661	1
chr1_20838100	chr1	20838000	20838100	2	100	1;1	98.4889	68.1778	30.3111	3.89208	1
chr1_20846500	chr1	20846400	20846500	2	100	1;1	50	27.9412	22.0588	1.87043	1
chr1_20866900	chr1	20866800	20866900	2	100	1;1	94.4674	77.3913	17.0761	2.87447	1
chr1_20875300	chr1	20875200	20875300	2	100	1;1	92.617	69.1489	23.4681	4.26827	1
chr1_20875400	chr1	20875300	20875400	2	100	1;1	81.8235	60	21.8235	2.5869	1
chr1_20888100	chr1	20888000	20888100	2	100	1;1	92.7419	72.5806	20.1613	2.31393	1
chr1_20913400	chr1	20913300	20913400	2	100	1;1	84.7429	61.7143	23.0286	2.46896	1
chr1_20913700	chr1	20913600	20913700	2	100	1;1	77.6875	51.2812	26.4062	2.51666	1
chr1_20917700	chr1	20917600	20917700	2	100	1;1	82	42.8571	39.1429	2.30517	1
chr1_20954000	chr1	20953900	20954000	2	100	1;1	91.2449	67.3469	23.898	4.28951	1
chr1_20958900	chr1	20958800	20958900	2	100	1;1	85.0769	66.6667	18.4103	1.96004	0.98
chr1_20996700	chr1	20996600	20996700	2	100	1;1	96.2118	83.5294	12.6824	1.99913	1
chr1_21000500	chr1	21000400	21000500	2	100	1;1	98.7368	81.5789	17.1579	2.47611	0.98
chr1_21016800	chr1	21016700	21016800	2	100	1;1	97.3944	81.6901	15.7042	2.42491	1
chr1_21029000	chr1	21028900	21029000	2	100	1;1	98.8	85.2615	13.5385	2.11835	0.95
chr1_21050300	chr1	21050200	21050300	2	100	1;1	88.4058	59.1739	29.2319	3.80651	1
chr1_21070600	chr1	21070500	21070600	2	100	1;1	36.1951	8.92683	27.2683	2.23556	1
chr1_21071000	chr1	21070900	21071000	2	100	1;1	67	43.3151	23.6849	2.19831	1
chr1_21097500	chr1	21097400	21097500	2	100	1;1	96.5	79.5455	16.9545	3.12233	1
chr1_21107400	chr1	21107300	21107400	2	100	1;1	93.1034	78.6897	14.4138	1.97265	0.98
chr1_21109700	chr1	21109600	21109700	2	100	1;1	81.6076	65.8228	15.7848	1.43107	1
chr1_21182400	chr1	21182300	21182400	2	100	1;1	96.032	87.2	8.832	1.70002	1
chr1_21233900	chr1	21233800	21233900	2	100	1;1	98.4153	85.8305	12.5847	3.36436	1
chr1_21251200	chr1	21251100	21251200	2	100	1;1	87.7677	70.0202	17.7475	2.47492	1
chr1_21264900	chr1	21264800	21264900	2	100	1;1	54.902	26.8039	28.098	2.16974	1
chr1_21269000	chr1	21268900	21269000	2	100	1;1	75.8333	48.6111	27.2222	2.89441	1
chr1_21272600	chr1	21272500	21272600	2	100	1;1	45	8.7	36.3	3.35984	1
chr1_21284100	chr1	21284000	21284100	2	100	1;1	62.5714	28.5714	34	4.04049	1
chr1_21292300	chr1	21292200	21292300	2	100	1;1	85.5571	58.5714	26.9857	3.22526	1
chr1_21301600	chr1	21301500	21301600	2	100	1;1	98.7123	79.3562	19.3562	3.67426	1
chr1_21302300	chr1	21302200	21302300	2	100	1;1	88.2289	72.2892	15.9398	1.79362	1
chr1_21306900	chr1	21306800	21306900	2	100	1;1	81.4433	58.8144	22.6289	3.03725	1
chr1_21331800	chr1	21331700	21331800	2	100	1;1	89.2308	67.2154	22.0154	2.38564	1
chr1_21361600	chr1	21361500	21361600	2	100	1;1	91.4474	60.5263	30.9211	2.57606	0.99
chr1_21362500	chr1	21362400	21362500	2	100	1;1	90	69.2308	20.7692	1.36255	1
chr1_21382700	chr1	21382600	21382700	2	100	1;1	83.1429	63.0952	20.0476	2.29102	1
chr1_21392600	chr1	21392500	21392600	2	100	1;1	94.3232	79.798	14.5253	2.43723	1
chr1_21393600	chr1	21393500	21393600	2	100	1;1	72.9811	33.9623	39.0189	4.01381	1
chr1_21418800	chr1	21418700	21418800	2	100	1;1	80.9048	28.5714	52.3333	2.86879	1
chr1_21439400	chr1	21439300	21439400	2	100	1;1	66.3636	37.8788	28.4848	2.76351	1
chr1_21462200	chr1	21462100	21462200	2	100	1;1	93.0556	77.8056	15.25	1.78246	0.97
chr1_21477200	chr1	21477100	21477200	2	100	1;1	88.1579	65.9737	22.1842	2.7167	1
chr1_21477800	chr1	21477700	21477800	2	100	1;1	91.1176	74.1176	17	2.25442	1
chr1_21516400	chr1	21516300	21516400	2	100	1;1	100	86.6901	13.3099	2.67485	1
chr1_21521800	chr1	21521700	21521800	2	100	1;1	92.3077	71.9846	20.3231	2.3649	1
chr1_21591800	chr1	21591700	21591800	2	100	1;1	81.597	50.7463	30.8507	3.56822	1
chr1_21600800	chr1	21600700	21600800	2	100	1;1	85.1884	49.2754	35.913	4.9573	1
chr1_21637600	chr1	21637500	21637600	2	100	1;1	95.6964	70.9286	24.7679	3.18979	1
chr1_21784900	chr1	21784800	21784900	2	100	1;1	95.3836	75.3425	20.0411	3.0252	1
chr1_21787100	chr1	21787000	21787100	2	100	1;1	96.32	78	18.32	2.0019	0.96
chr1_21792600	chr1	21792500	21792600	2	100	1;1	80.9792	37.7708	43.2083	4.58583	1
chr1_21831400	chr1	21831300	21831400	2	100	1;1	90.6761	64.7887	25.8873	3.46791	1
chr1_21888600	chr1	21888500	21888600	2	100	1;1	100	85.5833	14.4167	1.88331	0.95
chr1_21893000	chr1	21892900	21893000	2	100	1;1	96.3205	81.9487	14.3718	2.16568	1
chr1_21903700	chr1	21903600	21903700	2	100	1;1	81.6265	61.1566	20.4699	2.26208	1
chr1_21937100	chr1	21937000	21937100	2	100	1;1	97.0429	80.9143	16.1286	2.44977	1
chr1_21963300	chr1	21963200	21963300	2	100	1;1	24.9333	9.33333	15.6	1.71882	1
chr1_21984900	chr1	21984800	21984900	2	100	1;1	74.6557	49.1803	25.4754	2.23682	0.98
chr1_21994900	chr1	21994800	21994900	2	100	1;1	98.68	85.5067	13.1733	2.31063	1
chr1_22036900	chr1	22036800	22036900	2	100	1;1	77.6863	43.1373	34.549	3.2356	1
chr1_22038400	chr1	22038300	22038400	2	100	1;1	96.4578	72.0964	24.3614	4.74633	1
chr1_22040100	chr1	22040000	22040100	2	100	1;1	100	85.1724	14.8276	2.42486	0.97
chr1_22063900	chr1	22063800	22063900	2	100	1;1	95.3846	74.1538	21.2308	2.90518	1
chr1_22130600	chr1	22130500	22130600	2	100	1;1	84.6667	33.3333	51.3333	2.47525	0.97
chr1_22885800	chr1	22885700	22885800	2	100	1;1	93.1786	28.5714	64.6071	6.08766	1
chr1_22888700	chr1	22888600	22888700	2	100	1;1	85.9375	50	35.9375	2.44791	0.99
chr1_22913500	chr1	22913400	22913500	2	100	1;1	98.1111	87.1556	10.9556	2.07319	1
chr1_22968300	chr1	22968200	22968300	2	100	1;1	91.3623	73.2029	18.1594	2.05187	0.99
chr1_22975900	chr1	22975800	22975900	2	100	1;1	93.3443	70.4918	22.8525	2.76882	1
chr1_22980800	chr1	22980700	22980800	2	100	1;1	92.7538	73.8462	18.9077	2.18832	1
chr1_22997900	chr1	22997800	22997900	2	100	1;1	100	67.6471	32.3529	3.42801	1
chr1_22999900	chr1	22999800	22999900	2	100	1;1	95.8846	63.4615	32.4231	4.32947	1
chr1_23022900	chr1	23022800	23022900	2	100	1;1	74.6905	40.4762	34.2143	2.551	1
chr1_23060300	chr1	23060200	23060300	2	100	1;1	54.5455	29.5303	25.0152	2.22949	1
chr1_23169300	chr1	23169200	23169300	2	100	1;1	95.6164	78.3973	17.2192	2.49881	0.99
chr1_23188400	chr1	23188300	23188400	2	100	1;1	62.25	14.2857	47.9643	3.33928	1
chr1_23190000	chr1	23189900	23190000	2	100	1;1	93.7222	79.1667	14.5556	1.72793	1
chr1_23191300	chr1	23191200	23191300	2	100	1;1	89.3077	73.0769	16.2308	1.82124	1
chr1_23201100	chr1	23201000	23201100	2	100	1;1	93.875	77	16.875	2.16953	1
chr1_23212200	chr1	23212100	23212200	2	100	1;1	63.925	25	38.925	3.09188	1
chr1_23242200	chr1	23242100	23242200	2	100	1;1	81.5072	61.5507	19.9565	1.83533	0.96
chr1_23318100	chr1	23318000	23318100	2	100	1;1	92.6552	66.7586	25.8966	3.06911	1
chr1_23345700	chr1	23345600	23345700	2	100	1;1	93.7639	65.2778	28.4861	4.54653	1
chr1_23370900	chr1	23370800	23370900	2	100	1;1	57.4468	32.766	24.6809	1.56572	1
chr1_23381100	chr1	23381000	23381100	2	100	1;1	92.4528	70.6792	21.7736	2.15723	0.98
chr1_23381900	chr1	23381800	23381900	2	100	1;1	87.7703	67.4459	20.3243	2.32532	0.98
chr1_23396500	chr1	23396400	23396500	2	100	1;1	90.4364	65.4545	24.9818	2.61145	1
chr1_23446200	chr1	23446100	23446200	2	100	1;1	88.7556	58.4222	30.3333	2.76	1
chr1_23475900	chr1	23475800	23475900	2	100	1;1	96.0137	80.3014	15.7123	2.27845	0.97
chr1_23517500	chr1	23517400	23517500	2	100	1;1	94.5385	71.2308	23.3077	2.55075	1
chr1_23524500	chr1	23524400	23524500	2	100	1;1	83.5741	57.4074	26.1667	2.37692	0.96
chr1_23543400	chr1	23543300	23543400	2	100	1;1	96.407	84.8837	11.5233	1.80421	1
chr1_23621400	chr1	23621300	23621400	2	100	1;1	84.3333	62.2174	22.1159	2.3067	0.95
chr1_23623000	chr1	23622900	23623000	2	100	1;1	89.4706	64.7059	24.7647	3.03005	1
chr1_23650200	chr1	23650100	23650200	2	100	1;1	57.6923	11.3846	46.3077	3.06102	1
chr1_23683700	chr1	23683600	23683700	2	100	1;1	96.7935	65.2174	31.5761	7.6625	1
chr1_23686300	chr1	23686200	23686300	2	100	1;1	85.1642	56.7164	28.4478	3.3535	1
chr1_23716300	chr1	23716200	23716300	2	100	1;1	90.6	73.3333	17.2667	2.01119	1
chr1_23775700	chr1	23775600	23775700	2	100	1;1	51.6154	20.2051	31.4103	4.15659	1
chr1_23798600	chr1	23798500	23798600	2	100	1;1	93.5189	81.1226	12.3962	1.95934	1
chr1_23831300	chr1	23831200	23831300	2	100	1;1	93.7273	78.7879	14.9394	1.65801	1
chr1_23836900	chr1	23836800	23836900	2	100	1;1	92.439	76.7317	15.7073	2.05791	0.99
chr1_23853800	chr1	23853700	23853800	2	100	1;1	96.5909	85.6364	10.9545	1.71198	1
chr1_23944800	chr1	23944700	23944800	2	100	1;1	83.34	44	39.34	4.13104	1
chr1_23996600	chr1	23996500	23996600	2	100	1;1	85.7463	64.1791	21.5672	2.17506	1
chr1_24006500	chr1	24006400	24006500	2	100	1;1	95.7895	84.3474	11.4421	1.832	1
chr1_24022800	chr1	24022700	24022800	2	100	1;1	100	88.338	11.662	2.29114	1
chr1_24025000	chr1	24024900	24025000	2	100	1;1	91.0182	67.6182	23.4	2.40645	0.97
chr1_24031900	chr1	24031800	24031900	2	100	1;1	97.2609	83.913	13.3478	1.87393	0.96
chr1_24041000	chr1	24040900	24041000	2	100	1;1	89.0244	63.5488	25.4756	3.69702	1
chr1_24098200	chr1	24098100	24098200	2	100	1;1	88.8387	64.5161	24.3226	2.66999	1
chr1_24103500	chr1	24103400	24103500	2	100	1;1	98.1176	81.5098	16.6078	1.96712	0.96
chr1_24153700	chr1	24153600	24153700	2	100	1;1	95.4545	75.0909	20.3636	2.80228	1
chr1_24176300	chr1	24176200	24176300	2	100	1;1	89.0519	66.2338	22.8182	2.95248	1
chr1_24194500	chr1	24194400	24194500	2	100	1;1	38.8974	19.2308	19.6667	1.96862	0.98
chr1_24194900	chr1	24194800	24194900	2	100	1;1	78.3973	41.0959	37.3014	5.15808	1
chr1_24203300	chr1	24203200	24203300	2	100	1;1	84.1714	34.2857	49.8857	4.43039	1
chr1_24215400	chr1	24215300	24215400	2	100	1;1	96.557	83.1519	13.4051	2.03757	0.99
chr1_24240900	chr1	24240800	24240900	2	100	1;1	62.2951	28.918	33.377	3.41863	1
chr1_24246500	chr1	24246400	24246500	2	100	1;1	88.9322	61.0169	27.9153	3.13499	1
chr1_24248100	chr1	24248000	24248100	2	100	1;1	94.9	81.125	13.775	1.91709	0.99
chr1_24265900	chr1	24265800	24265900	2	100	1;1	96.0609	83.4783	12.5826	2.60071	1
chr1_24282300	chr1	24282200	24282300	2	100	1;1	91.6316	59.6491	31.9825	3.9966	1
chr1_24326000	chr1	24325900	24326000	2	100	1;1	78.6667	60.8133	17.8533	1.57202	0.98
chr1_24337500	chr1	24337400	24337500	2	100	1;1	91	68.6275	22.3725	2.07557	1
chr1_24344500	chr1	24344400	24344500	2	100	1;1	100	50	50	2.82907	0.99
chr1_24349400	chr1	24349300	24349400	2	100	1;1	89.3077	51.3077	38	3.41314	1
chr1_24357300	chr1	24357200	24357300	2	100	1;1	87.7522	71.6814	16.0708	2.39514	1
chr1_24369000	chr1	24368900	24369000	2	100	1;1	96.4035	80.8947	15.5088	3.5244	1
chr1_24384000	chr1	24383900	24384000	2	100	1;1	95.2439	80.1951	15.0488	2.28131	0.95
chr1_24406200	chr1	24406100	24406200	2	100	1;1	92.8986	76.7246	16.1739	1.85475	0.95
chr1_24408200	chr1	24408100	24408200	2	100	1;1	100	81.9804	18.0196	2.64534	1
chr1_24420100	chr1	24420000	24420100	2	100	1;1	97.1707	68.2927	28.878	3.09324	1
chr1_24484300	chr1	24484200	24484300	2	100	1;1	88.2857	65.4762	22.8095	3.16564	1
chr1_24504100	chr1	24504000	24504100	2	100	1;1	95.697	83.3333	12.3636	1.41953	1
chr1_24519600	chr1	24519500	24519600	2	100	1;1	92.9016	70.4262	22.4754	2.66053	1
chr1_24525400	chr1	24525300	24525400	2	100	1;1	80.2632	58.3684	21.8947	2.25238	1
chr1_24566500	chr1	24566400	24566500	2	100	1;1	95.9259	61.1111	34.8148	4.96969	1
chr1_24583100	chr1	24583000	24583100	2	100	1;1	92.8571	71.1571	21.7	2.85311	1
chr1_24592900	chr1	24592800	24592900	2	100	1;1	85.8947	31.5789	54.3158	5.69983	1
chr1_24600500	chr1	24600400	24600500	2	100	1;1	100	22.2222	77.7778	5.79261	1
chr1_24631000	chr1	24630900	24631000	2	100	1;1	79.7083	25	54.7083	3.55239	1
chr1_24647800	chr1	24647700	24647800	2	100	1;1	95.9732	88.1544	7.81879	1.68473	1
chr1_24702500	chr1	24702400	24702500	2	100	1;1	82.9775	65.1685	17.809	2.01688	0.99
chr1_24703200	chr1	24703100	24703200	2	100	1;1	80.1702	36.1702	44	4.63195	1
chr1_24704800	chr1	24704700	24704800	2	100	1;1	80.2469	62.4815	17.7654	1.71564	0.97
chr1_24728000	chr1	24727900	24728000	2	100	1;1	96.9697	82.0404	14.9293	3.03564	1
chr1_24730900	chr1	24730800	24730900	2	100	1;1	92.375	65.3889	26.9861	3.98498	1
chr1_24735700	chr1	24735600	24735700	2	100	1;1	95.5357	79.4286	16.1071	2.57949	1
chr1_24786600	chr1	24786500	24786600	2	100	1;1	91.5946	74.1892	17.4054	2.10417	0.96
chr1_24787500	chr1	24787400	24787500	2	100	1;1	98.8571	84.7922	14.0649	2.66031	1
chr1_24802200	chr1	24802100	24802200	2	100	1;1	100	58.8235	41.1765	2.14085	1
chr1_24805300	chr1	24805200	24805300	2	100	1;1	89.6552	53.5862	36.069	2.30915	1
chr1_24841200	chr1	24841100	24841200	2	100	1;1	97.9375	49.5938	48.3438	4.97262	1
chr1_24873700	chr1	24873600	24873700	2	100	1;1	70.5455	38.1818	32.3636	2.9482	1
chr1_24873900	chr1	24873800	24873900	2	100	1;1	89.0741	46.7963	42.2778	5.50861	1
chr1_24892600	chr1	24892500	24892600	2	100	1;1	89.0909	68.3091	20.7818	1.85625	1
chr1_24939700	chr1	24939600	24939700	2	100	1;1	80.0267	57.3333	22.6933	2.37234	1
chr1_24952400	chr1	24952300	24952400	2	100	1;1	95.6125	80.8375	14.775	2.20576	1
chr1_25004700	chr1	25004600	25004700	2	100	1;1	94.8718	79.0128	15.859	2.24914	0.99
chr1_25033600	chr1	25033500	25033600	2	100	1;1	63.9688	21.875	42.0938	2.89165	1
chr1_25059100	chr1	25059000	25059100	2	100	1;1	95.9175	85.567	10.3505	1.64338	1
chr1_25062700	chr1	25062600	25062700	2	100	1;1	99.1321	88.6792	10.4528	2.65684	1
chr1_25094000	chr1	25093900	25094000	2	100	1;1	100	85.6742	14.3258	3.73628	1
chr1_25104900	chr1	25104800	25104900	2	100	1;1	83.1395	66.2791	16.8605	1.77693	0.96
chr1_25143600	chr1	25143500	25143600	2	100	1;1	98.871	85.4839	13.3871	2.0066	1
chr1_25168200	chr1	25168100	25168200	2	100	1;1	92.4844	69.2031	23.2812	2.88949	1
chr1_25175900	chr1	25175800	25175900	2	100	1;1	94.6897	58.6207	36.069	2.65307	1
chr1_25189200	chr1	25189100	25189200	2	100	1;1	87.6667	27.1429	60.5238	3.85358	1
chr1_25190100	chr1	25190000	25190100	2	100	1;1	91.3043	62.7681	28.5362	3.97832	1
chr1_25267800	chr1	25267700	25267800	2	100	1;1	90.0484	70.9677	19.0806	1.90186	1
chr1_25272400	chr1	25272300	25272400	2	100	1;1	95.6044	78.8242	16.7802	2.9557	1
chr1_25303800	chr1	25303700	25303800	2	100	1;1	88.8281	58.2344	30.5938	3.87768	1
chr1_25314900	chr1	25314800	25314900	2	100	1;1	85.3415	63.4146	21.9268	2.67778	1
chr1_25347700	chr1	25347600	25347700	2	100	1;1	97.0328	72.1311	24.9016	3.72896	1
chr1_25352900	chr1	25352800	25352900	2	100	1;1	89.6552	53.8448	35.8103	4.54288	1
chr1_25372700	chr1	25372600	25372700	2	100	1;1	97.7	66.95	30.75	6.74784	1
chr1_25420800	chr1	25420700	25420800	2	100	1;1	74.375	51.25	23.125	2.41061	1
chr1_25463900	chr1	25463800	25463900	2	100	1;1	83.7089	62.2025	21.5063	2.45981	0.97
chr1_25509000	chr1	25508900	25509000	2	100	1;1	79.8654	53.8462	26.0192	2.12057	0.97
chr1_25520600	chr1	25520500	25520600	2	100	1;1	91.6496	79.4872	12.1624	1.90141	1
chr1_25588500	chr1	25588400	25588500	2	100	1;1	100	66.1786	33.8214	2.93983	1
chr1_25599200	chr1	25599100	25599200	2	100	1;1	97.1237	88.6598	8.46392	1.40205	1
chr1_25619900	chr1	25619800	25619900	2	100	1;1	87.012	69.8795	17.1325	1.95376	0.98
chr1_25633800	chr1	25633700	25633800	2	100	1;1	92.9219	73.4375	19.4844	2.27835	1
chr1_25637600	chr1	25637500	25637600	2	100	1;1	100	87.7681	12.2319	2.34877	0.98
chr1_25656600	chr1	25656500	25656600	2	100	1;1	98.7805	86.8049	11.9756	2.27764	1
chr1_25715800	chr1	25715700	25715800	2	100	1;1	86.2157	52.6471	33.5686	3.41441	1
chr1_25717800	chr1	25717700	25717800	2	100	1;1	98.6724	86.2069	12.4655	1.66191	1
chr1_25721000	chr1	25720900	25721000	2	100	1;1	88.3175	63.4921	24.8254	2.76528	1
chr1_25801500	chr1	25801400	25801500	2	100	1;1	98.7143	14.2857	84.4286	5.03219	1
chr1_25812600	chr1	25812500	25812600	2	100	1;1	72.9545	22.7273	50.2273	2.7852	0.99
chr1_25877300	chr1	25877200	25877300	2	100	1;1	78.3333	56.4545	21.8788	1.92704	0.99
chr1_25916600	chr1	25916500	25916600	2	100	1;1	94.9286	35.7143	59.2143	2.61013	1
chr1_25922100	chr1	25922000	25922100	2	100	1;1	83.0179	46.4286	36.5893	4.08473	1
chr1_25929400	chr1	25929300	25929400	2	100	1;1	85.3333	67.9012	17.4321	1.86886	1
chr1_25938300	chr1	25938200	25938300	2	100	1;1	69.3548	39.6613	29.6935	2.80297	1
chr1_25989500	chr1	25989400	25989500	2	100	1;1	100	64.5161	35.4839	3.47732	1
chr1_26039100	chr1	26039000	26039100	2	100	1;1	89.18	66.12	23.06	2.00413	1
chr1_26065100	chr1	26065000	26065100	2	100	1;1	76.6415	49.0566	27.5849	2.24569	1
chr1_26082700	chr1	26082600	26082700	2	100	1;1	88.5246	68.3115	20.2131	1.93656	1
chr1_26132100	chr1	26132000	26132100	2	100	1;1	100	64.7059	35.2941	3.82216	1
chr1_26213000	chr1	26212900	26213000	2	100	1;1	91.3793	70.8448	20.5345	2.0752	1
chr1_26324700	chr1	26324600	26324700	2	100	1;1	86.2615	66.1538	20.1077	1.95736	0.96
chr1_26334000	chr1	26333900	26334000	2	100	1;1	93.5273	70.9091	22.6182	2.53543	0.99
chr1_26355600	chr1	26355500	26355600	2	100	1;1	84.127	62.3016	21.8254	2.02222	0.99
chr1_26406500	chr1	26406400	26406500	2	100	1;1	100	84.0909	15.9091	1.9182	1
chr1_26426200	chr1	26426100	26426200	2	100	1;1	82.9268	63.1463	19.7805	2.15645	1
chr1_26458600	chr1	26458500	26458600	2	100	1;1	87.3014	54.7945	32.5068	4.69046	1
chr1_26513900	chr1	26513800	26513900	2	100	1;1	73.2833	46.6667	26.6167	2.33101	1
chr1_26551800	chr1	26551700	26551800	2	100	1;1	85.8889	55.5556	30.3333	2.59682	1
chr1_26572400	chr1	26572300	26572400	2	100	1;1	96.7955	74.4318	22.3636	2.31788	1
chr1_26576300	chr1	26576200	26576300	2	100	1;1	82.5161	50.8065	31.7097	3.49972	1
chr1_26632400	chr1	26632300	26632400	2	100	1;1	80	56.6	23.4	2.00412	1
chr1_26662900	chr1	26662800	26662900	2	100	1;1	92.6905	66.6667	26.0238	2.28253	1
chr1_26696500	chr1	26696400	26696500	2	100	1;1	94.4464	74.2143	20.2321	2.26133	0.99
chr1_26726100	chr1	26726000	26726100	2	100	1;1	94.2308	76.3269	17.9038	1.72442	0.97
chr1_26744200	chr1	26744100	26744200	2	100	1;1	75.8367	42.8571	32.9796	2.80903	1
chr1_26891900	chr1	26891800	26891900	2	100	1;1	67.1692	41	26.1692	2.35134	1
chr1_27010400	chr1	27010300	27010400	2	100	1;1	73.9836	39.623	34.3607	3.66442	1
chr1_27027000	chr1	27026900	27027000	2	100	1;1	98.3462	69.2308	29.1154	2.05582	1
chr1_27067000	chr1	27066900	27067000	2	100	1;1	88.3289	69.7368	18.5921	2.10705	1
chr1_27136200	chr1	27136100	27136200	2	100	1;1	96.1918	73.9726	22.2192	3.63952	1
chr1_27137900	chr1	27137800	27137900	2	100	1;1	90	42.3077	47.6923	3.27873	1
chr1_27282100	chr1	27282000	27282100	2	100	1;1	89.6222	66.6667	22.9556	1.84149	1
chr1_27307100	chr1	27307000	27307100	2	100	1;1	85.7377	65.5738	20.1639	1.81499	0.96
chr1_27430000	chr1	27429900	27430000	2	100	1;1	88.746	63.4921	25.254	2.83805	1
chr1_27480900	chr1	27480800	27480900	2	100	1;1	100	82.48	17.52	2.50452	0.97
chr1_27488800	chr1	27488700	27488800	2	100	1;1	94.1818	63.6364	30.5455	2.37232	1
chr1_27501900	chr1	27501800	27501900	2	100	1;1	61.9778	30.6	31.3778	2.32094	0.97
chr1_27509800	chr1	27509700	27509800	2	100	1;1	94.7444	83.3333	11.4111	1.61198	1
chr1_27520500	chr1	27520400	27520500	2	100	1;1	98.2143	75.7679	22.4464	3.22199	1
chr1_27544200	chr1	27544100	27544200	2	100	1;1	88.3721	60.4651	27.907	2.23775	1
chr1_27665000	chr1	27664900	27665000	2	100	1;1	94.1429	62.3036	31.8393	4.25454	1
chr1_27691400	chr1	27691300	27691400	2	100	1;1	77.7679	48.2143	29.5536	2.68301	1
chr1_27719900	chr1	27719800	27719900	2	100	1;1	78.1957	47.8261	30.3696	2.38946	0.97
chr1_27737100	chr1	27737000	27737100	2	100	1;1	100	81.8182	18.1818	1.61297	1
chr1_27741500	chr1	27741400	27741500	2	100	1;1	73.0159	41.6032	31.4127	3.19873	1
chr1_27820000	chr1	27819900	27820000	2	100	1;1	87.6102	52.1017	35.5085	4.39561	1
chr1_27832000	chr1	27831900	27832000	2	100	1;1	86.819	68.5714	18.2476	2.64324	1
chr1_27881900	chr1	27881800	27881900	2	100	1;1	96.3846	63	33.3846	4.57153	1
chr1_27920800	chr1	27920700	27920800	2	100	1;1	85.8442	62.3377	23.5065	2.87048	1
chr1_27954900	chr1	27954800	27954900	2	100	1;1	79.3103	51.7241	27.5862	2.53113	1
chr1_28000700	chr1	28000600	28000700	2	100	1;1	79.4839	60.2151	19.2688	2.20051	1
chr1_28007600	chr1	28007500	28007600	2	100	1;1	92.8276	58.6207	34.2069	4.63432	1
chr1_28071500	chr1	28071400	28071500	2	100	1;1	73.5588	32.3529	41.2059	2.93231	0.98
chr1_28128900	chr1	28128800	28128900	2	100	1;1	85.5941	68.3168	17.2772	2.25449	1
chr1_28171100	chr1	28171000	28171100	2	100	1;1	90.7969	67.1875	23.6094	2.76777	1
chr1_28173900	chr1	28173800	28173900	2	100	1;1	85.4906	50.0943	35.3962	3.7675	1
chr1_28215700	chr1	28215600	28215700	2	100	1;1	93.1034	77.7931	15.3103	2.1545	1
chr1_28220800	chr1	28220700	28220800	2	100	1;1	74.1667	35.1296	39.037	4.12691	1
chr1_28263500	chr1	28263400	28263500	2	100	1;1	86.5385	63.1923	23.3462	1.97355	0.97
chr1_28307300	chr1	28307200	28307300	2	100	1;1	93.6809	70.2128	23.4681	2.26958	1
chr1_28339700	chr1	28339600	28339700	2	100	1;1	87.1429	66.8	20.3429	2.14518	1
chr1_28404800	chr1	28404700	28404800	2	100	1;1	86	10	76	2.74	0.98
chr1_28495000	chr1	28494900	28495000	2	100	1;1	84.5507	64.6377	19.913	1.93305	0.98
chr1_28498700	chr1	28498600	28498700	2	100	1;1	66.6667	35.5333	31.1333	1.52047	1
chr1_28509000	chr1	28508900	28509000	2	100	1;1	80.5946	48.6486	31.9459	2.12691	1
chr1_28555300	chr1	28555200	28555300	2	100	1;1	96.15	74.05	22.1	1.99459	0.96
chr1_28582800	chr1	28582700	28582800	2	100	1;1	98.7297	62.1622	36.5676	4.10973	1
chr1_28688200	chr1	28688100	28688200	2	100	1;1	89.0862	63.7931	25.2931	2.66417	1
chr1_28828800	chr1	28828700	28828800	2	100	1;1	83	44.4444	38.5556	2.93447	1
chr1_28868200	chr1	28868100	28868200	2	100	1;1	100	68.5484	31.4516	2.99439	1
chr1_28913700	chr1	28913600	28913700	2	100	1;1	83.4776	61.194	22.2836	2.19362	1
chr1_28957400	chr1	28957300	28957400	2	100	1;1	88.0851	63.8298	24.2553	1.96603	1
chr1_29053200	chr1	29053100	29053200	2	100	1;1	96.5102	73.4694	23.0408	2.62327	1
chr1_29065100	chr1	29065000	29065100	2	100	1;1	100	58.5652	41.4348	3.05242	1
chr1_29099700	chr1	29099600	29099700	2	100	1;1	89.3953	52.907	36.4884	3.52669	1
chr1_29214900	chr1	29214800	29214900	2	100	1;1	96.6182	78.1818	18.4364	2.24047	1
chr1_29330100	chr1	29330000	29330100	2	100	1;1	82.1687	66.2651	15.9036	1.52848	1
chr1_29361100	chr1	29361000	29361100	2	100	1;1	93.274	71.2329	22.0411	3.09266	1
chr1_29381900	chr1	29381800	29381900	2	100	1;1	90.6977	64.7907	25.907	2.14308	0.95
chr1_29454000	chr1	29453900	29454000	2	100	1;1	91.3973	68.4932	22.9041	3.06938	1
chr1_29594300	chr1	29594200	29594300	2	100	1;1	78.8611	40.3889	38.4722	2.80423	1
chr1_29654000	chr1	29653900	29654000	2	100	1;1	93.0323	70.9677	22.0645	2.65188	1
chr1_29695900	chr1	29695800	29695900	2	100	1;1	87.06	62	25.06	2.17861	1
chr1_29698900	chr1	29698800	29698900	2	100	1;1	100	60	40	1.77319	1
chr1_29748300	chr1	29748200	29748300	2	100	1;1	93.2857	72.1429	21.1429	2.29426	0.99
chr1_29885600	chr1	29885500	29885600	2	100	1;1	87.3043	26.087	61.2174	4.31425	1
chr1_29962900	chr1	29962800	29962900	2	100	1;1	95.3488	72.5581	22.7907	2.10954	1
chr1_30001600	chr1	30001500	30001600	2	100	1;1	94.7444	77.4889	17.2556	2.89963	1
chr1_30077000	chr1	30076900	30077000	2	100	1;1	94.7979	81.9149	12.883	2.01502	1
chr1_30080300	chr1	30080200	30080300	2	100	1;1	94.8571	52.381	42.4762	2.45783	1
chr1_30092200	chr1	30092100	30092200	2	100	1;1	97.5354	79.2222	18.3131	4.20757	1
chr1_30094000	chr1	30093900	30094000	2	100	1;1	92.0541	59.4595	32.5946	2.73526	1
chr1_30284000	chr1	30283900	30284000	2	100	1;1	89.1136	68.1818	20.9318	1.51571	1
chr1_30318200	chr1	30318100	30318200	2	100	1;1	85.3659	55.4024	29.9634	4.37078	1
chr1_30358400	chr1	30358300	30358400	2	100	1;1	64.2821	21.3846	42.8974	3.63505	1
chr1_30519800	chr1	30519700	30519800	2	100	1;1	51.9016	26.2295	25.6721	2.23342	0.97
chr1_30523800	chr1	30523700	30523800	2	100	1;1	88.6531	53.0612	35.5918	3.8083	1
chr1_30570100	chr1	30570000	30570100	2	100	1;1	91.2763	65.7895	25.4868	3.73182	1
chr1_30575500	chr1	30575400	30575500	2	100	1;1	82.6531	68.6837	13.9694	1.46939	1
chr1_30636700	chr1	30636600	30636700	2	100	1;1	76.375	40.75	35.625	2.67271	0.99
chr1_30637400	chr1	30637300	30637400	2	100	1;1	90.8525	65.5738	25.2787	2.95837	1
chr1_30660200	chr1	30660100	30660200	2	100	1;1	91.9848	59.0909	32.8939	4.83785	1
chr1_30690700	chr1	30690600	30690700	2	100	1;1	91	72	19	1.59102	1
chr1_30699700	chr1	30699600	30699700	2	100	1;1	84.6154	59.6154	25	2.10681	1
chr1_30705200	chr1	30705100	30705200	2	100	1;1	98.7246	85.5072	13.2174	2.15262	1
chr1_30757400	chr1	30757300	30757400	2	100	1;1	84.2647	65.5294	18.7353	2.52449	1
chr1_30757900	chr1	30757800	30757900	2	100	1;1	100	77.551	22.449	3.28393	1
chr1_30767600	chr1	30767500	30767600	2	100	1;1	100	81.5385	18.4615	3.55359	1
chr1_30769400	chr1	30769300	30769400	2	100	1;1	88.6197	57.7465	30.8732	4.32243	1
chr1_30770600	chr1	30770500	30770600	2	100	1;1	86.873	60.3175	26.5556	2.9186	1
chr1_30793200	chr1	30793100	30793200	2	100	1;1	61.5658	31.5789	29.9868	3.47994	1
chr1_30793600	chr1	30793500	30793600	2	100	1;1	49.7059	17.6471	32.0588	2.95525	1
chr1_30810900	chr1	30810800	30810900	2	100	1;1	93.8169	77.4648	16.3521	2.02782	1
chr1_30820400	chr1	30820300	30820400	2	100	1;1	100	76.2812	23.7188	2.18149	0.97
chr1_30865500	chr1	30865400	30865500	2	100	1;1	100	78.4231	21.5769	5.18568	1
chr1_30883400	chr1	30883300	30883400	2	100	1;1	90.6991	78.6372	12.0619	1.7478	0.95
chr1_30899200	chr1	30899100	30899200	2	100	1;1	92.5758	54.5455	38.0303	3.15871	1
chr1_30917200	chr1	30917100	30917200	2	100	1;1	88.044	67.033	21.011	2.98919	1
chr1_30926800	chr1	30926700	30926800	2	100	1;1	88.383	73.4043	14.9787	1.85544	1
chr1_30937800	chr1	30937700	30937800	2	100	1;1	62.7451	25.2157	37.5294	3.6049	1
chr1_30953200	chr1	30953100	30953200	2	100	1;1	100	89.8191	10.1809	2.68083	1
chr1_30999200	chr1	30999100	30999200	2	100	1;1	94.0395	78.25	15.7895	2.08227	1
chr1_31015300	chr1	31015200	31015300	2	100	1;1	73.5366	36.5854	36.9512	2.87202	1
chr1_31030000	chr1	31029900	31030000	2	100	1;1	96.642	84	12.642	1.94579	0.97
chr1_31073200	chr1	31073100	31073200	2	100	1;1	63.9815	33.3333	30.6481	2.61648	1
chr1_31082700	chr1	31082600	31082700	2	100	1;1	77.8205	41.0256	36.7949	2.79301	1
chr1_31096000	chr1	31095900	31096000	2	100	1;1	65.8235	26.4706	39.3529	2.67362	1
chr1_31165600	chr1	31165500	31165600	2	100	1;1	84.6757	35.1351	49.5405	4.62417	1
chr1_31203500	chr1	31203400	31203500	2	100	1;1	79.2963	53.7037	25.5926	2.11725	0.99
chr1_31225400	chr1	31225300	31225400	2	100	1;1	92.8375	76.25	16.5875	2.26506	1
chr1_31254900	chr1	31254800	31254900	2	100	1;1	82.6087	53.1304	29.4783	2.33844	1
chr1_31368900	chr1	31368800	31368900	2	100	1;1	84.9516	61.2903	23.6613	2.31231	1
chr1_31381400	chr1	31381300	31381400	2	100	1;1	85.2895	39.6053	45.6842	4.19105	1
chr1_31388200	chr1	31388100	31388200	2	100	1;1	46.2963	25.9259	20.3704	1.35185	1
chr1_31491500	chr1	31491400	31491500	2	100	1;1	93.0606	59	34.0606	2.67521	0.99
chr1_31528400	chr1	31528300	31528400	2	100	1;1	88.2	50	38.2	3.43331	1
chr1_31548900	chr1	31548800	31548900	2	100	1;1	93.1017	76.2712	16.8305	1.71669	1
chr1_31549200	chr1	31549100	31549200	2	100	1;1	53.6429	17.8571	35.7857	1.98065	0.97
chr1_31552000	chr1	31551900	31552000	2	100	1;1	68.5814	30.2326	38.3488	3.18153	1
chr1_31561900	chr1	31561800	31561900	2	100	1;1	100	61.1111	38.8889	2.11778	1
chr1_31574300	chr1	31574200	31574300	2	100	1;1	72.5556	39.1944	33.3611	2.10107	0.97
chr1_31640200	chr1	31640100	31640200	2	100	1;1	73.9767	39.5349	34.4419	2.63963	1
chr1_31663500	chr1	31663400	31663500	2	100	1;1	52.6981	26.2075	26.4906	2.05903	0.99
chr1_31667300	chr1	31667200	31667300	2	100	1;1	87.9487	58.9744	28.9744	2.16898	1
chr1_31679600	chr1	31679500	31679600	2	100	1;1	76.7121	51.5152	25.197	2.39241	1
chr1_31688300	chr1	31688200	31688300	2	100	1;1	93.1395	51.1628	41.9767	4.72753	1
chr1_31688800	chr1	31688700	31688800	2	100	1;1	93.3056	77.7778	15.5278	1.87201	1
chr1_31731300	chr1	31731200	31731300	2	100	1;1	100	65.5	34.5	2.77715	0.98
chr1_31769000	chr1	31768900	31769000	2	100	1;1	94.7121	73.0758	21.6364	2.95902	1
chr1_31790200	chr1	31790100	31790200	2	100	1;1	92.1045	67.1642	24.9403	3.26999	1
chr1_31825700	chr1	31825600	31825700	2	100	1;1	88.2692	61.5385	26.7308	2.56745	1
chr1_31866000	chr1	31865900	31866000	2	100	1;1	80.0167	43.7	36.3167	4.16126	1
chr1_31899200	chr1	31899100	31899200	2	100	1;1	90.4839	61.2903	29.1935	1.87847	0.95
chr1_31941000	chr1	31940900	31941000	2	100	1;1	91.5	44.4444	47.0556	2.30187	0.97
chr1_31979300	chr1	31979200	31979300	2	100	1;1	65.2174	21.8696	43.3478	2.19901	0.98
chr1_32280600	chr1	32280500	32280600	2	100	1;1	87	64.2857	22.7143	2.08674	0.96
chr1_32332300	chr1	32332200	32332300	2	100	1;1	100	93.5185	6.48148	1.84972	1
chr1_32423600	chr1	32423500	32423600	2	100	1;1	86.8298	58.766	28.0638	2.40736	1
chr1_32444100	chr1	32444000	32444100	2	100	1;1	77.9143	37.1429	40.7714	2.98174	1
chr1_32483100	chr1	32483000	32483100	2	100	1;1	100	70.4054	29.5946	3.37727	1
[truncated: 151,794 more rows]

## Sheet: Table S3d - age_f_glia
bin_id	chr	start	end	cpg_number	methylation	cpg_pattern	p35_epiallele_proportion_mean	p12_epiallele_proportion_mean	epiallele_diff_mean	log10_p_val_mean	percent_significant
[truncated: 132,453 more rows]
