# Supplementary material for: Sex-specific epigenetic development in the mouse hypothalamic arcuate nucleus pinpoints human genomic regions associated with body mass index
Source: Sci Adv. 2022 Sep 28;8(39):eabo3991. doi: 10.1126/sciadv.abo3991 (PMC9519050; doi:10.1126/sciadv.abo3991)
Supplement: Supplementary file 2 — Tables S1 to S7 [file sciadv.abo3991_tables_s1_to_s7.zip › sciadv.abo3991_table_s4.xlsx]

## Sheet: Table S4a - cell_type
gene_name	chr	baseMean	log2fc_neuron_vs_glia	lfcSE	pvalue	padj	gene_type	gene_desc
4933401J01Rik	chr1	0.128046	0.442007	1.12194	0.711473		TEC	RIKEN cDNA 4933401J01 gene [Source:MGI Symbol;Acc:MGI:1918292]
Xkr4	chr1	46.3959	2.16428	0.189678	8.35585e-31	6.17754e-30	protein_coding	X-linked Kx blood group related 4 [Source:MGI Symbol;Acc:MGI:3528744]
Gm18956	chr1	10.7205	2.05818	0.543801	3.13866e-05	7.99096e-05	processed_pseudogene	predicted gene, 18956 [Source:MGI Symbol;Acc:MGI:5011141]
Gm37180	chr1	72.6741	2.56199	0.164535	2.43336e-56	3.10522e-55	TEC	predicted gene, 37180 [Source:MGI Symbol;Acc:MGI:5610408]
Gm37363	chr1	116.945	2.53708	0.128483	4.27185e-89	9.22253e-88	TEC	predicted gene, 37363 [Source:MGI Symbol;Acc:MGI:5610591]
Gm37686	chr1	20.5256	2.22331	0.222882	4.94762e-24	3.05539e-23	TEC	predicted gene, 37686 [Source:MGI Symbol;Acc:MGI:5610914]
Gm37329	chr1	15.0801	2.283	0.247782	3.54365e-21	2.00951e-20	TEC	predicted gene, 37329 [Source:MGI Symbol;Acc:MGI:5610557]
Gm7341	chr1	0.161957	0.233953	1.02691	0.687119		processed_pseudogene	predicted gene 7341 [Source:MGI Symbol;Acc:MGI:3648497]
Gm38148	chr1	37.421	2.39216	0.163818	2.57285e-49	2.86079e-48	TEC	predicted gene, 38148 [Source:MGI Symbol;Acc:MGI:5611376]
Gm19938	chr1	252.677	2.1402	0.0927577	2.28483e-119	7.42381e-118	sense_intronic	predicted gene, 19938 [Source:MGI Symbol;Acc:MGI:5012123]
Gm10568	chr1	0.469751	2.95156	1.71436	0.0526992	0.0864653	TEC	predicted gene 10568 [Source:MGI Symbol;Acc:MGI:3642703]
Gm37381	chr1	0.22689	-0.0702547	0.966501	0.942831		lincRNA	predicted gene, 37381 [Source:MGI Symbol;Acc:MGI:5610609]
Rp1	chr1	1.89163	-2.73954	1.23123	0.00246655	0.00511051	protein_coding	retinitis pigmentosa 1 (human) [Source:MGI Symbol;Acc:MGI:1341105]
Gm6101	chr1	0.115061	0.0122525	1.00809	0.952337		processed_pseudogene	predicted gene 6101 [Source:MGI Symbol;Acc:MGI:3644986]
Sox17	chr1	2.51736	-4.94043	1.01662	4.24706e-09	1.44588e-08	protein_coding	SRY (sex determining region Y)-box 17 [Source:MGI Symbol;Acc:MGI:107543]
Gm7357	chr1	0.941113	0.0917819	0.580948	0.882218	0.915796	processed_pseudogene	predicted gene 7357 [Source:MGI Symbol;Acc:MGI:3643257]
Gm37323	chr1	0.265406	-0.141333	0.944439	0.746959		lincRNA	predicted gene, 37323 [Source:MGI Symbol;Acc:MGI:5610551]
Gm7369	chr1	0.425653	0.419698	0.826231	0.622239	0.704835	processed_pseudogene	predicted gene 7369 [Source:MGI Symbol;Acc:MGI:3643485]
Gm6085	chr1	44.7702	-0.753117	0.158696	1.2779e-06	3.66783e-06	processed_pseudogene	predicted gene 6085 [Source:MGI Symbol;Acc:MGI:3646770]
Gm6119	chr1	5.93502	-2.55554	0.434064	1.14862e-09	4.03019e-09	processed_pseudogene	predicted gene 6119 [Source:MGI Symbol;Acc:MGI:3644547]
Gm2053	chr1	0.918959	-1.66152	1.27544	0.0537379	0.0879719	processed_pseudogene	predicted gene 2053 [Source:MGI Symbol;Acc:MGI:3780221]
Gm6123	chr1	4.41085	-0.0375828	0.281929	0.894947	0.924901	processed_pseudogene	predicted gene 6123 [Source:MGI Symbol;Acc:MGI:3647047]
Mrpl15	chr1	93.5652	-0.314534	0.0978971	0.00128923	0.00277553	protein_coding	mitochondrial ribosomal protein L15 [Source:MGI Symbol;Acc:MGI:1351639]
Gm37144	chr1	23.7679	0.220378	0.171378	0.190166	0.26792	TEC	predicted gene, 37144 [Source:MGI Symbol;Acc:MGI:5610372]
Lypla1	chr1	66.6966	-0.891045	0.112208	1.17291e-15	5.43821e-15	protein_coding	lysophospholipase 1 [Source:MGI Symbol;Acc:MGI:1344588]
Tcea1	chr1	99.5584	-0.24822	0.100657	0.0131878	0.0243683	protein_coding	transcription elongation factor A (SII) 1 [Source:MGI Symbol;Acc:MGI:1196624]
Gm6104	chr1	5.07722	0.655876	0.282409	0.0154004	0.0280802	processed_pseudogene	predicted gene 6104 [Source:MGI Symbol;Acc:MGI:3648587]
Gm37277	chr1	9.85701	-0.0524197	0.305773	0.852724	0.893692	TEC	predicted gene, 37277 [Source:MGI Symbol;Acc:MGI:5610505]
Rgs20	chr1	158.4	-2.28399	0.10055	7.70645e-116	2.38965e-114	protein_coding	regulator of G-protein signaling 20 [Source:MGI Symbol;Acc:MGI:1929866]
Gm17100	chr1	0.767135	-0.991964	1.21589	0.137061	0.201813	processed_pseudogene	predicted gene 17100 [Source:MGI Symbol;Acc:MGI:4937927]
Gm37079	chr1	53.7905	-2.197	0.21103	1.7405e-26	1.15362e-25	TEC	predicted gene, 37079 [Source:MGI Symbol;Acc:MGI:5610307]
Gm16041	chr1	51.3084	-2.46098	0.167318	1.35108e-49	1.51324e-48	antisense	predicted gene 16041 [Source:MGI Symbol;Acc:MGI:3801909]
Gm17101	chr1	0.280335	-0.0832704	0.868106	0.98838		processed_pseudogene	predicted gene 17101 [Source:MGI Symbol;Acc:MGI:4937928]
Atp6v1h	chr1	199.404	0.899632	0.0903059	9.95395e-24	6.0891e-23	protein_coding	ATPase, H+ transporting, lysosomal V1 subunit H [Source:MGI Symbol;Acc:MGI:1914864]
Gm37567	chr1	0.19722	-0.39468	0.995287	0.635823		TEC	predicted gene, 37567 [Source:MGI Symbol;Acc:MGI:5610795]
Oprk1	chr1	82.7141	2.34303	0.184561	4.66648e-40	4.26362e-39	protein_coding	opioid receptor, kappa 1 [Source:MGI Symbol;Acc:MGI:97439]
Gm37429	chr1	0.92094	0.414228	0.915467	0.292149	0.385216	TEC	predicted gene, 37429 [Source:MGI Symbol;Acc:MGI:5610657]
Npbwr1	chr1	2.43809	1.94762	0.518803	3.98705e-05	0.000100658	protein_coding	neuropeptides B/W receptor 1 [Source:MGI Symbol;Acc:MGI:891989]
Rb1cc1	chr1	502.172	0.397633	0.075711	1.3406e-07	4.12329e-07	protein_coding	RB1-inducible coiled-coil 1 [Source:MGI Symbol;Acc:MGI:1341850]
4732440D04Rik	chr1	29.4422	-0.72215	0.182625	5.12836e-05	0.000127946	antisense	RIKEN cDNA 4732440D04 gene [Source:MGI Symbol;Acc:MGI:3604103]
Gm2147	chr1	0.180903	0.0804413	0.928854	0.988642		processed_pseudogene	predicted gene 2147 [Source:MGI Symbol;Acc:MGI:3780316]
Gm19026	chr1	10.2605	1.32454	0.253052	6.65968e-08	2.0969e-07	processed_pseudogene	predicted gene, 19026 [Source:MGI Symbol;Acc:MGI:5011211]
St18	chr1	52.8313	0.793489	0.162735	7.84575e-07	2.28785e-06	protein_coding	suppression of tumorigenicity 18 [Source:MGI Symbol;Acc:MGI:2446700]
Gm42492	chr1	1.02777	1.18292	0.787177	0.057122	0.0929131	TEC	predicted gene 42492 [Source:MGI Symbol;Acc:MGI:5662629]
Gm7449	chr1	0.143761	-0.0260496	0.971755	0.894285		processed_pseudogene	predicted gene 7449 [Source:MGI Symbol;Acc:MGI:3647895]
Gm37108	chr1	3.46406	0.32352	0.346687	0.315833	0.411026	processed_pseudogene	predicted gene, 37108 [Source:MGI Symbol;Acc:MGI:5610336]
Gm5694	chr1	0.0936892	-0.0590693	0.995814	0.880542		processed_pseudogene	predicted gene 5694 [Source:MGI Symbol;Acc:MGI:3645764]
Pcmtd1	chr1	205.303	-0.240741	0.0649816	0.000202467	0.00047802	protein_coding	protein-L-isoaspartate (D-aspartate) O-methyltransferase domain containing 1 [Source:MGI Symbol;Acc:MGI:2441773]
Gm26983	chr1	2.0371	-0.468332	0.431309	0.221152	0.304853	processed_pseudogene	predicted gene, 26983 [Source:MGI Symbol;Acc:MGI:5504098]
Gm38372	chr1	10.8543	0.0364914	0.27062	0.894947	0.924901	TEC	predicted gene, 38372 [Source:MGI Symbol;Acc:MGI:5611600]
Gm9826	chr1	0.393868	-0.135437	0.959605	0.531414	0.624576	processed_pseudogene	predicted gene 9826 [Source:MGI Symbol;Acc:MGI:3642725]
Gm26901	chr1	20.6413	1.1326	0.205321	1.34289e-08	4.4504e-08	lincRNA	predicted gene, 26901 [Source:MGI Symbol;Acc:MGI:5477395]
Rps2-ps2	chr1	1.82649	-0.402168	0.470334	0.341646	0.438343	processed_pseudogene	ribosomal protein S2, pseudogene 2 [Source:MGI Symbol;Acc:MGI:3645546]
Sntg1	chr1	79.5536	2.709	0.125557	1.14434e-104	3.04982e-103	protein_coding	syntrophin, gamma 1 [Source:MGI Symbol;Acc:MGI:1918346]
Gm38024	chr1	4.84858	2.0065	0.450522	1.3541e-06	3.88048e-06	TEC	predicted gene, 38024 [Source:MGI Symbol;Acc:MGI:5611252]
Gm16284	chr1	0.181849	-0.0746785	0.942727	0.986678		processed_pseudogene	predicted gene 16284 [Source:MGI Symbol;Acc:MGI:3826541]
Gm38259	chr1	7.03111	2.09744	0.352262	6.15918e-10	2.19375e-09	TEC	predicted gene, 38259 [Source:MGI Symbol;Acc:MGI:5611487]
Gm23358	chr1	0.4205	5.11694	2.76499	0.0420816	0.0704495	miRNA	predicted gene, 23358 [Source:MGI Symbol;Acc:MGI:5453135]
Gm37005	chr1	17.1065	2.34593	0.225491	1.19261e-25	7.73103e-25	TEC	predicted gene, 37005 [Source:MGI Symbol;Acc:MGI:5610233]
Gm15452	chr1	0.482966	0.33282	0.747396	0.661949	0.738025	processed_pseudogene	predicted gene 15452 [Source:MGI Symbol;Acc:MGI:3768636]
Gm36964	chr1	2.40658	0.75263	0.403291	0.0450302	0.0749093	processed_pseudogene	predicted gene, 36964 [Source:MGI Symbol;Acc:MGI:5610192]
Gm24276	chr1	48.1981	0.422853	0.183305	0.0175497	0.0317298	miRNA	predicted gene, 24276 [Source:MGI Symbol;Acc:MGI:5454053]
Gm6152	chr1	0.091276	0.0750511	0.993935	0.967639		processed_pseudogene	predicted gene 6152 [Source:MGI Symbol;Acc:MGI:3648859]
Gm7493	chr1	0.738403	1.04964	0.825716	0.101456	0.154908	processed_pseudogene	predicted gene 7493 [Source:MGI Symbol;Acc:MGI:3643471]
Gm37629	chr1	94.4009	1.96705	0.156387	2.58877e-37	2.22536e-36	TEC	predicted gene, 37629 [Source:MGI Symbol;Acc:MGI:5610857]
Gm38008	chr1	2.54426	1.59387	0.571395	0.00182204	0.00384828	processed_pseudogene	predicted gene, 38008 [Source:MGI Symbol;Acc:MGI:5611236]
Gm37143	chr1	4.07372	2.75918	0.478771	4.08396e-10	1.46767e-09	TEC	predicted gene, 37143 [Source:MGI Symbol;Acc:MGI:5610371]
Gm6187	chr1	0.0962742	0.321428	1.05353	0.808339		processed_pseudogene	predicted gene 6187 [Source:MGI Symbol;Acc:MGI:3648954]
Gm7512	chr1	0.0700065	0.199192	1.01828	0.88656		processed_pseudogene	predicted gene 7512 [Source:MGI Symbol;Acc:MGI:3646401]
Gm18300	chr1	0.973533	-6.03277	2.88087	0.00501756	0.00996011	processed_pseudogene	predicted gene, 18300 [Source:MGI Symbol;Acc:MGI:5010485]
Rrs1	chr1	90.124	0.0430196	0.119033	0.716836	0.785783	protein_coding	ribosome biogenesis regulator 1 [Source:MGI Symbol;Acc:MGI:1929721]
Adhfe1	chr1	38.4429	-5.00247	0.276806	2.78175e-77	5.01264e-76	protein_coding	alcohol dehydrogenase, iron containing, 1 [Source:MGI Symbol;Acc:MGI:1923437]
2610203C22Rik	chr1	12.3357	-2.90239	0.344382	2.57116e-18	1.3183e-17	processed_transcript	RIKEN cDNA 2610203C22 gene [Source:MGI Symbol;Acc:MGI:1919731]
Gm6161	chr1	2.48891	-2.83503	0.590564	1.35106e-07	4.15326e-07	processed_pseudogene	predicted gene 6161 [Source:MGI Symbol;Acc:MGI:3644104]
Vxn	chr1	36.4994	-3.03199	0.216757	2.99255e-46	3.11298e-45	protein_coding	vexin [Source:MGI Symbol;Acc:MGI:1924232]
Gm29520	chr1	0.0574574	-0.0557267	1.00341	0.894336		lincRNA	predicted gene 29520 [Source:MGI Symbol;Acc:MGI:5580226]
Mybl1	chr1	13.7451	-1.22564	0.240881	1.62084e-07	4.95965e-07	protein_coding	myeloblastosis oncogene-like 1 [Source:MGI Symbol;Acc:MGI:99925]
Vcpip1	chr1	140.278	-0.0689571	0.0824158	0.39887	0.496886	protein_coding	valosin containing protein (p97)/p47 complex interacting protein 1 [Source:MGI Symbol;Acc:MGI:1917925]
1700034P13Rik	chr1	1.41636	-0.122852	0.510377	0.760301	0.820831	antisense	RIKEN cDNA 1700034P13 gene [Source:MGI Symbol;Acc:MGI:1920581]
Sgk3	chr1	41.3366	-1.29776	0.135166	2.52778e-22	1.48355e-21	protein_coding	serum/glucocorticoid regulated kinase 3 [Source:MGI Symbol;Acc:MGI:2182368]
Gm6195	chr1	0.597224	-0.046115	0.683992	0.817402	0.866748	processed_pseudogene	predicted pseudogene 6195 [Source:MGI Symbol;Acc:MGI:3647661]
Gm22607	chr1	0.112764	-0.0750622	1.00589	0.869373		snRNA	predicted gene, 22607 [Source:MGI Symbol;Acc:MGI:5452384]
Mcmdc2	chr1	41.1302	2.59338	0.201093	2.00885e-39	1.8105e-38	protein_coding	minichromosome maintenance domain containing 2 [Source:MGI Symbol;Acc:MGI:3045334]
Snhg6	chr1	26.9791	-0.452461	0.184295	0.0116966	0.0218171	lincRNA	small nucleolar RNA host gene 6 [Source:MGI Symbol;Acc:MGI:1921074]
Snord87	chr1	0.597357	0.861884	1.03405	0.412833	0.51112	snoRNA	small nucleolar RNA, C/D box 87 [Source:MGI Symbol;Acc:MGI:2387894]
Tcf24	chr1	3.0715	-1.53283	0.630464	0.00213035	0.00445215	protein_coding	transcription factor 24 [Source:MGI Symbol;Acc:MGI:3780500]
Ppp1r42	chr1	6.04502	-2.6081	0.407385	1.03186e-11	4.01768e-11	protein_coding	protein phosphatase 1, regulatory subunit 42 [Source:MGI Symbol;Acc:MGI:1921138]
Gm24674	chr1	0.81078	0.510175	0.949366	0.512217	0.606021	snRNA	predicted gene, 24674 [Source:MGI Symbol;Acc:MGI:5454451]
Cops5	chr1	268.605	-0.00195912	0.0493152	0.967899	0.977402	protein_coding	COP9 signalosome subunit 5 [Source:MGI Symbol;Acc:MGI:1349415]
Cspp1	chr1	991.515	-0.355625	0.0660158	6.47893e-08	2.04109e-07	protein_coding	centrosome and spindle pole associated protein 1 [Source:MGI Symbol;Acc:MGI:2681832]
1700047N06Rik	chr1	1.83119	-0.486746	0.664194	0.349865	0.446756	TEC	RIKEN cDNA 1700047N06 gene [Source:MGI Symbol;Acc:MGI:1923853]
Arfgef1	chr1	338.022	0.341567	0.0739065	3.46494e-06	9.60438e-06	protein_coding	ADP-ribosylation factor guanine nucleotide-exchange factor 1(brefeldin A-inhibited) [Source:MGI Symbol;Acc:MGI:2442988]
Gm26348	chr1	0.0830388	-0.114257	1.021	0.84978		misc_RNA	predicted gene, 26348 [Source:MGI Symbol;Acc:MGI:5456125]
Gm37569	chr1	16.5199	0.181667	0.177775	0.30074	0.394106	TEC	predicted gene, 37569 [Source:MGI Symbol;Acc:MGI:5610797]
Cpa6	chr1	1.71605	-0.841535	0.63644	0.0958364	0.147359	protein_coding	carboxypeptidase A6 [Source:MGI Symbol;Acc:MGI:3045348]
Gm38005	chr1	0.268729	-0.19353	0.959498	0.649554		TEC	predicted gene, 38005 [Source:MGI Symbol;Acc:MGI:5611233]
Gm15604	chr1	0.236793	-0.0549224	0.948685	0.673069		processed_pseudogene	predicted gene 15604 [Source:MGI Symbol;Acc:MGI:3783051]
Prex2	chr1	235.972	-4.29236	0.109871	0	0	protein_coding	phosphatidylinositol-3,4,5-trisphosphate-dependent Rac exchange factor 2 [Source:MGI Symbol;Acc:MGI:1923385]
Gm28686	chr1	0.295138	-1.53331	1.44177	0.192063		processed_pseudogene	predicted gene 28686 [Source:MGI Symbol;Acc:MGI:5579392]
A830018L16Rik	chr1	82.2144	3.57533	0.190423	8.93518e-79	1.63327e-77	protein_coding	RIKEN cDNA A830018L16 gene [Source:MGI Symbol;Acc:MGI:2444149]
Gm38178	chr1	6.60541	3.41208	0.49565	1.21708e-13	5.20738e-13	TEC	predicted gene, 38178 [Source:MGI Symbol;Acc:MGI:5611406]
Gm38069	chr1	13.8113	3.82221	0.348317	2.10759e-31	1.58259e-30	TEC	predicted gene, 38069 [Source:MGI Symbol;Acc:MGI:5611297]
Gm7560	chr1	0.919753	-2.45768	1.25882	0.00670715	0.0130541	processed_pseudogene	predicted gene 7560 [Source:MGI Symbol;Acc:MGI:3648484]
Gm17644	chr1	0.40029	0.974365	1.16334	0.28179	0.373827	lincRNA	predicted gene, 17644 [Source:MGI Symbol;Acc:MGI:4937278]
Sulf1	chr1	113.743	-0.241821	0.0949639	0.0104379	0.019635	protein_coding	sulfatase 1 [Source:MGI Symbol;Acc:MGI:2138563]
Slco5a1	chr1	18.2378	1.06643	0.224597	6.328e-07	1.85695e-06	protein_coding	solute carrier organic anion transporter family, member 5A1 [Source:MGI Symbol;Acc:MGI:2443431]
Prdm14	chr1	0.570059	1.79386	1.31787	0.133081	0.196526	protein_coding	PR domain containing 14 [Source:MGI Symbol;Acc:MGI:3588194]
Ncoa2	chr1	360.506	0.348374	0.0686315	2.87264e-07	8.65406e-07	protein_coding	nuclear receptor coactivator 2 [Source:MGI Symbol;Acc:MGI:1276533]
Gm38376	chr1	18.1745	0.793982	0.22504	0.000309396	0.000716291	TEC	predicted gene, 38376 [Source:MGI Symbol;Acc:MGI:5611604]
Gm37409	chr1	30.101	0.559119	0.210884	0.00718124	0.0138999	TEC	predicted gene, 37409 [Source:MGI Symbol;Acc:MGI:5610637]
Gm27881	chr1	0.835262	-0.371197	0.785061	0.473396	0.569729	miRNA	predicted gene, 27881 [Source:MGI Symbol;Acc:MGI:5531263]
Gm38223	chr1	13.5324	0.0813904	0.245041	0.733507	0.79914	TEC	predicted gene, 38223 [Source:MGI Symbol;Acc:MGI:5611451]
Gm37702	chr1	11.0333	0.35923	0.288842	0.197361	0.276216	TEC	predicted gene, 37702 [Source:MGI Symbol;Acc:MGI:5610930]
Gm38120	chr1	79.0418	0.258644	0.120788	0.0308816	0.0532876	TEC	predicted gene, 38120 [Source:MGI Symbol;Acc:MGI:5611348]
Gm38380	chr1	140.519	0.401199	0.0866117	3.42811e-06	9.5059e-06	TEC	predicted gene, 38380 [Source:MGI Symbol;Acc:MGI:5611608]
Gm29570	chr1	0.809657	0.736698	0.850683	0.413652	0.512003	antisense	predicted gene 29570 [Source:MGI Symbol;Acc:MGI:5580276]
Gm7593	chr1	2.4616	0.107132	0.404819	0.781041	0.837065	processed_pseudogene	predicted gene 7593 [Source:MGI Symbol;Acc:MGI:3647262]
Tram1	chr1	268.647	-0.551281	0.0684362	4.05256e-16	1.91051e-15	protein_coding	translocating chain-associating membrane protein 1 [Source:MGI Symbol;Acc:MGI:1919515]
Lactb2	chr1	87.6985	-0.955153	0.0985896	4.46534e-22	2.60033e-21	protein_coding	lactamase, beta 2 [Source:MGI Symbol;Acc:MGI:2442551]
Gm38319	chr1	8.38286	-1.01734	0.266254	7.44087e-05	0.000182737	TEC	predicted gene, 38319 [Source:MGI Symbol;Acc:MGI:5611547]
Gm5523	chr1	2.17852	0.384133	0.431448	0.32681	0.422712	processed_pseudogene	predicted pseudogene 5523 [Source:MGI Symbol;Acc:MGI:3649089]
Eya1	chr1	28.8368	-3.39371	0.2191	3.86512e-55	4.82067e-54	protein_coding	EYA transcriptional coactivator and phosphatase 1 [Source:MGI Symbol;Acc:MGI:109344]
Gm37444	chr1	0.541575	-1.04791	1.1297	0.271681	0.362647	TEC	predicted gene, 37444 [Source:MGI Symbol;Acc:MGI:5610672]
Gm9947	chr1	1.24676	0.440885	0.612584	0.373734	0.471425	antisense	predicted gene 9947 [Source:MGI Symbol;Acc:MGI:3642739]
Msc	chr1	1.55751	-0.347593	0.635692	0.462268	0.559333	protein_coding	musculin [Source:MGI Symbol;Acc:MGI:1333884]
Gm37412	chr1	0.851848	2.31804	0.832675	0.00188195	0.00396478	TEC	predicted gene, 37412 [Source:MGI Symbol;Acc:MGI:5610640]
Rpl5-ps1	chr1	11.0208	0.294288	0.225267	0.17761	0.25269	processed_pseudogene	ribosomal protein L5, pseudogene 1 [Source:MGI Symbol;Acc:MGI:3647110]
Trpa1	chr1	1.04212	0.25757	0.913439	0.447244	0.544962	protein_coding	transient receptor potential cation channel, subfamily A, member 1 [Source:MGI Symbol;Acc:MGI:3522699]
Gm10566	chr1	0.973976	0.634814	0.591919	0.225156	0.309351	processed_pseudogene	predicted gene 10566 [Source:MGI Symbol;Acc:MGI:3642220]
Kcnb2	chr1	145.105	2.64259	0.125552	3.80564e-101	9.77684e-100	protein_coding	potassium voltage gated channel, Shab-related subfamily, member 2 [Source:MGI Symbol;Acc:MGI:99632]
Gm38116	chr1	36.2358	2.33002	0.179157	8.03571e-40	7.31224e-39	TEC	predicted gene, 38116 [Source:MGI Symbol;Acc:MGI:5611344]
Gm37138	chr1	19.0181	2.03836	0.255229	1.2247e-16	5.88863e-16	TEC	predicted gene, 37138 [Source:MGI Symbol;Acc:MGI:5610366]
Gm25227	chr1	0.178931	0.204833	1.03783	0.708966		snoRNA	predicted gene, 25227 [Source:MGI Symbol;Acc:MGI:5455004]
Gm6060	chr1	0.156526	-0.346417	1.02295	0.581029		processed_pseudogene	predicted gene 6060 [Source:MGI Symbol;Acc:MGI:3648622]
Gm28669	chr1	0.549316	2.11509	1.47772	0.0768464	0.12136	processed_pseudogene	predicted gene 28669 [Source:MGI Symbol;Acc:MGI:5579375]
Terf1	chr1	128.629	-0.0855273	0.0876774	0.326707	0.422599	protein_coding	telomeric repeat binding factor 1 [Source:MGI Symbol;Acc:MGI:109634]
Gm37509	chr1	3.37581	0.966215	0.474696	0.0213316	0.0380053	TEC	predicted gene, 37509 [Source:MGI Symbol;Acc:MGI:5610737]
Sbspon	chr1	1.04598	-0.281376	0.62346	0.562405	0.652184	protein_coding	somatomedin B and thrombospondin, type 1 domain containing [Source:MGI Symbol;Acc:MGI:2684952]
Gm7634	chr1	0.0595189	-0.131125	1.00244	0.952368		processed_pseudogene	predicted gene 7634 [Source:MGI Symbol;Acc:MGI:3644198]
4930444P10Rik	chr1	34.177	1.78812	0.176276	7.95699e-25	5.02537e-24	protein_coding	RIKEN cDNA 4930444P10 gene [Source:MGI Symbol;Acc:MGI:1923049]
Rpl7	chr1	231.626	-0.760826	0.113506	9.57897e-12	3.73567e-11	protein_coding	ribosomal protein L7 [Source:MGI Symbol;Acc:MGI:98073]
Rdh10	chr1	69.2902	-1.73216	0.156478	6.47342e-30	4.68737e-29	protein_coding	retinol dehydrogenase 10 (all-trans) [Source:MGI Symbol;Acc:MGI:1924238]
Gm38249	chr1	0.636956	4.30369	2.12402	0.0385462	0.0650829	TEC	predicted gene, 38249 [Source:MGI Symbol;Acc:MGI:5611477]
Gm28095	chr1	7.71159	2.37946	0.370873	1.01259e-11	3.94422e-11	antisense	predicted gene 28095 [Source:MGI Symbol;Acc:MGI:5578801]
Stau2	chr1	179.914	1.95222	0.0909022	1.85495e-102	4.84209e-101	protein_coding	staufen double-stranded RNA binding protein 2 [Source:MGI Symbol;Acc:MGI:1352508]
Gm7568	chr1	1.86517	0.459162	0.660201	0.345569	0.442393	antisense	predicted gene 7568 [Source:MGI Symbol;Acc:MGI:3649156]
Ube2w	chr1	118.66	0.375868	0.079957	2.24302e-06	6.31062e-06	protein_coding	ubiquitin-conjugating enzyme E2W (putative) [Source:MGI Symbol;Acc:MGI:1914049]
Gm38342	chr1	6.5264	0.237112	0.328928	0.449719	0.547459	TEC	predicted gene, 38342 [Source:MGI Symbol;Acc:MGI:5611570]
Eloc	chr1	145.589	0.192205	0.0841078	0.0214607	0.0382096	protein_coding	elongin C [Source:MGI Symbol;Acc:MGI:1915173]
D030040B21Rik	chr1	0.412012	-0.477173	0.796828	0.443587	0.541258	lincRNA	RIKEN cDNA D030040B21 gene [Source:MGI Symbol;Acc:MGI:4437728]
Tmem70	chr1	55.0052	-0.175359	0.14664	0.229655	0.314719	protein_coding	transmembrane protein 70 [Source:MGI Symbol;Acc:MGI:1915068]
Ly96	chr1	9.54724	-3.63813	0.401585	2.46897e-21	1.40665e-20	protein_coding	lymphocyte antigen 96 [Source:MGI Symbol;Acc:MGI:1341909]
Gm5828	chr1	4.83297	0.22089	0.310873	0.445725	0.543386	processed_pseudogene	predicted gene 5828 [Source:MGI Symbol;Acc:MGI:3644176]
Jph1	chr1	7.49813	0.385122	0.283626	0.162616	0.234302	protein_coding	junctophilin 1 [Source:MGI Symbol;Acc:MGI:1891495]
Gdap1	chr1	357.503	2.13764	0.0669973	8.18845e-224	7.33695e-222	protein_coding	ganglioside-induced differentiation-associated-protein 1 [Source:MGI Symbol;Acc:MGI:1338002]
Gm28784	chr1	2.44078	3.50143	0.707412	2.22157e-08	7.23596e-08	lincRNA	predicted gene 28784 [Source:MGI Symbol;Acc:MGI:5579490]
Gm5251	chr1	0.366748	0.192213	0.832868	0.760437		processed_pseudogene	predicted gene 5251 [Source:MGI Symbol;Acc:MGI:3647666]
Rbm6-ps1	chr1	11.5767	0.290056	0.210146	0.161404	0.232753	processed_pseudogene	RNA binding motif protein 6, pseudogene 1 [Source:MGI Symbol;Acc:MGI:1889580]
Gm6075	chr1	0.223593	0.0406329	0.895896	0.975322		processed_pseudogene	predicted gene 6075 [Source:MGI Symbol;Acc:MGI:3648507]
Pi15	chr1	8.47254	-0.259463	0.274162	0.321986	0.417564	protein_coding	peptidase inhibitor 15 [Source:MGI Symbol;Acc:MGI:1934659]
Gm28154	chr1	1.60631	0.583661	0.671712	0.302741	0.396372	antisense	predicted gene 28154 [Source:MGI Symbol;Acc:MGI:5578860]
Gm16070	chr1	6.06801	0.978105	0.430956	0.0127256	0.0236025	antisense	predicted gene 16070 [Source:MGI Symbol;Acc:MGI:3801761]
Crispld1	chr1	11.0596	-0.855602	0.391646	0.0179578	0.0324175	protein_coding	cysteine-rich secretory protein LCCL domain containing 1 [Source:MGI Symbol;Acc:MGI:1934666]
Gm28153	chr1	1.89239	0.571239	0.642818	0.254525	0.343324	antisense	predicted gene 28153 [Source:MGI Symbol;Acc:MGI:5578859]
Gm7690	chr1	0.336472	-0.171406	0.871332	0.883801		processed_pseudogene	predicted gene 7690 [Source:MGI Symbol;Acc:MGI:3648169]
Gm18775	chr1	0.149698	0.0320093	1.00718	0.809099		transcribed_unprocessed_pseudogene	predicted gene, 18775 [Source:MGI Symbol;Acc:MGI:5010960]
Gm17969	chr1	1.50027	4.63203	1.20259	3.98449e-06	1.09934e-05	processed_pseudogene	predicted gene, 17969 [Source:MGI Symbol;Acc:MGI:5010154]
Gm28756	chr1	1.59235	4.54548	0.98173	2.78751e-08	9.00797e-08	processed_transcript	predicted gene 28756 [Source:MGI Symbol;Acc:MGI:5579462]
Gm28755	chr1	0.258032	0.102463	1.02295	0.808534		unprocessed_pseudogene	predicted gene 28755 [Source:MGI Symbol;Acc:MGI:5579461]
Gm10075	chr1	3.85522	-0.424325	0.354147	0.195789	0.274371	processed_pseudogene	predicted gene 10075 [Source:MGI Symbol;Acc:MGI:3710521]
Tfap2b	chr1	5.62349	-6.20456	1.04432	6.051e-18	3.05637e-17	protein_coding	transcription factor AP-2 beta [Source:MGI Symbol;Acc:MGI:104672]
Gm4849	chr1	3.19602	0.945589	0.436879	0.0131144	0.0242511	processed_pseudogene	predicted gene 4849 [Source:MGI Symbol;Acc:MGI:3645366]
Pkhd1	chr1	0.258524	-0.172963	0.974167	0.895301		protein_coding	polycystic kidney and hepatic disease 1 [Source:MGI Symbol;Acc:MGI:2155808]
Gm37315	chr1	0.502856	-0.19644	0.944602	0.481555	0.57781	TEC	predicted gene, 37315 [Source:MGI Symbol;Acc:MGI:5610543]
Gm15795	chr1	2.67636	0.426004	0.363547	0.208674	0.289938	processed_pseudogene	predicted gene 15795 [Source:MGI Symbol;Acc:MGI:3802035]
Gm28653	chr1	0.176053	-0.0888379	1.00112	0.819294		lincRNA	predicted gene 28653 [Source:MGI Symbol;Acc:MGI:5579359]
Il17f	chr1	0.343192	-0.639628	1.10258	0.440501		protein_coding	interleukin 17F [Source:MGI Symbol;Acc:MGI:2676631]
Mcm3	chr1	10.5676	-5.58344	0.507175	1.4472e-31	1.09147e-30	protein_coding	minichromosome maintenance complex component 3 [Source:MGI Symbol;Acc:MGI:101845]
Gm28065	chr1	1.62665	0.945839	0.566786	0.0586801	0.0951878	lincRNA	predicted gene 28065 [Source:MGI Symbol;Acc:MGI:5578771]
6720483E21Rik	chr1	12.7943	-1.60799	0.297406	2.11569e-08	6.90109e-08	lincRNA	RIKEN cDNA 6720483E21 gene [Source:MGI Symbol;Acc:MGI:1924991]
Paqr8	chr1	132.13	-2.98976	0.149575	5.01151e-92	1.13214e-90	protein_coding	progestin and adipoQ receptor family member VIII [Source:MGI Symbol;Acc:MGI:1921479]
Gm24171	chr1	0.329521	-0.230171	1.04513	0.787636		snoRNA	predicted gene, 24171 [Source:MGI Symbol;Acc:MGI:5453948]
Gm28064	chr1	1.29431	-2.18134	0.952857	0.00728652	0.0140907	processed_pseudogene	predicted gene 28064 [Source:MGI Symbol;Acc:MGI:5578770]
Efhc1	chr1	30.4292	-3.75956	0.265626	4.03566e-48	4.37085e-47	protein_coding	EF-hand domain (C-terminal) containing 1 [Source:MGI Symbol;Acc:MGI:1919127]
Tram2	chr1	44.8194	-2.78379	0.154594	5.16177e-73	8.66524e-72	protein_coding	translocating chain-associating membrane protein 2 [Source:MGI Symbol;Acc:MGI:1924817]
Gm2693	chr1	3.68736	-1.71274	0.565332	0.000462076	0.00104874	unprocessed_pseudogene	predicted gene 2693 [Source:MGI Symbol;Acc:MGI:3780862]
Tmem14a	chr1	44.5069	-0.62669	0.14795	1.452e-05	3.8179e-05	protein_coding	transmembrane protein 14A [Source:MGI Symbol;Acc:MGI:1922962]
Gm38224	chr1	12.8257	-0.73543	0.206012	0.000257706	0.000601967	TEC	predicted gene, 38224 [Source:MGI Symbol;Acc:MGI:5611452]
Gsta3	chr1	16.3157	-0.645533	0.22763	0.00343066	0.00697014	protein_coding	glutathione S-transferase, alpha 3 [Source:MGI Symbol;Acc:MGI:95856]
Gm28836	chr1	1.18861	-0.878493	0.919858	0.163645	0.235541	antisense	predicted gene 28836 [Source:MGI Symbol;Acc:MGI:5579542]
Gm7094	chr1	3.60503	-1.24351	0.398414	0.000552046	0.00124232	unprocessed_pseudogene	predicted pseudogene 7094 [Source:MGI Symbol;Acc:MGI:3648114]
Khdc1a	chr1	0.389661	3.87941	3.59809	0.15767	0.228132	protein_coding	KH domain containing 1A [Source:MGI Symbol;Acc:MGI:2676610]
Khdc1c	chr1	0.332217	1.48054	2.81575	0.257666		protein_coding	KH domain containing 1C [Source:MGI Symbol;Acc:MGI:3583007]
Khdc1b	chr1	0.248602	0.697288	1.11023	0.584332		protein_coding	KH domain containing 1B [Source:MGI Symbol;Acc:MGI:2138477]
Gm16328	chr1	0.231564	0.0255429	0.992893	0.965222		processed_pseudogene	predicted gene 16328 [Source:MGI Symbol;Acc:MGI:3840127]
Kcnq5	chr1	21.4591	2.17872	0.216024	2.1772e-24	1.35831e-23	protein_coding	potassium voltage-gated channel, subfamily Q, member 5 [Source:MGI Symbol;Acc:MGI:1924937]
Gm36949	chr1	3.41606	2.00874	0.605793	7.12053e-05	0.000175224	TEC	predicted gene, 36949 [Source:MGI Symbol;Acc:MGI:5610177]
Gm7658	chr1	15.5911	0.513969	0.166744	0.001672	0.00355014	processed_pseudogene	predicted gene 7658 [Source:MGI Symbol;Acc:MGI:3648029]
Gm38243	chr1	6.2713	1.49386	0.415622	6.62391e-05	0.000163444	TEC	predicted gene, 38243 [Source:MGI Symbol;Acc:MGI:5611471]
Rims1	chr1	307.378	3.52858	0.0926349	0	0	protein_coding	regulating synaptic membrane exocytosis 1 [Source:MGI Symbol;Acc:MGI:2152971]
Gm26866	chr1	0.169522	0.135269	0.98401	0.877861		processed_pseudogene	predicted gene, 26866 [Source:MGI Symbol;Acc:MGI:5477360]
Gm29506	chr1	0.226831	0.232397	1.01677	0.719263		sense_overlapping	predicted gene 29506 [Source:MGI Symbol;Acc:MGI:5580212]
Gm6420	chr1	0.636328	-1.11357	0.943029	0.124416	0.185239	TEC	predicted gene 6420 [Source:MGI Symbol;Acc:MGI:3644588]
Gm29107	chr1	2.07228	-2.30083	0.563776	8.02317e-06	2.15421e-05	lincRNA	predicted gene 29107 [Source:MGI Symbol;Acc:MGI:5579813]
Ogfrl1	chr1	273.916	0.698065	0.0802871	2.06268e-18	1.06244e-17	protein_coding	opioid growth factor receptor-like 1 [Source:MGI Symbol;Acc:MGI:1917405]
Gm28822	chr1	0.40143	0.854232	1.02801	0.246999	0.334874	lincRNA	predicted gene 28822 [Source:MGI Symbol;Acc:MGI:5579528]
B3gat2	chr1	25.8125	-0.609296	0.164286	0.000157998	0.000376591	protein_coding	beta-1,3-glucuronyltransferase 2 (glucuronosyltransferase S) [Source:MGI Symbol;Acc:MGI:2389490]
Smap1	chr1	119.894	-0.240007	0.0981732	0.0144867	0.0265536	protein_coding	small ArfGAP 1 [Source:MGI Symbol;Acc:MGI:2138261]
Sdhaf4	chr1	93.6533	-0.0293756	0.109743	0.787639	0.842683	protein_coding	succinate dehydrogenase complex assembly factor 4 [Source:MGI Symbol;Acc:MGI:1915252]
Gm26524	chr1	0.581602	0.249322	0.772414	0.914646	0.939278	TEC	predicted gene, 26524 [Source:MGI Symbol;Acc:MGI:5477018]
Fam135a	chr1	185	-0.747746	0.0808185	1.44558e-20	8.03832e-20	protein_coding	family with sequence similarity 135, member A [Source:MGI Symbol;Acc:MGI:1915437]
Gm37580	chr1	0.319806	-0.40147	0.987882	0.612647		TEC	predicted gene, 37580 [Source:MGI Symbol;Acc:MGI:5610808]
Col9a1	chr1	23.7451	-3.8747	0.356314	4.23245e-31	3.15543e-30	protein_coding	collagen, type IX, alpha 1 [Source:MGI Symbol;Acc:MGI:88465]
Col19a1	chr1	17.32	3.27499	0.312266	1.92511e-26	1.27511e-25	protein_coding	collagen, type XIX, alpha 1 [Source:MGI Symbol;Acc:MGI:1095415]
Tubb4b-ps2	chr1	16.5226	-0.69918	0.173498	3.57979e-05	9.07295e-05	processed_pseudogene	tubulin, beta 4B class IVB, pseudogene 2 [Source:MGI Symbol;Acc:MGI:3723458]
Gm28439	chr1	1418.53	1.03385	0.170722	3.97539e-10	1.42944e-09	unprocessed_pseudogene	predicted gene 28439 [Source:MGI Symbol;Acc:MGI:5579145]
Gm10222	chr1	241.093	1.14813	0.180239	5.05719e-11	1.90509e-10	unprocessed_pseudogene	predicted gene 10222 [Source:MGI Symbol;Acc:MGI:3642643]
Gm28438	chr1	331.61	1.46684	0.138329	1.92688e-27	1.31199e-26	unprocessed_pseudogene	predicted gene 28438 [Source:MGI Symbol;Acc:MGI:5579144]
Gm28437	chr1	6179.37	1.15008	0.149316	1.84451e-15	8.49811e-15	unprocessed_pseudogene	predicted gene 28437 [Source:MGI Symbol;Acc:MGI:5579143]
Gm10925	chr1	2702.46	0.946395	0.189525	1.5674e-07	4.80166e-07	unprocessed_pseudogene	predicted gene 10925 [Source:MGI Symbol;Acc:MGI:3809095]
Gm28661	chr1	3701.47	1.11819	0.126189	8.01387e-20	4.36075e-19	unprocessed_pseudogene	predicted gene 28661 [Source:MGI Symbol;Acc:MGI:5579367]
Gm29216	chr1	7029.93	0.874335	0.156543	6.29632e-09	2.12398e-08	unprocessed_pseudogene	predicted gene 29216 [Source:MGI Symbol;Acc:MGI:5579922]
Lmbrd1	chr1	396.025	-0.340001	0.0597981	1.14436e-08	3.80715e-08	protein_coding	LMBR1 domain containing 1 [Source:MGI Symbol;Acc:MGI:1915671]
Gm28594	chr1	0.406703	1.68409	2.05734	0.28958	0.382363	processed_pseudogene	predicted gene 28594 [Source:MGI Symbol;Acc:MGI:5579300]
Gm28237	chr1	0.133291	0.16729	0.973001	0.90354		lincRNA	predicted gene 28237 [Source:MGI Symbol;Acc:MGI:5578943]
Gm9443	chr1	0.441612	2.59024	1.37177	0.0473303	0.0784274	processed_pseudogene	predicted gene 9443 [Source:MGI Symbol;Acc:MGI:3779853]
Adgrb3	chr1	568.147	0.975256	0.0711859	1.97159e-43	1.93126e-42	protein_coding	adhesion G protein-coupled receptor B3 [Source:MGI Symbol;Acc:MGI:2441837]
Gm15702	chr1	0.0472285	0.209936	1.02994	0.889647		processed_pseudogene	predicted gene 15702 [Source:MGI Symbol;Acc:MGI:3783142]
Gm20172	chr1	393.837	0.577988	0.183849	0.00120559	0.00260372	TEC	predicted gene, 20172 [Source:MGI Symbol;Acc:MGI:5012357]
Gm22260	chr1	0.402554	0.307169	0.893622	0.679841	0.753773	snRNA	predicted gene, 22260 [Source:MGI Symbol;Acc:MGI:5452037]
Gm37543	chr1	23.3851	0.224532	0.22342	0.296404	0.389683	TEC	predicted gene, 37543 [Source:MGI Symbol;Acc:MGI:5610771]
Gm37331	chr1	67.4805	0.537869	0.143694	0.000141977	0.000339818	TEC	predicted gene, 37331 [Source:MGI Symbol;Acc:MGI:5610559]
Gm37211	chr1	119.339	0.31416	0.115554	0.00580356	0.0114033	TEC	predicted gene, 37211 [Source:MGI Symbol;Acc:MGI:5610439]
Gm37862	chr1	70.3193	0.537459	0.146804	0.000218426	0.000513913	TEC	predicted gene, 37862 [Source:MGI Symbol;Acc:MGI:5611090]
Gm38286	chr1	29.8075	0.691851	0.224844	0.00161576	0.00343671	TEC	predicted gene, 38286 [Source:MGI Symbol;Acc:MGI:5611514]
Gm37880	chr1	110.911	0.500297	0.157937	0.00114514	0.00248142	TEC	predicted gene, 37880 [Source:MGI Symbol;Acc:MGI:5611108]
Gm37011	chr1	62.2259	0.393178	0.135721	0.0033727	0.00685953	TEC	predicted gene, 37011 [Source:MGI Symbol;Acc:MGI:5610239]
Gm29214	chr1	43.2817	0.395653	0.190826	0.0327408	0.0561936	processed_pseudogene	predicted gene 29214 [Source:MGI Symbol;Acc:MGI:5579920]
Gm37051	chr1	103.37	0.644465	0.140067	2.54617e-06	7.13347e-06	TEC	predicted gene, 37051 [Source:MGI Symbol;Acc:MGI:5610279]
Gm38260	chr1	112.838	0.241781	0.119194	0.0397469	0.0669197	TEC	predicted gene, 38260 [Source:MGI Symbol;Acc:MGI:5611488]
Gm37628	chr1	91.9187	0.677945	0.123997	3.59456e-08	1.15407e-07	TEC	predicted gene, 37628 [Source:MGI Symbol;Acc:MGI:5610856]
8030445P17Rik	chr1	210.265	0.220593	0.126039	0.0741588	0.117536	TEC	RIKEN cDNA 8030445P17 gene [Source:MGI Symbol;Acc:MGI:2442299]
Gm38198	chr1	28.8086	0.0228468	0.209177	0.912512	0.937774	TEC	predicted gene, 38198 [Source:MGI Symbol;Acc:MGI:5611426]
Gm37077	chr1	63.2982	0.493796	0.155786	0.00114686	0.00248477	TEC	predicted gene, 37077 [Source:MGI Symbol;Acc:MGI:5610305]
Gm37895	chr1	28.5115	0.752489	0.202513	0.000148639	0.000354921	TEC	predicted gene, 37895 [Source:MGI Symbol;Acc:MGI:5611123]
Gm36952	chr1	74.587	0.456301	0.128323	0.000303251	0.000702623	TEC	predicted gene, 36952 [Source:MGI Symbol;Acc:MGI:5610180]
Gm37602	chr1	63.1881	0.10963	0.167102	0.50578	0.600318	TEC	predicted gene, 37602 [Source:MGI Symbol;Acc:MGI:5610830]
2900022M07Rik	chr1	546.457	0.552338	0.163474	0.000530969	0.00119738	TEC	RIKEN cDNA 2900022M07 gene [Source:MGI Symbol;Acc:MGI:1920201]
2900002M20Rik	chr1	76.0542	0.467325	0.11669	5.1367e-05	0.000128143	TEC	RIKEN cDNA 2900002M20 gene [Source:MGI Symbol;Acc:MGI:1925574]
Gm9884	chr1	3.77828	-1.04914	0.570366	0.0181969	0.0328066	TEC	predicted gene 9884 [Source:MGI Symbol;Acc:MGI:3642830]
Gm5524	chr1	0.22598	0.366481	1.04083	0.729008		lincRNA	predicted gene 5524 [Source:MGI Symbol;Acc:MGI:3646041]
Gm19028	chr1	0.250308	-0.0279267	0.900096	0.893404		processed_pseudogene	predicted gene, 19028 [Source:MGI Symbol;Acc:MGI:5011213]
Gm7846	chr1	6.79674	-0.599522	0.262217	0.0178362	0.0322059	processed_pseudogene	predicted gene 7846 [Source:MGI Symbol;Acc:MGI:3645212]
Gm5697	chr1	3.54102	0.754104	0.363563	0.02518	0.044257	processed_pseudogene	predicted gene 5697 [Source:MGI Symbol;Acc:MGI:3649021]
Gm5525	chr1	7.56758	0.394326	0.24034	0.0904111	0.13996	processed_pseudogene	predicted gene 5525 [Source:MGI Symbol;Acc:MGI:3646042]
Gm6473	chr1	1.94432	0.118481	0.441462	0.76826	0.827009	unprocessed_pseudogene	predicted gene 6473 [Source:MGI Symbol;Acc:MGI:3645176]
Phf3	chr1	361.487	0.21454	0.0883496	0.0147658	0.0270228	protein_coding	PHD finger protein 3 [Source:MGI Symbol;Acc:MGI:2446126]
Gm37522	chr1	5.79917	-0.6704	0.350156	0.0381557	0.064487	TEC	predicted gene, 37522 [Source:MGI Symbol;Acc:MGI:5610750]
Gm37906	chr1	27.1657	-0.119522	0.177786	0.495396	0.590416	TEC	predicted gene, 37906 [Source:MGI Symbol;Acc:MGI:5611134]
Ptp4a1	chr1	0.293862	0.450314	1.00281	0.649449		protein_coding	protein tyrosine phosphatase 4a1 [Source:MGI Symbol;Acc:MGI:1277096]
4931428L18Rik	chr1	0.27203	0.154249	0.970728	0.728072		protein_coding	RIKEN cDNA 4931428L18 gene [Source:MGI Symbol;Acc:MGI:1918238]
Gm19680	chr1	0.164516	-0.0108273	0.929965	0.915412		processed_pseudogene	predicted gene, 19680 [Source:MGI Symbol;Acc:MGI:5011865]
Khdrbs2	chr1	274.705	2.81246	0.112056	8.0361e-139	3.27841e-137	protein_coding	KH domain containing, RNA binding, signal transduction associated 2 [Source:MGI Symbol;Acc:MGI:2159649]
Gm25814	chr1	0.553062	2.01554	1.36073	0.0636221	0.102307	snRNA	predicted gene, 25814 [Source:MGI Symbol;Acc:MGI:5455591]
Gm37999	chr1	204.673	2.97166	0.135127	2.65755e-110	7.61796e-109	TEC	predicted gene, 37999 [Source:MGI Symbol;Acc:MGI:5611227]
Gm37110	chr1	0.329283	0.50969	1.01477	0.689441		TEC	predicted gene, 37110 [Source:MGI Symbol;Acc:MGI:5610338]
Gm37911	chr1	18.9037	2.79971	0.237811	2.8043e-32	2.15166e-31	TEC	predicted gene, 37911 [Source:MGI Symbol;Acc:MGI:5611139]
Gm37792	chr1	21.9953	3.45292	0.222178	6.47483e-56	8.18389e-55	TEC	predicted gene, 37792 [Source:MGI Symbol;Acc:MGI:5611020]
Gm5415	chr1	295.93	2.88162	0.196348	4.24965e-51	4.90447e-50	protein_coding	predicted gene 5415 [Source:MGI Symbol;Acc:MGI:3644687]
Gm24732	chr1	0.261157	0.0323728	0.979397	0.891274		snRNA	predicted gene, 24732 [Source:MGI Symbol;Acc:MGI:5454509]
Gm37426	chr1	2.06324	4.03634	0.942346	8.83038e-08	2.75719e-07	TEC	predicted gene, 37426 [Source:MGI Symbol;Acc:MGI:5610654]
Gm23024	chr1	0.185345	0.269638	1.05646	0.721494		misc_RNA	predicted gene, 23024 [Source:MGI Symbol;Acc:MGI:5452801]
Gm37151	chr1	0.723898	2.17382	1.61001	0.0638868	0.102698	TEC	predicted gene, 37151 [Source:MGI Symbol;Acc:MGI:5610379]
Gm7114	chr1	3.93521	-0.114837	0.324237	0.70585	0.776251	processed_pseudogene	predicted gene 7114 [Source:MGI Symbol;Acc:MGI:3643085]
Gm37591	chr1	0.128855	0.0323396	1.00363	0.931992		lincRNA	predicted gene, 37591 [Source:MGI Symbol;Acc:MGI:5610819]
Gm18799	chr1	0.0942278	0.0350225	1.00917	0.913989		processed_pseudogene	predicted gene, 18799 [Source:MGI Symbol;Acc:MGI:5010984]
Gm7933	chr1	0.341292	0.379453	0.909055	0.778295		processed_pseudogene	predicted gene 7933 [Source:MGI Symbol;Acc:MGI:3643452]
Prim2	chr1	30.8146	-0.445421	0.151825	0.00297793	0.00610082	protein_coding	DNA primase, p58 subunit [Source:MGI Symbol;Acc:MGI:97758]
Gm29228	chr1	1.11643	-0.204323	0.510855	0.633245	0.714311	processed_pseudogene	predicted gene 29228 [Source:MGI Symbol;Acc:MGI:5579934]
Gm37618	chr1	2.04584	-0.317702	0.583988	0.509067	0.603386	TEC	predicted gene, 37618 [Source:MGI Symbol;Acc:MGI:5610846]
Gm17813	chr1	0.371042	-0.175578	0.91607	0.629624	0.711408	processed_pseudogene	predicted gene, 17813 [Source:MGI Symbol;Acc:MGI:5009998]
1700001G17Rik	chr1	2.90364	-0.0697157	0.462173	0.860444	0.899788	TEC	RIKEN cDNA 1700001G17 gene [Source:MGI Symbol;Acc:MGI:1914753]
Gm38173	chr1	1.65637	0.899162	0.657096	0.110271	0.16671	TEC	predicted gene, 38173 [Source:MGI Symbol;Acc:MGI:5611401]
Rab23	chr1	91.9093	0.0205576	0.0984454	0.835774	0.880666	protein_coding	RAB23, member RAS oncogene family [Source:MGI Symbol;Acc:MGI:99833]
Bag2	chr1	35.3099	-0.4302	0.156055	0.00510167	0.010114	protein_coding	BCL2-associated athanogene 2 [Source:MGI Symbol;Acc:MGI:1891254]
Zfp451	chr1	446.243	0.509787	0.0548631	1.15504e-20	6.43379e-20	protein_coding	zinc finger protein 451 [Source:MGI Symbol;Acc:MGI:2137896]
Gm15455	chr1	8.6487	0.635594	0.229953	0.00453898	0.0090643	processed_pseudogene	predicted gene 15455 [Source:MGI Symbol;Acc:MGI:3705563]
Bend6	chr1	89.682	3.38664	0.162891	3.25594e-98	8.03261e-97	protein_coding	BEN domain containing 6 [Source:MGI Symbol;Acc:MGI:2444572]
Gm37067	chr1	46.9512	3.8543	0.254991	2.15642e-53	2.59748e-52	TEC	predicted gene, 37067 [Source:MGI Symbol;Acc:MGI:5610295]
Dst	chr1	2194.78	0.398024	0.0677233	4.01668e-09	1.36953e-08	protein_coding	dystonin [Source:MGI Symbol;Acc:MGI:104627]
Gm37354	chr1	16.4318	1.92194	0.261108	2.24454e-14	9.87692e-14	TEC	predicted gene, 37354 [Source:MGI Symbol;Acc:MGI:5610582]
Gm38157	chr1	168.728	0.380887	0.0856372	7.43047e-06	2.0017e-05	TEC	predicted gene, 38157 [Source:MGI Symbol;Acc:MGI:5611385]
Gm26788	chr1	26.382	0.051247	0.183774	0.762874	0.823031	processed_transcript	predicted gene, 26788 [Source:MGI Symbol;Acc:MGI:5477282]
A930005N03Rik	chr1	9.86836	0.306492	0.29867	0.283118	0.37534	TEC	RIKEN cDNA A930005N03 gene [Source:MGI Symbol;Acc:MGI:1924441]
Gm37958	chr1	2.17639	0.0293362	0.451488	0.928765	0.94997	lincRNA	predicted gene, 37958 [Source:MGI Symbol;Acc:MGI:5611186]
Gm3052	chr1	4.09187	-1.77592	0.42996	8.58645e-06	2.3008e-05	transcribed_processed_pseudogene	predicted gene 3052 [Source:MGI Symbol;Acc:MGI:3781230]
Gm37233	chr1	4.45013	-1.19728	0.467783	0.00415711	0.00835175	lincRNA	predicted gene, 37233 [Source:MGI Symbol;Acc:MGI:5610461]
Ccdc115	chr1	38.5904	0.0615422	0.156163	0.690687	0.763133	protein_coding	coiled-coil domain containing 115 [Source:MGI Symbol;Acc:MGI:1916918]
Imp4	chr1	111.85	0.188503	0.0790199	0.0169285	0.0306598	protein_coding	IMP4, U3 small nucleolar ribonucleoprotein [Source:MGI Symbol;Acc:MGI:106572]
Ptpn18	chr1	19.2404	-0.185259	0.212659	0.364896	0.462253	protein_coding	protein tyrosine phosphatase, non-receptor type 18 [Source:MGI Symbol;Acc:MGI:108410]
Gm28417	chr1	8.01322	0.978365	0.227244	9.073e-06	2.4265e-05	processed_transcript	predicted gene 28417 [Source:MGI Symbol;Acc:MGI:5579123]
4930568A12Rik	chr1	0.712103	0.547901	0.701598	0.395756	0.49404	lincRNA	RIKEN cDNA 4930568A12 gene [Source:MGI Symbol;Acc:MGI:1923133]
1700101I19Rik	chr1	0.133701	0.459705	1.13198	0.683684		antisense	RIKEN cDNA 1700101I19 gene [Source:MGI Symbol;Acc:MGI:1920839]
Amer3	chr1	34.11	3.09176	0.184833	2.2289e-63	3.18523e-62	protein_coding	APC membrane recruitment 3 [Source:MGI Symbol;Acc:MGI:3026939]
AA619741	chr1	0.217069	-0.690324	1.28834	0.450523		processed_pseudogene	expressed sequence AA619741 [Source:MGI Symbol;Acc:MGI:3035322]
Arhgef4	chr1	327.305	-0.599564	0.0704244	1.00536e-17	5.02592e-17	protein_coding	Rho guanine nucleotide exchange factor (GEF) 4 [Source:MGI Symbol;Acc:MGI:2442507]
Gm37224	chr1	0.679901	-0.0375785	0.737228	0.803709	0.856113	processed_pseudogene	predicted gene, 37224 [Source:MGI Symbol;Acc:MGI:5610452]
Gm37845	chr1	0.250687	-0.231452	0.92532	0.594729		processed_pseudogene	predicted gene, 37845 [Source:MGI Symbol;Acc:MGI:5611073]
Gm38336	chr1	1.6526	-0.383231	0.537663	0.418076	0.516232	antisense	predicted gene, 38336 [Source:MGI Symbol;Acc:MGI:5611564]
Fam168b	chr1	139.128	-0.68881	0.0937327	1.4888e-13	6.33195e-13	protein_coding	family with sequence similarity 168, member B [Source:MGI Symbol;Acc:MGI:2448487]
Gm37127	chr1	15.6926	-1.19028	0.213994	1.1988e-08	3.98509e-08	TEC	predicted gene, 37127 [Source:MGI Symbol;Acc:MGI:5610355]
Plekhb2	chr1	324.57	1.34528	0.0693484	3.79559e-84	7.68856e-83	protein_coding	pleckstrin homology domain containing, family B (evectins) member 2 [Source:MGI Symbol;Acc:MGI:2385825]
Gm19430	chr1	0.878721	-1.03766	0.648784	0.0498641	0.0822852	processed_pseudogene	predicted gene, 19430 [Source:MGI Symbol;Acc:MGI:5011615]
Gm37670	chr1	2.955	-0.288292	0.394218	0.418613	0.516742	processed_pseudogene	predicted gene, 37670 [Source:MGI Symbol;Acc:MGI:5610898]
Gm8009	chr1	0.211633	0.170543	0.887845	0.977341		processed_pseudogene	predicted gene 8009 [Source:MGI Symbol;Acc:MGI:3648650]
Gm28415	chr1	0.490585	-4.90474	2.93666	0.0389754	0.0657391	lincRNA	predicted gene 28415 [Source:MGI Symbol;Acc:MGI:5579121]
1110002O04Rik	chr1	1.38439	1.37686	1.2345	0.0592743	0.0960396	lincRNA	RIKEN cDNA 1110002O04 gene [Source:MGI Symbol;Acc:MGI:1915733]
Hs6st1	chr1	15.299	-0.357463	0.19897	0.0689722	0.11008	protein_coding	heparan sulfate 6-O-sulfotransferase 1 [Source:MGI Symbol;Acc:MGI:1354958]
Gm33280	chr1	12.4245	0.0636328	0.239302	0.784994	0.840439	lincRNA	predicted gene, 33280 [Source:MGI Symbol;Acc:MGI:5592439]
Uggt1	chr1	374.339	0.457588	0.0562828	3.69842e-16	1.7461e-15	protein_coding	UDP-glucose glycoprotein glucosyltransferase 1 [Source:MGI Symbol;Acc:MGI:2443162]
Neurl3	chr1	8.08936	-1.23604	0.339469	0.000110182	0.000266094	protein_coding	neuralized E3 ubiquitin protein ligase 3 [Source:MGI Symbol;Acc:MGI:2429944]
Arid5a	chr1	65.6073	-2.1903	0.123876	3.4194e-70	5.47892e-69	protein_coding	AT rich interactive domain 5A (MRF1-like) [Source:MGI Symbol;Acc:MGI:2443039]
4930403P22Rik	chr1	0.788651	-2.40257	1.30346	0.0165422	0.0300105	lincRNA	RIKEN cDNA 4930403P22 gene [Source:MGI Symbol;Acc:MGI:1921057]
Kansl3	chr1	459.818	0.173518	0.0555821	0.00171118	0.00362751	protein_coding	KAT8 regulatory NSL complex subunit 3 [Source:MGI Symbol;Acc:MGI:1918055]
Fer1l5	chr1	6.7282	-0.398468	0.383015	0.262684	0.352588	protein_coding	fer-1-like 5 (C. elegans) [Source:MGI Symbol;Acc:MGI:3616091]
Lman2l	chr1	250.167	0.443725	0.0662032	2.17805e-11	8.34262e-11	protein_coding	lectin, mannose-binding 2-like [Source:MGI Symbol;Acc:MGI:2443010]
Cnnm4	chr1	18.9524	-0.0125907	0.204403	0.948205	0.964215	protein_coding	cyclin M4 [Source:MGI Symbol;Acc:MGI:2151060]
Gm37909	chr1	0.615127	-0.13769	0.776262	0.794918	0.848859	TEC	predicted gene, 37909 [Source:MGI Symbol;Acc:MGI:5611137]
Cnnm3	chr1	182.574	-0.662481	0.0685649	3.55465e-22	2.07414e-21	protein_coding	cyclin M3 [Source:MGI Symbol;Acc:MGI:2151055]
Ankrd23	chr1	3.56974	-0.528117	0.358784	0.116313	0.174679	protein_coding	ankyrin repeat domain 23 [Source:MGI Symbol;Acc:MGI:1925571]
Ankrd39	chr1	77.278	-0.0433847	0.129615	0.734867	0.800115	protein_coding	ankyrin repeat domain 39 [Source:MGI Symbol;Acc:MGI:1914816]
Sema4c	chr1	15.1929	-0.29996	0.192024	0.107684	0.163298	protein_coding	sema domain, immunoglobulin domain (Ig), transmembrane domain (TM) and short cytoplasmic domain, (semaphorin) 4C [Source:MGI Symbol;Acc:MGI:109252]
D430040D24Rik	chr1	6.00952	-1.66723	0.348464	4.09792e-07	1.21957e-06	processed_transcript	RIKEN cDNA D430040D24 gene [Source:MGI Symbol;Acc:MGI:2442526]
Fam178b	chr1	0.99292	-3.96631	1.55911	0.00360254	0.00730005	protein_coding	family with sequence similarity 178, member B [Source:MGI Symbol;Acc:MGI:3026913]
Gm6428	chr1	0.267955	-0.318127	0.944271	0.803712		processed_pseudogene	predicted pseudogene 6428 [Source:MGI Symbol;Acc:MGI:3649065]
Cox5b	chr1	354.607	0.329821	0.0808521	4.14955e-05	0.000104562	protein_coding	cytochrome c oxidase subunit 5B [Source:MGI Symbol;Acc:MGI:88475]
Actr1b	chr1	294.495	1.22668	0.0818186	3.62939e-51	4.19693e-50	protein_coding	ARP1 actin-related protein 1B, centractin beta [Source:MGI Symbol;Acc:MGI:1917446]
4933424G06Rik	chr1	3.84147	3.10024	0.452904	7.80412e-13	3.20121e-12	protein_coding	RIKEN cDNA 4933424G06 gene [Source:MGI Symbol;Acc:MGI:1918416]
Gm33533	chr1	6.67232	3.10759	0.476728	1.70219e-12	6.87513e-12	lincRNA	predicted gene, 33533 [Source:MGI Symbol;Acc:MGI:5592692]
Zap70	chr1	17.4469	1.28051	0.24817	1.0075e-07	3.13275e-07	protein_coding	zeta-chain (TCR) associated protein kinase [Source:MGI Symbol;Acc:MGI:99613]
Tmem131	chr1	150.246	0.452064	0.0832899	6.04518e-08	1.91062e-07	protein_coding	transmembrane protein 131 [Source:MGI Symbol;Acc:MGI:1927110]
Gm37506	chr1	0.162325	-0.127395	1.00682	0.958951		TEC	predicted gene, 37506 [Source:MGI Symbol;Acc:MGI:5610734]
Gm38115	chr1	60.9905	0.384442	0.116252	0.000821917	0.00181413	sense_intronic	predicted gene, 38115 [Source:MGI Symbol;Acc:MGI:5611343]
F830112A20Rik	chr1	2.91346	-0.49743	0.567741	0.280734	0.372771	TEC	RIKEN cDNA F830112A20 gene [Source:MGI Symbol;Acc:MGI:3641781]
Rpl12-ps1	chr1	1.26223	0.660911	0.618611	0.181487	0.257417	processed_pseudogene	ribosomal protein L12, pseudogene 1 [Source:MGI Symbol;Acc:MGI:3646154]
Vwa3b	chr1	14.7614	-1.14547	0.229895	2.32258e-07	7.0376e-07	protein_coding	von Willebrand factor A domain containing 3B [Source:MGI Symbol;Acc:MGI:1918103]
Gm37020	chr1	5.31276	3.83386	0.518494	1.92504e-15	8.86636e-15	antisense	predicted gene, 37020 [Source:MGI Symbol;Acc:MGI:5610248]
Cnga3	chr1	7.50075	4.61946	0.431761	9.49763e-30	6.84157e-29	protein_coding	cyclic nucleotide gated channel alpha 3 [Source:MGI Symbol;Acc:MGI:1341818]
Inpp4a	chr1	161.872	1.47913	0.0921987	5.55438e-59	7.40499e-58	protein_coding	inositol polyphosphate-4-phosphatase, type I [Source:MGI Symbol;Acc:MGI:1931123]
4930439A04Rik	chr1	19.5693	2.38026	0.282101	2.2325e-18	1.14809e-17	antisense	RIKEN cDNA 4930439A04 gene [Source:MGI Symbol;Acc:MGI:1925369]
Gm37135	chr1	0.144173	0.0157392	0.998628	0.894766		TEC	predicted gene, 37135 [Source:MGI Symbol;Acc:MGI:5610363]
Coa5	chr1	87.1615	-0.0577379	0.113934	0.604396	0.689545	protein_coding	cytochrome C oxidase assembly factor 5 [Source:MGI Symbol;Acc:MGI:1923428]
Unc50	chr1	140.846	-1.10201	0.111457	1.00704e-23	6.15907e-23	protein_coding	unc-50 homolog [Source:MGI Symbol;Acc:MGI:1914637]
Mgat4a	chr1	76.3716	0.977261	0.106862	3.96538e-20	2.17846e-19	protein_coding	mannoside acetylglucosaminyltransferase 4, isoenzyme A [Source:MGI Symbol;Acc:MGI:2662992]
4930594C11Rik	chr1	1.55542	1.45529	0.775076	0.0222562	0.0395343	TEC	RIKEN cDNA 4930594C11 gene [Source:MGI Symbol;Acc:MGI:1924883]
Gm43213	chr1	4.58103	0.338281	0.317192	0.263407	0.353311	processed_pseudogene	predicted gene 43213 [Source:MGI Symbol;Acc:MGI:5663350]
2010300C02Rik	chr1	44.914	2.22471	0.211283	1.50322e-27	1.02735e-26	protein_coding	RIKEN cDNA 2010300C02 gene [Source:MGI Symbol;Acc:MGI:1919347]
4930556I23Rik	chr1	8.30316	2.32808	0.373419	8.14156e-11	3.03529e-10	antisense	RIKEN cDNA 4930556I23 gene [Source:MGI Symbol;Acc:MGI:1922520]
Gm19863	chr1	0.33053	0.591697	1.05294	0.415255		TEC	predicted gene, 19863 [Source:MGI Symbol;Acc:MGI:5012048]
Tsga10	chr1	112.074	-0.879448	0.0853122	2.50373e-25	1.60769e-24	protein_coding	testis specific 10 [Source:MGI Symbol;Acc:MGI:2685063]
Gm26805	chr1	7.03055	3.35599	0.516392	6.24499e-12	2.45546e-11	antisense	predicted gene, 26805 [Source:MGI Symbol;Acc:MGI:5477299]
Lipt1	chr1	13.5346	-0.251711	0.241954	0.279633	0.371648	protein_coding	lipoyltransferase 1 [Source:MGI Symbol;Acc:MGI:3645211]
Mitd1	chr1	115.675	-1.08756	0.0941748	8.19445e-31	6.06281e-30	protein_coding	MIT, microtubule interacting and transport, domain containing 1 [Source:MGI Symbol;Acc:MGI:1916278]
Mrpl30	chr1	129.44	0.199269	0.108647	0.0654994	0.105075	protein_coding	mitochondrial ribosomal protein L30 [Source:MGI Symbol;Acc:MGI:1333820]
Lyg2	chr1	0.353897	0.0808076	0.749876	0.993477		protein_coding	lysozyme G-like 2 [Source:MGI Symbol;Acc:MGI:2685622]
Gm15457	chr1	0.281852	1.04083	1.51743	0.337738		antisense	predicted gene 15457 [Source:MGI Symbol;Acc:MGI:3705190]
Txndc9	chr1	142.849	-0.175899	0.0798618	0.026483	0.0463381	protein_coding	thioredoxin domain containing 9 [Source:MGI Symbol;Acc:MGI:2138153]
Eif5b	chr1	1820.93	0.569802	0.0786748	2.88694e-13	1.20934e-12	protein_coding	eukaryotic translation initiation factor 5B [Source:MGI Symbol;Acc:MGI:2441772]
Rev1	chr1	109.461	0.557274	0.11775	2.11467e-06	5.96402e-06	protein_coding	REV1, DNA directed polymerase [Source:MGI Symbol;Acc:MGI:1929074]
Gm37062	chr1	0.148715	0.421292	1.06695	0.709856		sense_intronic	predicted gene, 37062 [Source:MGI Symbol;Acc:MGI:5610290]
Gm5099	chr1	0.239945	0.153875	0.918794	0.864823		lincRNA	predicted gene 5099 [Source:MGI Symbol;Acc:MGI:3644917]
Aff3	chr1	59.8234	0.821688	0.140749	2.73035e-09	9.39271e-09	protein_coding	AF4/FMR2 family, member 3 [Source:MGI Symbol;Acc:MGI:106927]
Gm16150	chr1	12.0863	0.700723	0.260328	0.00508534	0.0100857	antisense	predicted gene 16150 [Source:MGI Symbol;Acc:MGI:3801827]
Gm16151	chr1	2.16549	0.0136349	0.521375	0.982789	0.987556	antisense	predicted gene 16151 [Source:MGI Symbol;Acc:MGI:3801826]
Gm16152	chr1	28.5898	1.0105	0.211487	8.9758e-07	2.60412e-06	antisense	predicted gene 16152 [Source:MGI Symbol;Acc:MGI:3802058]
Gm34727	chr1	5.73037	1.10186	0.334786	0.000496118	0.0011226	processed_pseudogene	predicted gene, 34727 [Source:MGI Symbol;Acc:MGI:5593886]
Gm38135	chr1	0.078553	0.160513	1.0049	0.939161		processed_pseudogene	predicted gene, 38135 [Source:MGI Symbol;Acc:MGI:5611363]
Lonrf2	chr1	249.281	2.13103	0.0824306	4.08785e-148	1.83138e-146	protein_coding	LON peptidase N-terminal domain and ring finger 2 [Source:MGI Symbol;Acc:MGI:1920209]
Chst10	chr1	168.106	-0.117132	0.105927	0.26265	0.352558	protein_coding	carbohydrate sulfotransferase 10 [Source:MGI Symbol;Acc:MGI:2138283]
Gm37707	chr1	13.6753	0.480503	0.19428	0.0119564	0.0222804	antisense	predicted gene, 37707 [Source:MGI Symbol;Acc:MGI:5610935]
Gm6621	chr1	0.431287	0.787965	0.869563	0.348982	0.445765	processed_pseudogene	predicted gene 6621 [Source:MGI Symbol;Acc:MGI:3647848]
Nms	chr1	0.924539	-0.631444	0.727552	0.26291	0.352804	protein_coding	neuromedin S [Source:MGI Symbol;Acc:MGI:3583618]
Pdcl3	chr1	55.4773	-0.240874	0.134144	0.0682215	0.109001	protein_coding	phosducin-like 3 [Source:MGI Symbol;Acc:MGI:1916083]
Gm37309	chr1	11.3768	0.397097	0.272605	0.12346	0.183975	TEC	predicted gene, 37309 [Source:MGI Symbol;Acc:MGI:5610537]
Gm37821	chr1	0.082393	-0.204522	1.01473	0.826257		lincRNA	predicted gene, 37821 [Source:MGI Symbol;Acc:MGI:5611049]
Gm37091	chr1	0.855713	-0.208103	0.70586	0.832827	0.878265	TEC	predicted gene, 37091 [Source:MGI Symbol;Acc:MGI:5610319]
Npas2	chr1	29.8581	-2.05951	0.151459	6.77423e-43	6.55216e-42	protein_coding	neuronal PAS domain protein 2 [Source:MGI Symbol;Acc:MGI:109232]
Gm3617	chr1	62.6626	-2.01267	0.146717	1.05069e-43	1.03544e-42	processed_pseudogene	predicted gene 3617 [Source:MGI Symbol;Acc:MGI:3781793]
Rpl31	chr1	329.479	-0.141758	0.0869119	0.102228	0.155971	protein_coding	ribosomal protein L31 [Source:MGI Symbol;Acc:MGI:2149632]
Tbc1d8	chr1	37.6411	0.426286	0.144738	0.00308866	0.00631039	protein_coding	TBC1 domain family, member 8 [Source:MGI Symbol;Acc:MGI:1927225]
Gm37265	chr1	0.212892	0.00231106	1.00873	0.845066		TEC	predicted gene, 37265 [Source:MGI Symbol;Acc:MGI:5610493]
Cnot11	chr1	50.2848	-0.295252	0.124425	0.0166089	0.0301258	protein_coding	CCR4-NOT transcription complex, subunit 11 [Source:MGI Symbol;Acc:MGI:106580]
Gm15832	chr1	18.181	0.0742928	0.218026	0.724234	0.791754	processed_transcript	predicted gene 15832 [Source:MGI Symbol;Acc:MGI:3834078]
Snord89	chr1	0.364729	-0.319466	0.947755	0.92364		snoRNA	small nucleolar RNA, C/D box 89 [Source:MGI Symbol;Acc:MGI:3819562]
Rnf149	chr1	34.6911	0.481897	0.140016	0.000512299	0.00115715	protein_coding	ring finger protein 149 [Source:MGI Symbol;Acc:MGI:2677438]
Gm23722	chr1	8.80839	0.0130182	0.293667	0.963106	0.97438	snoRNA	predicted gene, 23722 [Source:MGI Symbol;Acc:MGI:5453499]
Gm5100	chr1	1.13541	-0.167484	0.539901	0.657129	0.734109	processed_pseudogene	predicted gene 5100 [Source:MGI Symbol;Acc:MGI:3644919]
Creg2	chr1	33.9729	1.43862	0.147567	9.68075e-23	5.74395e-22	protein_coding	cellular repressor of E1A-stimulated genes 2 [Source:MGI Symbol;Acc:MGI:1928333]
D930019O06Rik	chr1	0.863935	0.690526	0.79845	0.286417	0.378957	antisense	RIKEN cDNA D930019O06 [Source:MGI Symbol;Acc:MGI:3043219]
Rfx8	chr1	1.83517	0.414606	0.628248	0.429125	0.526758	protein_coding	regulatory factor X 8 [Source:MGI Symbol;Acc:MGI:3588206]
1700066B17Rik	chr1	3.41193	-1.18831	0.581316	0.0154124	0.0281003	lincRNA	RIKEN cDNA 1700066B17 gene [Source:MGI Symbol;Acc:MGI:1920676]
Map4k4	chr1	897.518	-0.683985	0.0683326	1.06167e-23	6.48637e-23	protein_coding	mitogen-activated protein kinase kinase kinase kinase 4 [Source:MGI Symbol;Acc:MGI:1349394]
4930456G14Rik	chr1	0.343046	0.442063	0.936982	0.536175		TEC	RIKEN cDNA 4930456G14 gene [Source:MGI Symbol;Acc:MGI:1921928]
Il1r2	chr1	0.939416	0.576509	0.720038	0.318706	0.414009	protein_coding	interleukin 1 receptor, type II [Source:MGI Symbol;Acc:MGI:96546]
Gm16894	chr1	73.1011	2.66186	0.136174	3.33272e-85	6.90907e-84	antisense	predicted gene, 16894 [Source:MGI Symbol;Acc:MGI:4439818]
Il1r1	chr1	7.55764	-0.958675	0.339749	0.00265038	0.00546734	protein_coding	interleukin 1 receptor, type I [Source:MGI Symbol;Acc:MGI:96545]
Gm38070	chr1	0.451088	-0.0119567	0.742799	0.864689	0.902959	TEC	predicted gene, 38070 [Source:MGI Symbol;Acc:MGI:5611298]
Il1rl2	chr1	1.28292	-4.08854	1.34096	0.000375581	0.000860988	protein_coding	interleukin 1 receptor-like 2 [Source:MGI Symbol;Acc:MGI:1913107]
Gm17970	chr1	0.0663183	0.140039	1.0005	0.979234		processed_pseudogene	predicted gene, 17970 [Source:MGI Symbol;Acc:MGI:5010155]
Il1rl1	chr1	2.60896	-1.07308	0.595915	0.0230855	0.0408807	protein_coding	interleukin 1 receptor-like 1 [Source:MGI Symbol;Acc:MGI:98427]
Il18r1	chr1	0.704485	-0.368009	0.809179	0.520935	0.614412	protein_coding	interleukin 18 receptor 1 [Source:MGI Symbol;Acc:MGI:105383]
Il18rap	chr1	0.626623	-4.91995	3.265	0.0639034	0.102719	protein_coding	interleukin 18 receptor accessory protein [Source:MGI Symbol;Acc:MGI:1338888]
Slc9a4	chr1	0.373317	-0.806087	1.16718	0.252708	0.341251	protein_coding	solute carrier family 9 (sodium/hydrogen exchanger), member 4 [Source:MGI Symbol;Acc:MGI:105074]
Gm37435	chr1	0.151383	0.204808	0.995264	0.822496		TEC	predicted gene, 37435 [Source:MGI Symbol;Acc:MGI:5610663]
Slc9a2	chr1	9.32605	1.01698	0.322694	0.000763152	0.00168966	protein_coding	solute carrier family 9 (sodium/hydrogen exchanger), member 2 [Source:MGI Symbol;Acc:MGI:105075]
Gm37623	chr1	0.179383	-0.072487	0.994161	0.945192		antisense	predicted gene, 37623 [Source:MGI Symbol;Acc:MGI:5610851]
Gm37915	chr1	0.676685	0.188943	0.746004	0.613549	0.697426	antisense	predicted gene, 37915 [Source:MGI Symbol;Acc:MGI:5611143]
Mfsd9	chr1	3.98035	-0.649122	0.473751	0.105645	0.160532	protein_coding	major facilitator superfamily domain containing 9 [Source:MGI Symbol;Acc:MGI:2443548]
Tmem182	chr1	1.63357	-5.44148	1.49074	3.07641e-06	8.56399e-06	protein_coding	transmembrane protein 182 [Source:MGI Symbol;Acc:MGI:1923725]
Gm28175	chr1	0.381773	-1.43818	2.15351	0.213756	0.295944	lincRNA	predicted gene 28175 [Source:MGI Symbol;Acc:MGI:5578881]
Pantr1	chr1	34.5435	-3.51831	0.232421	1.18896e-54	1.47409e-53	lincRNA	POU domain, class 3, transcription factor 3 adjacent noncoding transcript 1 [Source:MGI Symbol;Acc:MGI:1913547]
Gm20646	chr1	1.57491	-4.16443	1.17634	2.13504e-05	5.52192e-05	sense_overlapping	predicted gene 20646 [Source:MGI Symbol;Acc:MGI:5313093]
Pou3f3	chr1	98.0124	-4.57956	0.190771	2.13156e-130	7.83179e-129	protein_coding	POU domain, class 3, transcription factor 3 [Source:MGI Symbol;Acc:MGI:102564]
Pantr2	chr1	22.7197	-5.91266	0.414215	2.1787e-50	2.47915e-49	processed_transcript	POU domain, class 3, transcription factor 3 adjacent noncoding transcript 2 [Source:MGI Symbol;Acc:MGI:1913870]
Dalir	chr1	0.278388	-1.10123	1.57373	0.25545		lincRNA	DNMT1 associated long intergenic non-coding RNA [Source:MGI Symbol;Acc:MGI:5579231]
Mrps9	chr1	97.0952	-0.0625309	0.103672	0.541357	0.633585	protein_coding	mitochondrial ribosomal protein S9 [Source:MGI Symbol;Acc:MGI:1916777]
Gpr45	chr1	79.5227	1.3031	0.127869	1.11979e-24	7.04177e-24	protein_coding	G protein-coupled receptor 45 [Source:MGI Symbol;Acc:MGI:2135882]
Tgfbrap1	chr1	134.45	-0.329928	0.0954494	0.000494038	0.00111806	protein_coding	transforming growth factor, beta receptor associated protein 1 [Source:MGI Symbol;Acc:MGI:2447427]
Gm28782	chr1	0.0652325	-0.0500495	1.00385	0.895081		antisense	predicted gene 28782 [Source:MGI Symbol;Acc:MGI:5579488]
8430432A02Rik	chr1	3.64989	-1.18809	0.549831	0.00888568	0.0169177	antisense	RIKEN cDNA 8430432A02 gene [Source:MGI Symbol;Acc:MGI:1918774]
AI597479	chr1	54.7484	0.161194	0.1194	0.174402	0.248805	protein_coding	expressed sequence AI597479 [Source:MGI Symbol;Acc:MGI:2138299]
Fhl2	chr1	10.2889	-0.11648	0.292208	0.670964	0.745799	protein_coding	four and a half LIM domains 2 [Source:MGI Symbol;Acc:MGI:1338762]
Gm8210	chr1	1.72332	0.282486	0.551488	0.548574	0.640134	processed_pseudogene	predicted pseudogene 8210 [Source:MGI Symbol;Acc:MGI:3643593]
Gm29040	chr1	0.216124	-0.332132	1.05763	0.809434		lincRNA	predicted gene 29040 [Source:MGI Symbol;Acc:MGI:5579746]
Nck2	chr1	20.144	-0.546524	0.19324	0.0038793	0.00782613	protein_coding	non-catalytic region of tyrosine kinase adaptor protein 2 [Source:MGI Symbol;Acc:MGI:1306821]
Gm37536	chr1	0.538296	-0.209357	0.864195	0.891457	0.922627	TEC	predicted gene, 37536 [Source:MGI Symbol;Acc:MGI:5610764]
Gm38228	chr1	5.91581	-0.0559646	0.316845	0.848526	0.890346	TEC	predicted gene, 38228 [Source:MGI Symbol;Acc:MGI:5611456]
1500015O10Rik	chr1	22.6072	-6.34312	0.467955	1.12839e-45	1.15853e-44	protein_coding	RIKEN cDNA 1500015O10 gene [Source:MGI Symbol;Acc:MGI:1926146]
Gm29155	chr1	0.969232	0.0491696	0.607743	0.955295	0.969076	antisense	predicted gene 29155 [Source:MGI Symbol;Acc:MGI:5579861]
Gm29157	chr1	1.01842	-5.68396	2.97638	0.0189323	0.0340336	lincRNA	predicted gene 29157 [Source:MGI Symbol;Acc:MGI:5579863]
Gm29156	chr1	1.28134	0.458611	0.80022	0.408571	0.506702	lincRNA	predicted gene 29156 [Source:MGI Symbol;Acc:MGI:5579862]
Uxs1	chr1	92.2225	0.27733	0.101931	0.00601537	0.011787	protein_coding	UDP-glucuronate decarboxylase 1 [Source:MGI Symbol;Acc:MGI:1915133]
Gm16103	chr1	7.22575	1.15292	0.329406	0.000254919	0.000595696	processed_pseudogene	predicted gene 16103 [Source:MGI Symbol;Acc:MGI:3802086]
Gm19587	chr1	0.594779	0.0470173	0.627805	0.978365	0.984703	processed_pseudogene	predicted gene, 19587 [Source:MGI Symbol;Acc:MGI:5011772]
Gm8241	chr1	0.23111	0.0657313	1.01129	0.76446		processed_pseudogene	predicted gene 8241 [Source:MGI Symbol;Acc:MGI:3647219]
Tpp2	chr1	176.896	0.0794048	0.0694087	0.249917	0.338076	protein_coding	tripeptidyl peptidase II [Source:MGI Symbol;Acc:MGI:102724]
Mettl21c	chr1	5.12037	0.456928	0.351062	0.156876	0.227141	protein_coding	methyltransferase like 21C [Source:MGI Symbol;Acc:MGI:3611450]
Gm15838	chr1	0.131957	-0.0962183	0.986969	0.914462		processed_pseudogene	predicted gene 15838 [Source:MGI Symbol;Acc:MGI:3801943]
Gm8251	chr1	5.63952	0.464981	0.391367	0.196906	0.275658	protein_coding	predicted gene 8251 [Source:MGI Symbol;Acc:MGI:3647616]
Tex30	chr1	13.7751	-0.114062	0.244606	0.623592	0.706067	protein_coding	testis expressed 30 [Source:MGI Symbol;Acc:MGI:1922873]
Kdelc1	chr1	29.6092	-1.7773	0.181798	7.28387e-23	4.34652e-22	protein_coding	KDEL (Lys-Asp-Glu-Leu) containing 1 [Source:MGI Symbol;Acc:MGI:1919300]
Bivm	chr1	40.2876	0.311193	0.163954	0.0525012	0.0861744	protein_coding	basic, immunoglobulin-like variable motif containing [Source:MGI Symbol;Acc:MGI:2179809]
Ercc5	chr1	192.091	-0.0282685	0.0779853	0.714325	0.783742	protein_coding	excision repair cross-complementing rodent repair deficiency, complementation group 5 [Source:MGI Symbol;Acc:MGI:103582]
Mettl21e	chr1	1.35538	0.372928	0.686184	0.461439	0.558538	protein_coding	methyltransferase like 21E [Source:MGI Symbol;Acc:MGI:2685837]
Gm15833	chr1	0.513859	0.369285	0.882092	0.54902	0.640501	processed_pseudogene	predicted gene 15833 [Source:MGI Symbol;Acc:MGI:3801794]
Txn-ps1	chr1	4.55024	-0.79539	0.335977	0.0101375	0.0191117	processed_pseudogene	thioredoxin, pseudogene 1 [Source:MGI Symbol;Acc:MGI:98875]
Gulp1	chr1	31.1113	-2.63597	0.225471	3.82492e-33	2.99453e-32	protein_coding	GULP, engulfment adaptor PTB domain containing 1 [Source:MGI Symbol;Acc:MGI:1920407]
Gm37626	chr1	37.1646	-2.17711	0.16068	4.15218e-43	4.03209e-42	TEC	predicted gene, 37626 [Source:MGI Symbol;Acc:MGI:5610854]
Gm16102	chr1	0.429185	-0.0515505	1.01001	0.583015	0.670546	processed_pseudogene	predicted gene 16102 [Source:MGI Symbol;Acc:MGI:3802041]
4930521E06Rik	chr1	1.00776	-0.862523	0.690186	0.0984525	0.150873	antisense	RIKEN cDNA 4930521E06 gene [Source:MGI Symbol;Acc:MGI:1922316]
Gm38110	chr1	0.994509	-0.806795	0.605967	0.0929035	0.1434	TEC	predicted gene, 38110 [Source:MGI Symbol;Acc:MGI:5611338]
Gm19480	chr1	0.149281	0.129396	1.0179	0.748344		processed_pseudogene	predicted gene, 19480 [Source:MGI Symbol;Acc:MGI:5011665]
Col3a1	chr1	74.757	-5.60357	0.293298	4.2696e-85	8.82002e-84	protein_coding	collagen, type III, alpha 1 [Source:MGI Symbol;Acc:MGI:88453]
Col5a2	chr1	190.075	-4.40964	0.235482	3.63365e-84	7.36565e-83	protein_coding	collagen, type V, alpha 2 [Source:MGI Symbol;Acc:MGI:88458]
Gm38211	chr1	48.32	-5.23653	0.232758	1.67848e-112	4.95738e-111	TEC	predicted gene, 38211 [Source:MGI Symbol;Acc:MGI:5611439]
Gm7063	chr1	0.155185	0.0175934	0.980958	0.921148		processed_pseudogene	predicted gene 7063 [Source:MGI Symbol;Acc:MGI:3644583]
Gm8304	chr1	0.890468	-1.06737	1.1194	0.261616	0.35142	processed_pseudogene	predicted gene 8304 [Source:MGI Symbol;Acc:MGI:3646945]
Wdr75	chr1	100.169	0.224449	0.116679	0.0517589	0.0851043	protein_coding	WD repeat domain 75 [Source:MGI Symbol;Acc:MGI:1920924]
Gm28906	chr1	0.490845	-0.417356	0.750937	0.502299	0.596842	processed_pseudogene	predicted gene 28906 [Source:MGI Symbol;Acc:MGI:5579612]
Gm5526	chr1	22.8485	0.561954	0.150436	0.000143797	0.000343949	processed_pseudogene	predicted pseudogene 5526 [Source:MGI Symbol;Acc:MGI:3643066]
Gm5269	chr1	0.0847004	0.241302	1.02948	0.885482		protein_coding	predicted gene 5269 [Source:MGI Symbol;Acc:MGI:3646793]
Slc40a1	chr1	14.3594	-1.59022	0.23726	4.6029e-12	1.82109e-11	protein_coding	solute carrier family 40 (iron-regulated transporter), member 1 [Source:MGI Symbol;Acc:MGI:1315204]
Rpl23a-ps1	chr1	0.235449	0.328145	0.902948	0.84409		processed_pseudogene	ribosomal protein 23A, pseudogene 1 [Source:MGI Symbol;Acc:MGI:3646201]
Gm3852	chr1	0.197108	-0.446488	1.00171	0.653245		processed_pseudogene	predicted gene 3852 [Source:MGI Symbol;Acc:MGI:3782024]
Stk-ps2	chr1	0.146449	0.253871	1.03691	0.768339		transcribed_processed_pseudogene	serine/threonine kinase 2 [Source:MGI Symbol;Acc:MGI:3643324]
Gm18849	chr1	1.01718	-2.40174	0.856565	0.000996695	0.0021772	unprocessed_pseudogene	predicted gene, 18849 [Source:MGI Symbol;Acc:MGI:5011034]
Dnah7b	chr1	215.792	-1.94211	0.0925369	1.02372e-98	2.54492e-97	protein_coding	dynein, axonemal, heavy chain 7B [Source:MGI Symbol;Acc:MGI:2684953]
n-R5s211	chr1	0.628901	-1.00642	1.08203	0.147835	0.21574	rRNA	nuclear encoded rRNA 5S 211 [Source:MGI Symbol;Acc:MGI:4422076]
Gm8326	chr1	33.1955	0.282125	0.164927	0.0833419	0.130245	processed_pseudogene	predicted gene 8326 [Source:MGI Symbol;Acc:MGI:3644839]
Dnah7c	chr1	30.6947	-0.954707	0.218368	7.38622e-06	1.99051e-05	protein_coding	dynein, axonemal, heavy chain 7C [Source:MGI Symbol;Acc:MGI:3639762]
Slc39a10	chr1	156.09	-0.0108618	0.0817572	0.893082	0.92366	protein_coding	solute carrier family 39 (zinc transporter), member 10 [Source:MGI Symbol;Acc:MGI:1914515]
Gm28151	chr1	31.1278	-1.94112	0.204455	2.96846e-22	1.73765e-21	lincRNA	predicted gene 28151 [Source:MGI Symbol;Acc:MGI:5578857]
Gm37393	chr1	2.29984	-5.41579	1.07936	8.05068e-12	3.14891e-11	TEC	predicted gene, 37393 [Source:MGI Symbol;Acc:MGI:5610621]
Gm28527	chr1	0.163312	-0.0556107	0.979361	0.977554		processed_pseudogene	predicted gene 28527 [Source:MGI Symbol;Acc:MGI:5579233]
Gm4852	chr1	1.49757	0.146433	0.499244	0.749872	0.812514	processed_pseudogene	predicted pseudogene 4852 [Source:MGI Symbol;Acc:MGI:3643039]
Gm8337	chr1	21.3974	0.368393	0.178557	0.0352993	0.0601115	processed_pseudogene	predicted gene 8337 [Source:MGI Symbol;Acc:MGI:3644012]
Gm8357	chr1	0.0751002	-0.134863	1.00666	0.88518		processed_pseudogene	predicted gene 8357 [Source:MGI Symbol;Acc:MGI:3645186]
C230029F24Rik	chr1	1.61551	2.67624	1.14164	0.00172534	0.00365542	lincRNA	RIKEN cDNA C230029F24 gene [Source:MGI Symbol;Acc:MGI:3045370]
4933411E06Rik	chr1	0.243504	0.0762186	0.946953	0.785181		lincRNA	RIKEN cDNA 4933411E06 gene [Source:MGI Symbol;Acc:MGI:1918431]
Tmeff2	chr1	111.702	0.759077	0.143093	5.46814e-08	1.73481e-07	protein_coding	transmembrane protein with EGF-like and two follistatin-like domains 2 [Source:MGI Symbol;Acc:MGI:1861735]
Gm28322	chr1	4.84775	-2.01631	0.675982	8.41546e-05	0.000205446	lincRNA	predicted gene 28322 [Source:MGI Symbol;Acc:MGI:5579028]
Gm28319	chr1	2.8257	0.901758	0.481912	0.0357806	0.0608636	antisense	predicted gene 28319 [Source:MGI Symbol;Acc:MGI:5579025]
Gm28320	chr1	37.6482	0.614217	0.179906	0.00040777	0.000931345	sense_intronic	predicted gene 28320 [Source:MGI Symbol;Acc:MGI:5579026]
Gm29325	chr1	22.6937	2.03081	0.192668	9.70516e-27	6.46347e-26	lincRNA	predicted gene 29325 [Source:MGI Symbol;Acc:MGI:5580031]
9330175M20Rik	chr1	4.59747	2.53479	0.439027	1.03775e-09	3.64994e-09	antisense	RIKEN cDNA 9330175M20 gene [Source:MGI Symbol;Acc:MGI:3045285]
Cavin2	chr1	20.788	0.855245	0.222483	7.5232e-05	0.000184604	protein_coding	caveolae associated 2 [Source:MGI Symbol;Acc:MGI:99513]
Gm5253	chr1	0.482817	1.56439	2.13511	0.159197	0.230058	processed_pseudogene	predicted gene 5253 [Source:MGI Symbol;Acc:MGI:3779481]
1700072G22Rik	chr1	0.192311	-0.114165	0.948613	0.902947		lincRNA	RIKEN cDNA 1700072G22 gene [Source:MGI Symbol;Acc:MGI:1920746]
Nabp1	chr1	11.7895	0.775416	0.25846	0.00164277	0.00349187	protein_coding	nucleic acid binding protein 1 [Source:MGI Symbol;Acc:MGI:1923258]
Gm17767	chr1	0.329315	1.25314	1.49739	0.294616		lincRNA	predicted gene, 17767 [Source:MGI Symbol;Acc:MGI:5009931]
Gm28055	chr1	0.526794	-0.328226	0.959548	0.905179	0.932441	lincRNA	predicted gene 28055 [Source:MGI Symbol;Acc:MGI:5578761]
Myo1b	chr1	92.3631	0.947267	0.100654	2.46501e-21	1.40466e-20	protein_coding	myosin IB [Source:MGI Symbol;Acc:MGI:107752]
Gm29453	chr1	3.11261	-0.0943351	0.507487	0.793383	0.847525	sense_intronic	predicted gene 29453 [Source:MGI Symbol;Acc:MGI:5580159]
Gm28323	chr1	4.05759	0.274175	0.446788	0.487481	0.583027	sense_intronic	predicted gene 28323 [Source:MGI Symbol;Acc:MGI:5579029]
Gm8419	chr1	0.877554	1.75287	1.82731	0.0755811	0.119511	processed_pseudogene	predicted gene 8419 [Source:MGI Symbol;Acc:MGI:3645596]
Gm8420	chr1	0.50532	0.196231	0.759227	0.852545	0.893602	processed_pseudogene	predicted gene 8420 [Source:MGI Symbol;Acc:MGI:3645594]
Stat4	chr1	1.94624	-0.328359	0.544124	0.441602	0.539331	protein_coding	signal transducer and activator of transcription 4 [Source:MGI Symbol;Acc:MGI:103062]
Gm28177	chr1	0.877856	-2.11873	1.20317	0.021255	0.037878	processed_transcript	predicted gene 28177 [Source:MGI Symbol;Acc:MGI:5578883]
Gm3940	chr1	2.70996	0.0635144	0.422292	0.875098	0.910962	processed_pseudogene	predicted gene 3940 [Source:MGI Symbol;Acc:MGI:3782114]
Gm31812	chr1	3.69525	-0.895669	0.519589	0.0385389	0.0650744	lincRNA	predicted gene, 31812 [Source:MGI Symbol;Acc:MGI:5590971]
Stat1	chr1	78.3912	-1.54611	0.13046	2.43261e-33	1.91424e-32	protein_coding	signal transducer and activator of transcription 1 [Source:MGI Symbol;Acc:MGI:103063]
Gm18301	chr1	0.437249	-0.198299	0.950787	0.388071	0.486296	unprocessed_pseudogene	predicted gene, 18301 [Source:MGI Symbol;Acc:MGI:5010486]
Gls	chr1	552.935	1.62767	0.0842693	1.56508e-84	3.20588e-83	protein_coding	glutaminase [Source:MGI Symbol;Acc:MGI:95752]
Nab1	chr1	53.3374	-0.201555	0.137071	0.135578	0.19986	protein_coding	Ngfi-A binding protein 1 [Source:MGI Symbol;Acc:MGI:107564]
Rps27a-ps1	chr1	4.21259	0.0909968	0.442123	0.818866	0.867765	processed_pseudogene	ribosomal protein S27A, pseudogene 1 [Source:MGI Symbol;Acc:MGI:3781839]
Gm553	chr1	1.75869	0.0898889	0.486983	0.811559	0.86218	lincRNA	predicted gene 553 [Source:MGI Symbol;Acc:MGI:2685399]
Gm28178	chr1	0.13451	0.105583	0.971802	0.969746		lincRNA	predicted gene 28178 [Source:MGI Symbol;Acc:MGI:5578884]
Gm5527	chr1	6.20843	-0.296345	0.282931	0.266712	0.356955	processed_pseudogene	predicted gene 5527 [Source:MGI Symbol;Acc:MGI:3646585]
Nemp2	chr1	75.982	-0.0451878	0.101792	0.654922	0.732231	protein_coding	nuclear envelope integral membrane protein 2 [Source:MGI Symbol;Acc:MGI:2444113]
Gm37242	chr1	4.48001	-1.45438	0.487776	0.000687522	0.00152905	TEC	predicted gene, 37242 [Source:MGI Symbol;Acc:MGI:5610470]
Mfsd6	chr1	178.272	1.90358	0.0883099	6.13217e-103	1.60935e-101	protein_coding	major facilitator superfamily domain containing 6 [Source:MGI Symbol;Acc:MGI:1922925]
Gm29670	chr1	4.56634	1.85098	0.465308	2.60589e-05	6.67877e-05	sense_intronic	predicted gene 29670 [Source:MGI Symbol;Acc:MGI:5580376]
Inpp1	chr1	232.117	0.462027	0.150427	0.00165218	0.00351086	protein_coding	inositol polyphosphate-1-phosphatase [Source:MGI Symbol;Acc:MGI:104848]
Hibch	chr1	87.8164	0.300014	0.101888	0.00295122	0.00604991	protein_coding	3-hydroxyisobutyryl-Coenzyme A hydrolase [Source:MGI Symbol;Acc:MGI:1923792]
Gm16107	chr1	0.109364	-0.103491	1.00257	0.813346		processed_pseudogene	predicted gene 16107 [Source:MGI Symbol;Acc:MGI:3801820]
1700019D03Rik	chr1	18.5581	-0.0738429	0.239854	0.747103	0.810446	protein_coding	RIKEN cDNA 1700019D03 gene [Source:MGI Symbol;Acc:MGI:1914330]
Mstn	chr1	0.0978465	-0.00693509	0.97347	0.960157		protein_coding	myostatin [Source:MGI Symbol;Acc:MGI:95691]
1700019A02Rik	chr1	0.935399	-0.449315	0.826677	0.281851	0.373881	protein_coding	RIKEN cDNA 1700019A02 gene [Source:MGI Symbol;Acc:MGI:1916647]
Pms1	chr1	30.4832	-0.70024	0.193148	0.000203423	0.00048016	protein_coding	PMS1 homolog 1, mismatch repair system component [Source:MGI Symbol;Acc:MGI:1202302]
Gm28777	chr1	0.400926	-1.14857	1.4803	0.281491	0.373505	antisense	predicted gene 28777 [Source:MGI Symbol;Acc:MGI:5579483]
Ormdl1	chr1	26.6749	-0.554492	0.188949	0.00259696	0.00536434	protein_coding	ORM1-like 1 (S. cerevisiae) [Source:MGI Symbol;Acc:MGI:2181669]
Osgepl1	chr1	40.2079	-0.453613	0.143287	0.00129003	0.00277705	protein_coding	O-sialoglycoprotein endopeptidase-like 1 [Source:MGI Symbol;Acc:MGI:1919335]
Gm28551	chr1	2.21401	0.52546	0.581906	0.28701	0.37957	protein_coding	predicted gene 28551 [Source:MGI Symbol;Acc:MGI:5579257]
Gm18800	chr1	0.412981	0.336969	0.905702	0.543975	0.635822	transcribed_unprocessed_pseudogene	predicted gene, 18800 [Source:MGI Symbol;Acc:MGI:5010985]
Asnsd1	chr1	21.3757	-0.903107	0.16557	2.70454e-08	8.74954e-08	protein_coding	asparagine synthetase domain containing 1 [Source:MGI Symbol;Acc:MGI:1917646]
Dnah7a	chr1	53.3461	-1.7341	0.14493	7.96993e-34	6.35549e-33	protein_coding	dynein, axonemal, heavy chain 7A [Source:MGI Symbol;Acc:MGI:2685838]
Gm25240	chr1	0.385421	-0.0856956	0.772377	0.89234	0.923187	miRNA	predicted gene, 25240 [Source:MGI Symbol;Acc:MGI:5455017]
Stk17b	chr1	12.7664	-5.18565	0.434776	3.14851e-35	2.58192e-34	protein_coding	serine/threonine kinase 17b (apoptosis-inducing) [Source:MGI Symbol;Acc:MGI:2138162]
Hecw2	chr1	48.275	1.76579	0.142459	5.30273e-36	4.42677e-35	protein_coding	HECT, C2 and WW domain containing E3 ubiquitin protein ligase 2 [Source:MGI Symbol;Acc:MGI:2685817]
Mir7681	chr1	0.329227	3.54762	3.44793	0.199885		miRNA	microRNA 7681 [Source:MGI Symbol;Acc:MGI:5531188]
Gm37633	chr1	7.95942	1.59894	0.3123	7.23649e-08	2.27239e-07	TEC	predicted gene, 37633 [Source:MGI Symbol;Acc:MGI:5610861]
Ccdc150	chr1	17.2205	-1.57643	0.320952	1.18082e-07	3.64723e-07	protein_coding	coiled-coil domain containing 150 [Source:MGI Symbol;Acc:MGI:1925266]
Gtf3c3	chr1	184.65	0.353401	0.0966338	0.000245616	0.000574783	protein_coding	general transcription factor IIIC, polypeptide 3 [Source:MGI Symbol;Acc:MGI:2138383]
Pgap1	chr1	272.317	1.76392	0.0927875	1.21978e-82	2.40092e-81	protein_coding	post-GPI attachment to proteins 1 [Source:MGI Symbol;Acc:MGI:2443342]
Gm36955	chr1	64.9796	1.71528	0.140395	4.0993e-35	3.34939e-34	TEC	predicted gene, 36955 [Source:MGI Symbol;Acc:MGI:5610183]
Gm19637	chr1	0.112833	0.000268974	0.98426	0.970009		processed_pseudogene	predicted gene, 19637 [Source:MGI Symbol;Acc:MGI:5011822]
Ankrd44	chr1	188.958	-0.298076	0.0719645	3.24972e-05	8.26507e-05	protein_coding	ankyrin repeat domain 44 [Source:MGI Symbol;Acc:MGI:3045243]
4930444A19Rik	chr1	1.91502	0.509263	0.522759	0.275426	0.366807	antisense	RIKEN cDNA 4930444A19 gene [Source:MGI Symbol;Acc:MGI:1921230]
Gm37370	chr1	4.63926	-0.482225	0.382168	0.164044	0.236034	TEC	predicted gene, 37370 [Source:MGI Symbol;Acc:MGI:5610598]
A130048G24Rik	chr1	22.076	0.00539882	0.167094	0.974327	0.981925	TEC	RIKEN cDNA A130048G24 gene [Source:MGI Symbol;Acc:MGI:2443520]
Sf3b1	chr1	985.43	0.239491	0.0510196	2.39531e-06	6.72308e-06	protein_coding	splicing factor 3b, subunit 1 [Source:MGI Symbol;Acc:MGI:1932339]
E330011M16Rik	chr1	1.27651	-0.435766	0.654756	0.33305	0.429225	TEC	RIKEN cDNA E330011M16 gene [Source:MGI Symbol;Acc:MGI:3704186]
Coq10b	chr1	44.6543	-0.383224	0.128639	0.00264817	0.00546328	protein_coding	coenzyme Q10B [Source:MGI Symbol;Acc:MGI:1915126]
Gm17971	chr1	30.7602	-0.0316129	0.217689	0.88003	0.914305	processed_pseudogene	predicted gene, 17971 [Source:MGI Symbol;Acc:MGI:5010156]
Hspd1	chr1	201.319	0.753954	0.074851	6.41062e-24	3.94219e-23	protein_coding	heat shock protein 1 (chaperonin) [Source:MGI Symbol;Acc:MGI:96242]
Hspe1	chr1	260.809	0.38701	0.0863644	6.2263e-06	1.69024e-05	protein_coding	heat shock protein 1 (chaperonin 10) [Source:MGI Symbol;Acc:MGI:104680]
Gm16581	chr1	15.1878	0.841481	0.210387	4.42657e-05	0.000111207	processed_pseudogene	predicted gene 16581 [Source:MGI Symbol;Acc:MGI:4415001]
Mob4	chr1	290.277	0.416352	0.0771918	6.15863e-08	1.94437e-07	protein_coding	MOB family member 4, phocein [Source:MGI Symbol;Acc:MGI:104899]
Gm6822	chr1	11.2948	-0.376144	0.195172	0.0478309	0.0792119	processed_pseudogene	predicted pseudogene 6822 [Source:MGI Symbol;Acc:MGI:3644721]
Rftn2	chr1	59.7841	-4.66663	0.32517	2.14754e-53	2.58786e-52	protein_coding	raftlin family member 2 [Source:MGI Symbol;Acc:MGI:1921263]
Gm10561	chr1	17.5651	-5.08127	0.404405	1.02209e-39	9.29205e-39	antisense	predicted gene 10561 [Source:MGI Symbol;Acc:MGI:3648163]
Mars2	chr1	34.2024	-0.826433	0.151316	3.06649e-08	9.88766e-08	protein_coding	methionine-tRNA synthetase 2 (mitochondrial) [Source:MGI Symbol;Acc:MGI:2444136]
Boll	chr1	2.09494	-0.046347	0.520288	0.896604	0.926155	protein_coding	boule homolog, RNA binding protein [Source:MGI Symbol;Acc:MGI:1922638]
Gm8292	chr1	56.7647	0.776831	0.134893	4.04914e-09	1.38027e-08	processed_pseudogene	predicted gene 8292 [Source:MGI Symbol;Acc:MGI:3648460]
Gm29138	chr1	0.169328	-0.0339524	0.930159	0.989047		processed_pseudogene	predicted gene 29138 [Source:MGI Symbol;Acc:MGI:5579844]
Plcl1	chr1	96.7349	0.804151	0.14191	9.50816e-09	3.17809e-08	protein_coding	phospholipase C-like 1 [Source:MGI Symbol;Acc:MGI:3036262]
Gm38056	chr1	24.3804	0.371571	0.206914	0.064369	0.103383	TEC	predicted gene, 38056 [Source:MGI Symbol;Acc:MGI:5611284]
Gm37382	chr1	9.2196	-0.449667	0.253567	0.0665963	0.106655	TEC	predicted gene, 37382 [Source:MGI Symbol;Acc:MGI:5610610]
9130227L01Rik	chr1	0.35947	0.100089	1.02115	0.777883		lincRNA	RIKEN cDNA 9130227L01 gene [Source:MGI Symbol;Acc:MGI:2445084]
Satb2	chr1	6.51834	2.9307	0.364187	6.70589e-17	3.25651e-16	protein_coding	special AT-rich sequence binding protein 2 [Source:MGI Symbol;Acc:MGI:2679336]
9130024F11Rik	chr1	10.0242	3.95725	0.387472	8.50655e-27	5.67946e-26	processed_transcript	RIKEN cDNA 9130024F11 gene [Source:MGI Symbol;Acc:MGI:1926150]
Gm4081	chr1	0.156405	0.517761	1.17051	0.621252		TEC	predicted gene 4081 [Source:MGI Symbol;Acc:MGI:3782256]
BC055402	chr1	0.449336	-2.75979	1.84743	0.0567809	0.0924457	lincRNA	cDNA sequence BC055402 [Source:MGI Symbol;Acc:MGI:3039597]
4930558J18Rik	chr1	0.550678	-0.262899	0.884473	0.667838	0.74323	lincRNA	RIKEN cDNA 4930558J18 gene [Source:MGI Symbol;Acc:MGI:1922573]
1700066M21Rik	chr1	26.9125	-0.880271	0.21502	2.57157e-05	6.59662e-05	protein_coding	RIKEN cDNA 1700066M21 gene [Source:MGI Symbol;Acc:MGI:1920717]
Tyw5	chr1	49.32	-0.108154	0.129195	0.397154	0.495298	protein_coding	tRNA-yW synthesizing protein 5 [Source:MGI Symbol;Acc:MGI:1915986]
Maip1	chr1	49.505	-0.169106	0.14984	0.249164	0.337214	protein_coding	matrix AAA peptidase interacting protein 1 [Source:MGI Symbol;Acc:MGI:1915365]
Gm37373	chr1	0.404639	0.16746	0.727561	0.887342	0.919645	TEC	predicted gene, 37373 [Source:MGI Symbol;Acc:MGI:5610601]
Spats2l	chr1	124.748	0.0413545	0.120164	0.733192	0.79893	protein_coding	spermatogenesis associated, serine-rich 2-like [Source:MGI Symbol;Acc:MGI:1914448]
Gm17234	chr1	0.57509	0.173008	0.884877	0.968706	0.978048	antisense	predicted gene 17234 [Source:MGI Symbol;Acc:MGI:4938061]
Kctd18	chr1	120.107	-0.220937	0.104691	0.0338867	0.0579594	protein_coding	potassium channel tetramerisation domain containing 18 [Source:MGI Symbol;Acc:MGI:3603813]
Sgo2a	chr1	1.82415	-2.06328	0.686817	0.000347782	0.000800845	protein_coding	shugoshin 2A [Source:MGI Symbol;Acc:MGI:1098767]
Aox1	chr1	46.4553	-2.37238	0.176877	3.25637e-42	3.10034e-41	protein_coding	aldehyde oxidase 1 [Source:MGI Symbol;Acc:MGI:88035]
Aox3	chr1	6.68079	-1.77576	0.428665	3.68696e-06	1.01975e-05	protein_coding	aldehyde oxidase 3 [Source:MGI Symbol;Acc:MGI:1918974]
Aox4	chr1	1.11997	1.69695	0.7044	0.00692234	0.0134335	protein_coding	aldehyde oxidase 4 [Source:MGI Symbol;Acc:MGI:1919122]
Gm15759	chr1	0.246081	0.0757024	0.850234	0.990719		antisense	predicted gene 15759 [Source:MGI Symbol;Acc:MGI:3783202]
Aox2	chr1	5.08556	-0.597696	0.390633	0.0922754	0.142511	protein_coding	aldehyde oxidase 2 [Source:MGI Symbol;Acc:MGI:3529596]
Gm37607	chr1	56.1804	-0.17886	0.139125	0.188705	0.266219	TEC	predicted gene, 37607 [Source:MGI Symbol;Acc:MGI:5610835]
Bzw1	chr1	148.244	-0.321949	0.0974399	0.000695898	0.0015472	protein_coding	basic leucine zipper and W2 domains 1 [Source:MGI Symbol;Acc:MGI:1914132]
Clk1	chr1	850.379	-0.58712	0.057598	7.11906e-25	4.50396e-24	protein_coding	CDC-like kinase 1 [Source:MGI Symbol;Acc:MGI:107403]
Ppil3	chr1	83.7089	-0.322371	0.0996574	0.00112709	0.00244629	protein_coding	peptidylprolyl isomerase (cyclophilin)-like 3 [Source:MGI Symbol;Acc:MGI:1917475]
Nif3l1	chr1	60.1808	-0.181881	0.13426	0.170923	0.24456	protein_coding	Ngg1 interacting factor 3-like 1 (S. pombe) [Source:MGI Symbol;Acc:MGI:1929485]
Orc2	chr1	69.4676	0.205571	0.123539	0.093931	0.144803	protein_coding	origin recognition complex, subunit 2 [Source:MGI Symbol;Acc:MGI:1328306]
Gm23966	chr1	3.11409	0.107419	0.416147	0.776297	0.833398	snRNA	predicted gene, 23966 [Source:MGI Symbol;Acc:MGI:5453743]
Gm15834	chr1	35.0185	-0.625992	0.163967	9.60733e-05	0.000233392	lincRNA	predicted gene 15834 [Source:MGI Symbol;Acc:MGI:3802168]
Fam126b	chr1	332.727	0.899725	0.0784263	7.5022e-31	5.55627e-30	protein_coding	family with sequence similarity 126, member B [Source:MGI Symbol;Acc:MGI:1098784]
Ndufb3	chr1	160.839	-0.00700307	0.0956844	0.940538	0.958504	protein_coding	NADH:ubiquinone oxidoreductase subunit B3 [Source:MGI Symbol;Acc:MGI:1913745]
Gm18802	chr1	0.127165	-0.101957	1.02167	0.775826		processed_pseudogene	predicted gene, 18802 [Source:MGI Symbol;Acc:MGI:5010987]
Cbx3-ps7	chr1	11.4673	0.416736	0.214675	0.0469476	0.0778286	processed_pseudogene	chromobox 3, pseudogene 7 [Source:MGI Symbol;Acc:MGI:3704187]
Als2cr12	chr1	0.549556	-2.61154	1.65917	0.0291719	0.0505825	protein_coding	amyotrophic lateral sclerosis 2 chromosome region 12 [Source:MGI Symbol;Acc:MGI:1918359]
Gm20257	chr1	21.8204	-2.53679	0.280519	6.12204e-21	3.44026e-20	transcribed_unprocessed_pseudogene	predicted gene, 20257 [Source:MGI Symbol;Acc:MGI:5012442]
Cflar	chr1	125.676	-2.37148	0.094836	9.97807e-139	4.05932e-137	protein_coding	CASP8 and FADD-like apoptosis regulator [Source:MGI Symbol;Acc:MGI:1336166]
Gm3841	chr1	0.252165	0.238178	0.993102	0.861162		processed_pseudogene	predicted gene 3841 [Source:MGI Symbol;Acc:MGI:3782013]
Casp8	chr1	14.3864	-6.25309	0.557656	6.41941e-38	5.59734e-37	protein_coding	caspase 8 [Source:MGI Symbol;Acc:MGI:1261423]
Gm37760	chr1	10.1719	-2.10434	0.279491	1.59509e-14	7.07235e-14	TEC	predicted gene, 37760 [Source:MGI Symbol;Acc:MGI:5610988]
Trak2	chr1	103.683	0.899076	0.0831587	1.75214e-27	1.19579e-26	protein_coding	trafficking protein, kinesin binding 2 [Source:MGI Symbol;Acc:MGI:1918077]
Stradb	chr1	73.1833	0.428087	0.139597	0.00207023	0.00433549	protein_coding	STE20-related kinase adaptor beta [Source:MGI Symbol;Acc:MGI:2144047]
C2cd6	chr1	0.312149	-0.141946	0.96681	0.661057		protein_coding	C2 calcium dependent domain containing 6 [Source:MGI Symbol;Acc:MGI:1920713]
Gm29018	chr1	4.30122	1.01881	0.313684	0.000617387	0.00138106	antisense	predicted gene 29018 [Source:MGI Symbol;Acc:MGI:5579724]
Tmem237	chr1	128.797	0.0428776	0.097208	0.658604	0.735334	protein_coding	transmembrane protein 237 [Source:MGI Symbol;Acc:MGI:2138365]
G730003C15Rik	chr1	4.03899	-2.03723	0.519975	1.56197e-05	4.09084e-05	antisense	RIKEN cDNA G730003C15 gene [Source:MGI Symbol;Acc:MGI:3641700]
Mpp4	chr1	3.48674	1.44834	0.462732	0.000613608	0.00137324	protein_coding	membrane protein, palmitoylated 4 (MAGUK p55 subfamily member 4) [Source:MGI Symbol;Acc:MGI:2386681]
Gm29017	chr1	0.872658	-0.0686734	0.714407	0.909677	0.935523	antisense	predicted gene 29017 [Source:MGI Symbol;Acc:MGI:5579723]
Als2	chr1	49.1591	0.303064	0.119447	0.0111708	0.0209232	protein_coding	alsin Rho guanine nucleotide exchange factor [Source:MGI Symbol;Acc:MGI:1921268]
Cdk15	chr1	3.75822	1.37887	0.574514	0.00329522	0.00671223	protein_coding	cyclin-dependent kinase 15 [Source:MGI Symbol;Acc:MGI:3583944]
Fzd7	chr1	7.77927	-2.92274	0.346628	2.29599e-18	1.18012e-17	protein_coding	frizzled class receptor 7 [Source:MGI Symbol;Acc:MGI:108570]
Gm26813	chr1	1.81485	-2.4793	0.693246	3.22191e-05	8.19626e-05	lincRNA	predicted gene, 26813 [Source:MGI Symbol;Acc:MGI:5477307]
Gm973	chr1	224.198	-1.59506	0.0975015	9.26547e-61	1.26944e-59	protein_coding	predicted gene 973 [Source:MGI Symbol;Acc:MGI:2685819]
Gm28411	chr1	3.10133	-0.841169	0.497737	0.0536944	0.0879304	antisense	predicted gene 28411 [Source:MGI Symbol;Acc:MGI:5579117]
1700122D07Rik	chr1	1.66563	-1.8227	0.876342	0.00651864	0.0127041	antisense	RIKEN cDNA 1700122D07 gene [Source:MGI Symbol;Acc:MGI:1923911]
Sumo1	chr1	217.702	0.177003	0.0676243	0.00872882	0.0166461	protein_coding	small ubiquitin-like modifier 1 [Source:MGI Symbol;Acc:MGI:1197010]
Gm24545	chr1	0.1298	0.090156	0.982652	0.936197		misc_RNA	predicted gene, 24545 [Source:MGI Symbol;Acc:MGI:5454322]
D430013B06Rik	chr1	45.1647	-0.483674	0.13172	0.000212827	0.000501384	TEC	RIKEN cDNA D430013B06 gene [Source:MGI Symbol;Acc:MGI:3026994]
Gm29596	chr1	0.343051	0.395143	1.03002	0.684315		processed_pseudogene	predicted gene 29596 [Source:MGI Symbol;Acc:MGI:5580302]
Nop58	chr1	394.255	1.31825	0.0831977	3.47545e-57	4.48995e-56	protein_coding	NOP58 ribonucleoprotein [Source:MGI Symbol;Acc:MGI:1933184]
Gm26287	chr1	0.159707	-0.12211	0.980607	0.901278		snoRNA	predicted gene, 26287 [Source:MGI Symbol;Acc:MGI:5456064]
Bmpr2	chr1	211.301	0.185564	0.0732254	0.0106903	0.0200819	protein_coding	bone morphogenetic protein receptor, type II (serine/threonine kinase) [Source:MGI Symbol;Acc:MGI:1095407]
Gm38125	chr1	32.7362	0.264279	0.204398	0.18426	0.260767	TEC	predicted gene, 38125 [Source:MGI Symbol;Acc:MGI:5611353]
Gm37977	chr1	0.467269	1.64982	1.3564	0.117798	0.176645	TEC	predicted gene, 37977 [Source:MGI Symbol;Acc:MGI:5611205]
Fam117b	chr1	115.026	1.05617	0.0993168	9.93718e-27	6.61648e-26	protein_coding	family with sequence similarity 117, member B [Source:MGI Symbol;Acc:MGI:1920000]
Gm37531	chr1	68.8449	0.798209	0.107298	7.33763e-14	3.16872e-13	TEC	predicted gene, 37531 [Source:MGI Symbol;Acc:MGI:5610759]
Gm18829	chr1	1.63842	1.39396	0.616126	0.00701329	0.0135947	processed_pseudogene	predicted gene, 18829 [Source:MGI Symbol;Acc:MGI:5011014]
Ica1l	chr1	56.423	2.76769	0.173036	9.05699e-58	1.18263e-56	protein_coding	islet cell autoantigen 1-like [Source:MGI Symbol;Acc:MGI:1917625]
Wdr12	chr1	158.818	0.821239	0.0779715	3.76845e-26	2.48199e-25	protein_coding	WD repeat domain 12 [Source:MGI Symbol;Acc:MGI:1927241]
Carf	chr1	322.853	0.838207	0.0799966	5.19814e-26	3.40902e-25	protein_coding	calcium response factor [Source:MGI Symbol;Acc:MGI:2182269]
Gm15464	chr1	8.66843	-0.112264	0.307305	0.699663	0.770951	processed_pseudogene	predicted gene 15464 [Source:MGI Symbol;Acc:MGI:3646025]
Nbeal1	chr1	301.259	-0.199299	0.0717822	0.00529484	0.0104685	protein_coding	neurobeachin like 1 [Source:MGI Symbol;Acc:MGI:2444343]
Cyp20a1	chr1	38.839	-0.238935	0.151717	0.109009	0.165094	protein_coding	cytochrome P450, family 20, subfamily a, polypeptide 1 [Source:MGI Symbol;Acc:MGI:1925201]
6030460B20Rik	chr1	28.2317	0.229078	0.18389	0.199496	0.27883	TEC	RIKEN cDNA 6030460B20 gene [Source:MGI Symbol;Acc:MGI:1924974]
Abi2	chr1	312.625	0.960719	0.062384	8.75547e-54	1.06473e-52	protein_coding	abl-interactor 2 [Source:MGI Symbol;Acc:MGI:106913]
Raph1	chr1	364.227	1.31927	0.0582484	1.64453e-114	4.99342e-113	protein_coding	Ras association (RalGDS/AF-6) and pleckstrin homology domains 1 [Source:MGI Symbol;Acc:MGI:1924550]
Gm11575	chr1	20.3532	0.725574	0.155917	2.1301e-06	6.00525e-06	processed_pseudogene	predicted gene 11575 [Source:MGI Symbol;Acc:MGI:3649592]
Gm11576	chr1	0.463118	-0.830583	1.20704	0.427616	0.525215	processed_pseudogene	predicted gene 11576 [Source:MGI Symbol;Acc:MGI:3649593]
Gm11578	chr1	6.33839	-4.47699	0.479296	1.43156e-23	8.71893e-23	processed_pseudogene	predicted gene 11578 [Source:MGI Symbol;Acc:MGI:3650505]
Gm38388	chr1	0.229586	0.0930676	0.940669	0.843685		TEC	predicted gene, 38388 [Source:MGI Symbol;Acc:MGI:5613624]
Eif4a-ps4	chr1	15.6397	-0.272442	0.219328	0.199817	0.279212	processed_pseudogene	eukaryotic translation initiation factor 4A, pseudogene 4 [Source:MGI Symbol;Acc:MGI:1195958]
Cd28	chr1	0.628307	-0.518157	0.854066	0.491312	0.586674	protein_coding	CD28 antigen [Source:MGI Symbol;Acc:MGI:88327]
Gm37198	chr1	0.918016	0.345479	0.539969	0.505973	0.600499	TEC	predicted gene, 37198 [Source:MGI Symbol;Acc:MGI:5610426]
Gm38137	chr1	0.108911	0.14538	0.992158	0.97919		TEC	predicted gene, 38137 [Source:MGI Symbol;Acc:MGI:5611365]
Ctla4	chr1	0.30887	0.543187	1.15805	0.509982		protein_coding	cytotoxic T-lymphocyte-associated protein 4 [Source:MGI Symbol;Acc:MGI:88556]
Rpl18-ps1	chr1	66.4006	0.0424935	0.134556	0.747753	0.811001	processed_pseudogene	ribosomal protein L18, pseudogene 1 [Source:MGI Symbol;Acc:MGI:98018]
Gm11582	chr1	2.23948	-0.556257	0.478535	0.185038	0.261703	processed_pseudogene	predicted gene 11582 [Source:MGI Symbol;Acc:MGI:3652084]
Icos	chr1	2.32454	-2.45659	0.71734	9.75927e-05	0.000236886	protein_coding	inducible T cell co-stimulator [Source:MGI Symbol;Acc:MGI:1858745]
Rpl17-ps1	chr1	0.407703	-1.18978	1.17978	0.20424	0.28458	processed_pseudogene	ribosomal protein L17, pseudogene 1 [Source:MGI Symbol;Acc:MGI:3652107]
Gm11590	chr1	0.10124	0.204782	1.03234	0.852214		processed_pseudogene	predicted gene 11590 [Source:MGI Symbol;Acc:MGI:3652106]
Gm11591	chr1	1.16314	-3.99269	1.17256	1.53716e-05	4.02983e-05	processed_pseudogene	predicted gene 11591 [Source:MGI Symbol;Acc:MGI:3652105]
Gm11587	chr1	0.737148	1.1928	1.16456	0.112902	0.170151	lincRNA	predicted gene 11587 [Source:MGI Symbol;Acc:MGI:3652110]
9530026F06Rik	chr1	0.874654	-2.62214	1.50038	0.0135018	0.0248951	lincRNA	RIKEN cDNA 9530026F06 gene [Source:MGI Symbol;Acc:MGI:1924591]
Pard3b	chr1	376.494	-3.27343	0.102514	1.91283e-223	1.70347e-221	protein_coding	par-3 family cell polarity regulator beta [Source:MGI Symbol;Acc:MGI:1919301]
Gm37205	chr1	13.2375	-4.12434	0.333489	1.3863e-36	1.16865e-35	TEC	predicted gene, 37205 [Source:MGI Symbol;Acc:MGI:5610433]
Gm38012	chr1	30.4448	-3.80091	0.27367	1.22565e-45	1.25706e-44	TEC	predicted gene, 38012 [Source:MGI Symbol;Acc:MGI:5611240]
Gm38278	chr1	1.23191	-6.98023	2.92604	0.000215422	0.00050709	TEC	predicted gene, 38278 [Source:MGI Symbol;Acc:MGI:5611506]
Pard3bos1	chr1	4.54231	-4.13702	0.552785	5.56937e-15	2.51439e-14	antisense	par-3 family cell polarity regulator beta, opposite strand 1 [Source:MGI Symbol;Acc:MGI:1921911]
Gm38075	chr1	22.5161	-4.06215	0.27015	1.98628e-51	2.31061e-50	TEC	predicted gene, 38075 [Source:MGI Symbol;Acc:MGI:5611303]
Gm29640	chr1	3.51851	-4.56337	0.732199	1.02645e-12	4.18867e-12	processed_pseudogene	predicted gene 29640 [Source:MGI Symbol;Acc:MGI:5580346]
Gm29641	chr1	0.0978897	-0.324968	1.06704	0.773299		processed_pseudogene	predicted gene 29641 [Source:MGI Symbol;Acc:MGI:5580347]
Pard3bos2	chr1	0.763598	-0.543163	1.00801	0.347024	0.443866	antisense	par-3 family cell polarity regulator beta, opposite strand 2 [Source:MGI Symbol;Acc:MGI:3650411]
Gm38351	chr1	9.21219	-3.70153	0.376032	8.89678e-24	5.45498e-23	TEC	predicted gene, 38351 [Source:MGI Symbol;Acc:MGI:5611579]
Pard3bos3	chr1	3.3417	-2.84013	0.60098	1.42606e-07	4.37923e-07	antisense	par-3 family cell polarity regulator beta, opposite strand 3 [Source:MGI Symbol;Acc:MGI:3651159]
Gm11600	chr1	0.139328	-0.186333	1.03521	0.708191		processed_pseudogene	predicted gene 11600 [Source:MGI Symbol;Acc:MGI:3651838]
Gm11599	chr1	5.36293	-2.73211	0.444149	1.12941e-10	4.18283e-10	processed_pseudogene	predicted gene 11599 [Source:MGI Symbol;Acc:MGI:3651840]
Nrp2	chr1	424.102	-0.17071	0.0909148	0.0554947	0.090546	protein_coding	neuropilin 2 [Source:MGI Symbol;Acc:MGI:1100492]
Gm29083	chr1	9.01193	-1.14453	0.325369	0.000206553	0.000487234	antisense	predicted gene 29083 [Source:MGI Symbol;Acc:MGI:5579789]
Gm37121	chr1	78.2903	0.56996	0.141523	4.46137e-05	0.000111985	TEC	predicted gene, 37121 [Source:MGI Symbol;Acc:MGI:5610349]
Gm4208	chr1	0.365269	0.164713	0.946575	0.855341		lincRNA	predicted gene 4208 [Source:MGI Symbol;Acc:MGI:3782384]
Ino80d	chr1	152.011	-0.719018	0.0891844	7.20375e-16	3.36191e-15	protein_coding	INO80 complex subunit D [Source:MGI Symbol;Acc:MGI:3027003]
Rps27-ps1	chr1	9.18102	-0.656818	0.272747	0.012896	0.0238837	processed_pseudogene	ribosomal protein S27, pseudogene 1 [Source:MGI Symbol;Acc:MGI:3652266]
Ino80dos	chr1	24.3636	-1.25382	0.176985	6.00488e-13	2.47569e-12	lincRNA	INO80 complex subunit D, opposite strand [Source:MGI Symbol;Acc:MGI:3651861]
Gm20342	chr1	449.429	-1.03445	0.0585939	9.25297e-70	1.47452e-68	lincRNA	predicted gene, 20342 [Source:MGI Symbol;Acc:MGI:5012527]
Ndufs1	chr1	361.563	-0.477938	0.0545482	1.45749e-18	7.55115e-18	protein_coding	NADH:ubiquinone oxidoreductase core subunit S1 [Source:MGI Symbol;Acc:MGI:2443241]
Gm24557	chr1	0.191403	-0.24479	1.04736	0.650438		miRNA	predicted gene, 24557 [Source:MGI Symbol;Acc:MGI:5454334]
Eef1b2	chr1	280.426	0.269093	0.0639613	2.59132e-05	6.64552e-05	protein_coding	eukaryotic translation elongation factor 1 beta 2 [Source:MGI Symbol;Acc:MGI:1929520]
Snora41	chr1	1.60283	0.612963	0.543367	0.194229	0.272581	snoRNA	small nucleolar RNA, H/ACA box 41 [Source:MGI Symbol;Acc:MGI:3819505]
Gpr1	chr1	1.51283	3.29945	0.880129	1.96041e-05	5.08468e-05	protein_coding	G protein-coupled receptor 1 [Source:MGI Symbol;Acc:MGI:2385324]
Gm27512	chr1	0.97235	0.220998	0.58527	0.731375	0.797382	miRNA	predicted gene, 27512 [Source:MGI Symbol;Acc:MGI:5530894]
Platr12	chr1	0.550794	0.0875556	0.677868	0.938825	0.957276	processed_transcript	pluripotency associated transcript 12 [Source:MGI Symbol;Acc:MGI:3651341]
1700039I01Rik	chr1	0.949545	1.1993	0.843189	0.105994	0.161003	TEC	RIKEN cDNA 1700039I01 gene [Source:MGI Symbol;Acc:MGI:1920596]
Gm11608	chr1	0.700928	6.21818	2.75805	0.00402562	0.00810284	lincRNA	predicted gene 11608 [Source:MGI Symbol;Acc:MGI:3651337]
Zdbf2	chr1	768.624	2.95816	0.0842383	8.8583e-272	1.18693e-269	protein_coding	zinc finger, DBF-type containing 2 [Source:MGI Symbol;Acc:MGI:1921134]
Gm11605	chr1	3.96276	0.134556	0.386061	0.689005	0.761593	processed_pseudogene	predicted gene 11605 [Source:MGI Symbol;Acc:MGI:3651339]
Adam23	chr1	469.17	0.898983	0.0803552	1.26336e-29	9.06703e-29	protein_coding	a disintegrin and metallopeptidase domain 23 [Source:MGI Symbol;Acc:MGI:1345162]
Gm22281	chr1	0.266638	0.614831	1.16042	0.449927		snRNA	predicted gene, 22281 [Source:MGI Symbol;Acc:MGI:5452058]
Gm39653	chr1	2.24747	2.83129	0.926907	0.000102645	0.000248612	protein_coding	predicted gene, 39653 [Source:MGI Symbol;Acc:MGI:5622538]
Dytn	chr1	2.64644	-1.36319	0.503067	0.00205238	0.00429935	protein_coding	dystrotelin [Source:MGI Symbol;Acc:MGI:2685061]
Mdh1b	chr1	9.40677	-2.71474	0.344096	3.32522e-16	1.57219e-15	protein_coding	malate dehydrogenase 1B, NAD (soluble) [Source:MGI Symbol;Acc:MGI:1923918]
Fastkd2	chr1	54.76	-0.0431897	0.148335	0.767358	0.826433	protein_coding	FAST kinase domains 2 [Source:MGI Symbol;Acc:MGI:1922869]
4933402D24Rik	chr1	1.67459	0.364605	0.699967	0.570064	0.658972	protein_coding	RIKEN cDNA 4933402D24 gene [Source:MGI Symbol;Acc:MGI:1921676]
Gm13751	chr1	0.527596	0.77584	1.1773	0.255306	0.344203	processed_pseudogene	predicted gene 13751 [Source:MGI Symbol;Acc:MGI:3650600]
Gm13754	chr1	0.454838	1.15755	1.07929	0.15411	0.223691	unitary_pseudogene	predicted gene 13754 [Source:MGI Symbol;Acc:MGI:3651213]
Klf7	chr1	368.058	0.21406	0.0937799	0.020664	0.0369036	protein_coding	Kruppel-like factor 7 (ubiquitous) [Source:MGI Symbol;Acc:MGI:1935151]
Mir6899	chr1	0.0474241	0.116156	0.999488	0.991134		miRNA	microRNA 6899 [Source:MGI Symbol;Acc:MGI:5530766]
Gm13748	chr1	0.540364	0.28524	0.772503	0.629823	0.71155	antisense	predicted gene 13748 [Source:MGI Symbol;Acc:MGI:3702115]
Gm13750	chr1	1.52338	-0.0465129	0.572747	0.935735	0.954858	processed_pseudogene	predicted gene 13750 [Source:MGI Symbol;Acc:MGI:3650598]
Gm28981	chr1	0.644024	-2.05809	1.26417	0.0298443	0.0516441	lincRNA	predicted gene 28981 [Source:MGI Symbol;Acc:MGI:5579687]
Creb1	chr1	174.359	-0.470338	0.0911259	2.1489e-07	6.52557e-07	protein_coding	cAMP responsive element binding protein 1 [Source:MGI Symbol;Acc:MGI:88494]
Mettl21a	chr1	46.1933	-0.495045	0.152708	0.000956355	0.00209503	protein_coding	methyltransferase like 21A [Source:MGI Symbol;Acc:MGI:1914349]
Gm28982	chr1	3.46101	-1.91942	0.499719	2.39261e-05	6.16419e-05	lincRNA	predicted gene 28982 [Source:MGI Symbol;Acc:MGI:5579688]
2810408I11Rik	chr1	1.04815	-0.849549	0.68991	0.125699	0.186892	processed_transcript	RIKEN cDNA 2810408I11 gene [Source:MGI Symbol;Acc:MGI:1917191]
Ccnyl1	chr1	42.0458	-1.00719	0.146651	3.69938e-12	1.46959e-11	protein_coding	cyclin Y-like 1 [Source:MGI Symbol;Acc:MGI:2138614]
Fzd5	chr1	267.135	-3.83269	0.120032	1.36846e-228	1.28118e-226	protein_coding	frizzled class receptor 5 [Source:MGI Symbol;Acc:MGI:108571]
Gm38058	chr1	12.055	-0.869703	0.263634	0.000619312	0.00138494	TEC	predicted gene, 38058 [Source:MGI Symbol;Acc:MGI:5611286]
Plekhm3	chr1	139.353	-0.765312	0.100639	1.68554e-14	7.46771e-14	protein_coding	pleckstrin homology domain containing, family M, member 3 [Source:MGI Symbol;Acc:MGI:2443627]
Rpl31-ps24	chr1	0.182581	0.00690236	0.926371	0.9921		processed_pseudogene	ribosomal protein L31, pseudogene 24 [Source:MGI Symbol;Acc:MGI:3648658]
Rpl10a-ps1	chr1	114.125	-0.324583	0.115919	0.00424746	0.00852468	processed_pseudogene	ribosomal protein L10A, pseudogene 1 [Source:MGI Symbol;Acc:MGI:3705885]
Akr1cl	chr1	1.22663	1.03741	0.687392	0.0580977	0.0943269	protein_coding	aldo-keto reductase family 1, member C-like [Source:MGI Symbol;Acc:MGI:1918111]
Cryge	chr1	0.351082	0.812143	1.46622	0.337077		protein_coding	crystallin, gamma E [Source:MGI Symbol;Acc:MGI:88525]
Crygc	chr1	0.200866	-0.337913	1.02634	0.622046		protein_coding	crystallin, gamma C [Source:MGI Symbol;Acc:MGI:88523]
Crygb	chr1	0.308959	0.164179	1.03067	0.646233		protein_coding	crystallin, gamma B [Source:MGI Symbol;Acc:MGI:88522]
Gm7329	chr1	0.138192	-0.148664	0.978712	0.961159		processed_pseudogene	predicted gene 7329 [Source:MGI Symbol;Acc:MGI:3646271]
Cryga	chr1	0.794297	6.41031	2.78334	0.0031379	0.00640429	protein_coding	crystallin, gamma A [Source:MGI Symbol;Acc:MGI:88521]
D630023F18Rik	chr1	15.6761	3.73543	0.26003	2.39593e-47	2.54029e-46	protein_coding	RIKEN cDNA D630023F18 gene [Source:MGI Symbol;Acc:MGI:2138198]
Idh1	chr1	112.802	-0.697471	0.150466	1.57998e-06	4.50653e-06	protein_coding	isocitrate dehydrogenase 1 (NADP+), soluble [Source:MGI Symbol;Acc:MGI:96413]
Pikfyve	chr1	147.541	-0.314192	0.0809802	9.51284e-05	0.000231173	protein_coding	phosphoinositide kinase, FYVE type zinc finger containing [Source:MGI Symbol;Acc:MGI:1335106]
Pth2r	chr1	2.55338	3.36143	0.736412	1.12767e-07	3.48969e-07	protein_coding	parathyroid hormone 2 receptor [Source:MGI Symbol;Acc:MGI:2180917]
Gm8805	chr1	5.3845	0.727191	0.265061	0.00440736	0.00881956	processed_pseudogene	predicted gene 8805 [Source:MGI Symbol;Acc:MGI:3643512]
Gm8809	chr1	0.13902	0.548064	1.13847	0.657532		processed_pseudogene	predicted gene 8809 [Source:MGI Symbol;Acc:MGI:3645410]
Gm15659	chr1	0.0855253	-0.259579	1.04916	0.768189		processed_pseudogene	predicted gene 15659 [Source:MGI Symbol;Acc:MGI:3801822]
Gm8812	chr1	0.126375	-0.0608052	1	0.873104		processed_pseudogene	predicted gene 8812 [Source:MGI Symbol;Acc:MGI:3643091]
Map2	chr1	1834.22	0.112871	0.0515438	0.0262433	0.0459655	protein_coding	microtubule-associated protein 2 [Source:MGI Symbol;Acc:MGI:97175]
Gm24729	chr1	0.737793	-0.47536	0.809743	0.421278	0.519121	snoRNA	predicted gene, 24729 [Source:MGI Symbol;Acc:MGI:5454506]
Gm10558	chr1	172.299	0.6263	0.0878617	6.43049e-13	2.64705e-12	antisense	predicted gene 10558 [Source:MGI Symbol;Acc:MGI:3642906]
Gm25411	chr1	8.27195	-0.554796	0.280646	0.0380576	0.0643452	snRNA	predicted gene, 25411 [Source:MGI Symbol;Acc:MGI:5455188]
Unc80	chr1	513.091	1.58446	0.0792772	1.12911e-89	2.45947e-88	protein_coding	unc-80, NALCN activator [Source:MGI Symbol;Acc:MGI:2652882]
Gm37181	chr1	97.9073	1.46132	0.112246	1.38813e-39	1.25728e-38	TEC	predicted gene, 37181 [Source:MGI Symbol;Acc:MGI:5610409]
Rpe	chr1	26.5086	-0.645844	0.165431	6.46675e-05	0.000159726	protein_coding	ribulose-5-phosphate-3-epimerase [Source:MGI Symbol;Acc:MGI:1913896]
Kansl1l	chr1	75.7947	-1.3062	0.120767	1.58771e-27	1.08408e-26	protein_coding	KAT8 regulatory NSL complex subunit 1-like [Source:MGI Symbol;Acc:MGI:1915941]
Gm37570	chr1	63.3359	0.0252324	0.12337	0.83512	0.880041	TEC	predicted gene, 37570 [Source:MGI Symbol;Acc:MGI:5610798]
Gm38387	chr1	24.8958	-0.723448	0.187506	7.06802e-05	0.00017402	TEC	predicted gene, 38387 [Source:MGI Symbol;Acc:MGI:5613622]
Gm38162	chr1	52.5588	-0.0783307	0.152564	0.600359	0.686064	TEC	predicted gene, 38162 [Source:MGI Symbol;Acc:MGI:5611390]
Gm15789	chr1	10.2043	-0.771129	0.292068	0.0058346	0.0114566	processed_pseudogene	predicted gene 15789 [Source:MGI Symbol;Acc:MGI:3783231]
6820402A03Rik	chr1	19.5345	-1.46699	0.231037	8.25825e-11	3.07683e-10	TEC	RIKEN cDNA 6820402A03 gene [Source:MGI Symbol;Acc:MGI:1922992]
Gm37285	chr1	1.35704	0.374773	0.620092	0.493531	0.588722	TEC	predicted gene, 37285 [Source:MGI Symbol;Acc:MGI:5610513]
Gm37755	chr1	10.571	-0.26596	0.284422	0.32537	0.42113	TEC	predicted gene, 37755 [Source:MGI Symbol;Acc:MGI:5610983]
Gm38218	chr1	4.08315	-0.679029	0.448722	0.0847638	0.132208	TEC	predicted gene, 38218 [Source:MGI Symbol;Acc:MGI:5611446]
Acadl	chr1	61.4459	-2.90398	0.173603	6.50015e-64	9.39482e-63	protein_coding	acyl-Coenzyme A dehydrogenase, long-chain [Source:MGI Symbol;Acc:MGI:87866]
Gm15793	chr1	2.20595	-0.0145933	0.451211	0.946653	0.963006	processed_pseudogene	predicted gene 15793 [Source:MGI Symbol;Acc:MGI:3783235]
Gm25832	chr1	0.346886	-0.295742	0.841409	0.525451		snoRNA	predicted gene, 25832 [Source:MGI Symbol;Acc:MGI:5455609]
Myl1	chr1	2.94571	-0.327922	0.548433	0.457529	0.554929	protein_coding	myosin, light polypeptide 1 [Source:MGI Symbol;Acc:MGI:97269]
Rpl31-ps14	chr1	7.07046	0.143266	0.258725	0.564251	0.653961	processed_pseudogene	ribosomal protein L31, pseudogene 14 [Source:MGI Symbol;Acc:MGI:3704189]
Lancl1	chr1	269.436	0.975171	0.0751011	8.13545e-39	7.24281e-38	protein_coding	LanC (bacterial lantibiotic synthetase component C)-like 1 [Source:MGI Symbol;Acc:MGI:1336997]
Cps1	chr1	0.826103	0.0490058	0.964899	0.770096	0.828618	protein_coding	carbamoyl-phosphate synthetase 1 [Source:MGI Symbol;Acc:MGI:891996]
Erbb4	chr1	71.2354	-0.895863	0.103791	4.07425e-18	2.07477e-17	protein_coding	erb-b2 receptor tyrosine kinase 4 [Source:MGI Symbol;Acc:MGI:104771]
Gm37100	chr1	2.16403	-0.440084	0.686514	0.406078	0.504101	TEC	predicted gene, 37100 [Source:MGI Symbol;Acc:MGI:5610328]
Gm15670	chr1	4.29773	-1.26069	0.390014	0.000573926	0.00128858	processed_pseudogene	predicted gene 15670 [Source:MGI Symbol;Acc:MGI:3783112]
Gm19335	chr1	4.99949	-0.995384	0.34269	0.00207964	0.00435332	TEC	predicted gene, 19335 [Source:MGI Symbol;Acc:MGI:5011520]
Gm37735	chr1	49.0343	-0.858155	0.163535	7.92845e-08	2.48407e-07	TEC	predicted gene, 37735 [Source:MGI Symbol;Acc:MGI:5610963]
Gm37769	chr1	36.3636	-1.02867	0.171694	9.57212e-10	3.37276e-09	TEC	predicted gene, 37769 [Source:MGI Symbol;Acc:MGI:5610997]
Gm37061	chr1	9.82704	-0.163857	0.249382	0.499299	0.594074	TEC	predicted gene, 37061 [Source:MGI Symbol;Acc:MGI:5610289]
Gm16076	chr1	2.26994	-0.694375	0.472638	0.0992268	0.151932	sense_intronic	predicted gene 16076 [Source:MGI Symbol;Acc:MGI:3802084]
Gm8840	chr1	0.204653	-0.474499	1.09838	0.561101		processed_pseudogene	predicted gene 8840 [Source:MGI Symbol;Acc:MGI:3647579]
Gm28497	chr1	1.10028	-0.746584	0.776135	0.179709	0.255331	lincRNA	predicted gene 28497 [Source:MGI Symbol;Acc:MGI:5579203]
Gm29113	chr1	0.885916	-0.0905503	0.599907	0.861563	0.900596	lincRNA	predicted gene 29113 [Source:MGI Symbol;Acc:MGI:5579819]
Gm29114	chr1	0.111298	0.0658463	1.00991	0.830314		antisense	predicted gene 29114 [Source:MGI Symbol;Acc:MGI:5579820]
Ikzf2	chr1	138.236	-1.58952	0.0918224	5.20792e-68	8.04885e-67	protein_coding	IKAROS family zinc finger 2 [Source:MGI Symbol;Acc:MGI:1342541]
Gm29112	chr1	2.11205	-2.29067	0.595726	2.21997e-05	5.73701e-05	sense_intronic	predicted gene 29112 [Source:MGI Symbol;Acc:MGI:5579818]
Gm28112	chr1	3.58133	-0.726196	0.351477	0.0267331	0.0467505	sense_intronic	predicted gene 28112 [Source:MGI Symbol;Acc:MGI:5578818]
Spag16	chr1	42.521	-1.88203	0.171204	5.83563e-29	4.12733e-28	protein_coding	sperm associated antigen 16 [Source:MGI Symbol;Acc:MGI:1913972]
Gm28580	chr1	0.588047	-0.531243	0.758897	0.428595	0.526219	unprocessed_pseudogene	predicted gene 28580 [Source:MGI Symbol;Acc:MGI:5579286]
Gm38272	chr1	0.127827	0.0668927	0.951116	0.950654		TEC	predicted gene, 38272 [Source:MGI Symbol;Acc:MGI:5611500]
Gm37456	chr1	0.899679	0.210484	0.855456	0.65461	0.731967	TEC	predicted gene, 37456 [Source:MGI Symbol;Acc:MGI:5610684]
Gm23422	chr1	1.09318	0.710389	0.622525	0.185511	0.262322	snRNA	predicted gene, 23422 [Source:MGI Symbol;Acc:MGI:5453199]
Vwc2l	chr1	39.0896	4.29511	0.21405	1.51075e-92	3.43149e-91	protein_coding	von Willebrand factor C domain-containing protein 2-like [Source:MGI Symbol;Acc:MGI:2444069]
Bard1	chr1	7.73226	1.32859	0.276935	5.80889e-07	1.70891e-06	protein_coding	BRCA1 associated RING domain 1 [Source:MGI Symbol;Acc:MGI:1328361]
Gm16236	chr1	0.168414	0.0271578	0.994487	0.923997		processed_pseudogene	predicted gene 16236 [Source:MGI Symbol;Acc:MGI:3801868]
Gm8870	chr1	0.191727	-0.125604	1.02347			processed_pseudogene	predicted gene 8870 [Source:MGI Symbol;Acc:MGI:3645634]
Abca12	chr1	1.24624	0.3535	0.782201	0.604796	0.689824	protein_coding	ATP-binding cassette, sub-family A (ABC1), member 12 [Source:MGI Symbol;Acc:MGI:2676312]
Gm6947	chr1	0.532503	0.206783	0.803705	0.960231	0.972516	processed_pseudogene	predicted gene 6947 [Source:MGI Symbol;Acc:MGI:3647350]
Atic	chr1	110.856	0.916943	0.0718655	2.71595e-37	2.33264e-36	protein_coding	5-aminoimidazole-4-carboxamide ribonucleotide formyltransferase/IMP cyclohydrolase [Source:MGI Symbol;Acc:MGI:1351352]
Fn1	chr1	32.8845	-2.64811	0.220727	2.9551e-34	2.37726e-33	protein_coding	fibronectin 1 [Source:MGI Symbol;Acc:MGI:95566]
Apol7d	chr1	0.303406	-0.886174	1.34653	0.369288		antisense	apolipoprotein L 7d [Source:MGI Symbol;Acc:MGI:3723449]
Gm5829	chr1	1.02055	0.39476	0.558769	0.405871	0.50389	processed_pseudogene	predicted gene 5829 [Source:MGI Symbol;Acc:MGI:3644438]
Gm5256	chr1	0.47115	0.0438457	0.692061	0.957268	0.970365	processed_pseudogene	predicted gene 5256 [Source:MGI Symbol;Acc:MGI:3644836]
Gm37217	chr1	0.172864	0.169435	1.03285	0.812067		TEC	predicted gene, 37217 [Source:MGI Symbol;Acc:MGI:5610445]
Gm28818	chr1	0.165545	0.247077	1.01582	0.840268		lincRNA	predicted gene 28818 [Source:MGI Symbol;Acc:MGI:5579524]
4933417E11Rik	chr1	0.486301	0.166841	1.03172	0.59476	0.680931	lincRNA	RIKEN cDNA 4933417E11 gene [Source:MGI Symbol;Acc:MGI:1918384]
Gm5528	chr1	0.723977	0.24758	0.70428	0.76656	0.825791	processed_pseudogene	predicted gene 5528 [Source:MGI Symbol;Acc:MGI:3643453]
Gm8885	chr1	2.86253	-0.0574636	0.389819	0.858476	0.898237	processed_pseudogene	predicted gene 8885 [Source:MGI Symbol;Acc:MGI:3649121]
Gm4319	chr1	0.538899	1.80251	1.30552	0.0734127	0.116479	lincRNA	predicted gene 4319 [Source:MGI Symbol;Acc:MGI:3782500]
Mreg	chr1	1.66631	0.183019	0.503418	0.699785	0.771028	protein_coding	melanoregulin [Source:MGI Symbol;Acc:MGI:2151839]
Gm25360	chr1	0.502639	0.0244845	0.981306	0.793052	0.847296	snRNA	predicted gene, 25360 [Source:MGI Symbol;Acc:MGI:5455137]
Gm23472	chr1	0.709082	0.112482	0.671761	0.890999	0.922452	snRNA	predicted gene, 23472 [Source:MGI Symbol;Acc:MGI:5453249]
Gm25939	chr1	0.364657	-0.594994	0.983138	0.605697		snRNA	predicted gene, 25939 [Source:MGI Symbol;Acc:MGI:5455716]
Pecr	chr1	41.556	-0.434518	0.130621	0.000785883	0.00173801	protein_coding	peroxisomal trans-2-enoyl-CoA reductase [Source:MGI Symbol;Acc:MGI:2148199]
Tmem169	chr1	45.3778	3.49135	0.161264	1.51817e-104	4.03509e-103	protein_coding	transmembrane protein 169 [Source:MGI Symbol;Acc:MGI:2442781]
Xrcc5	chr1	70.8735	-0.311424	0.131532	0.0163588	0.0296998	protein_coding	X-ray repair complementing defective repair in Chinese hamster cells 5 [Source:MGI Symbol;Acc:MGI:104517]
March4	chr1	39.6673	2.58974	0.216907	6.90462e-34	5.51652e-33	protein_coding	membrane-associated ring finger (C3HC4) 4 [Source:MGI Symbol;Acc:MGI:2683550]
Gm15843	chr1	3.31532	0.192087	0.371215	0.57746	0.665941	processed_pseudogene	predicted gene 15843 [Source:MGI Symbol;Acc:MGI:3801845]
Smarcal1	chr1	161.396	0.218759	0.075479	0.00376615	0.00761362	protein_coding	SWI/SNF related matrix associated, actin dependent regulator of chromatin, subfamily a-like 1 [Source:MGI Symbol;Acc:MGI:1859183]
Gm39662	chr1	1.76166	1.50332	0.754403	0.0109576	0.0205503	antisense	predicted gene, 39662 [Source:MGI Symbol;Acc:MGI:5622547]
Ankar	chr1	1.0176	0.859555	0.661644	0.130231	0.192766	protein_coding	ankyrin and armadillo repeat containing [Source:MGI Symbol;Acc:MGI:2442559]
Rpl37a	chr1	503.118	0.25876	0.0937586	0.00556951	0.0109745	protein_coding	ribosomal protein L37a [Source:MGI Symbol;Acc:MGI:98068]
Igfbp2	chr1	72.1212	-3.80945	0.231823	1.02559e-60	1.40316e-59	protein_coding	insulin-like growth factor binding protein 2 [Source:MGI Symbol;Acc:MGI:96437]
Igfbp5	chr1	697.825	-2.06586	0.0917561	1.75552e-114	5.32491e-113	protein_coding	insulin-like growth factor binding protein 5 [Source:MGI Symbol;Acc:MGI:96440]
1700027A15Rik	chr1	0.777957	0.071313	0.725915	0.977405	0.984008	antisense	RIKEN cDNA 1700027A15 gene [Source:MGI Symbol;Acc:MGI:1916699]
Tnp1	chr1	1.45362	-2.35821	0.84076	0.000440102	0.00100135	protein_coding	transition protein 1 [Source:MGI Symbol;Acc:MGI:98784]
Gm38106	chr1	0.161913	0.151026	1.00003	0.867303		TEC	predicted gene, 38106 [Source:MGI Symbol;Acc:MGI:5611334]
Gm29185	chr1	0.0956977	0.241195	1.02117	0.897057		lincRNA	predicted gene 29185 [Source:MGI Symbol;Acc:MGI:5579891]
Pinc	chr1	0.326551	-0.29598	1.06937	0.764514		lincRNA	pregnancy induced noncoding RNA [Source:MGI Symbol;Acc:MGI:3623820]
Gm9553	chr1	0.749644	0.459638	1.02912	0.317621	0.412911	processed_pseudogene	predicted gene 9553 [Source:MGI Symbol;Acc:MGI:3779963]
C530043A13Rik	chr1	0.491764	-0.0242863	0.702855	0.947799	0.963969	lincRNA	RIKEN cDNA C530043A13 gene [Source:MGI Symbol;Acc:MGI:2441914]
6030407O03Rik	chr1	16.9679	-4.63824	0.391196	6.14444e-34	4.91589e-33	lincRNA	RIKEN cDNA 6030407O03 gene [Source:MGI Symbol;Acc:MGI:1924410]
Gm29183	chr1	0.473914	-2.69704	2.0644	0.0961143	0.147716	lincRNA	predicted gene 29183 [Source:MGI Symbol;Acc:MGI:5579889]
Tns1	chr1	154.256	-1.94219	0.10622	6.69605e-75	1.15803e-73	protein_coding	tensin 1 [Source:MGI Symbol;Acc:MGI:104552]
Rufy4	chr1	1.93714	-0.0269197	0.613929	0.915733	0.940231	protein_coding	RUN and FYVE domain containing 4 [Source:MGI Symbol;Acc:MGI:3588214]
Cxcr2	chr1	0.991568	0.521251	0.601173	0.35885	0.456097	protein_coding	chemokine (C-X-C motif) receptor 2 [Source:MGI Symbol;Acc:MGI:105303]
Arpc2	chr1	462.714	0.442128	0.0475276	1.35873e-20	7.55828e-20	protein_coding	actin related protein 2/3 complex, subunit 2 [Source:MGI Symbol;Acc:MGI:1923959]
Gpbar1	chr1	3.81322	0.005332	0.371485	0.987321	0.990917	protein_coding	G protein-coupled bile acid receptor 1 [Source:MGI Symbol;Acc:MGI:2653863]
Aamp	chr1	344.4	0.152512	0.0750355	0.0405003	0.0680531	protein_coding	angio-associated migratory protein [Source:MGI Symbol;Acc:MGI:107809]
Pnkd	chr1	141.008	-0.142133	0.0884088	0.103363	0.157457	protein_coding	paroxysmal nonkinesiogenic dyskinesia [Source:MGI Symbol;Acc:MGI:1930773]
Gm37503	chr1	52.6639	0.220545	0.125106	0.0755203	0.119428	TEC	predicted gene, 37503 [Source:MGI Symbol;Acc:MGI:5610731]
Tmbim1	chr1	212.6	-1.6092	0.0903647	1.11717e-71	1.82816e-70	protein_coding	transmembrane BAX inhibitor motif containing 1 [Source:MGI Symbol;Acc:MGI:1916910]
Gm37931	chr1	44.284	0.600388	0.135389	7.03785e-06	1.90066e-05	TEC	predicted gene, 37931 [Source:MGI Symbol;Acc:MGI:5611159]
Catip	chr1	189.696	-5.66256	0.181358	8.3781e-222	7.32707e-220	protein_coding	ciliogenesis associated TTC17 interacting protein [Source:MGI Symbol;Acc:MGI:2685062]
Slc11a1	chr1	19.1974	-3.48094	0.333426	2.59702e-27	1.76253e-26	protein_coding	solute carrier family 11 (proton-coupled divalent metal ion transporters), member 1 [Source:MGI Symbol;Acc:MGI:1345275]
Ctdsp1	chr1	150.511	-3.01923	0.117198	4.65446e-149	2.10134e-147	protein_coding	CTD (carboxy-terminal domain, RNA polymerase II, polypeptide A) small phosphatase 1 [Source:MGI Symbol;Acc:MGI:2654470]
Mir26b	chr1	0.122433	-0.142034	1.01093	0.792723		miRNA	microRNA 26b [Source:MGI Symbol;Acc:MGI:2676901]
Vil1	chr1	6.17768	-0.279642	0.341621	0.369182	0.466791	protein_coding	villin 1 [Source:MGI Symbol;Acc:MGI:98930]
Usp37	chr1	99.7582	-0.110135	0.0870647	0.205004	0.285505	protein_coding	ubiquitin specific peptidase 37 [Source:MGI Symbol;Acc:MGI:2442483]
Gm37733	chr1	68.5239	-0.124007	0.124328	0.31117	0.40579	TEC	predicted gene, 37733 [Source:MGI Symbol;Acc:MGI:5610961]
Cnot9	chr1	92.5931	-0.0549401	0.109221	0.612467	0.696386	protein_coding	CCR4-NOT transcription complex, subunit 9 [Source:MGI Symbol;Acc:MGI:1928902]
Plcd4	chr1	368.375	-3.46369	0.111092	2.82613e-214	2.28042e-212	protein_coding	phospholipase C, delta 4 [Source:MGI Symbol;Acc:MGI:107469]
Zfp142	chr1	135.833	0.208744	0.102852	0.0410805	0.0689277	protein_coding	zinc finger protein 142 [Source:MGI Symbol;Acc:MGI:1924514]
Gm25035	chr1	0.236438	0.321105	1.07282	0.618203		miRNA	predicted gene, 25035 [Source:MGI Symbol;Acc:MGI:5454812]
Bcs1l	chr1	108.55	0.678659	0.103123	3.0695e-11	1.16775e-10	protein_coding	BCS1-like (yeast) [Source:MGI Symbol;Acc:MGI:1914071]
Rnf25	chr1	161.089	0.807322	0.104547	9.67916e-15	4.32373e-14	protein_coding	ring finger protein 25 [Source:MGI Symbol;Acc:MGI:1890215]
Stk36	chr1	100.051	-1.30313	0.107502	1.84324e-34	1.48486e-33	protein_coding	serine/threonine kinase 36 [Source:MGI Symbol;Acc:MGI:1920831]
Ttll4	chr1	112.341	-1.35384	0.120113	2.80221e-30	2.04734e-29	protein_coding	tubulin tyrosine ligase-like family, member 4 [Source:MGI Symbol;Acc:MGI:1914784]
Cyp27a1	chr1	41.7914	-5.67007	0.428089	1.92905e-43	1.89022e-42	protein_coding	cytochrome P450, family 27, subfamily a, polypeptide 1 [Source:MGI Symbol;Acc:MGI:88594]
Prkag3	chr1	13.9768	-4.48645	0.385692	4.69214e-33	3.67052e-32	protein_coding	protein kinase, AMP-activated, gamma 3 non-catalytic subunit [Source:MGI Symbol;Acc:MGI:1891343]
Wnt6	chr1	4.59077	-3.30509	0.519365	2.84866e-11	1.08487e-10	protein_coding	wingless-type MMTV integration site family, member 6 [Source:MGI Symbol;Acc:MGI:98960]
Gm29539	chr1	0.2597	-0.843089	1.47098	0.436278		antisense	predicted gene 29539 [Source:MGI Symbol;Acc:MGI:5580245]
Wnt10a	chr1	0.800103	0.701685	0.680858	0.253141	0.341773	protein_coding	wingless-type MMTV integration site family, member 10A [Source:MGI Symbol;Acc:MGI:108071]
Gm16582	chr1	0.125424	0.114671	0.957135	0.896934		processed_transcript	predicted gene 16582 [Source:MGI Symbol;Acc:MGI:4415002]
Cdk5r2	chr1	55.1957	3.73596	0.173486	3.25072e-105	8.70335e-104	protein_coding	cyclin-dependent kinase 5, regulatory subunit 2 (p39) [Source:MGI Symbol;Acc:MGI:1330828]
Fev	chr1	0.257238	-0.117764	0.946611	0.88595		protein_coding	FEV (ETS oncogene family) [Source:MGI Symbol;Acc:MGI:2449712]
Cryba2	chr1	0.131987	0.0451109	0.93521	0.924886		protein_coding	crystallin, beta A2 [Source:MGI Symbol;Acc:MGI:104336]
Mir375	chr1	0.0749845	-0.156679	1.02889	0.815305		miRNA	microRNA 375 [Source:MGI Symbol;Acc:MGI:3619376]
Cfap65	chr1	227.521	-3.64507	0.155117	2.23301e-123	7.61099e-122	protein_coding	cilia and flagella associated protein 65 [Source:MGI Symbol;Acc:MGI:2444274]
Gm15841	chr1	1.15816	-4.2957	1.09204	5.25017e-07	1.54875e-06	antisense	predicted gene 15841 [Source:MGI Symbol;Acc:MGI:3801860]
Ihh	chr1	1.28644	-1.08447	0.780963	0.0497268	0.0820864	protein_coding	Indian hedgehog [Source:MGI Symbol;Acc:MGI:96533]
Gm37744	chr1	0.492752	-0.153106	0.894779	0.935092	0.954402	TEC	predicted gene, 37744 [Source:MGI Symbol;Acc:MGI:5610972]
Nhej1	chr1	11.1082	-0.924864	0.252055	0.000120825	0.000290909	protein_coding	nonhomologous end-joining factor 1 [Source:MGI Symbol;Acc:MGI:1922820]
Slc23a3	chr1	0.928316	-0.598396	0.679024	0.264899	0.354908	protein_coding	solute carrier family 23 (nucleobase transporters), member 3 [Source:MGI Symbol;Acc:MGI:104516]
Cnppd1	chr1	195.248	-0.814024	0.0779452	7.86849e-26	5.13491e-25	protein_coding	cyclin Pas1/PHO80 domain containing 1 [Source:MGI Symbol;Acc:MGI:1916421]
Retreg2	chr1	390.575	0.437823	0.0716182	7.31068e-10	2.59157e-09	protein_coding	reticulophagy regulator family member 2 [Source:MGI Symbol;Acc:MGI:2388278]
Zfand2b	chr1	87.4854	0.14344	0.118542	0.22268	0.306555	protein_coding	zinc finger, AN1 type domain 2B [Source:MGI Symbol;Acc:MGI:1916068]
Abcb6	chr1	1.86339	1.6238	0.644337	0.00359193	0.00727956	protein_coding	ATP-binding cassette, sub-family B (MDR/TAP), member 6 [Source:MGI Symbol;Acc:MGI:1921354]
Gm29253	chr1	0.268622	0.453253	0.982653	0.838416		processed_transcript	predicted gene 29253 [Source:MGI Symbol;Acc:MGI:5579959]
Atg9a	chr1	25.2214	0.455709	0.242792	0.0510452	0.0840585	protein_coding	autophagy related 9A [Source:MGI Symbol;Acc:MGI:2138446]
Ankzf1	chr1	97.6135	-0.291989	0.124696	0.0178008	0.0321519	protein_coding	ankyrin repeat and zinc finger domain containing 1 [Source:MGI Symbol;Acc:MGI:1098746]
Glb1l	chr1	54.0157	-1.30842	0.179721	1.23298e-13	5.27388e-13	protein_coding	galactosidase, beta 1-like [Source:MGI Symbol;Acc:MGI:1921827]
Stk16	chr1	228.907	-0.4303	0.0774704	2.69379e-08	8.7167e-08	protein_coding	serine/threonine kinase 16 [Source:MGI Symbol;Acc:MGI:1313271]
Tuba4a	chr1	78.5965	1.37803	0.16295	7.01609e-18	3.53284e-17	protein_coding	tubulin, alpha 4A [Source:MGI Symbol;Acc:MGI:1095410]
A630095N17Rik	chr1	0.395806	1.03388	1.5263	0.303513	0.397188	protein_coding	RIKEN cDNA A630095N17 gene [Source:MGI Symbol;Acc:MGI:2686470]
Dnajb2	chr1	425.86	-0.0974951	0.0631148	0.121711	0.181738	protein_coding	DnaJ heat shock protein family (Hsp40) member B2 [Source:MGI Symbol;Acc:MGI:1928739]
Ptprn	chr1	1033.82	3.15058	0.0799737	0	0	protein_coding	protein tyrosine phosphatase, receptor type, N [Source:MGI Symbol;Acc:MGI:102765]
Gm28294	chr1	0.286788	1.21131	1.6709	0.313963		antisense	predicted gene 28294 [Source:MGI Symbol;Acc:MGI:5579000]
Resp18	chr1	1224.39	3.27018	0.111397	1.04852e-193	7.22344e-192	protein_coding	regulated endocrine-specific protein 18 [Source:MGI Symbol;Acc:MGI:1098222]
Gm28902	chr1	2.15007	2.43569	0.651238	2.63539e-05	6.75025e-05	antisense	predicted gene 28902 [Source:MGI Symbol;Acc:MGI:5579608]
Dnpep	chr1	126.483	0.00244833	0.0920856	0.999146	0.999215	protein_coding	aspartyl aminopeptidase [Source:MGI Symbol;Acc:MGI:1278328]
Des	chr1	2.18211	-2.38908	0.70941	0.000101651	0.000246286	protein_coding	desmin [Source:MGI Symbol;Acc:MGI:94885]
Speg	chr1	210.993	1.091	0.0921511	8.30418e-33	6.44434e-32	protein_coding	SPEG complex locus [Source:MGI Symbol;Acc:MGI:109282]
Gm15178	chr1	2.08901	1.67187	0.662491	0.00230144	0.00478641	antisense	predicted gene 15178 [Source:MGI Symbol;Acc:MGI:3705132]
Gmppa	chr1	195.027	0.151763	0.0928896	0.0996477	0.152489	protein_coding	GDP-mannose pyrophosphorylase A [Source:MGI Symbol;Acc:MGI:1916330]
Asic4	chr1	9.61113	-3.30195	0.339443	4.77623e-23	2.86652e-22	protein_coding	acid-sensing (proton-gated) ion channel family member 4 [Source:MGI Symbol;Acc:MGI:2652846]
Gm37264	chr1	0.573835	0.824846	0.978096	0.362003	0.459186	TEC	predicted gene, 37264 [Source:MGI Symbol;Acc:MGI:5610492]
Chpf	chr1	175.666	0.179745	0.0739924	0.0151838	0.02772	protein_coding	chondroitin polymerizing factor [Source:MGI Symbol;Acc:MGI:106576]
Obsl1	chr1	143.328	-0.469666	0.121908	9.86217e-05	0.000239244	protein_coding	obscurin-like 1 [Source:MGI Symbol;Acc:MGI:2138628]
Tmem198	chr1	38.4198	1.51351	0.180147	8.30045e-18	4.16234e-17	protein_coding	transmembrane protein 198 [Source:MGI Symbol;Acc:MGI:2443133]
Inha	chr1	167.364	1.21445	0.104264	6.44968e-32	4.91252e-31	protein_coding	inhibin alpha [Source:MGI Symbol;Acc:MGI:96569]
Gm15181	chr1	0.105714	-0.301693	1.06187	0.763069		unprocessed_pseudogene	predicted gene 15181 [Source:MGI Symbol;Acc:MGI:3705876]
Stk11ip	chr1	120.233	-0.340376	0.106476	0.00134546	0.00289083	protein_coding	serine/threonine kinase 11 interacting protein [Source:MGI Symbol;Acc:MGI:1918978]
Slc4a3	chr1	783.303	1.49317	0.0747135	4.2818e-89	9.23717e-88	protein_coding	solute carrier family 4 (anion exchanger), member 3 [Source:MGI Symbol;Acc:MGI:109350]
Gm5257	chr1	0.119851	-0.031423	1.01111	0.851588		processed_pseudogene	predicted gene 5257 [Source:MGI Symbol;Acc:MGI:3647791]
Gm816	chr1	0.152246	-0.0476619	0.942061	0.938595		lincRNA	predicted gene 816 [Source:MGI Symbol;Acc:MGI:2685662]
Gm38265	chr1	0.217032	0.304361	1.04918	0.771119		TEC	predicted gene, 38265 [Source:MGI Symbol;Acc:MGI:5611493]
Epha4	chr1	98.0986	0.213766	0.112334	0.0545522	0.0891597	protein_coding	Eph receptor A4 [Source:MGI Symbol;Acc:MGI:98277]
Mir6352	chr1	0.0740154	-0.198854	1.03121	0.781273		miRNA	microRNA 6352 [Source:MGI Symbol;Acc:MGI:5530863]
Pax3	chr1	0.240818	-0.19223	0.947181	0.783366		protein_coding	paired box 3 [Source:MGI Symbol;Acc:MGI:97487]
Sgpp2	chr1	10.5396	1.35653	0.29044	1.07568e-06	3.10387e-06	protein_coding	sphingosine-1-phosphate phosphotase 2 [Source:MGI Symbol;Acc:MGI:3589109]
Gm28410	chr1	0.351514	1.33199	1.58165	0.272128		antisense	predicted gene 28410 [Source:MGI Symbol;Acc:MGI:5579116]
Gm37884	chr1	2.31175	2.4984	0.594123	3.83629e-06	1.05935e-05	TEC	predicted gene, 37884 [Source:MGI Symbol;Acc:MGI:5611112]
Farsb	chr1	118.848	1.00929	0.110538	4.91829e-20	2.69284e-19	protein_coding	phenylalanyl-tRNA synthetase, beta subunit [Source:MGI Symbol;Acc:MGI:1346035]
Gm28995	chr1	1.06841	0.362433	0.664653	0.501573	0.596173	unprocessed_pseudogene	predicted gene 28995 [Source:MGI Symbol;Acc:MGI:5579701]
4833412K13Rik	chr1	43.8956	0.896409	0.183279	5.58749e-07	1.6456e-06	TEC	RIKEN cDNA 4833412K13 gene [Source:MGI Symbol;Acc:MGI:1921857]
BC035947	chr1	5.44233	2.91173	0.395869	1.89678e-14	8.37437e-14	protein_coding	cDNA sequence BC035947 [Source:MGI Symbol;Acc:MGI:2652858]
Mogat1	chr1	3.42944	-1.09562	0.367003	0.00111696	0.0024254	protein_coding	monoacylglycerol O-acyltransferase 1 [Source:MGI Symbol;Acc:MGI:1915643]
5730419F03Rik	chr1	2.22193	-2.56666	0.721714	3.32875e-05	8.46018e-05	lincRNA	RIKEN cDNA 5730419F03 gene [Source:MGI Symbol;Acc:MGI:1917787]
Acsl3	chr1	395.718	-2.51111	0.113158	2.57058e-113	7.68543e-112	protein_coding	acyl-CoA synthetase long-chain family member 3 [Source:MGI Symbol;Acc:MGI:1921455]
Utp14b	chr1	153.674	-2.73955	0.133723	1.50043e-95	3.53733e-94	protein_coding	UTP14B small subunit processome component [Source:MGI Symbol;Acc:MGI:2445092]
Gm6159	chr1	17.0875	-0.013375	0.188062	0.944369	0.961184	processed_pseudogene	predicted gene 6159 [Source:MGI Symbol;Acc:MGI:3644323]
Gm29536	chr1	0.0820074	-0.128421	0.995738	0.96922		lincRNA	predicted gene 29536 [Source:MGI Symbol;Acc:MGI:5580242]
Kcne4	chr1	1.4257	-0.848244	0.914358	0.0956992	0.147177	protein_coding	potassium voltage-gated channel, Isk-related subfamily, gene 4 [Source:MGI Symbol;Acc:MGI:1891125]
Gm5830	chr1	0.355345	-0.283597	0.841165	0.60907		processed_pseudogene	predicted pseudogene 5830 [Source:MGI Symbol;Acc:MGI:3647375]
Scg2	chr1	1584.99	3.00653	0.186502	4.25556e-63	6.05479e-62	protein_coding	secretogranin II [Source:MGI Symbol;Acc:MGI:103033]
Ap1s3	chr1	3.0261	0.702007	0.395768	0.0548607	0.0896142	protein_coding	adaptor-related protein complex AP-1, sigma 3 [Source:MGI Symbol;Acc:MGI:1891304]
Gm37886	chr1	0.198077	0.518217	1.06863	0.592592		TEC	predicted gene, 37886 [Source:MGI Symbol;Acc:MGI:5611114]
Wdfy1	chr1	366.039	0.148168	0.0561309	0.00808784	0.0155241	protein_coding	WD repeat and FYVE domain containing 1 [Source:MGI Symbol;Acc:MGI:1916618]
Mrpl44	chr1	44.6	0.185968	0.15819	0.232355	0.317807	protein_coding	mitochondrial ribosomal protein L44 [Source:MGI Symbol;Acc:MGI:1916413]
Serpine2	chr1	428.779	-2.43258	0.144306	1.26106e-68	1.96876e-67	protein_coding	serine (or cysteine) peptidase inhibitor, clade E, member 2 [Source:MGI Symbol;Acc:MGI:101780]
Gm5529	chr1	3.05994	-1.61288	0.400195	2.03875e-05	5.28129e-05	processed_pseudogene	predicted pseudogene 5529 [Source:MGI Symbol;Acc:MGI:3646377]
Gm28071	chr1	0.762164	-0.38181	0.653989	0.471254	0.567619	processed_pseudogene	predicted gene 28071 [Source:MGI Symbol;Acc:MGI:5578777]
Gm23934	chr1	0.352486	0.390438	0.852769	0.548971		snRNA	predicted gene, 23934 [Source:MGI Symbol;Acc:MGI:5453711]
Gm38339	chr1	0.0714363	-0.100837	1.00422	0.835071		TEC	predicted gene, 38339 [Source:MGI Symbol;Acc:MGI:5611567]
9830004L10Rik	chr1	0.504232	0.311125	0.828732	0.679071	0.753075	lincRNA	RIKEN cDNA 9830004L10 gene [Source:MGI Symbol;Acc:MGI:3642808]
Fam124b	chr1	0.0908351	-0.252343	1.04696	0.789303		protein_coding	family with sequence similarity 124, member B [Source:MGI Symbol;Acc:MGI:3026880]
2310015K22Rik	chr1	0.235435	0.619933	1.12534	0.578071		lincRNA	RIKEN cDNA 2310015K22 gene [Source:MGI Symbol;Acc:MGI:1916815]
Gm37932	chr1	4.20763	-0.0578252	0.368911	0.860043	0.89949	TEC	predicted gene, 37932 [Source:MGI Symbol;Acc:MGI:5611160]
Cul3	chr1	142.311	-0.0920472	0.0878361	0.29092	0.38382	protein_coding	cullin 3 [Source:MGI Symbol;Acc:MGI:1347360]
Gm37902	chr1	6.13439	0.319429	0.315976	0.291775	0.384827	TEC	predicted gene, 37902 [Source:MGI Symbol;Acc:MGI:5611130]
Gm37262	chr1	0.683278	-0.307149	0.832547	0.414208	0.512627	TEC	predicted gene, 37262 [Source:MGI Symbol;Acc:MGI:5610490]
Gm29125	chr1	0.118221	-0.00592408	1.00884	0.872639		lincRNA	predicted gene 29125 [Source:MGI Symbol;Acc:MGI:5579831]
Dock10	chr1	179.611	-0.229514	0.1045	0.0279585	0.0486692	protein_coding	dedicator of cytokinesis 10 [Source:MGI Symbol;Acc:MGI:2146320]
Gm37645	chr1	10.9853	-0.267052	0.327913	0.387337	0.485521	TEC	predicted gene, 37645 [Source:MGI Symbol;Acc:MGI:5610873]
Gm38062	chr1	23.0499	0.27077	0.178004	0.121955	0.182047	TEC	predicted gene, 38062 [Source:MGI Symbol;Acc:MGI:5611290]
A630081D01Rik	chr1	28.8371	0.0533805	0.151277	0.720742	0.78897	TEC	RIKEN cDNA A630081D01 gene [Source:MGI Symbol;Acc:MGI:2138649]
Gm29124	chr1	0.506271	0.163533	0.671009	0.839564	0.883544	processed_pseudogene	predicted gene 29124 [Source:MGI Symbol;Acc:MGI:5579830]
Nyap2	chr1	50.5474	3.83206	0.194136	5.67763e-86	1.18375e-84	protein_coding	neuronal tyrosine-phophorylated phosphoinositide 3-kinase adaptor 2 [Source:MGI Symbol;Acc:MGI:2443135]
Gm37210	chr1	0.307476	3.04037	3.81006	0.223123		TEC	predicted gene, 37210 [Source:MGI Symbol;Acc:MGI:5610438]
Gm6198	chr1	0.336095	0.124186	0.862571	0.780842		processed_pseudogene	predicted gene 6198 [Source:MGI Symbol;Acc:MGI:3644461]
Gm5530	chr1	0.41237	-0.672325	1.08351	0.405287	0.5034	processed_pseudogene	predicted gene 5530 [Source:MGI Symbol;Acc:MGI:3646374]
Gm7516	chr1	0.737607	0.898226	0.89529	0.159723	0.230704	processed_pseudogene	predicted gene 7516 [Source:MGI Symbol;Acc:MGI:3643007]
Irs1	chr1	5.03886	-0.119832	0.41049	0.746513	0.809897	protein_coding	insulin receptor substrate 1 [Source:MGI Symbol;Acc:MGI:99454]
Rhbdd1	chr1	26.7874	-1.68619	0.193377	6.36897e-19	3.34901e-18	protein_coding	rhomboid domain containing 1 [Source:MGI Symbol;Acc:MGI:1924117]
Gm19552	chr1	2.55603	-0.0101119	0.481566	0.963465	0.974575	TEC	predicted gene, 19552 [Source:MGI Symbol;Acc:MGI:5011737]
Gm28940	chr1	0.725532	-0.318201	0.785522	0.416706	0.514958	antisense	predicted gene 28940 [Source:MGI Symbol;Acc:MGI:5579646]
Col4a4	chr1	44.3785	-1.89283	0.170024	2.37292e-29	1.69138e-28	protein_coding	collagen, type IV, alpha 4 [Source:MGI Symbol;Acc:MGI:104687]
Col4a3	chr1	18.6917	-2.27927	0.274723	3.14692e-17	1.54672e-16	protein_coding	collagen, type IV, alpha 3 [Source:MGI Symbol;Acc:MGI:104688]
n-R5s213	chr1	2.02824	-3.92852	0.879782	2.10072e-08	6.85302e-08	rRNA	nuclear encoded rRNA 5S 213 [Source:MGI Symbol;Acc:MGI:4422078]
C430014B12Rik	chr1	5.32433	-2.63626	0.43066	8.9432e-11	3.32693e-10	processed_transcript	RIKEN cDNA C430014B12 gene [Source:MGI Symbol;Acc:MGI:2444820]
Mff	chr1	283.786	0.116319	0.0743038	0.117305	0.176032	protein_coding	mitochondrial fission factor [Source:MGI Symbol;Acc:MGI:1922984]
Gm28941	chr1	4.80915	0.182981	0.318338	0.546873	0.638532	sense_intronic	predicted gene 28941 [Source:MGI Symbol;Acc:MGI:5579647]
Tm4sf20	chr1	1.48901	-0.633675	0.559619	0.170735	0.244373	protein_coding	transmembrane 4 L six family member 20 [Source:MGI Symbol;Acc:MGI:1913511]
Gm17764	chr1	0.179475	-0.640643	1.19738	0.485624		processed_pseudogene	predicted gene, 17764 [Source:MGI Symbol;Acc:MGI:5009928]
Agfg1	chr1	184.078	0.241163	0.0713112	0.000702154	0.00156028	protein_coding	ArfGAP with FG repeats 1 [Source:MGI Symbol;Acc:MGI:1333754]
A030005L19Rik	chr1	2.8043	-0.371888	0.513438	0.3914	0.489774	protein_coding	RIKEN cDNA A030005L19 gene [Source:MGI Symbol;Acc:MGI:1925172]
A030014E15Rik	chr1	0.351394	-0.374328	0.984615	0.700559		protein_coding	RIKEN cDNA A030014E15 gene [Source:MGI Symbol;Acc:MGI:1925167]
A030003K21Rik	chr1	0.0850493	-0.0281075	1.00828	0.872639		protein_coding	RIKEN cDNA A030003K21 gene [Source:MGI Symbol;Acc:MGI:1925163]
Gm7553	chr1	0.422789	-0.214247	0.725539	0.582513	0.670022	processed_pseudogene	predicted gene 7553 [Source:MGI Symbol;Acc:MGI:3826364]
Slc19a3	chr1	2.6461	-0.982525	0.503635	0.024952	0.0438748	protein_coding	solute carrier family 19, member 3 [Source:MGI Symbol;Acc:MGI:1931307]
Gm7539	chr1	0.178303	-0.688399	1.2967	0.493432		processed_pseudogene	predicted gene 7539 [Source:MGI Symbol;Acc:MGI:3647619]
Gm47969	chr1	0.477887	0.59393	0.91638	0.296073	0.389335	protein_coding	predicted gene, 47969 [Source:MGI Symbol;Acc:MGI:6097249]
Daw1	chr1	77.9569	-6.26906	0.328973	2.35622e-83	4.70438e-82	protein_coding	dynein assembly factor with WDR repeat domains 1 [Source:MGI Symbol;Acc:MGI:1923089]
Sphkap	chr1	67.9624	2.88985	0.130972	3.23493e-109	9.12087e-108	protein_coding	SPHK1 interactor, AKAP domain containing [Source:MGI Symbol;Acc:MGI:1924879]
Gm6374	chr1	0.160478	-0.178965	0.978879	0.884878		processed_pseudogene	predicted gene 6374 [Source:MGI Symbol;Acc:MGI:3647016]
Gm37517	chr1	3.48195	0.980864	0.52563	0.0200367	0.0358886	TEC	predicted gene, 37517 [Source:MGI Symbol;Acc:MGI:5610745]
4933436I20Rik	chr1	19.175	-0.48729	0.167216	0.00301753	0.00617543	lincRNA	RIKEN cDNA 4933436I20 gene [Source:MGI Symbol;Acc:MGI:1918540]
Pid1	chr1	267.709	-0.826398	0.0861389	4.38541e-22	2.55429e-21	protein_coding	phosphotyrosine interaction domain containing 1 [Source:MGI Symbol;Acc:MGI:2138391]
Gm37058	chr1	1.60544	-0.578449	0.624498	0.252166	0.340677	TEC	predicted gene, 37058 [Source:MGI Symbol;Acc:MGI:5610286]
Gm18304	chr1	0.688115	-3.11024	1.90743	0.0406239	0.068236	processed_pseudogene	predicted gene, 18304 [Source:MGI Symbol;Acc:MGI:5010489]
Mir6353	chr1	0.0947224	-0.00434718	0.964495	0.987121		miRNA	microRNA 6353 [Source:MGI Symbol;Acc:MGI:5530773]
Dner	chr1	389.352	1.77085	0.0818564	1.14188e-105	3.0692e-104	protein_coding	delta/notch-like EGF repeat containing [Source:MGI Symbol;Acc:MGI:2152889]
Gm37959	chr1	70.5374	1.54273	0.144719	1.35065e-27	9.24159e-27	TEC	predicted gene, 37959 [Source:MGI Symbol;Acc:MGI:5611187]
Gm37925	chr1	16.2756	1.15224	0.244985	9.12225e-07	2.64556e-06	TEC	predicted gene, 37925 [Source:MGI Symbol;Acc:MGI:5611153]
Trip12	chr1	535.345	0.281417	0.0590763	1.76331e-06	5.00838e-06	protein_coding	thyroid hormone receptor interactor 12 [Source:MGI Symbol;Acc:MGI:1309481]
Gm38374	chr1	6.14512	0.335075	0.271017	0.192029	0.270152	TEC	predicted gene, 38374 [Source:MGI Symbol;Acc:MGI:5611602]
Gm37738	chr1	12.7038	-0.117829	0.201102	0.550268	0.641624	TEC	predicted gene, 37738 [Source:MGI Symbol;Acc:MGI:5610966]
Fbxo36	chr1	24.8172	-0.849887	0.182671	2.06869e-06	5.83944e-06	protein_coding	F-box protein 36 [Source:MGI Symbol;Acc:MGI:1289192]
Slc16a14	chr1	15.4875	1.91685	0.268609	3.83996e-13	1.59779e-12	protein_coding	solute carrier family 16 (monocarboxylic acid transporters), member 14 [Source:MGI Symbol;Acc:MGI:1919031]
C130026I21Rik	chr1	0.116266	-0.10915	1.00528	0.861921		protein_coding	RIKEN cDNA C130026I21 gene [Source:MGI Symbol;Acc:MGI:3612702]
Rpl19-ps1	chr1	16.8482	0.316406	0.190419	0.0900786	0.139497	processed_pseudogene	ribosomal protein L19, pseudogene 1 [Source:MGI Symbol;Acc:MGI:3642668]
A530032D15Rik	chr1	0.527737	-0.233005	0.83708	0.90577	0.932911	protein_coding	RIKEN cDNA A530032D15Rik gene [Source:MGI Symbol;Acc:MGI:3037746]
A530040E14Rik	chr1	0.344936	-0.28243	1.06395	0.702533		antisense	RIKEN cDNA A530040E14 gene [Source:MGI Symbol;Acc:MGI:3612703]
Gm6264	chr1	0.0945561	0.048376	1.00445	0.901051		transcribed_unprocessed_pseudogene	predicted gene 6264 [Source:MGI Symbol;Acc:MGI:3779580]
Gm16026	chr1	0.332317	-0.60413	0.992532	0.441678		transcribed_unprocessed_pseudogene	predicted pseudogene 16026 [Source:MGI Symbol;Acc:MGI:3783243]
Gm7281	chr1	0.400351	0.225279	0.773184	0.867961	0.905564	unprocessed_pseudogene	predicted gene 7281 [Source:MGI Symbol;Acc:MGI:3779713]
Sp110	chr1	5.1985	-4.26693	0.548946	4.89493e-17	2.3862e-16	protein_coding	Sp110 nuclear body protein [Source:MGI Symbol;Acc:MGI:1923364]
Sp140	chr1	3.33437	-2.13693	0.50481	3.2207e-06	8.95626e-06	protein_coding	Sp140 nuclear body protein [Source:MGI Symbol;Acc:MGI:3702467]
Gm10552	chr1	0.488479	-0.781581	0.953247	0.32395	0.419663	antisense	predicted gene 10552 [Source:MGI Symbol;Acc:MGI:3642083]
Sp100	chr1	8.56467	-3.02829	0.446626	2.27494e-13	9.58061e-13	protein_coding	nuclear antigen Sp100 [Source:MGI Symbol;Acc:MGI:109561]
A630001G21Rik	chr1	11.2902	-5.3338	0.458176	1.18709e-34	9.60521e-34	protein_coding	RIKEN cDNA A630001G21 gene [Source:MGI Symbol;Acc:MGI:2443131]
Gm25472	chr1	0.0840126	-0.0279651	0.988276	0.916324		miRNA	predicted gene, 25472 [Source:MGI Symbol;Acc:MGI:5455249]
Gm22906	chr1	0.301563	0.0882838	0.883948	0.773895		misc_RNA	predicted gene, 22906 [Source:MGI Symbol;Acc:MGI:5452683]
Cab39	chr1	230.956	-0.0239433	0.0760724	0.750663	0.813169	protein_coding	calcium binding protein 39 [Source:MGI Symbol;Acc:MGI:107438]
Itm2c	chr1	1774.59	-0.78842	0.0600554	2.58263e-39	2.32048e-38	protein_coding	integral membrane protein 2C [Source:MGI Symbol;Acc:MGI:1927594]
4933407L21Rik	chr1	34.4942	-2.5453	0.198399	7.84658e-39	6.99203e-38	protein_coding	RIKEN cDNA 4933407L21 gene [Source:MGI Symbol;Acc:MGI:1918391]
Gm28884	chr1	1.38038	-0.614684	0.609518	0.198362	0.27747	antisense	predicted gene 28884 [Source:MGI Symbol;Acc:MGI:5579590]
Gpr55	chr1	2.65208	-0.231876	0.548026	0.617455	0.700776	protein_coding	G protein-coupled receptor 55 [Source:MGI Symbol;Acc:MGI:2685064]
Gm28100	chr1	0.264421	0.515406	1.15071	0.572858		lincRNA	predicted gene 28100 [Source:MGI Symbol;Acc:MGI:5578806]
Gm18180	chr1	1.68005	-0.391506	0.459759	0.314487	0.409566	processed_pseudogene	predicted gene, 18180 [Source:MGI Symbol;Acc:MGI:5010365]
Spata3	chr1	13.9834	-3.77851	0.380807	1.46871e-25	9.49345e-25	protein_coding	spermatogenesis associated 3 [Source:MGI Symbol;Acc:MGI:1917310]
2810459M11Rik	chr1	54.1882	-3.47911	0.188081	2.02755e-76	3.60467e-75	protein_coding	RIKEN cDNA 2810459M11 gene [Source:MGI Symbol;Acc:MGI:1920042]
Psmd1	chr1	432.818	0.541157	0.0533561	2.33127e-24	1.45319e-23	protein_coding	proteasome (prosome, macropain) 26S subunit, non-ATPase, 1 [Source:MGI Symbol;Acc:MGI:1917497]
Gm22786	chr1	17.5463	1.11392	0.20271	2.67222e-08	8.64978e-08	snoRNA	predicted gene, 22786 [Source:MGI Symbol;Acc:MGI:5452563]
Htr2b	chr1	6.11282	0.39219	0.321878	0.191539	0.269592	protein_coding	5-hydroxytryptamine (serotonin) receptor 2B [Source:MGI Symbol;Acc:MGI:109323]
Gm37914	chr1	33.9594	0.544209	0.185087	0.00294296	0.00603424	TEC	predicted gene, 37914 [Source:MGI Symbol;Acc:MGI:5611142]
Armc9	chr1	550.348	0.737756	0.0832088	5.39233e-19	2.84468e-18	protein_coding	armadillo repeat containing 9 [Source:MGI Symbol;Acc:MGI:1926045]
Gm16341	chr1	0.360838	0.281731	0.98457	0.545136		antisense	predicted gene 16341 [Source:MGI Symbol;Acc:MGI:3840137]
B3gnt7	chr1	11.7106	0.689879	0.250024	0.00454691	0.00907765	protein_coding	UDP-GlcNAc:betaGal beta-1,3-N-acetylglucosaminyltransferase 7 [Source:MGI Symbol;Acc:MGI:2384394]
Ncl	chr1	1296.1	0.448739	0.0872659	2.38734e-07	7.22783e-07	protein_coding	nucleolin [Source:MGI Symbol;Acc:MGI:97286]
C130036L24Rik	chr1	40.9243	-0.967953	0.129733	6.13679e-14	2.6584e-13	processed_transcript	RIKEN cDNA C130036L24 gene [Source:MGI Symbol;Acc:MGI:2441877]
Nmur1	chr1	0.613827	0.691991	0.999588	0.360915	0.458251	protein_coding	neuromedin U receptor 1 [Source:MGI Symbol;Acc:MGI:1341898]
Tex44	chr1	0.123382	0.0959398	0.946904	0.910305		protein_coding	testis expressed 44 [Source:MGI Symbol;Acc:MGI:1919113]
Rpl30-ps6	chr1	0.157966	0.241514	1.01182	0.842009		processed_pseudogene	ribosomal protein L30, pseudogene 6 [Source:MGI Symbol;Acc:MGI:3642608]
Ptma	chr1	789.449	-0.602725	0.0739906	4.03139e-16	1.90084e-15	protein_coding	prothymosin alpha [Source:MGI Symbol;Acc:MGI:97803]
Pde6d	chr1	103.953	-0.557774	0.11602	1.15044e-06	3.31305e-06	protein_coding	phosphodiesterase 6D, cGMP-specific, rod, delta [Source:MGI Symbol;Acc:MGI:1270843]
Gm37152	chr1	25.8779	0.261012	0.228944	0.237931	0.32422	TEC	predicted gene, 37152 [Source:MGI Symbol;Acc:MGI:5610380]
Cops7b	chr1	128.543	-0.502412	0.0819472	6.69053e-10	2.37663e-09	protein_coding	COP9 signalosome subunit 7B [Source:MGI Symbol;Acc:MGI:1349388]
Gm37022	chr1	5.54723	-2.09787	0.468029	5.89113e-07	1.73275e-06	TEC	predicted gene, 37022 [Source:MGI Symbol;Acc:MGI:5610250]
Nppc	chr1	6.73992	-0.517964	0.36193	0.109653	0.165914	protein_coding	natriuretic peptide type C [Source:MGI Symbol;Acc:MGI:97369]
Dis3l2	chr1	130.284	0.440247	0.0834848	1.23144e-07	3.79876e-07	protein_coding	DIS3 like 3'-5' exoribonuclease 2 [Source:MGI Symbol;Acc:MGI:2442555]
Gm29097	chr1	0.150749	0.114183	0.984191	0.936904		processed_pseudogene	predicted gene 29097 [Source:MGI Symbol;Acc:MGI:5579803]
Gm29055	chr1	40.2428	0.150583	0.162801	0.345784	0.442571	sense_intronic	predicted gene 29055 [Source:MGI Symbol;Acc:MGI:5579761]
Gm37485	chr1	13.6219	0.505234	0.223517	0.0183252	0.0330215	TEC	predicted gene, 37485 [Source:MGI Symbol;Acc:MGI:5610713]
Gm38142	chr1	21.0172	0.451807	0.204581	0.0235891	0.0417018	TEC	predicted gene, 38142 [Source:MGI Symbol;Acc:MGI:5611370]
Gm38010	chr1	5.40483	-0.00265435	0.316092	0.991764	0.993839	TEC	predicted gene, 38010 [Source:MGI Symbol;Acc:MGI:5611238]
Gm37541	chr1	1.10058	0.55296	0.708242	0.34275	0.439458	TEC	predicted gene, 37541 [Source:MGI Symbol;Acc:MGI:5610769]
Gm38021	chr1	36.2227	0.160373	0.14572	0.262141	0.35202	TEC	predicted gene, 38021 [Source:MGI Symbol;Acc:MGI:5611249]
Gm6136	chr1	37.898	0.518	0.12251	1.77218e-05	4.61738e-05	processed_pseudogene	predicted pseudogene 6136 [Source:MGI Symbol;Acc:MGI:3646897]
Gm37967	chr1	91.8429	0.625547	0.167782	0.000129099	0.000309808	TEC	predicted gene, 37967 [Source:MGI Symbol;Acc:MGI:5611195]
Gm28375	chr1	4.19685	1.17033	0.379582	0.000880569	0.00193598	antisense	predicted gene 28375 [Source:MGI Symbol;Acc:MGI:5579081]
Gm37017	chr1	16.516	0.854617	0.206412	1.66574e-05	4.35188e-05	TEC	predicted gene, 37017 [Source:MGI Symbol;Acc:MGI:5610245]
Gm37447	chr1	150.435	-0.018455	0.140031	0.889453	0.921212	TEC	predicted gene, 37447 [Source:MGI Symbol;Acc:MGI:5610675]
Akp-ps1	chr1	0.135396	0.10601	0.991507	0.880098		transcribed_unprocessed_pseudogene	alkaline phosphatase pseudogene 1 [Source:MGI Symbol;Acc:MGI:87981]
Gm29371	chr1	33.5297	0.449864	0.160059	0.00419784	0.00842974	lincRNA	predicted gene 29371 [Source:MGI Symbol;Acc:MGI:5580077]
Alppl2	chr1	0.242377	-0.0064026	0.961487	0.84003		protein_coding	alkaline phosphatase, placental-like 2 [Source:MGI Symbol;Acc:MGI:108009]
Akp3	chr1	0.1113	-0.0650686	0.995246	0.832475		protein_coding	alkaline phosphatase 3, intestine, not Mn requiring [Source:MGI Symbol;Acc:MGI:87984]
Gm29374	chr1	58.9838	3.91263	0.195923	2.90152e-88	6.2045e-87	lincRNA	predicted gene 29374 [Source:MGI Symbol;Acc:MGI:5580080]
Ecel1	chr1	277.669	2.34865	0.0860749	2.8399e-165	1.51099e-163	protein_coding	endothelin converting enzyme-like 1 [Source:MGI Symbol;Acc:MGI:1343461]
Prss56	chr1	50.6617	-6.1479	0.33139	5.65751e-78	1.0258e-76	protein_coding	protease, serine 56 [Source:MGI Symbol;Acc:MGI:1916703]
Chrnd	chr1	0.388265	0.298338	0.946912	0.525072	0.618492	protein_coding	cholinergic receptor, nicotinic, delta polypeptide [Source:MGI Symbol;Acc:MGI:87893]
Chrng	chr1	0.615868	0.266492	0.844003	0.503808	0.598318	protein_coding	cholinergic receptor, nicotinic, gamma polypeptide [Source:MGI Symbol;Acc:MGI:87895]
Eif4e2	chr1	169.066	0.0414802	0.0722197	0.564763	0.654424	protein_coding	eukaryotic translation initiation factor 4E member 2 [Source:MGI Symbol;Acc:MGI:1914440]
Gm26187	chr1	0.232565	-0.0723732	0.913641	0.979549		snRNA	predicted gene, 26187 [Source:MGI Symbol;Acc:MGI:5455964]
Efhd1	chr1	8.07351	-3.2387	0.657021	1.01479e-09	3.57131e-09	protein_coding	EF hand domain containing 1 [Source:MGI Symbol;Acc:MGI:1921607]
Gigyf2	chr1	624.34	0.584097	0.0799718	2.52634e-13	1.06133e-12	protein_coding	GRB10 interacting GYF protein 2 [Source:MGI Symbol;Acc:MGI:2138584]
Gm22549	chr1	0.249373	-0.194886	0.935781	0.861337		snRNA	predicted gene, 22549 [Source:MGI Symbol;Acc:MGI:5452326]
Kcnj13	chr1	0.737346	0.41586	0.764564	0.431681	0.529384	protein_coding	potassium inwardly-rectifying channel, subfamily J, member 13 [Source:MGI Symbol;Acc:MGI:3781032]
Gm23504	chr1	1.35714	-0.0130855	0.579052	0.981129	0.986532	snRNA	predicted gene, 23504 [Source:MGI Symbol;Acc:MGI:5453281]
Snorc	chr1	9.18001	-1.69664	0.329372	9.44539e-08	2.94356e-07	protein_coding	secondary ossification center associated regulator of chondrocyte maturation [Source:MGI Symbol;Acc:MGI:1920484]
Ngef	chr1	200.193	-0.836892	0.0828216	5.06142e-24	3.12369e-23	protein_coding	neuronal guanine nucleotide exchange factor [Source:MGI Symbol;Acc:MGI:1858414]
Neu2	chr1	2.88237	-2.37916	0.558025	2.76459e-06	7.72909e-06	protein_coding	neuraminidase 2 [Source:MGI Symbol;Acc:MGI:1344417]
Gm17181	chr1	0.143415	0.391767	1.09776	0.752849		processed_pseudogene	predicted gene 17181 [Source:MGI Symbol;Acc:MGI:4938008]
Gm6153	chr1	0.408862	-0.0273709	0.78999	0.761255	0.821709	processed_pseudogene	predicted gene 6153 [Source:MGI Symbol;Acc:MGI:3645798]
Inpp5d	chr1	58.1078	-5.09999	0.235161	3.77537e-108	1.05127e-106	protein_coding	inositol polyphosphate-5-phosphatase D [Source:MGI Symbol;Acc:MGI:107357]
Atg16l1	chr1	325.775	0.735505	0.0790282	8.96798e-21	5.01733e-20	protein_coding	autophagy related 16-like 1 (S. cerevisiae) [Source:MGI Symbol;Acc:MGI:1924290]
Gm25395	chr1	12.1137	1.11864	0.311025	0.000146822	0.000350899	scaRNA	predicted gene, 25395 [Source:MGI Symbol;Acc:MGI:5455172]
Scarna6	chr1	0.769977	2.35012	1.2319	0.0207556	0.0370468	scaRNA	small Cajal body-specific RNA 6 [Source:MGI Symbol;Acc:MGI:3819487]
Sag	chr1	15.5871	-0.247399	0.237654	0.287263	0.379836	protein_coding	S-antigen, retina and pineal gland (arrestin) [Source:MGI Symbol;Acc:MGI:98227]
Dgkd	chr1	135.833	0.660555	0.0854521	9.13121e-15	4.08145e-14	protein_coding	diacylglycerol kinase, delta [Source:MGI Symbol;Acc:MGI:2138334]
Gm19582	chr1	2.37189	0.125332	0.432122	0.76247	0.822804	antisense	predicted gene, 19582 [Source:MGI Symbol;Acc:MGI:5011767]
4833421G17Rik	chr1	19.8889	0.449888	0.242885	0.0550929	0.0899504	TEC	RIKEN cDNA 4833421G17 gene [Source:MGI Symbol;Acc:MGI:1921007]
Gm38365	chr1	89.1174	0.424243	0.0973351	1.07442e-05	2.85541e-05	TEC	predicted gene, 38365 [Source:MGI Symbol;Acc:MGI:5611593]
Usp40	chr1	405.639	0.111702	0.0592646	0.056741	0.092386	protein_coding	ubiquitin specific peptidase 40 [Source:MGI Symbol;Acc:MGI:2443184]
Gm5832	chr1	0.0844276	-0.190887	1.00362	0.884361		processed_pseudogene	predicted gene 5832 [Source:MGI Symbol;Acc:MGI:3643737]
Ugt1a7c	chr1	0.525734	-5.19037	2.85533	0.0227036	0.0402696	protein_coding	UDP glucuronosyltransferase 1 family, polypeptide A7C [Source:MGI Symbol;Acc:MGI:3032636]
Gm15370	chr1	0.358637	0.111072	0.78552	0.974269		unprocessed_pseudogene	predicted gene 15370 [Source:MGI Symbol;Acc:MGI:3707467]
Ugt1a6a	chr1	0.905237	-2.00519	1.69698	0.0621552	0.100185	protein_coding	UDP glucuronosyltransferase 1 family, polypeptide A6A [Source:MGI Symbol;Acc:MGI:2137698]
Ugt1a5	chr1	0.209665	-0.31597	0.989707	0.541648		protein_coding	UDP glucuronosyltransferase 1 family, polypeptide A5 [Source:MGI Symbol;Acc:MGI:3032634]
Gm15368	chr1	0.0825968	-0.262195	1.05004	0.757603		unprocessed_pseudogene	predicted gene 15368 [Source:MGI Symbol;Acc:MGI:3707462]
Gm15376	chr1	0.0965071	-0.0747251	1.01183	0.82739		unprocessed_pseudogene	predicted gene 15376 [Source:MGI Symbol;Acc:MGI:3707460]
Dnajb3	chr1	7.14321	-0.529493	0.32156	0.0815098	0.12787	protein_coding	DnaJ heat shock protein family (Hsp40) member B3 [Source:MGI Symbol;Acc:MGI:1306822]
Mroh2a	chr1	29.4935	-0.37062	0.178031	0.0346253	0.0591051	protein_coding	maestro heat-like repeat family member 2A [Source:MGI Symbol;Acc:MGI:3705228]
Hjurp	chr1	584.615	0.0932822	0.0686993	0.173355	0.247476	protein_coding	Holliday junction recognition protein [Source:MGI Symbol;Acc:MGI:2685821]
Trpm8	chr1	1.52728	-0.16253	0.529767	0.695135	0.767028	protein_coding	transient receptor potential cation channel, subfamily M, member 8 [Source:MGI Symbol;Acc:MGI:2181435]
Spp2	chr1	0.279237	-0.0482699	0.952777	0.825185		protein_coding	secreted phosphoprotein 2 [Source:MGI Symbol;Acc:MGI:1922646]
Gm29538	chr1	0.810075	-4.45739	1.72647	0.00302235	0.00618444	lincRNA	predicted gene 29538 [Source:MGI Symbol;Acc:MGI:5580244]
Glrp1	chr1	1.87171	-2.59449	0.748396	3.99423e-05	0.000100822	protein_coding	glutamine repeat protein 1 [Source:MGI Symbol;Acc:MGI:108038]
Gm19589	chr1	0.398309	-0.108063	1.02434	0.644229	0.723432	lincRNA	predicted gene, 19589 [Source:MGI Symbol;Acc:MGI:5011774]
Gm29336	chr1	0.326933	-0.707506	1.15999	0.42912		lincRNA	predicted gene 29336 [Source:MGI Symbol;Acc:MGI:5580042]
Arl4c	chr1	209.123	0.0308075	0.102561	0.758092	0.819141	protein_coding	ADP-ribosylation factor-like 4C [Source:MGI Symbol;Acc:MGI:2445172]
Gm29335	chr1	0.426308	4.30299	3.4147	0.126138	0.187429	processed_pseudogene	predicted gene 29335 [Source:MGI Symbol;Acc:MGI:5580041]
Platr5	chr1	0.208212	-0.52542	1.18824	0.478823		lincRNA	pluripotency associated transcript 5 [Source:MGI Symbol;Acc:MGI:1925900]
Gm29337	chr1	0.110638	-0.034593	1.00369	0.875608		lincRNA	predicted gene 29337 [Source:MGI Symbol;Acc:MGI:5580043]
Sh3bp4	chr1	47.8685	-2.82765	0.215186	1.06499e-42	1.02566e-41	protein_coding	SH3-domain binding protein 4 [Source:MGI Symbol;Acc:MGI:2138297]
Gm38312	chr1	3.06579	-1.79031	0.435794	1.05542e-05	2.80798e-05	TEC	predicted gene, 38312 [Source:MGI Symbol;Acc:MGI:5611540]
Gm5259	chr1	0.0875261	-0.0469276	1.0033	0.852753		processed_pseudogene	predicted gene 5259 [Source:MGI Symbol;Acc:MGI:3644613]
Gm28342	chr1	0.119643	0.210118	0.987051	0.944412		lincRNA	predicted gene 28342 [Source:MGI Symbol;Acc:MGI:5579048]
Agap1	chr1	507.203	0.479763	0.0685145	2.60257e-12	1.04153e-11	protein_coding	ArfGAP with GTPase domain, ankyrin repeat and PH domain 1 [Source:MGI Symbol;Acc:MGI:2653690]
Gm37297	chr1	95.4615	-0.294251	0.121884	0.0146056	0.026748	TEC	predicted gene, 37297 [Source:MGI Symbol;Acc:MGI:5610525]
Gm25180	chr1	3.77633	0.0422279	0.401203	0.904374	0.931907	rRNA	predicted gene, 25180 [Source:MGI Symbol;Acc:MGI:5454957]
Gm28499	chr1	0.939653	0.298008	0.689562	0.613351	0.697228	sense_intronic	predicted gene 28499 [Source:MGI Symbol;Acc:MGI:5579205]
4933400F21Rik	chr1	45.0796	0.58422	0.150608	7.89088e-05	0.000193301	processed_transcript	RIKEN cDNA 4933400F21 gene [Source:MGI Symbol;Acc:MGI:1921653]
Gm26037	chr1	0.810723	1.74082	0.878141	0.0156321	0.0284619	misc_RNA	predicted gene, 26037 [Source:MGI Symbol;Acc:MGI:5455814]
Gm37521	chr1	21.5051	0.66019	0.220981	0.00237013	0.00492155	TEC	predicted gene, 37521 [Source:MGI Symbol;Acc:MGI:5610749]
Gbx2	chr1	1.77838	-3.34912	0.814771	7.227e-07	2.11312e-06	protein_coding	gastrulation brain homeobox 2 [Source:MGI Symbol;Acc:MGI:95668]
D130058E05Rik	chr1	2.32118	-3.30812	0.66362	4.8493e-08	1.54385e-07	processed_transcript	RIKEN cDNA D130058E05 gene [Source:MGI Symbol;Acc:MGI:2444614]
Asb18	chr1	7.27176	0.281538	0.281132	0.294925	0.388053	protein_coding	ankyrin repeat and SOCS box-containing 18 [Source:MGI Symbol;Acc:MGI:2655109]
Iqca	chr1	49.2169	-4.40553	0.200255	1.44584e-108	4.04918e-107	protein_coding	IQ motif containing with AAA domain [Source:MGI Symbol;Acc:MGI:1922168]
4930434B07Rik	chr1	1.1021	-4.67255	1.7109	0.000948545	0.00207886	lincRNA	RIKEN cDNA 4930434B07 gene [Source:MGI Symbol;Acc:MGI:1921223]
Ackr3	chr1	29.0527	-2.74945	0.196221	1.28907e-45	1.32118e-44	protein_coding	atypical chemokine receptor 3 [Source:MGI Symbol;Acc:MGI:109562]
Gm38277	chr1	0.9739	-2.49564	1.64433	0.0202282	0.0362028	TEC	predicted gene, 38277 [Source:MGI Symbol;Acc:MGI:5611505]
Gm28721	chr1	0.134645	0.0271557	1.00061	0.939371		lincRNA	predicted gene 28721 [Source:MGI Symbol;Acc:MGI:5579427]
Gm28723	chr1	2.41863	-0.730116	0.585179	0.121389	0.181314	lincRNA	predicted gene 28723 [Source:MGI Symbol;Acc:MGI:5579429]
Gm28722	chr1	0.0971991	-0.276083	1.05626	0.759459		lincRNA	predicted gene 28722 [Source:MGI Symbol;Acc:MGI:5579428]
Gm35048	chr1	1.48563	0.710927	0.9755	0.201009	0.280703	TEC	predicted gene, 35048 [Source:MGI Symbol;Acc:MGI:5594207]
Cops8	chr1	182.168	0.15232	0.0890556	0.082174	0.128716	protein_coding	COP9 signalosome subunit 8 [Source:MGI Symbol;Acc:MGI:1915363]
Col6a3	chr1	83.2406	-0.0421995	0.138974	0.753913	0.815712	protein_coding	collagen, type VI, alpha 3 [Source:MGI Symbol;Acc:MGI:88461]
Gm36970	chr1	1.40784	-0.899949	0.796615	0.0853355	0.133005	TEC	predicted gene, 36970 [Source:MGI Symbol;Acc:MGI:5610198]
Mlph	chr1	3.86346	-2.79776	0.527527	7.31162e-09	2.45796e-08	protein_coding	melanophilin [Source:MGI Symbol;Acc:MGI:2176380]
Prlh	chr1	8.3175	4.39408	0.559294	7.84476e-18	3.94195e-17	protein_coding	prolactin releasing hormone [Source:MGI Symbol;Acc:MGI:3644668]
Rab17	chr1	0.782548	-2.55628	1.70379	0.0323464	0.0555774	protein_coding	RAB17, member RAS oncogene family [Source:MGI Symbol;Acc:MGI:104640]
Gm28199	chr1	0.263583	0.00384869	0.988747	0.939479		lincRNA	predicted gene 28199 [Source:MGI Symbol;Acc:MGI:5578905]
Lrrfip1	chr1	383.886	1.82451	0.100474	7.87129e-74	1.33908e-72	protein_coding	leucine rich repeat (in FLII) interacting protein 1 [Source:MGI Symbol;Acc:MGI:1342770]
Rbm44	chr1	2.03679	-0.825707	0.547512	0.0788756	0.124182	protein_coding	RNA binding motif protein 44 [Source:MGI Symbol;Acc:MGI:2685663]
Gm7776	chr1	10.4269	0.0328454	0.218618	0.878605	0.913312	processed_pseudogene	predicted gene 7776 [Source:MGI Symbol;Acc:MGI:3646051]
Ramp1	chr1	211.305	-4.96493	0.185382	1.09953e-163	5.64451e-162	protein_coding	receptor (calcitonin) activity modifying protein 1 [Source:MGI Symbol;Acc:MGI:1858418]
Ube2f	chr1	80.0933	0.0950243	0.0960192	0.34297	0.439623	protein_coding	ubiquitin-conjugating enzyme E2F (putative) [Source:MGI Symbol;Acc:MGI:1915171]
Gm7785	chr1	5.09824	-0.561934	0.311679	0.0617139	0.0995782	processed_pseudogene	predicted gene 7785 [Source:MGI Symbol;Acc:MGI:3645449]
Scly	chr1	83.8068	-0.0295155	0.111477	0.787237	0.842376	protein_coding	selenocysteine lyase [Source:MGI Symbol;Acc:MGI:1355310]
Espnl	chr1	1.3115	-0.172676	0.573968	0.658345	0.735158	protein_coding	espin-like [Source:MGI Symbol;Acc:MGI:2685402]
Klhl30	chr1	1.35952	-1.85008	0.801109	0.00515692	0.0102152	protein_coding	kelch-like 30 [Source:MGI Symbol;Acc:MGI:1918038]
Erfe	chr1	0.16184	0.0364697	0.993266	0.822232		protein_coding	erythroferrone [Source:MGI Symbol;Acc:MGI:3606476]
Ilkap	chr1	282.87	0.0143162	0.0590785	0.809056	0.860259	protein_coding	integrin-linked kinase-associated serine/threonine phosphatase 2C [Source:MGI Symbol;Acc:MGI:1914694]
Hes6	chr1	73.5433	-0.135584	0.128766	0.289552	0.382343	protein_coding	hairy and enhancer of split 6 [Source:MGI Symbol;Acc:MGI:1859852]
Per2	chr1	98.0384	-1.10914	0.0925121	1.38084e-33	1.09278e-32	protein_coding	period circadian clock 2 [Source:MGI Symbol;Acc:MGI:1195265]
Gm28382	chr1	0.537223	0.594332	1.15465	0.384714	0.482648	lincRNA	predicted gene 28382 [Source:MGI Symbol;Acc:MGI:5579088]
Gm19085	chr1	0.59519	0.125298	0.825103	0.652019	0.72988	processed_pseudogene	predicted gene, 19085 [Source:MGI Symbol;Acc:MGI:5011270]
Traf3ip1	chr1	114.578	0.116473	0.134648	0.379018	0.476813	protein_coding	TRAF3 interacting protein 1 [Source:MGI Symbol;Acc:MGI:1921269]
Asb1	chr1	84.3727	0.75587	0.101239	7.32454e-14	3.16353e-13	protein_coding	ankyrin repeat and SOCS box-containing 1 [Source:MGI Symbol;Acc:MGI:1929735]
Gm29100	chr1	0.236345	0.373115	0.916342	0.707223		antisense	predicted gene 29100 [Source:MGI Symbol;Acc:MGI:5579806]
Twist2	chr1	1.47542	1.60362	0.747352	0.00721603	0.0139664	protein_coding	twist basic helix-loop-helix transcription factor 2 [Source:MGI Symbol;Acc:MGI:104685]
Gm29101	chr1	5.28218	1.26073	0.414715	0.000554146	0.00124647	sense_intronic	predicted gene 29101 [Source:MGI Symbol;Acc:MGI:5579807]
Gm37600	chr1	0.653545	-0.356783	0.831141	0.484306	0.580234	TEC	predicted gene, 37600 [Source:MGI Symbol;Acc:MGI:5610828]
Hdac4	chr1	490.684	-0.286636	0.0847794	0.000746602	0.00165465	protein_coding	histone deacetylase 4 [Source:MGI Symbol;Acc:MGI:3036234]
Gm37048	chr1	15.1066	-0.502897	0.251321	0.0369828	0.0626933	TEC	predicted gene, 37048 [Source:MGI Symbol;Acc:MGI:5610276]
Gm37036	chr1	2.70749	0.76569	0.506393	0.0864648	0.134584	TEC	predicted gene, 37036 [Source:MGI Symbol;Acc:MGI:5610264]
Gm29099	chr1	0.169241	-0.104323	1.02332	0.691237		lincRNA	predicted gene 29099 [Source:MGI Symbol;Acc:MGI:5579805]
Gm7837	chr1	0.248789	-0.0612027	0.993189	0.631651		processed_pseudogene	predicted gene 7837 [Source:MGI Symbol;Acc:MGI:3644044]
Ndufa10	chr1	494.427	0.74691	0.0574493	7.51385e-39	6.69757e-38	protein_coding	NADH:ubiquinone oxidoreductase subunit A10 [Source:MGI Symbol;Acc:MGI:1914523]
Olfr1416	chr1	0.185745	0.130909	0.932658	0.943639		protein_coding	olfactory receptor 1416 [Source:MGI Symbol;Acc:MGI:3031250]
Cops9	chr1	331.695	0.224078	0.071976	0.00177535	0.00375538	protein_coding	COP9 signalosome subunit 9 [Source:MGI Symbol;Acc:MGI:1914165]
Otos	chr1	1.05394	-0.50843	0.84462	0.313884	0.408818	protein_coding	otospiralin [Source:MGI Symbol;Acc:MGI:2672814]
Gm29481	chr1	0.31784	-0.000379613	0.977036	0.96386		antisense	predicted gene 29481 [Source:MGI Symbol;Acc:MGI:5580187]
Gpc1	chr1	71.5057	2.91085	0.218172	6.26913e-42	5.93009e-41	protein_coding	glypican 1 [Source:MGI Symbol;Acc:MGI:1194891]
Gm29480	chr1	6.70477	2.91207	0.45835	4.71782e-11	1.78023e-10	antisense	predicted gene 29480 [Source:MGI Symbol;Acc:MGI:5580186]
Mir149	chr1	0.193348	0.458862	1.13167	0.747977		miRNA	microRNA 149 [Source:MGI Symbol;Acc:MGI:2676834]
Ankmy1	chr1	2.27802	1.59808	0.671072	0.00394377	0.0079485	protein_coding	ankyrin repeat and MYND domain containing 1 [Source:MGI Symbol;Acc:MGI:3045261]
Dusp28	chr1	17.5112	-0.131474	0.222459	0.54064	0.633025	protein_coding	dual specificity phosphatase 28 [Source:MGI Symbol;Acc:MGI:1914696]
5033417F24Rik	chr1	7.28097	0.100312	0.282797	0.710939	0.780755	antisense	RIKEN cDNA 5033417F24 gene [Source:MGI Symbol;Acc:MGI:1923245]
Rnpepl1	chr1	434.054	0.349622	0.0685025	3.33535e-07	9.99443e-07	protein_coding	arginyl aminopeptidase (aminopeptidase B)-like 1 [Source:MGI Symbol;Acc:MGI:1914170]
9430060I03Rik	chr1	31.2176	0.0442085	0.197104	0.821514	0.869814	antisense	RIKEN cDNA 9430060I03 gene [Source:MGI Symbol;Acc:MGI:3702484]
Capn10	chr1	112.007	0.156271	0.0934874	0.0939049	0.14477	protein_coding	calpain 10 [Source:MGI Symbol;Acc:MGI:1344392]
Gpr35	chr1	8.61666	-2.83816	0.350546	4.26699e-17	2.086e-16	protein_coding	G protein-coupled receptor 35 [Source:MGI Symbol;Acc:MGI:1929509]
Aqp12	chr1	0.266171	0.686529	1.3152	0.382796		protein_coding	aquaporin 12 [Source:MGI Symbol;Acc:MGI:2664636]
Kif1a	chr1	1717.26	1.32707	0.0635994	4.58444e-97	1.1113e-95	protein_coding	kinesin family member 1A [Source:MGI Symbol;Acc:MGI:108391]
Gm28086	chr1	0.464068	-0.0638801	0.999958	0.707448	0.777535	lincRNA	predicted gene 28086 [Source:MGI Symbol;Acc:MGI:5578792]
Agxt	chr1	0.19483	0.000322285	0.912318	0.934133		protein_coding	alanine-glyoxylate aminotransferase [Source:MGI Symbol;Acc:MGI:1329033]
2310007B03Rik	chr1	3.3537	2.78646	0.688315	4.09121e-06	1.12793e-05	protein_coding	RIKEN cDNA 2310007B03 gene [Source:MGI Symbol;Acc:MGI:1919124]
Crocc2	chr1	30.9162	-0.743275	0.220034	0.000410755	0.000937868	protein_coding	ciliary rootlet coiled-coil, rootletin family member 2 [Source:MGI Symbol;Acc:MGI:3045962]
Sned1	chr1	105.829	-0.476865	0.122717	7.53024e-05	0.000184761	protein_coding	sushi, nidogen and EGF-like domains 1 [Source:MGI Symbol;Acc:MGI:3045960]
Mterf4	chr1	65.0182	-0.326607	0.12521	0.00798273	0.0153425	protein_coding	mitochondrial transcription termination factor 4 [Source:MGI Symbol;Acc:MGI:1918355]
Gm28535	chr1	0.497276	0.0693216	0.735311	0.900017	0.928498	antisense	predicted gene 28535 [Source:MGI Symbol;Acc:MGI:5579241]
Gm7867	chr1	3.75634	0.136168	0.347988	0.67698	0.7512	processed_pseudogene	predicted gene 7867 [Source:MGI Symbol;Acc:MGI:3644627]
Pask	chr1	44.577	-0.0125384	0.139127	0.921017	0.944058	protein_coding	PAS domain containing serine/threonine kinase [Source:MGI Symbol;Acc:MGI:2155936]
Ppp1r7	chr1	111.601	-0.212504	0.0919895	0.0199441	0.0357359	protein_coding	protein phosphatase 1, regulatory subunit 7 [Source:MGI Symbol;Acc:MGI:1913635]
Gm26446	chr1	0.15944	0.256007	1.02424	0.730758		snRNA	predicted gene, 26446 [Source:MGI Symbol;Acc:MGI:5456223]
Ano7	chr1	7.74583	2.14706	0.353654	1.36044e-10	5.01306e-10	protein_coding	anoctamin 7 [Source:MGI Symbol;Acc:MGI:3052714]
Hdlbp	chr1	225.517	-0.08589	0.0639603	0.181006	0.256872	protein_coding	high density lipoprotein (HDL) binding protein [Source:MGI Symbol;Acc:MGI:99256]
Gm17415	chr1	0.456882	0.0697204	0.758056	0.973416	0.981413	processed_pseudogene	predicted gene, 17415 [Source:MGI Symbol;Acc:MGI:4937049]
Sept2	chr1	10.7894	0.428501	0.270621	0.0988433	0.1514	protein_coding	septin 2 [Source:MGI Symbol;Acc:MGI:97298]
Farp2	chr1	9.09958	-0.0523226	0.285104	0.847521	0.889515	protein_coding	FERM, RhoGEF and pleckstrin domain protein 2 [Source:MGI Symbol;Acc:MGI:2385126]
Gm37250	chr1	1.86674	0.566229	0.755707	0.285701	0.378249	TEC	predicted gene, 37250 [Source:MGI Symbol;Acc:MGI:5610478]
Stk25	chr1	206.931	0.377685	0.103357	0.000238086	0.000558279	protein_coding	serine/threonine kinase 25 (yeast) [Source:MGI Symbol;Acc:MGI:1891699]
Gm28536	chr1	0.396391	0.221536	0.94007	0.669462	0.744555	antisense	predicted gene 28536 [Source:MGI Symbol;Acc:MGI:5579242]
Bok	chr1	33.2818	-0.537187	0.156598	0.000539307	0.00121515	protein_coding	BCL2-related ovarian killer [Source:MGI Symbol;Acc:MGI:1858494]
Thap4	chr1	69.1924	0.17227	0.105841	0.101411	0.154854	protein_coding	THAP domain containing 4 [Source:MGI Symbol;Acc:MGI:1914276]
Gm10550	chr1	0.715502	-0.469864	0.781612	0.530646	0.6239	antisense	predicted gene 10550 [Source:MGI Symbol;Acc:MGI:3704193]
Atg4b	chr1	170.198	0.00697525	0.0939357	0.941249	0.958944	protein_coding	autophagy related 4B, cysteine peptidase [Source:MGI Symbol;Acc:MGI:1913865]
Dtymk	chr1	131.687	-0.485149	0.13489	0.000274112	0.00063835	protein_coding	deoxythymidylate kinase [Source:MGI Symbol;Acc:MGI:108396]
Ing5	chr1	57.7931	-0.0101422	0.116709	0.934293	0.95402	protein_coding	inhibitor of growth family, member 5 [Source:MGI Symbol;Acc:MGI:1922816]
Gm22089	chr1	0.116657	-0.164984	1.03209	0.81054		snRNA	predicted gene, 22089 [Source:MGI Symbol;Acc:MGI:5451866]
D2hgdh	chr1	57.8273	-0.67231	0.136306	5.68185e-07	1.67204e-06	protein_coding	D-2-hydroxyglutarate dehydrogenase [Source:MGI Symbol;Acc:MGI:2138209]
Gal3st2c	chr1	0.45138	0.133574	0.782583	0.827019	0.873806	protein_coding	galactose-3-O-sulfotransferase 2C [Source:MGI Symbol;Acc:MGI:3646771]
Neu4	chr1	70.5745	-6.94951	0.385874	1.36478e-76	2.43526e-75	protein_coding	sialidase 4 [Source:MGI Symbol;Acc:MGI:2661364]
Gm7895	chr1	1.53433	-0.567715	0.530914	0.230361	0.315567	processed_pseudogene	predicted gene 7895 [Source:MGI Symbol;Acc:MGI:3648340]
Gm5264	chr1	0.75611	-0.170167	0.657282	0.755376	0.816872	processed_pseudogene	predicted gene 5264 [Source:MGI Symbol;Acc:MGI:3646340]
Fam174a	chr1	100.451	0.615227	0.134308	2.96415e-06	8.26252e-06	protein_coding	family with sequence similarity 174, member A [Source:MGI Symbol;Acc:MGI:1914948]
BC055308	chr1	32.1062	0.401719	0.174609	0.0187874	0.033794	TEC	cDNA sequence BC055308 [Source:MGI Symbol;Acc:MGI:3039612]
Gm15427	chr1	150.186	0.0291417	0.095301	0.75816	0.819141	processed_pseudogene	predicted pseudogene 15427 [Source:MGI Symbol;Acc:MGI:3642341]
St8sia4	chr1	145.257	2.59723	0.0998747	6.08259e-153	2.80683e-151	protein_coding	ST8 alpha-N-acetyl-neuraminide alpha-2,8-sialyltransferase 4 [Source:MGI Symbol;Acc:MGI:106018]
Gm37642	chr1	8.09623	2.70257	0.305268	3.60838e-20	1.9857e-19	TEC	predicted gene, 37642 [Source:MGI Symbol;Acc:MGI:5610870]
Gm37761	chr1	0.370289	0.247086	0.770466	0.915757	0.940231	TEC	predicted gene, 37761 [Source:MGI Symbol;Acc:MGI:5610989]
1700063A18Rik	chr1	0.241354	0.150868	1.02935	0.625234		lincRNA	RIKEN cDNA 1700063A18 gene [Source:MGI Symbol;Acc:MGI:1920704]
Gm1833	chr1	1.60783	-0.190638	0.497093	0.632044	0.713319	processed_pseudogene	predicted gene 1833 [Source:MGI Symbol;Acc:MGI:3037691]
Slco4c1	chr1	4.76742	4.82079	0.57532	2.57296e-20	1.4218e-19	protein_coding	solute carrier organic anion transporter family, member 4C1 [Source:MGI Symbol;Acc:MGI:2442784]
Panct2	chr1	2.06852	3.12854	0.591573	2.4252e-08	7.88513e-08	antisense	pluripotency-associated noncoding transcript 2 [Source:MGI Symbol;Acc:MGI:3643517]
Gm6430	chr1	0.39801	-0.918274	1.02589	0.25029	0.338503	processed_pseudogene	predicted gene 6430 [Source:MGI Symbol;Acc:MGI:3648857]
Slco6c1	chr1	0.133716	0.168651	1.01714	0.810325		protein_coding	solute carrier organic anion transporter family, member 6c1 [Source:MGI Symbol;Acc:MGI:1921691]
Gm7133	chr1	0.206233	-0.0789554	0.930861	0.95552		unprocessed_pseudogene	predicted gene 7133 [Source:MGI Symbol;Acc:MGI:3643070]
Gm7135	chr1	0.932445	-0.442103	0.609932	0.361642	0.458946	transcribed_unprocessed_pseudogene	predicted gene 7135 [Source:MGI Symbol;Acc:MGI:3647710]
Gm37171	chr1	0.160205	0.284193	0.999899	0.83487		TEC	predicted gene, 37171 [Source:MGI Symbol;Acc:MGI:5610399]
D1Ertd622e	chr1	167	-0.576036	0.0794627	3.33763e-13	1.39294e-12	protein_coding	DNA segment, Chr 1, ERATO Doi 622, expressed [Source:MGI Symbol;Acc:MGI:1277184]
Ppip5k2	chr1	128.901	1.44764	0.0860855	6.35217e-64	9.1855e-63	protein_coding	diphosphoinositol pentakisphosphate kinase 2 [Source:MGI Symbol;Acc:MGI:2142810]
Gin1	chr1	70.0274	-0.24691	0.123893	0.0434334	0.072513	protein_coding	gypsy retrotransposon integrase 1 [Source:MGI Symbol;Acc:MGI:2182036]
Pam	chr1	475.381	0.594031	0.0772175	8.1015e-15	3.63064e-14	protein_coding	peptidylglycine alpha-amidating monooxygenase [Source:MGI Symbol;Acc:MGI:97475]
Gm37140	chr1	36.5815	1.05717	0.200026	7.10423e-08	2.23302e-07	TEC	predicted gene, 37140 [Source:MGI Symbol;Acc:MGI:5610368]
Gm25413	chr1	0.294087	0.316124	0.91933	0.722214		misc_RNA	predicted gene, 25413 [Source:MGI Symbol;Acc:MGI:5455190]
Gm3531	chr1	15.972	0.340307	0.178702	0.0516385	0.0849351	processed_pseudogene	predicted pseudogene 3531 [Source:MGI Symbol;Acc:MGI:3781708]
B230216N24Rik	chr1	93.5924	1.51331	0.119396	4.76221e-38	4.16604e-37	processed_transcript	RIKEN cDNA B230216N24 gene [Source:MGI Symbol;Acc:MGI:1925853]
Gm29461	chr1	0.0788288	0.00766379	0.993918	0.939226		lincRNA	predicted gene 29461 [Source:MGI Symbol;Acc:MGI:5580167]
Gm29462	chr1	1.11323	-1.72501	0.754741	0.00654102	0.0127443	processed_pseudogene	predicted gene 29462 [Source:MGI Symbol;Acc:MGI:5580168]
Gm3555	chr1	1.95765	-0.662602	0.595213	0.167033	0.239791	processed_pseudogene	predicted pseudogene 3555 [Source:MGI Symbol;Acc:MGI:3781732]
Gm7967	chr1	23.9691	-1.86727	0.209836	1.19899e-19	6.49163e-19	lincRNA	predicted gene 7967 [Source:MGI Symbol;Acc:MGI:3644984]
Gm29460	chr1	2.11038	0.139725	0.583651	0.750967	0.813369	processed_pseudogene	predicted gene 29460 [Source:MGI Symbol;Acc:MGI:5580166]
Gm23434	chr1	0.0418889	0.172334	1.01179	0.91843		snRNA	predicted gene, 23434 [Source:MGI Symbol;Acc:MGI:5453211]
Cntnap5b	chr1	12.5371	1.58725	0.292572	1.34874e-08	4.46877e-08	protein_coding	contactin associated protein-like 5B [Source:MGI Symbol;Acc:MGI:3664583]
Tdpx-ps1	chr1	10.3662	-0.652811	0.216027	0.00171995	0.00364453	processed_pseudogene	thioredoxin peroxidase, pseudogene 1 [Source:MGI Symbol;Acc:MGI:1321403]
Gm37877	chr1	7.90931	6.77281	0.766182	3.93097e-32	3.01058e-31	TEC	predicted gene, 37877 [Source:MGI Symbol;Acc:MGI:5611105]
Gm19029	chr1	0.665333	1.10297	1.28281	0.329711	0.425635	processed_pseudogene	predicted gene, 19029 [Source:MGI Symbol;Acc:MGI:5011214]
Gm23602	chr1	0.41651	0.0870934	0.970493	0.72659	0.793736	snoRNA	predicted gene, 23602 [Source:MGI Symbol;Acc:MGI:5453379]
Gm29668	chr1	1.19465	-0.155652	0.640895	0.770236	0.828735	processed_pseudogene	predicted gene 29668 [Source:MGI Symbol;Acc:MGI:5580374]
Gm29667	chr1	0.637302	0.307032	0.712968	0.588925	0.675819	processed_pseudogene	predicted gene 29667 [Source:MGI Symbol;Acc:MGI:5580373]
Psmb6-ps2	chr1	3.69744	0.220995	0.342878	0.496835	0.591776	processed_pseudogene	proteasome (prosome, macropain) subunit, beta type 6, pseudogene 2 [Source:MGI Symbol;Acc:MGI:109264]
Gm28187	chr1	3.29009	-2.2539	0.578858	1.85582e-05	4.82712e-05	lincRNA	predicted gene 28187 [Source:MGI Symbol;Acc:MGI:5578893]
Gm20281	chr1	0.515363	-0.645694	0.838135	0.318557	0.413834	processed_pseudogene	predicted gene, 20281 [Source:MGI Symbol;Acc:MGI:5012466]
Gm18728	chr1	0.119653	0.100318	1.02111	0.800914		unprocessed_pseudogene	predicted gene, 18728 [Source:MGI Symbol;Acc:MGI:5010913]
Gm37789	chr1	0.379267	-1.31161	1.24451	0.130763	0.193504	TEC	predicted gene, 37789 [Source:MGI Symbol;Acc:MGI:5611017]
Cdh20	chr1	35.0224	-3.29823	0.21266	3.37659e-56	4.29574e-55	protein_coding	cadherin 20 [Source:MGI Symbol;Acc:MGI:1346069]
Gm38031	chr1	8.23691	-3.00229	0.316031	3.86606e-22	2.2545e-21	TEC	predicted gene, 38031 [Source:MGI Symbol;Acc:MGI:5611259]
n-R5s216	chr1	0.916927	-3.85326	1.38511	0.00130719	0.00281275	rRNA	nuclear encoded rRNA 5S 216 [Source:MGI Symbol;Acc:MGI:4422081]
Gm36969	chr1	8.27775	-2.66016	0.499878	1.0132e-09	3.56616e-09	TEC	predicted gene, 36969 [Source:MGI Symbol;Acc:MGI:5610197]
Gm15699	chr1	1.51809	-0.880377	0.647646	0.0922922	0.142525	antisense	predicted gene 15699 [Source:MGI Symbol;Acc:MGI:3783139]
Gm29013	chr1	0.444859	0.169552	0.780936	0.99772	0.998335	unprocessed_pseudogene	predicted gene 29013 [Source:MGI Symbol;Acc:MGI:5579719]
Rnf152	chr1	93.5701	1.87704	0.0996574	6.65963e-80	1.2414e-78	protein_coding	ring finger protein 152 [Source:MGI Symbol;Acc:MGI:2443787]
Gm17634	chr1	3.59805	2.01125	0.431036	6.0457e-07	1.77625e-06	antisense	predicted gene, 17634 [Source:MGI Symbol;Acc:MGI:4937268]
Gm28403	chr1	0.233808	0.0519244	0.900767	0.898782		sense_overlapping	predicted gene 28403 [Source:MGI Symbol;Acc:MGI:5579109]
Gm3608	chr1	10.8941	-0.344659	0.217927	0.103992	0.158315	pseudogene	predicted gene 3608 [Source:MGI Symbol;Acc:MGI:3804932]
Pign	chr1	100.541	-0.618391	0.112778	2.64524e-08	8.5691e-08	protein_coding	phosphatidylinositol glycan anchor biosynthesis, class N [Source:MGI Symbol;Acc:MGI:1351629]
Gm28404	chr1	1.08216	0.856778	0.708019	0.132505	0.195746	sense_intronic	predicted gene 28404 [Source:MGI Symbol;Acc:MGI:5579110]
Gm20302	chr1	2.62793	-0.402669	0.348775	0.217371	0.300308	processed_pseudogene	predicted gene, 20302 [Source:MGI Symbol;Acc:MGI:5012487]
Relch	chr1	332.335	0.39592	0.089202	7.81293e-06	2.0995e-05	protein_coding	RAB11 binding and LisH domain, coiled-coil and HEAT repeat containing [Source:MGI Symbol;Acc:MGI:1922832]
Gm37566	chr1	28.6531	0.320679	0.164699	0.0484165	0.0800909	TEC	predicted gene, 37566 [Source:MGI Symbol;Acc:MGI:5610794]
Gm10193	chr1	0.741897	-0.069518	0.617948	0.86994	0.906919	processed_pseudogene	predicted gene 10193 [Source:MGI Symbol;Acc:MGI:3708520]
Tnfrsf11a	chr1	6.52115	-0.247212	0.408953	0.493459	0.588684	protein_coding	tumor necrosis factor receptor superfamily, member 11a, NFKB activator [Source:MGI Symbol;Acc:MGI:1314891]
Gm37779	chr1	0.104374	-0.20953	1.00479	0.876004		TEC	predicted gene, 37779 [Source:MGI Symbol;Acc:MGI:5611007]
Gm18801	chr1	0.196909	-0.526776	1.03116	0.558108		processed_pseudogene	predicted gene, 18801 [Source:MGI Symbol;Acc:MGI:5010986]
Gm7160	chr1	2.39661	-1.15945	0.601527	0.0161771	0.0293938	lincRNA	predicted gene 7160 [Source:MGI Symbol;Acc:MGI:3646078]
Zcchc2	chr1	55.7424	0.00647334	0.155619	0.968063	0.977533	protein_coding	zinc finger, CCHC domain containing 2 [Source:MGI Symbol;Acc:MGI:2444114]
Gm37372	chr1	7.7645	0.587086	0.324006	0.0569728	0.092691	TEC	predicted gene, 37372 [Source:MGI Symbol;Acc:MGI:5610600]
Gm26509	chr1	0.414115	0.194686	0.879805	0.78811	0.843125	processed_pseudogene	predicted gene, 26509 [Source:MGI Symbol;Acc:MGI:5477003]
Gm20753	chr1	0.357503	-0.406991	0.921483	0.437651		lincRNA	predicted gene, 20753 [Source:MGI Symbol;Acc:MGI:5434109]
Phlpp1	chr1	162.019	-2.45223	0.089576	2.99196e-165	1.589e-163	protein_coding	PH domain and leucine rich repeat protein phosphatase 1 [Source:MGI Symbol;Acc:MGI:2138327]
Gm38235	chr1	83.3709	-2.05653	0.134342	6.31691e-54	7.70104e-53	TEC	predicted gene, 38235 [Source:MGI Symbol;Acc:MGI:5611463]
A530053M12Rik	chr1	0.297986	-0.858017	1.44466	0.535846		lincRNA	RIKEN cDNA A530053M12 gene [Source:MGI Symbol;Acc:MGI:3045369]
Bcl2	chr1	430.958	-2.65976	0.100073	1.29756e-159	6.38078e-158	protein_coding	B cell leukemia/lymphoma 2 [Source:MGI Symbol;Acc:MGI:88138]
D630008O14Rik	chr1	37.0437	-1.52322	0.154885	4.08121e-23	2.45545e-22	antisense	RIKEN cDNA D630008O14 gene [Source:MGI Symbol;Acc:MGI:3698880]
Gm37053	chr1	0.658759	-0.846876	0.774995	0.157327	0.227737	TEC	predicted gene, 37053 [Source:MGI Symbol;Acc:MGI:5610281]
Kdsr	chr1	152.623	0.13325	0.0899314	0.135765	0.200116	protein_coding	3-ketodihydrosphingosine reductase [Source:MGI Symbol;Acc:MGI:1918000]
Vps4b	chr1	144.332	0.14494	0.0947314	0.145244	0.212356	protein_coding	vacuolar protein sorting 4B [Source:MGI Symbol;Acc:MGI:1100499]
Serpinb5	chr1	1.22549	-2.40516	0.965808	0.0029174	0.00598451	protein_coding	serine (or cysteine) peptidase inhibitor, clade B, member 5 [Source:MGI Symbol;Acc:MGI:109579]
Serpinb8	chr1	0.434857	-0.770346	1.21857	0.179514	0.255126	protein_coding	serine (or cysteine) peptidase inhibitor, clade B, member 8 [Source:MGI Symbol;Acc:MGI:894657]
Gm24267	chr1	0.0782112	-0.0773047	0.998004	0.925484		snRNA	predicted gene, 24267 [Source:MGI Symbol;Acc:MGI:5454044]
Gm8141	chr1	3.10498	0.269311	0.375293	0.432132	0.529803	processed_pseudogene	predicted gene 8141 [Source:MGI Symbol;Acc:MGI:3647473]
Cdh7	chr1	37.407	3.16521	0.183408	9.40696e-67	1.42224e-65	protein_coding	cadherin 7, type 2 [Source:MGI Symbol;Acc:MGI:2442792]
Cdh19	chr1	14.058	-4.5637	0.349669	1.41759e-40	1.30583e-39	protein_coding	cadherin 19, type 2 [Source:MGI Symbol;Acc:MGI:3588198]
Gm38255	chr1	3.78061	-6.22173	1.03149	4.945e-19	2.61247e-18	TEC	predicted gene, 38255 [Source:MGI Symbol;Acc:MGI:5611483]
Gm36944	chr1	34.0237	-7.69205	0.528155	1.52911e-69	2.42482e-68	TEC	predicted gene, 36944 [Source:MGI Symbol;Acc:MGI:5610172]
Gm29088	chr1	0.171466	0.543626	1.09611	0.598205		lincRNA	predicted gene 29088 [Source:MGI Symbol;Acc:MGI:5579794]
Gm19927	chr1	0.0762005	0.0890203	1.01779	0.855695		processed_pseudogene	predicted gene, 19927 [Source:MGI Symbol;Acc:MGI:5012112]
Gm8173	chr1	28.5006	2.03433	0.18692	3.62005e-28	2.51287e-27	processed_pseudogene	predicted gene 8173 [Source:MGI Symbol;Acc:MGI:3648321]
Gm37934	chr1	0.183017	-0.13711	0.992891	0.909345		TEC	predicted gene, 37934 [Source:MGI Symbol;Acc:MGI:5611162]
Dsel	chr1	79.4784	0.116986	0.10971	0.282879	0.375075	protein_coding	dermatan sulfate epimerase-like [Source:MGI Symbol;Acc:MGI:2442948]
Gm6028	chr1	2.18563	0.347475	0.379754	0.332674	0.428854	processed_pseudogene	predicted gene 6028 [Source:MGI Symbol;Acc:MGI:3648170]
Gm17752	chr1	0.168194	0.220655	0.960751	0.907854		processed_pseudogene	predicted gene, 17752 [Source:MGI Symbol;Acc:MGI:5009836]
Gm18406	chr1	2.36997	3.7734	0.83759	6.74155e-08	2.12222e-07	processed_pseudogene	predicted gene, 18406 [Source:MGI Symbol;Acc:MGI:5010591]
9330185C12Rik	chr1	1.38687	-0.386298	0.712635	0.43744	0.534987	lincRNA	RIKEN cDNA 9330185C12 gene [Source:MGI Symbol;Acc:MGI:1924761]
Gm17916	chr1	8.66727	5.18852	0.48959	1.96316e-30	1.4386e-29	transcribed_processed_pseudogene	predicted gene, 17916 [Source:MGI Symbol;Acc:MGI:5010101]
Cntnap5a	chr1	256.026	5.15395	0.124473	0	0	protein_coding	contactin associated protein-like 5A [Source:MGI Symbol;Acc:MGI:3643623]
Gm19965	chr1	0.142024	0.420328	1.09708	0.703736		protein_coding	predicted gene, 19965 [Source:MGI Symbol;Acc:MGI:5012150]
Gm18182	chr1	0.119827	0.276101	1.00295	0.799666		unprocessed_pseudogene	predicted gene, 18182 [Source:MGI Symbol;Acc:MGI:5010367]
Gm29106	chr1	0.644577	-0.0278653	1.00749			protein_coding	predicted gene 29106 [Source:MGI Symbol;Acc:MGI:5579812]
Gm7200	chr1	0.244229	-0.0226867	0.976347	0.894772		processed_pseudogene	predicted gene 7200 [Source:MGI Symbol;Acc:MGI:3644666]
Tsn	chr1	693.663	0.334715	0.055608	1.53993e-09	5.36962e-09	protein_coding	translin [Source:MGI Symbol;Acc:MGI:109263]
Nifk	chr1	139.2	0.716303	0.10809	2.66274e-11	1.01552e-10	protein_coding	nucleolar protein interacting with the FHA domain of MKI67 [Source:MGI Symbol;Acc:MGI:1915199]
Gm28867	chr1	0.196563	0.0014156	0.865086	0.908615		lincRNA	predicted gene 28867 [Source:MGI Symbol;Acc:MGI:5579573]
Clasp1	chr1	564.72	0.124269	0.056849	0.0255885	0.0449183	protein_coding	CLIP associating protein 1 [Source:MGI Symbol;Acc:MGI:1923957]
Gm26080	chr1	0.0443016	-0.0288383	1.00568	0.928425		snoRNA	predicted gene, 26080 [Source:MGI Symbol;Acc:MGI:5455857]
2900060B14Rik	chr1	0.485728	0.485378	0.803835	0.467351	0.56401	antisense	RIKEN cDNA 2900060B14 gene [Source:MGI Symbol;Acc:MGI:1915454]
Gm28466	chr1	0.112401	-0.0466039	1.00038	0.817981		processed_pseudogene	predicted gene 28466 [Source:MGI Symbol;Acc:MGI:5579172]
Tfcp2l1	chr1	6.70008	-0.186646	0.289231	0.501269	0.595884	protein_coding	transcription factor CP2-like 1 [Source:MGI Symbol;Acc:MGI:2444691]
Gli2	chr1	18.0447	-7.70457	0.721955	2.31144e-51	2.68244e-50	protein_coding	GLI-Kruppel family member GLI2 [Source:MGI Symbol;Acc:MGI:95728]
Mir6346	chr1	0.433741	-3.67579	3.74447	0.128535	0.190614	miRNA	microRNA 6346 [Source:MGI Symbol;Acc:MGI:5531211]
Gm26831	chr1	5.35837	-9.736	2.93238	3.05038e-23	1.84056e-22	lincRNA	predicted gene, 26831 [Source:MGI Symbol;Acc:MGI:5477325]
Gm29455	chr1	0.586933	-0.692458	0.772793	0.27749	0.369186	lincRNA	predicted gene 29455 [Source:MGI Symbol;Acc:MGI:5580161]
Inhbb	chr1	24.4955	-2.13438	0.260936	1.67314e-17	8.29894e-17	protein_coding	inhibin beta-B [Source:MGI Symbol;Acc:MGI:96571]
Ralb	chr1	77.9324	-0.264135	0.101144	0.00862481	0.0164693	protein_coding	v-ral simian leukemia viral oncogene B [Source:MGI Symbol;Acc:MGI:1927244]
Gm27184	chr1	3.75833	-1.20827	0.425941	0.00142353	0.00304938	antisense	predicted gene 27184 [Source:MGI Symbol;Acc:MGI:5521027]
Tmem185b	chr1	50.9884	0.0725584	0.146531	0.613724	0.697598	protein_coding	transmembrane protein 185B [Source:MGI Symbol;Acc:MGI:1917634]
3830432H09Rik	chr1	0.962938	0.292549	0.610676	0.637723	0.718142	lincRNA	RIKEN cDNA 3830432H09 gene [Source:MGI Symbol;Acc:MGI:2443278]
Epb41l5	chr1	245.265	-0.818722	0.0750075	4.47835e-28	3.10277e-27	protein_coding	erythrocyte membrane protein band 4.1 like 5 [Source:MGI Symbol;Acc:MGI:103006]
Gm37219	chr1	19.9315	-0.673977	0.233016	0.00304449	0.00622625	TEC	predicted gene, 37219 [Source:MGI Symbol;Acc:MGI:5610447]
Ptpn4	chr1	174.767	-0.418561	0.0859304	9.27083e-07	2.68652e-06	protein_coding	protein tyrosine phosphatase, non-receptor type 4 [Source:MGI Symbol;Acc:MGI:1099792]
Gm3851	chr1	0.976811	-0.336696	0.526093	0.437373	0.534927	processed_pseudogene	predicted gene 3851 [Source:MGI Symbol;Acc:MGI:3782023]
Gm37745	chr1	18.2908	-0.755622	0.244222	0.00123564	0.00266487	TEC	predicted gene, 37745 [Source:MGI Symbol;Acc:MGI:5610973]
Gm8338	chr1	0.0971208	-0.00182916	1.00693	0.929555		processed_pseudogene	predicted gene 8338 [Source:MGI Symbol;Acc:MGI:3647186]
Gm29658	chr1	0.51643	-0.906806	1.12628	0.297682	0.390975	processed_pseudogene	predicted gene 29658 [Source:MGI Symbol;Acc:MGI:5580364]
Gm3551	chr1	3.58865	0.255977	0.427732	0.511824	0.605698	processed_pseudogene	predicted gene 3551 [Source:MGI Symbol;Acc:MGI:3781728]
Gm28209	chr1	3.9913	-0.218092	0.398208	0.549199	0.640659	lincRNA	predicted gene 28209 [Source:MGI Symbol;Acc:MGI:5578915]
Tmem177	chr1	25.6694	-0.799342	0.171575	2.27785e-06	6.40385e-06	protein_coding	transmembrane protein 177 [Source:MGI Symbol;Acc:MGI:1913593]
Cfap221	chr1	14.6648	-3.97738	0.360601	1.32222e-29	9.48712e-29	protein_coding	cilia and flagella associated protein 221 [Source:MGI Symbol;Acc:MGI:2684947]
Gm17973	chr1	0.419856	-4.7254	2.77272	0.032568	0.05592	processed_pseudogene	predicted gene, 17973 [Source:MGI Symbol;Acc:MGI:5010158]
Sctr	chr1	46.4373	-6.23111	0.343264	3.39694e-79	6.26024e-78	protein_coding	secretin receptor [Source:MGI Symbol;Acc:MGI:2441720]
Tmem37	chr1	19.2773	-6.81691	0.548985	4.14747e-47	4.38623e-46	protein_coding	transmembrane protein 37 [Source:MGI Symbol;Acc:MGI:2157899]
Dbi	chr1	2172.74	-4.6476	0.10581	0	0	protein_coding	diazepam binding inhibitor [Source:MGI Symbol;Acc:MGI:94865]
3110009E18Rik	chr1	15.8564	-0.693998	0.238187	0.00248592	0.00514881	protein_coding	RIKEN cDNA 3110009E18 gene [Source:MGI Symbol;Acc:MGI:1920353]
Steap3	chr1	23.0516	-3.12979	0.268204	3.48492e-33	2.73127e-32	protein_coding	STEAP family member 3 [Source:MGI Symbol;Acc:MGI:1915678]
C1ql2	chr1	41.0181	0.067947	0.163143	0.674651	0.749185	protein_coding	complement component 1, q subcomponent-like 2 [Source:MGI Symbol;Acc:MGI:3032521]
1700012E03Rik	chr1	0.308117	-0.825875	1.46196	0.354119		lincRNA	RIKEN cDNA 1700012E03 gene [Source:MGI Symbol;Acc:MGI:1923817]
En1	chr1	1.8438	-0.437427	0.50908	0.322888	0.41853	protein_coding	engrailed 1 [Source:MGI Symbol;Acc:MGI:95389]
Gm37043	chr1	1.46066	-3.66078	1.3033	0.00069373	0.0015425	TEC	predicted gene, 37043 [Source:MGI Symbol;Acc:MGI:5610271]
Celrr	chr1	11.0009	-4.35605	0.445616	2.4343e-25	1.5638e-24	lincRNA	cerebellum expressed regulatory RNA [Source:MGI Symbol;Acc:MGI:2685664]
Gm38283	chr1	0.560243	1.24151	1.56179	0.153922	0.223451	TEC	predicted gene, 38283 [Source:MGI Symbol;Acc:MGI:5611511]
Insig2	chr1	94.6212	0.254845	0.129992	0.0442049	0.0736874	protein_coding	insulin induced gene 2 [Source:MGI Symbol;Acc:MGI:1920249]
Gm37174	chr1	9.42101	0.198005	0.252251	0.415091	0.513481	TEC	predicted gene, 37174 [Source:MGI Symbol;Acc:MGI:5610402]
Ccdc93	chr1	101.864	-0.0515968	0.109386	0.634121	0.715161	protein_coding	coiled-coil domain containing 93 [Source:MGI Symbol;Acc:MGI:1918079]
Gm15392	chr1	0.231555	0.594538	1.20905	0.472799		antisense	predicted gene 15392 [Source:MGI Symbol;Acc:MGI:3705317]
Gm15393	chr1	3.3871	0.254887	0.33667	0.425128	0.522835	processed_pseudogene	predicted gene 15393 [Source:MGI Symbol;Acc:MGI:3705387]
Htr5b	chr1	2.44267	-1.08182	0.62004	0.034441	0.0588316	protein_coding	5-hydroxytryptamine (serotonin) receptor 5B [Source:MGI Symbol;Acc:MGI:96284]
Ddx18	chr1	220.337	0.202057	0.0911766	0.0263937	0.0461958	protein_coding	DEAD (Asp-Glu-Ala-Asp) box polypeptide 18 [Source:MGI Symbol;Acc:MGI:1914192]
Gm37970	chr1	0.536879	0.15329	0.962728	0.6344	0.715366	TEC	predicted gene, 37970 [Source:MGI Symbol;Acc:MGI:5611198]
Gm28911	chr1	21.4049	0.45784	0.157867	0.00336937	0.00685323	processed_pseudogene	predicted gene 28911 [Source:MGI Symbol;Acc:MGI:5579617]
Gm20058	chr1	0.128401	-0.0136157	0.99905	0.995173		processed_pseudogene	predicted gene, 20058 [Source:MGI Symbol;Acc:MGI:5012243]
Dpp10	chr1	150.124	2.82074	0.123607	3.54324e-118	1.13485e-116	protein_coding	dipeptidylpeptidase 10 [Source:MGI Symbol;Acc:MGI:2442409]
Gm37478	chr1	120.106	2.43695	0.157881	5.93747e-56	7.51771e-55	TEC	predicted gene, 37478 [Source:MGI Symbol;Acc:MGI:5610706]
Gm37221	chr1	20.0933	2.7814	0.247553	2.46051e-30	1.79903e-29	TEC	predicted gene, 37221 [Source:MGI Symbol;Acc:MGI:5610449]
Gm24791	chr1	9.22358	2.99116	0.309951	3.89247e-22	2.26944e-21	snoRNA	predicted gene, 24791 [Source:MGI Symbol;Acc:MGI:5454568]
Gm37066	chr1	11.2377	1.88068	0.322188	6.7926e-10	2.4123e-09	TEC	predicted gene, 37066 [Source:MGI Symbol;Acc:MGI:5610294]
Gm37781	chr1	14.941	2.45098	0.232848	3.42502e-27	2.31478e-26	TEC	predicted gene, 37781 [Source:MGI Symbol;Acc:MGI:5611009]
Gm37396	chr1	31.962	2.85178	0.193958	3.785e-51	4.37341e-50	TEC	predicted gene, 37396 [Source:MGI Symbol;Acc:MGI:5610624]
Gm38263	chr1	49.879	2.73545	0.150947	6.05694e-75	1.04812e-73	TEC	predicted gene, 38263 [Source:MGI Symbol;Acc:MGI:5611491]
Gm28929	chr1	1.6132	2.51684	0.816936	0.000332512	0.000767558	processed_pseudogene	predicted gene 28929 [Source:MGI Symbol;Acc:MGI:5579635]
Gm18875	chr1	0.728265	0.446942	0.913853	0.484239	0.58022	processed_pseudogene	predicted gene, 18875 [Source:MGI Symbol;Acc:MGI:5011060]
Gm37551	chr1	32.3235	2.42362	0.223316	2.5254e-28	1.76139e-27	TEC	predicted gene, 37551 [Source:MGI Symbol;Acc:MGI:5610779]
Gm38073	chr1	46.5436	6.14017	0.296091	4.67078e-96	1.10922e-94	TEC	predicted gene, 38073 [Source:MGI Symbol;Acc:MGI:5611301]
Gm25578	chr1	0.550212	5.43538	2.99468	0.0454026	0.0754601	snRNA	predicted gene, 25578 [Source:MGI Symbol;Acc:MGI:5455355]
Gm28299	chr1	17.6757	4.88336	0.40313	7.71197e-37	6.53894e-36	processed_pseudogene	predicted gene 28299 [Source:MGI Symbol;Acc:MGI:5579005]
Gm37717	chr1	15.9924	5.64032	0.390162	8.06802e-54	9.81537e-53	TEC	predicted gene, 37717 [Source:MGI Symbol;Acc:MGI:5610945]
Actr3	chr1	154.935	0.116342	0.101486	0.253181	0.34181	protein_coding	ARP3 actin-related protein 3 [Source:MGI Symbol;Acc:MGI:1921367]
Slc35f5	chr1	46.7732	-0.312336	0.170953	0.0638751	0.102685	protein_coding	solute carrier family 35, member F5 [Source:MGI Symbol;Acc:MGI:1921400]
Lypd1	chr1	26.3316	0.954776	0.188091	2.15187e-07	6.53322e-07	protein_coding	Ly6/Plaur domain containing 1 [Source:MGI Symbol;Acc:MGI:1919835]
Nckap5	chr1	307.183	-1.84606	0.104235	8.07751e-71	1.305e-69	protein_coding	NCK-associated protein 5 [Source:MGI Symbol;Acc:MGI:2686394]
Gm37161	chr1	9.74294	-0.848823	0.316664	0.00450108	0.00899231	TEC	predicted gene, 37161 [Source:MGI Symbol;Acc:MGI:5610389]
Gm37936	chr1	13.3594	-2.13501	0.288665	1.34375e-14	5.97882e-14	TEC	predicted gene, 37936 [Source:MGI Symbol;Acc:MGI:5611164]
Gm38177	chr1	76.1392	-1.77915	0.17169	6.44112e-26	4.21472e-25	TEC	predicted gene, 38177 [Source:MGI Symbol;Acc:MGI:5611405]
Mgat5	chr1	382.78	-1.46585	0.0644954	1.44072e-114	4.3837e-113	protein_coding	mannoside acetylglucosaminyltransferase 5 [Source:MGI Symbol;Acc:MGI:894701]
Gm37772	chr1	1.65002	-0.23122	0.559548	0.62475	0.706968	TEC	predicted gene, 37772 [Source:MGI Symbol;Acc:MGI:5611000]
Gm37510	chr1	234.027	-1.36887	0.174319	1.06561e-15	4.94854e-15	TEC	predicted gene, 37510 [Source:MGI Symbol;Acc:MGI:5610738]
Gm8451	chr1	19.2673	-0.0711382	0.153262	0.638566	0.718897	processed_pseudogene	predicted gene 8451 [Source:MGI Symbol;Acc:MGI:3644810]
Gm23734	chr1	3.9185	-0.978989	0.462004	0.0166595	0.0302064	snoRNA	predicted gene, 23734 [Source:MGI Symbol;Acc:MGI:5453511]
Gm38301	chr1	5.45728	-0.875736	0.323425	0.00405556	0.00816142	TEC	predicted gene, 38301 [Source:MGI Symbol;Acc:MGI:5611529]
Tmem163	chr1	41.1261	1.22805	0.187135	1.56372e-11	6.03865e-11	protein_coding	transmembrane protein 163 [Source:MGI Symbol;Acc:MGI:1919410]
Acmsd	chr1	0.923401	-0.183192	0.636575	0.728446	0.795152	protein_coding	amino carboxymuconate semialdehyde decarboxylase [Source:MGI Symbol;Acc:MGI:2386323]
2900009J06Rik	chr1	1.35814	0.164172	0.587628	0.80326	0.855729	antisense	RIKEN cDNA 2900009J06 gene [Source:MGI Symbol;Acc:MGI:1920137]
Ccnt2	chr1	606.502	-0.023938	0.0751932	0.760891	0.821377	protein_coding	cyclin T2 [Source:MGI Symbol;Acc:MGI:1920199]
Map3k19	chr1	70.7746	-2.73616	0.148651	1.44653e-76	2.57798e-75	protein_coding	mitogen-activated protein kinase kinase kinase 19 [Source:MGI Symbol;Acc:MGI:1203481]
Rab3gap1	chr1	345.959	0.619043	0.0657912	3.97243e-21	2.24743e-20	protein_coding	RAB3 GTPase activating protein subunit 1 [Source:MGI Symbol;Acc:MGI:2445001]
Zranb3	chr1	39.7261	-0.421132	0.142698	0.00265851	0.00548295	protein_coding	zinc finger, RAN-binding domain containing 3 [Source:MGI Symbol;Acc:MGI:1918362]
Gm28800	chr1	15.0892	0.0119457	0.24811	0.960687	0.972843	antisense	predicted gene 28800 [Source:MGI Symbol;Acc:MGI:5579506]
Gm38248	chr1	44.6851	-0.639564	0.135261	1.7573e-06	4.99182e-06	TEC	predicted gene, 38248 [Source:MGI Symbol;Acc:MGI:5611476]
Rpl28-ps1	chr1	34.3752	0.168452	0.131672	0.192759	0.270996	processed_pseudogene	ribosomal protein L28, pseudogene 1 [Source:MGI Symbol;Acc:MGI:3705349]
Gm37625	chr1	0.67666	0.259531	0.725802	0.727401	0.794354	TEC	predicted gene, 37625 [Source:MGI Symbol;Acc:MGI:5610853]
Gm38026	chr1	3.86914	-0.336328	0.398789	0.362612	0.459858	TEC	predicted gene, 38026 [Source:MGI Symbol;Acc:MGI:5611254]
R3hdm1	chr1	944.828	0.933142	0.0580209	1.42799e-58	1.8874e-57	protein_coding	R3H domain containing 1 [Source:MGI Symbol;Acc:MGI:2448514]
Gm37588	chr1	1.54985	1.11713	0.59161	0.032686	0.0561062	TEC	predicted gene, 37588 [Source:MGI Symbol;Acc:MGI:5610816]
Gm37868	chr1	3.98886	1.00503	0.421842	0.00809614	0.015539	TEC	predicted gene, 37868 [Source:MGI Symbol;Acc:MGI:5611096]
Gm37407	chr1	116.381	0.870323	0.12958	9.01682e-12	3.52067e-11	TEC	predicted gene, 37407 [Source:MGI Symbol;Acc:MGI:5610635]
Ubxn4	chr1	1059.63	0.336334	0.0564099	2.10088e-09	7.27353e-09	protein_coding	UBX domain protein 4 [Source:MGI Symbol;Acc:MGI:1915062]
Lct	chr1	1.6607	-0.981611	0.640635	0.0512509	0.084364	protein_coding	lactase [Source:MGI Symbol;Acc:MGI:104576]
Mcm6	chr1	37.7506	-1.41205	0.209744	4.07167e-12	1.61397e-11	protein_coding	minichromosome maintenance complex component 6 [Source:MGI Symbol;Acc:MGI:1298227]
Dars	chr1	152.978	-0.419343	0.0732436	6.77057e-09	2.27975e-08	protein_coding	aspartyl-tRNA synthetase [Source:MGI Symbol;Acc:MGI:2442544]
Gm6170	chr1	3.09939	-0.352716	0.356285	0.279037	0.370957	processed_pseudogene	predicted gene 6170 [Source:MGI Symbol;Acc:MGI:3643368]
Cxcr4	chr1	71.2568	-5.91114	0.262747	3.48231e-112	1.02539e-110	protein_coding	chemokine (C-X-C motif) receptor 4 [Source:MGI Symbol;Acc:MGI:109563]
Gm26686	chr1	0.538772	0.523763	0.903044	0.674282	0.748889	lincRNA	predicted gene, 26686 [Source:MGI Symbol;Acc:MGI:5477180]
Thsd7b	chr1	50.7434	2.35651	0.143415	1.96438e-61	2.71812e-60	protein_coding	thrombospondin, type I, domain containing 7B [Source:MGI Symbol;Acc:MGI:2443925]
Gm38240	chr1	8.63203	2.34393	0.343005	5.86618e-13	2.42021e-12	TEC	predicted gene, 38240 [Source:MGI Symbol;Acc:MGI:5611468]
Gm36951	chr1	7.99246	2.49301	0.352574	7.28426e-13	2.99107e-12	TEC	predicted gene, 36951 [Source:MGI Symbol;Acc:MGI:5610179]
Gm15790	chr1	2.00601	-0.280136	0.525403	0.483235	0.579279	processed_pseudogene	predicted pseudogene 15790 [Source:MGI Symbol;Acc:MGI:3783232]
Rpl31-ps9	chr1	13.8327	-0.241448	0.190228	0.189899	0.267659	processed_pseudogene	ribosomal protein L31, pseudogene 9 [Source:MGI Symbol;Acc:MGI:3704195]
Gm37479	chr1	5.82671	3.93541	0.535481	6.7352e-16	3.14726e-15	TEC	predicted gene, 37479 [Source:MGI Symbol;Acc:MGI:5610707]
Gm37064	chr1	6.60156	3.19805	0.373148	4.41476e-18	2.24231e-17	TEC	predicted gene, 37064 [Source:MGI Symbol;Acc:MGI:5610292]
Gm37278	chr1	0.309029	0.497508	1.0875	0.608698		TEC	predicted gene, 37278 [Source:MGI Symbol;Acc:MGI:5610506]
Gm29428	chr1	0.199718	0.221561	1.03911	0.606516		processed_pseudogene	predicted gene 29428 [Source:MGI Symbol;Acc:MGI:5580134]
Cd55b	chr1	0.0955281	-0.0287298	1.00163	0.968012		protein_coding	CD55 molecule, decay accelerating factor for complement B [Source:MGI Symbol;Acc:MGI:104849]
Gm15674	chr1	1.60242	-0.392582	0.584575	0.376521	0.474284	antisense	predicted gene 15674 [Source:MGI Symbol;Acc:MGI:3783116]
Gm15675	chr1	6.08066	-0.48032	0.314447	0.105037	0.159741	lincRNA	predicted gene 15675 [Source:MGI Symbol;Acc:MGI:3783117]
Cd55	chr1	9.77345	-0.831863	0.278226	0.00152023	0.00324439	protein_coding	CD55 molecule, decay accelerating factor for complement [Source:MGI Symbol;Acc:MGI:104850]
Gm16083	chr1	5.6095	-0.296436	0.309214	0.307912	0.402133	antisense	predicted gene 16083 [Source:MGI Symbol;Acc:MGI:3802163]
Gm37109	chr1	23.9203	1.26461	0.177217	4.25542e-13	1.76689e-12	TEC	predicted gene, 37109 [Source:MGI Symbol;Acc:MGI:5610337]
Gm37283	chr1	32.6577	1.05741	0.183184	3.11091e-09	1.06692e-08	TEC	predicted gene, 37283 [Source:MGI Symbol;Acc:MGI:5610511]
Zp3r	chr1	5.99684	1.55829	0.401876	2.42225e-05	6.23713e-05	protein_coding	zona pellucida 3 receptor [Source:MGI Symbol;Acc:MGI:104965]
C4bp	chr1	1.04152	3.74743	1.05902	5.12339e-05	0.000127833	protein_coding	complement component 4 binding protein [Source:MGI Symbol;Acc:MGI:88229]
Gm29427	chr1	1.88688	0.68657	0.633652	0.222145	0.306007	protein_coding	predicted gene 29427 [Source:MGI Symbol;Acc:MGI:5580133]
C4bp-ps1	chr1	0.847558	-0.105171	0.639967	0.799406	0.852679	unprocessed_pseudogene	complement component 4 binding protein, pseudogene 1 [Source:MGI Symbol;Acc:MGI:99594]
Pfkfb2	chr1	66.6222	-0.523114	0.148072	0.000332646	0.000767807	protein_coding	6-phosphofructo-2-kinase/fructose-2,6-biphosphatase 2 [Source:MGI Symbol;Acc:MGI:107815]
Yod1	chr1	70.275	-0.49834	0.119013	2.12353e-05	5.49313e-05	protein_coding	YOD1 deubiquitinase [Source:MGI Symbol;Acc:MGI:2442596]
Gm37163	chr1	21.6242	-0.594434	0.187246	0.00122079	0.00263558	TEC	predicted gene, 37163 [Source:MGI Symbol;Acc:MGI:5610391]
AA986860	chr1	14.5646	-0.077573	0.248764	0.743398	0.807404	protein_coding	expressed sequence AA986860 [Source:MGI Symbol;Acc:MGI:2138143]
Gm28857	chr1	0.083455	-0.0299061	1.00278	0.894336		antisense	predicted gene 28857 [Source:MGI Symbol;Acc:MGI:5579563]
Pigr	chr1	1.50903	0.527625	0.572722	0.271768	0.36273	protein_coding	polymeric immunoglobulin receptor [Source:MGI Symbol;Acc:MGI:103080]
Fcmr	chr1	0.350511	0.792408	1.32002	0.421267		protein_coding	Fc fragment of IgM receptor [Source:MGI Symbol;Acc:MGI:1916419]
Il19	chr1	0.242391	-0.321821	0.99436	0.764222		protein_coding	interleukin 19 [Source:MGI Symbol;Acc:MGI:1890472]
Mapkapk2	chr1	63.7363	-1.00579	0.151517	1.82983e-11	7.03931e-11	protein_coding	MAP kinase-activated protein kinase 2 [Source:MGI Symbol;Acc:MGI:109298]
Gm37084	chr1	25.6346	-0.831117	0.161552	1.8299e-07	5.57541e-07	TEC	predicted gene, 37084 [Source:MGI Symbol;Acc:MGI:5610312]
Dyrk3	chr1	19.6444	-0.348937	0.196494	0.0675048	0.10798	protein_coding	dual-specificity tyrosine-(Y)-phosphorylation regulated kinase 3 [Source:MGI Symbol;Acc:MGI:1330300]
Eif2d	chr1	123.836	-0.0634679	0.0713565	0.365014	0.462341	protein_coding	eukaryotic translation initiation factor 2D [Source:MGI Symbol;Acc:MGI:109342]
Rassf5	chr1	43.9644	1.52142	0.161964	1.71743e-21	9.8307e-21	protein_coding	Ras association (RalGDS/AF-6) domain family member 5 [Source:MGI Symbol;Acc:MGI:1926375]
Gm17796	chr1	2.85486	2.23629	0.776556	0.000121865	0.000293228	processed_pseudogene	predicted gene, 17796 [Source:MGI Symbol;Acc:MGI:5009982]
Ikbke	chr1	53.9476	-3.49298	0.164746	7.31982e-101	1.86899e-99	protein_coding	inhibitor of kappaB kinase epsilon [Source:MGI Symbol;Acc:MGI:1929612]
Gm28914	chr1	1.88099	-1.62373	0.53199	0.000467045	0.00105944	antisense	predicted gene 28914 [Source:MGI Symbol;Acc:MGI:5579620]
Gm28913	chr1	2.49771	8.59559	2.68948	1.27095e-15	5.88905e-15	antisense	predicted gene 28913 [Source:MGI Symbol;Acc:MGI:5579619]
Srgap2	chr1	258.999	-0.217945	0.083789	0.0089182	0.016974	protein_coding	SLIT-ROBO Rho GTPase activating protein 2 [Source:MGI Symbol;Acc:MGI:109605]
Gm38262	chr1	4.6544	0.11766	0.395323	0.748891	0.811843	TEC	predicted gene, 38262 [Source:MGI Symbol;Acc:MGI:5611490]
Gm37954	chr1	40.7014	0.510976	0.182485	0.00418353	0.00840215	TEC	predicted gene, 37954 [Source:MGI Symbol;Acc:MGI:5611182]
Gm29488	chr1	5.85712	-0.0588939	0.400238	0.869158	0.906265	sense_intronic	predicted gene 29488 [Source:MGI Symbol;Acc:MGI:5580194]
Gm29487	chr1	1.31734	0.390486	0.680339	0.534764	0.627522	processed_pseudogene	predicted gene 29487 [Source:MGI Symbol;Acc:MGI:5580193]
Gm24273	chr1	2.84871	-0.066173	0.37254	0.845871	0.888453	miRNA	predicted gene, 24273 [Source:MGI Symbol;Acc:MGI:5454050]
Fam72a	chr1	3.37838	-0.969963	0.533161	0.030877	0.0532828	protein_coding	family with sequence similarity 72, member A [Source:MGI Symbol;Acc:MGI:1919669]
Avpr1b	chr1	0.604591	0.0802526	0.763059	0.852307	0.893479	protein_coding	arginine vasopressin receptor 1B [Source:MGI Symbol;Acc:MGI:1347010]
Gm8532	chr1	0.123658	-0.15505	0.991789	0.723758		processed_pseudogene	predicted gene 8532 [Source:MGI Symbol;Acc:MGI:3645219]
Ctse	chr1	0.245213	-0.535257	1.15099	0.46674		protein_coding	cathepsin E [Source:MGI Symbol;Acc:MGI:107361]
Rab7b	chr1	6.44805	-3.70499	0.451146	1.11167e-17	5.5517e-17	protein_coding	RAB7B, member RAS oncogene family [Source:MGI Symbol;Acc:MGI:2442295]
Slc26a9	chr1	0.829182	-0.637215	0.708052	0.247713	0.335593	protein_coding	solute carrier family 26, member 9 [Source:MGI Symbol;Acc:MGI:2444594]
Pm20d1	chr1	8.59539	-1.80923	0.507976	2.50814e-05	6.44521e-05	protein_coding	peptidase M20 domain containing 1 [Source:MGI Symbol;Acc:MGI:2442939]
Slc41a1	chr1	105.725	-2.3937	0.10728	2.47732e-110	7.10829e-109	protein_coding	solute carrier family 41, member 1 [Source:MGI Symbol;Acc:MGI:2444823]
Rab29	chr1	27.8471	-4.3799	0.314489	3.19701e-47	3.38595e-46	protein_coding	RAB29, member RAS oncogene family [Source:MGI Symbol;Acc:MGI:2385107]
Gm29105	chr1	0.78586	0.514615	0.727444	0.352015	0.448933	unprocessed_pseudogene	predicted gene 29105 [Source:MGI Symbol;Acc:MGI:5579811]
Nucks1	chr1	518.746	0.347309	0.0753307	3.79634e-06	1.04881e-05	protein_coding	nuclear casein kinase and cyclin-dependent kinase substrate 1 [Source:MGI Symbol;Acc:MGI:1934811]
Gm38067	chr1	16.1023	0.692208	0.239193	0.00294392	0.00603579	TEC	predicted gene, 38067 [Source:MGI Symbol;Acc:MGI:5611295]
Slc45a3	chr1	0.634212	-0.449721	0.794649	0.395031	0.493451	protein_coding	solute carrier family 45, member 3 [Source:MGI Symbol;Acc:MGI:1922082]
Elk4	chr1	92.1449	-0.786194	0.108566	3.84921e-13	1.60119e-12	protein_coding	ELK4, member of ETS oncogene family [Source:MGI Symbol;Acc:MGI:102853]
Mfsd4a	chr1	42.4498	2.14475	0.170333	1.83051e-37	1.58082e-36	protein_coding	major facilitator superfamily domain containing 4A [Source:MGI Symbol;Acc:MGI:2442786]
Gm37120	chr1	2.98286	1.58614	0.489872	0.000323061	0.00074655	TEC	predicted gene, 37120 [Source:MGI Symbol;Acc:MGI:5610348]
Cdk18	chr1	87.5771	2.54049	0.151529	2.68531e-63	3.83185e-62	protein_coding	cyclin-dependent kinase 18 [Source:MGI Symbol;Acc:MGI:97518]
Gm29629	chr1	0.688035	2.73796	1.1359	0.0117733	0.0219532	antisense	predicted gene 29629 [Source:MGI Symbol;Acc:MGI:5580335]
Lemd1	chr1	11.8003	4.06846	0.382474	1.23525e-28	8.66934e-28	protein_coding	LEM domain containing 1 [Source:MGI Symbol;Acc:MGI:1922403]
Gm10188	chr1	0.110182	0.232232	1.04384	0.735548		protein_coding	predicted gene 10188 [Source:MGI Symbol;Acc:MGI:3704196]
Gm29630	chr1	0.301066	0.0937486	0.941198	0.81668		lincRNA	predicted gene 29630 [Source:MGI Symbol;Acc:MGI:5580336]
Gm7241	chr1	0.377912	0.144039	0.773917	0.931191	0.951817	processed_pseudogene	predicted pseudogene 7241 [Source:MGI Symbol;Acc:MGI:3646637]
Klhdc8a	chr1	17.7359	3.33339	0.234942	2.89491e-47	3.06711e-46	protein_coding	kelch domain containing 8A [Source:MGI Symbol;Acc:MGI:2442630]
Nuak2	chr1	37.9402	-0.507951	0.172189	0.00242524	0.00503026	protein_coding	NUAK family, SNF1-like kinase, 2 [Source:MGI Symbol;Acc:MGI:1921387]
F730311O21Rik	chr1	0.732521	1.13457	0.980745	0.166597	0.239213	lincRNA	RIKEN cDNA F730311O21 gene [Source:MGI Symbol;Acc:MGI:3643355]
Tmcc2	chr1	121.468	0.822341	0.107189	9.01336e-15	4.03062e-14	protein_coding	transmembrane and coiled-coil domains 2 [Source:MGI Symbol;Acc:MGI:1916125]
Gm15849	chr1	13.8368	0.101328	0.20511	0.615442	0.699033	antisense	predicted gene 15849 [Source:MGI Symbol;Acc:MGI:3802034]
Dstyk	chr1	227.449	-0.381391	0.0905063	2.44697e-05	6.29689e-05	protein_coding	dual serine/threonine and tyrosine protein kinase [Source:MGI Symbol;Acc:MGI:1925064]
6030442K20Rik	chr1	12.3841	0.104185	0.23811	0.653167	0.730909	processed_transcript	RIKEN cDNA 6030442K20 gene [Source:MGI Symbol;Acc:MGI:1925126]
Rbbp5	chr1	72.6374	-0.0988392	0.108367	0.354935	0.451907	protein_coding	retinoblastoma binding protein 5, histone lysine methyltransferase complex subunit [Source:MGI Symbol;Acc:MGI:1918367]
Tmem81	chr1	15.2144	-0.800137	0.287682	0.00307932	0.00629308	protein_coding	transmembrane protein 81 [Source:MGI Symbol;Acc:MGI:1921876]
Cntn2	chr1	137.215	2.36984	0.308263	2.28336e-19	1.22312e-18	protein_coding	contactin 2 [Source:MGI Symbol;Acc:MGI:104518]
Nfasc	chr1	721.626	0.966179	0.0648063	1.52073e-50	1.73789e-49	protein_coding	neurofascin [Source:MGI Symbol;Acc:MGI:104753]
Gm10538	chr1	0.662416	1.75307	1.27146	0.0815114	0.12787	antisense	predicted gene 10538 [Source:MGI Symbol;Acc:MGI:3642693]
Lrrn2	chr1	293.144	-0.120022	0.0683277	0.0678271	0.108448	protein_coding	leucine rich repeat protein 2, neuronal [Source:MGI Symbol;Acc:MGI:106037]
Gm38308	chr1	3.53181	0.663268	0.475771	0.110626	0.167169	TEC	predicted gene, 38308 [Source:MGI Symbol;Acc:MGI:5611536]
Mdm4	chr1	480.227	-0.226087	0.050234	7.05019e-06	1.90382e-05	protein_coding	transformed mouse 3T3 cell double minute 4 [Source:MGI Symbol;Acc:MGI:107934]
Gm29257	chr1	38.624	0.0934582	0.147875	0.523519	0.616886	processed_pseudogene	predicted gene 29257 [Source:MGI Symbol;Acc:MGI:5579963]
Pik3c2b	chr1	75.4653	0.619894	0.12284	3.7576e-07	1.12171e-06	protein_coding	phosphatidylinositol-4-phosphate 3-kinase catalytic subunit type 2 beta [Source:MGI Symbol;Acc:MGI:2685045]
Gm28609	chr1	1.52934	-0.128511	0.562265	0.763217	0.823314	antisense	predicted gene 28609 [Source:MGI Symbol;Acc:MGI:5579315]
Gm26616	chr1	1.59533	-0.848011	0.610843	0.0839774	0.131119	TEC	predicted gene, 26616 [Source:MGI Symbol;Acc:MGI:5477110]
Ppp1r15b	chr1	96.1026	-0.734752	0.0962718	1.77698e-14	7.86327e-14	protein_coding	protein phosphatase 1, regulatory subunit 15B [Source:MGI Symbol;Acc:MGI:2444211]
Plekha6	chr1	471.838	2.94293	0.0819531	2.72447e-281	3.99908e-279	protein_coding	pleckstrin homology domain containing, family A member 6 [Source:MGI Symbol;Acc:MGI:2388662]
Gm19461	chr1	0.893717	0.743808	0.813394	0.265488	0.355541	antisense	predicted gene, 19461 [Source:MGI Symbol;Acc:MGI:5011646]
Golt1a	chr1	0.363141	-0.463644	0.980597	0.586553		protein_coding	golgi transport 1A [Source:MGI Symbol;Acc:MGI:1915588]
Gm28040	chr1	2.27031	6.24186	1.34165	1.46986e-12	5.95488e-12	protein_coding	predicted gene, 28040 [Source:MGI Symbol;Acc:MGI:5547776]
Ren1	chr1	0.69271	0.528332	0.96874	0.398916	0.496923	protein_coding	renin 1 structural [Source:MGI Symbol;Acc:MGI:97898]
Etnk2	chr1	165.419	3.4474	0.124623	1.05288e-172	5.97175e-171	protein_coding	ethanolamine kinase 2 [Source:MGI Symbol;Acc:MGI:2443760]
Sox13	chr1	27.3736	-2.25977	0.202551	1.09859e-29	7.90003e-29	protein_coding	SRY (sex determining region Y)-box 13 [Source:MGI Symbol;Acc:MGI:98361]
Snrpe	chr1	114.027	-0.416578	0.107421	8.98949e-05	0.000219038	protein_coding	small nuclear ribonucleoprotein E [Source:MGI Symbol;Acc:MGI:98346]
Zc3h11a	chr1	15.8907	-0.358055	0.205705	0.073986	0.117287	protein_coding	zinc finger CCCH type containing 11A [Source:MGI Symbol;Acc:MGI:1917829]
Gm38394	chr1	3.06158	-0.102522	0.488405	0.794338	0.848328	protein_coding	predicted gene, 38394 [Source:MGI Symbol;Acc:MGI:5614057]
Lax1	chr1	4.50101	0.370915	0.404453	0.300331	0.393747	protein_coding	lymphocyte transmembrane adaptor 1 [Source:MGI Symbol;Acc:MGI:2443362]
Atp2b4	chr1	640.882	0.139309	0.0588445	0.0177564	0.0320817	protein_coding	ATPase, Ca++ transporting, plasma membrane 4 [Source:MGI Symbol;Acc:MGI:88111]
Gm37368	chr1	21.2083	-0.0664779	0.218456	0.753772	0.815621	TEC	predicted gene, 37368 [Source:MGI Symbol;Acc:MGI:5610596]
Gm28441	chr1	1.62589	-1.03159	0.743603	0.0639408	0.102774	lincRNA	predicted gene 28441 [Source:MGI Symbol;Acc:MGI:5579147]
Optc	chr1	10.2152	1.79984	0.290364	8.05517e-11	3.00577e-10	protein_coding	opticin [Source:MGI Symbol;Acc:MGI:2151113]
Gm15851	chr1	0.487683	0.156072	0.995944	0.715615	0.78477	antisense	predicted gene 15851 [Source:MGI Symbol;Acc:MGI:3801734]
Prelp	chr1	355.517	-7.11736	0.153524	0	0	protein_coding	proline arginine-rich end leucine-rich repeat [Source:MGI Symbol;Acc:MGI:2151110]
Gm18970	chr1	0.0548507	-0.110109	1.01992	0.847731		processed_pseudogene	predicted gene, 18970 [Source:MGI Symbol;Acc:MGI:5011155]
Fmod	chr1	16.8349	-4.72376	0.466038	3.06867e-27	2.07827e-26	protein_coding	fibromodulin [Source:MGI Symbol;Acc:MGI:1328364]
Btg2	chr1	68.5959	-0.442603	0.131589	0.000687516	0.00152905	protein_coding	B cell translocation gene 2, anti-proliferative [Source:MGI Symbol;Acc:MGI:108384]
Gm38140	chr1	0.886599	-2.83806	1.52503	0.00982535	0.0185711	TEC	predicted gene, 38140 [Source:MGI Symbol;Acc:MGI:5611368]
Gm8618	chr1	0.343026	-0.409848	0.86986	0.453271		processed_pseudogene	predicted gene 8618 [Source:MGI Symbol;Acc:MGI:3647540]
Chit1	chr1	0.144221	0.474936	1.14136	0.704059		protein_coding	chitinase 1 (chitotriosidase) [Source:MGI Symbol;Acc:MGI:1919134]
Chil1	chr1	84.4938	-6.29279	0.265972	1.77643e-123	6.06895e-122	protein_coding	chitinase-like 1 [Source:MGI Symbol;Acc:MGI:1340899]
Adora1	chr1	127.41	-4.06454	0.187994	1.88943e-109	5.35827e-108	protein_coding	adenosine A1 receptor [Source:MGI Symbol;Acc:MGI:99401]
Gm24517	chr1	1.46005	-3.88418	0.949471	1.80014e-06	5.10605e-06	snRNA	predicted gene, 24517 [Source:MGI Symbol;Acc:MGI:5454294]
Myog	chr1	2.80901	-3.27492	0.579089	4.76697e-10	1.7062e-09	protein_coding	myogenin [Source:MGI Symbol;Acc:MGI:97276]
Ppfia4	chr1	280.526	2.46532	0.0893729	4.05123e-169	2.22437e-167	protein_coding	protein tyrosine phosphatase, receptor type, f polypeptide (PTPRF), interacting protein (liprin), alpha 4 [Source:MGI Symbol;Acc:MGI:1915757]
Tmem183a	chr1	135.043	0.244705	0.0671861	0.000256672	0.000599696	protein_coding	transmembrane protein 183A [Source:MGI Symbol;Acc:MGI:1914729]
4933406M09Rik	chr1	0.33541	-0.164637	0.938722	0.854196		protein_coding	RIKEN cDNA 4933406M09 gene [Source:MGI Symbol;Acc:MGI:3045320]
Cyb5r1	chr1	86.2763	0.012492	0.107476	0.907967	0.93406	protein_coding	cytochrome b5 reductase 1 [Source:MGI Symbol;Acc:MGI:1919267]
Adipor1	chr1	160.713	-0.19722	0.0811789	0.0157119	0.0285982	protein_coding	adiponectin receptor 1 [Source:MGI Symbol;Acc:MGI:1919924]
Platr1	chr1	2.03927	-0.591982	0.507839	0.159967	0.231009	lincRNA	pluripotency associated transcript 1 [Source:MGI Symbol;Acc:MGI:5580349]
Gm37935	chr1	2.92433	-0.562137	0.498651	0.176962	0.251892	TEC	predicted gene, 37935 [Source:MGI Symbol;Acc:MGI:5611163]
Klhl12	chr1	225.959	0.342248	0.0932807	0.000197608	0.000466926	protein_coding	kelch-like 12 [Source:MGI Symbol;Acc:MGI:2385619]
Rabif	chr1	49.8449	0.152336	0.150129	0.306723	0.400706	protein_coding	RAB interacting factor [Source:MGI Symbol;Acc:MGI:2138605]
Gm15454	chr1	2.09357	-1.87287	0.620719	0.000506678	0.00114551	processed_pseudogene	predicted gene 15454 [Source:MGI Symbol;Acc:MGI:3644262]
Gm29376	chr1	0.94999	-3.78583	1.66022	0.00230789	0.00479913	unprocessed_pseudogene	predicted gene 29376 [Source:MGI Symbol;Acc:MGI:5580082]
Mgat4e	chr1	0.501729	-0.705881	1.09796	0.393747	0.492163	protein_coding	MGAT4 family, member E [Source:MGI Symbol;Acc:MGI:1918251]
Kdm5b	chr1	628.647	-0.750095	0.0603553	1.66812e-35	1.37527e-34	protein_coding	lysine (K)-specific demethylase 5B [Source:MGI Symbol;Acc:MGI:1922855]
Gm26783	chr1	0.592159	0.0203717	0.716748	0.868994	0.906159	lincRNA	predicted gene, 26783 [Source:MGI Symbol;Acc:MGI:5477277]
Syt2	chr1	31.8677	0.199552	0.259362	0.407673	0.505846	protein_coding	synaptotagmin II [Source:MGI Symbol;Acc:MGI:99666]
Ppp1r12b	chr1	238.784	0.268301	0.0923883	0.00355966	0.00721817	protein_coding	protein phosphatase 1, regulatory subunit 12B [Source:MGI Symbol;Acc:MGI:1916417]
Gm37949	chr1	32.8445	0.247989	0.229325	0.264181	0.354137	TEC	predicted gene, 37949 [Source:MGI Symbol;Acc:MGI:5611177]
Gm22232	chr1	0.304372	-0.292935	0.970879	0.579781		miRNA	predicted gene, 22232 [Source:MGI Symbol;Acc:MGI:5452009]
Gm37677	chr1	120.892	0.459631	0.105042	1.06051e-05	2.8205e-05	TEC	predicted gene, 37677 [Source:MGI Symbol;Acc:MGI:5610905]
Gm28892	chr1	5.4657	-0.401034	0.311657	0.173087	0.247147	antisense	predicted gene 28892 [Source:MGI Symbol;Acc:MGI:5579598]
Ube2t	chr1	8.08591	-2.15322	0.317153	1.70124e-12	6.87226e-12	protein_coding	ubiquitin-conjugating enzyme E2T [Source:MGI Symbol;Acc:MGI:1914446]
Lgr6	chr1	219.58	-4.43418	0.121117	1.24843e-295	2.04868e-293	protein_coding	leucine-rich repeat-containing G protein-coupled receptor 6 [Source:MGI Symbol;Acc:MGI:2441805]
Ptprv	chr1	4.60785	1.42913	0.515727	0.00112546	0.00244344	processed_transcript	protein tyrosine phosphatase, receptor type, V [Source:MGI Symbol;Acc:MGI:108027]
Ptpn7	chr1	2.41479	-1.79692	0.506908	7.40384e-05	0.000181889	protein_coding	protein tyrosine phosphatase, non-receptor type 7 [Source:MGI Symbol;Acc:MGI:2156893]
Arl8a	chr1	391.295	-0.358284	0.111449	0.00113848	0.002469	protein_coding	ADP-ribosylation factor-like 8A [Source:MGI Symbol;Acc:MGI:1915974]
Gm26280	chr1	2.09305	-0.0157343	0.530533	0.948693	0.964478	rRNA	predicted gene, 26280 [Source:MGI Symbol;Acc:MGI:5456057]
Gm15445	chr1	92.9214	-0.397005	0.112565	0.000357436	0.000821651	antisense	predicted gene 15445 [Source:MGI Symbol;Acc:MGI:3707341]
Gpr37l1	chr1	712.769	-6.01504	0.201502	1.00318e-205	7.61116e-204	protein_coding	G protein-coupled receptor 37-like 1 [Source:MGI Symbol;Acc:MGI:1928503]
Gm4204	chr1	76.3431	1.15993	0.136597	7.43311e-18	3.73896e-17	processed_pseudogene	predicted gene 4204 [Source:MGI Symbol;Acc:MGI:3782381]
Gm26642	chr1	4.25806	-0.638632	0.38368	0.07161	0.113898	antisense	predicted gene, 26642 [Source:MGI Symbol;Acc:MGI:5477136]
Elf3	chr1	1.11873	-2.74341	1.14851	0.00143505	0.00307292	protein_coding	E74-like factor 3 [Source:MGI Symbol;Acc:MGI:1101781]
Rnpep	chr1	459.896	-0.12981	0.0787247	0.0979022	0.150137	protein_coding	arginyl aminopeptidase (aminopeptidase B) [Source:MGI Symbol;Acc:MGI:2384902]
Timm17a	chr1	265.133	0.424599	0.0576996	1.72418e-13	7.30642e-13	protein_coding	translocase of inner mitochondrial membrane 17a [Source:MGI Symbol;Acc:MGI:1343131]
Lmod1	chr1	28.6796	-2.53205	0.232779	2.00027e-29	1.42925e-28	protein_coding	leiomodin 1 (smooth muscle) [Source:MGI Symbol;Acc:MGI:2135671]
Shisa4	chr1	408.304	-1.48106	0.059782	2.52171e-136	9.88715e-135	protein_coding	shisa family member 4 [Source:MGI Symbol;Acc:MGI:1924802]
Ipo9	chr1	409.235	1.15692	0.0774962	6.1949e-51	7.11853e-50	protein_coding	importin 9 [Source:MGI Symbol;Acc:MGI:1918944]
Gm28277	chr1	7.87068	0.853643	0.323021	0.00566167	0.0111448	sense_intronic	predicted gene 28277 [Source:MGI Symbol;Acc:MGI:5578983]
Nav1	chr1	1579.33	1.92796	0.0664851	4.29395e-186	2.75662e-184	protein_coding	neuron navigator 1 [Source:MGI Symbol;Acc:MGI:2183683]
2610012C04Rik	chr1	65.8015	1.42479	0.141519	2.67221e-24	1.66252e-23	TEC	RIKEN cDNA 2610012C04 gene [Source:MGI Symbol;Acc:MGI:1917549]
Gm37333	chr1	97.2998	1.82384	0.124777	3.10808e-49	3.44542e-48	TEC	predicted gene, 37333 [Source:MGI Symbol;Acc:MGI:5610561]
Gm4793	chr1	15.827	2.68805	0.351855	1.02011e-15	4.74253e-15	antisense	predicted gene 4793 [Source:MGI Symbol;Acc:MGI:3646955]
Csrp1	chr1	177.062	-4.90421	0.138905	1.94044e-274	2.6736e-272	protein_coding	cysteine and glycine-rich protein 1 [Source:MGI Symbol;Acc:MGI:88549]
Phlda3	chr1	34.9576	-0.571847	0.157677	0.000243509	0.000570308	protein_coding	pleckstrin homology like domain, family A, member 3 [Source:MGI Symbol;Acc:MGI:1351485]
Tnni1	chr1	5.12407	-4.50927	0.639472	4.47615e-16	2.10579e-15	protein_coding	troponin I, skeletal, slow 1 [Source:MGI Symbol;Acc:MGI:105073]
Lad1	chr1	3.12228	-2.69933	0.669462	2.43988e-06	6.84226e-06	protein_coding	ladinin [Source:MGI Symbol;Acc:MGI:109343]
Tnnt2	chr1	2.40038	1.39895	0.674593	0.0074911	0.0144547	protein_coding	troponin T2, cardiac [Source:MGI Symbol;Acc:MGI:104597]
Gm28883	chr1	4.20819	0.263253	0.297297	0.35382	0.450802	processed_pseudogene	predicted gene 28883 [Source:MGI Symbol;Acc:MGI:5579589]
Pkp1	chr1	0.0563154	0.165434	1.0094	0.937712		protein_coding	plakophilin 1 [Source:MGI Symbol;Acc:MGI:1328359]
Gm36938	chr1	0.0767465	0.078729	0.963828	0.986261		TEC	predicted gene, 36938 [Source:MGI Symbol;Acc:MGI:5610166]
Igfn1	chr1	1.99757	0.0797677	0.595442	0.910015	0.935707	protein_coding	immunoglobulin-like and fibronectin type III domain containing 1 [Source:MGI Symbol;Acc:MGI:3045352]
Tmem9	chr1	255.93	0.167246	0.0830534	0.0425494	0.0711348	protein_coding	transmembrane protein 9 [Source:MGI Symbol;Acc:MGI:1913491]
Cacna1s	chr1	1.03348	0.888146	0.973339	0.111956	0.168917	protein_coding	calcium channel, voltage-dependent, L type, alpha 1S subunit [Source:MGI Symbol;Acc:MGI:88294]
Gm37014	chr1	0.195297	4.10584e-05	0.923259	0.971795		TEC	predicted gene, 37014 [Source:MGI Symbol;Acc:MGI:5610242]
Gm37759	chr1	0.254634	-0.105495	0.984337	0.651434		antisense	predicted gene, 37759 [Source:MGI Symbol;Acc:MGI:5610987]
Gm15850	chr1	1.44171	-0.931846	0.614522	0.0828342	0.129618	processed_transcript	predicted gene 15850 [Source:MGI Symbol;Acc:MGI:3801986]
Kif21b	chr1	271.544	1.04589	0.0810248	2.33192e-38	2.0492e-37	protein_coding	kinesin family member 21B [Source:MGI Symbol;Acc:MGI:109234]
Mroh3	chr1	9.39415	-4.47223	0.418379	7.75442e-28	5.34214e-27	protein_coding	maestro heat-like repeat family member 3 [Source:MGI Symbol;Acc:MGI:1923672]
Inava	chr1	20.5806	-4.24662	0.276983	2.06915e-55	2.59176e-54	protein_coding	innate immunity activator [Source:MGI Symbol;Acc:MGI:1921579]
A430034D21Rik	chr1	0.291674	-0.4483	0.937288	0.640511		lincRNA	RIKEN cDNA A430034D21 gene [Source:MGI Symbol;Acc:MGI:2444685]
Gm26781	chr1	1.215	1.34121	0.856999	0.0522564	0.0858256	antisense	predicted gene, 26781 [Source:MGI Symbol;Acc:MGI:5477275]
Gpr25	chr1	0.147233	0.103607	0.949492	0.97848		protein_coding	G protein-coupled receptor 25 [Source:MGI Symbol;Acc:MGI:2686146]
Camsap2	chr1	340.823	0.772572	0.0654692	2.14821e-32	1.65347e-31	protein_coding	calmodulin regulated spectrin-associated protein family, member 2 [Source:MGI Symbol;Acc:MGI:1922434]
9230116N13Rik	chr1	8.93841	-0.388087	0.37924	0.262918	0.352804	processed_transcript	RIKEN cDNA 9230116N13 gene [Source:MGI Symbol;Acc:MGI:2443255]
Ddx59	chr1	18.7436	-0.544178	0.203598	0.00596192	0.0116889	protein_coding	DEAD (Asp-Glu-Ala-Asp) box polypeptide 59 [Source:MGI Symbol;Acc:MGI:1915247]
Kif14	chr1	4.14907	-0.808622	0.507286	0.063556	0.102212	protein_coding	kinesin family member 14 [Source:MGI Symbol;Acc:MGI:1098226]
Gm29486	chr1	1.39031	-1.09933	1.02046	0.0793865	0.124872	processed_pseudogene	predicted gene 29486 [Source:MGI Symbol;Acc:MGI:5580192]
Gm29485	chr1	0.441342	-0.189531	0.756791	0.643538	0.722851	processed_pseudogene	predicted gene 29485 [Source:MGI Symbol;Acc:MGI:5580191]
Gm37799	chr1	0.203817	-0.466506	1.14573	0.495089		lincRNA	predicted gene, 37799 [Source:MGI Symbol;Acc:MGI:5611027]
Gm33994	chr1	0.623335	0.541871	1.03039	0.381601	0.479525	lincRNA	predicted gene, 33994 [Source:MGI Symbol;Acc:MGI:5593153]
Platr23	chr1	0.452888	0.757545	1.02812	0.373477	0.47118	lincRNA	pluripotency associated transcript 23 [Source:MGI Symbol;Acc:MGI:5477092]
Zfp281	chr1	104.147	-0.187531	0.108179	0.0782717	0.123385	protein_coding	zinc finger protein 281 [Source:MGI Symbol;Acc:MGI:3029290]
Gm19705	chr1	5.27797	-0.869258	0.363203	0.0103135	0.0194197	lincRNA	predicted gene, 19705 [Source:MGI Symbol;Acc:MGI:5011890]
Platr22	chr1	0.344906	-0.0275955	0.98914	0.996467		lincRNA	pluripotency associated transcript 22 [Source:MGI Symbol;Acc:MGI:4439804]
Gm8762	chr1	1.10185	0.0591838	0.58888	0.959493	0.971996	processed_pseudogene	predicted gene 8762 [Source:MGI Symbol;Acc:MGI:3646806]
Gm29718	chr1	0.8986	-1.60169	0.864966	0.0155767	0.0283698	processed_pseudogene	predicted gene, 29718 [Source:MGI Symbol;Acc:MGI:5588877]
Nr5a2	chr1	63.041	4.58138	0.231913	2.26602e-91	5.07595e-90	protein_coding	nuclear receptor subfamily 5, group A, member 2 [Source:MGI Symbol;Acc:MGI:1346834]
Gm37057	chr1	0.199853	0.298663	1.06562	0.75897		TEC	predicted gene, 37057 [Source:MGI Symbol;Acc:MGI:5610285]
Gm37903	chr1	1.2635	3.15744	1.04123	0.000738176	0.00163709	TEC	predicted gene, 37903 [Source:MGI Symbol;Acc:MGI:5611131]
Gm37099	chr1	0.446504	-0.156642	0.854695	0.95803	0.970888	TEC	predicted gene, 37099 [Source:MGI Symbol;Acc:MGI:5610327]
Gm4258	chr1	47.0243	-1.26589	0.147655	4.97001e-18	2.51994e-17	processed_transcript	predicted gene 4258 [Source:MGI Symbol;Acc:MGI:3782435]
Gm37298	chr1	39.722	-1.57042	0.177728	2.09898e-19	1.12539e-18	TEC	predicted gene, 37298 [Source:MGI Symbol;Acc:MGI:5610526]
Gm26979	chr1	1.56679	-1.15994	0.686167	0.0214306	0.0381631	lincRNA	predicted gene, 26979 [Source:MGI Symbol;Acc:MGI:5504094]
Gm37124	chr1	42.0048	-1.29728	0.179436	1.24517e-13	5.32367e-13	TEC	predicted gene, 37124 [Source:MGI Symbol;Acc:MGI:5610352]
A130050O07Rik	chr1	40.7823	-1.20627	0.170186	5.64249e-13	2.3299e-12	TEC	RIKEN cDNA A130050O07 gene [Source:MGI Symbol;Acc:MGI:2443458]
Gm26936	chr1	2.79418	-0.553349	0.479204	0.167098	0.23986	lincRNA	predicted gene, 26936 [Source:MGI Symbol;Acc:MGI:5504051]
Gm26930	chr1	12.2358	-1.10935	0.29658	8.3568e-05	0.00020415	sense_intronic	predicted gene, 26930 [Source:MGI Symbol;Acc:MGI:5504045]
D130019J16Rik	chr1	112.265	-1.18532	0.101968	2.18935e-31	1.64356e-30	TEC	RIKEN cDNA D130019J16 gene [Source:MGI Symbol;Acc:MGI:2443523]
Gm37534	chr1	37.2271	-1.14868	0.158834	2.36362e-13	9.94691e-13	TEC	predicted gene, 37534 [Source:MGI Symbol;Acc:MGI:5610762]
Mir181a-1	chr1	0.0457089	-0.107619	1.01929	0.860724		miRNA	microRNA 181a-1 [Source:MGI Symbol;Acc:MGI:3629589]
A430106G13Rik	chr1	126.414	-1.40823	0.237746	7.14247e-10	2.53347e-09	lincRNA	RIKEN cDNA A430106G13 gene [Source:MGI Symbol;Acc:MGI:2443823]
Gm37632	chr1	16.8487	-1.13089	0.245656	1.80414e-06	5.11689e-06	TEC	predicted gene, 37632 [Source:MGI Symbol;Acc:MGI:5610860]
Gm23782	chr1	0.0927595	-0.12789	1.00182	0.945076		rRNA	predicted gene, 23782 [Source:MGI Symbol;Acc:MGI:5453559]
Ptprc	chr1	23.6902	-6.33809	0.445946	1.24721e-53	1.5104e-52	protein_coding	protein tyrosine phosphatase, receptor type, C [Source:MGI Symbol;Acc:MGI:97810]
A130071D04Rik	chr1	12.4332	-7.78918	1.02124	3.86453e-33	3.02473e-32	TEC	RIKEN cDNA A130071D04 gene [Source:MGI Symbol;Acc:MGI:2444749]
Gm28500	chr1	0.434604	-1.04126	1.73746	0.192839	0.27107	processed_pseudogene	predicted gene 28500 [Source:MGI Symbol;Acc:MGI:5579206]
Nek7	chr1	118.245	-1.0131	0.0948523	6.36095e-27	4.26252e-26	protein_coding	NIMA (never in mitosis gene a)-related expressed kinase 7 [Source:MGI Symbol;Acc:MGI:1890645]
Gm37080	chr1	1.98493	-1.11692	0.654892	0.0325348	0.0558762	TEC	predicted gene, 37080 [Source:MGI Symbol;Acc:MGI:5610308]
Gm37101	chr1	19.2848	-1.75587	0.273417	1.10423e-11	4.29543e-11	TEC	predicted gene, 37101 [Source:MGI Symbol;Acc:MGI:5610329]
Lhx9	chr1	3.00664	2.20946	0.571714	1.28619e-05	3.39567e-05	protein_coding	LIM homeobox protein 9 [Source:MGI Symbol;Acc:MGI:1316721]
2310009B15Rik	chr1	25.0507	-0.488119	0.188535	0.00833839	0.0159662	protein_coding	RIKEN cDNA 2310009B15 gene [Source:MGI Symbol;Acc:MGI:1916799]
Gm37045	chr1	2.82491	-0.354212	0.482726	0.386679	0.484821	TEC	predicted gene, 37045 [Source:MGI Symbol;Acc:MGI:5610273]
Dennd1b	chr1	225.431	-0.322118	0.0912901	0.000365078	0.000838492	protein_coding	DENN/MADD domain containing 1B [Source:MGI Symbol;Acc:MGI:2447812]
Gm37423	chr1	39.639	-0.613971	0.139004	7.45248e-06	2.00726e-05	processed_transcript	predicted gene, 37423 [Source:MGI Symbol;Acc:MGI:5610651]
4930596I21Rik	chr1	5.9598	0.134587	0.301277	0.639802	0.719929	sense_intronic	RIKEN cDNA 4930596I21 gene [Source:MGI Symbol;Acc:MGI:1925479]
Gm16305	chr1	8.32393	-0.451211	0.29579	0.100083	0.153099	processed_pseudogene	predicted gene 16305 [Source:MGI Symbol;Acc:MGI:3826519]
Gm37470	chr1	42.9004	-0.217717	0.135661	0.10288	0.156786	TEC	predicted gene, 37470 [Source:MGI Symbol;Acc:MGI:5610698]
Gm43544	chr1	27.3058	-0.272597	0.183803	0.128328	0.190316	TEC	predicted gene 43544 [Source:MGI Symbol;Acc:MGI:5663681]
Gm37655	chr1	6.69225	-0.132584	0.392927	0.707125	0.77721	TEC	predicted gene, 37655 [Source:MGI Symbol;Acc:MGI:5610883]
Gm37718	chr1	35.9428	-0.340139	0.187053	0.063488	0.102119	TEC	predicted gene, 37718 [Source:MGI Symbol;Acc:MGI:5610946]
Crb1	chr1	47.2413	-1.06536	0.194005	1.41292e-08	4.67293e-08	protein_coding	crumbs family member 1, photoreceptor morphogenesis associated [Source:MGI Symbol;Acc:MGI:2136343]
4933436E23Rik	chr1	0.128722	0.18602	1.0066	0.932402		lincRNA	RIKEN cDNA 4933436E23 gene [Source:MGI Symbol;Acc:MGI:1918459]
Zbtb41	chr1	49.3638	-0.288286	0.123819	0.0181211	0.032688	protein_coding	zinc finger and BTB domain containing 41 [Source:MGI Symbol;Acc:MGI:2444487]
Aspm	chr1	10.0834	-2.59962	0.316488	5.20217e-17	2.53301e-16	protein_coding	abnormal spindle microtubule assembly [Source:MGI Symbol;Acc:MGI:1334448]
Gm4788	chr1	0.132768	0.096107	1.01949	0.795114		protein_coding	predicted gene 4788 [Source:MGI Symbol;Acc:MGI:3646434]
Cfhr2	chr1	0.146418	-0.165038	1.03024	0.737322		protein_coding	complement factor H-related 2 [Source:MGI Symbol;Acc:MGI:3611575]
Gm5837	chr1	6.64844	0.0367217	0.263414	0.885162	0.917939	processed_pseudogene	predicted gene 5837 [Source:MGI Symbol;Acc:MGI:3648028]
Gm38019	chr1	0.484154	-4.44902	3.00122	0.0804753	0.126396	processed_pseudogene	predicted gene, 38019 [Source:MGI Symbol;Acc:MGI:5611247]
Cfh	chr1	26.6551	-4.45032	0.423913	2.30449e-28	1.60846e-27	protein_coding	complement component factor h [Source:MGI Symbol;Acc:MGI:88385]
Kcnt2	chr1	35.5635	2.55078	0.207624	2.53389e-36	2.12809e-35	protein_coding	potassium channel, subfamily T, member 2 [Source:MGI Symbol;Acc:MGI:3036273]
Gm37777	chr1	7.15943	2.5514	0.388601	3.71143e-12	1.47397e-11	TEC	predicted gene, 37777 [Source:MGI Symbol;Acc:MGI:5611005]
Gm37599	chr1	0.933555	-0.170547	0.561148	0.714701	0.783973	TEC	predicted gene, 37599 [Source:MGI Symbol;Acc:MGI:5610827]
Gm37142	chr1	0.0676847	0.0462993	1.00132	0.985556		TEC	predicted gene, 37142 [Source:MGI Symbol;Acc:MGI:5610370]
Gm5835	chr1	21.6281	0.00608508	0.166328	0.9716	0.979988	processed_pseudogene	predicted gene 5835 [Source:MGI Symbol;Acc:MGI:3643957]
Cdc73	chr1	205.585	-0.545464	0.0864586	2.05327e-10	7.50484e-10	protein_coding	cell division cycle 73, Paf1/RNA polymerase II complex component [Source:MGI Symbol;Acc:MGI:2384876]
B3galt2	chr1	64.1308	-1.35965	0.236124	1.75385e-10	6.43108e-10	protein_coding	UDP-Gal:betaGlcNAc beta 1,3-galactosyltransferase, polypeptide 2 [Source:MGI Symbol;Acc:MGI:1349461]
Gm6397	chr1	2.62772	-0.305087	0.488816	0.44618	0.543899	processed_pseudogene	predicted gene 6397 [Source:MGI Symbol;Acc:MGI:3648542]
Glrx2	chr1	182.568	0.453841	0.0724896	3.78476e-10	1.36283e-09	protein_coding	glutaredoxin 2 (thioltransferase) [Source:MGI Symbol;Acc:MGI:1916617]
Trove2	chr1	362.435	-0.892087	0.0828349	2.03936e-27	1.38792e-26	protein_coding	TROVE domain family, member 2 [Source:MGI Symbol;Acc:MGI:106652]
Uchl5	chr1	55.6249	0.223433	0.141271	0.110225	0.166675	protein_coding	ubiquitin carboxyl-terminal esterase L5 [Source:MGI Symbol;Acc:MGI:1914848]
Gm29170	chr1	15.2692	0.43041	0.281635	0.108268	0.164073	sense_intronic	predicted gene 29170 [Source:MGI Symbol;Acc:MGI:5579876]
Rgs2	chr1	339.502	2.09562	0.0770879	1.21076e-164	6.29292e-163	protein_coding	regulator of G-protein signaling 2 [Source:MGI Symbol;Acc:MGI:1098271]
Rgs13	chr1	0.0950936	0.0984437	1.02058	0.802357		protein_coding	regulator of G-protein signaling 13 [Source:MGI Symbol;Acc:MGI:2180585]
Rbm6-ps2	chr1	0.208514	0.364865	1.00794	0.639451		processed_pseudogene	RNA binding motif protein 6, pseudogene 2 [Source:MGI Symbol;Acc:MGI:1889581]
Rgs1	chr1	1.05573	-2.66682	1.60367	0.0185997	0.033479	protein_coding	regulator of G-protein signaling 1 [Source:MGI Symbol;Acc:MGI:1354694]
Gm7266	chr1	3.57828	-0.314273	0.353952	0.343963	0.440684	processed_pseudogene	predicted gene 7266 [Source:MGI Symbol;Acc:MGI:3648608]
Rgs18	chr1	0.721531	-0.555158	1.21902	0.255259	0.344154	protein_coding	regulator of G-protein signaling 18 [Source:MGI Symbol;Acc:MGI:1927498]
Gm8856	chr1	0.20422	0.181621	0.944674	0.975789		processed_pseudogene	predicted gene 8856 [Source:MGI Symbol;Acc:MGI:3644161]
Gm29514	chr1	22.9523	0.438952	0.173581	0.0105463	0.0198287	antisense	predicted gene 29514 [Source:MGI Symbol;Acc:MGI:5580220]
Gm5263	chr1	0.909476	-0.0804266	0.755004	0.975697	0.982864	processed_pseudogene	predicted gene 5263 [Source:MGI Symbol;Acc:MGI:3647343]
Gm38187	chr1	42.1704	0.305729	0.14927	0.0368684	0.0625179	TEC	predicted gene, 38187 [Source:MGI Symbol;Acc:MGI:5611415]
Brinp3	chr1	185.268	0.958224	0.107882	2.35576e-19	1.26075e-18	protein_coding	bone morphogenetic protein/retinoic acid inducible neural specific 3 [Source:MGI Symbol;Acc:MGI:2443035]
Gm15583	chr1	1.30392	0.850402	0.63966	0.133938	0.197663	processed_pseudogene	predicted gene 15583 [Source:MGI Symbol;Acc:MGI:3783031]
A230059L01Rik	chr1	9.98376	0.522126	0.248152	0.0296235	0.0512985	processed_transcript	RIKEN cDNA A230059L01 gene [Source:MGI Symbol;Acc:MGI:2443688]
Gm15584	chr1	11.4725	0.942182	0.23504	3.40091e-05	8.63831e-05	antisense	predicted gene 15584 [Source:MGI Symbol;Acc:MGI:3783032]
Gm37749	chr1	0.201997	0.393603	1.01741	0.637421		TEC	predicted gene, 37749 [Source:MGI Symbol;Acc:MGI:5610977]
Gm9931	chr1	0.115411	0.146704	1.0253	0.855324		TEC	predicted gene 9931 [Source:MGI Symbol;Acc:MGI:3642402]
Gm38284	chr1	0.456693	0.554995	0.885741	0.494921	0.590013	TEC	predicted gene, 38284 [Source:MGI Symbol;Acc:MGI:5611512]
Gm4034	chr1	0.175343	-0.121803	0.988183	0.736459		processed_pseudogene	predicted gene 4034 [Source:MGI Symbol;Acc:MGI:3782208]
Gm5703	chr1	0.244792	-0.17882	0.975582	0.699312		processed_pseudogene	predicted gene 5703 [Source:MGI Symbol;Acc:MGI:3646159]
Gm15443	chr1	1.41599	-0.677034	0.493999	0.106049	0.161079	processed_pseudogene	predicted gene 15443 [Source:MGI Symbol;Acc:MGI:3642525]
Gm18701	chr1	0.361244	0.104967	1.02345	0.759007		processed_pseudogene	predicted gene, 18701 [Source:MGI Symbol;Acc:MGI:5010886]
Pla2g4a	chr1	3.94362	-3.60462	0.727717	2.52463e-08	8.19656e-08	protein_coding	phospholipase A2, group IVA (cytosolic, calcium-dependent) [Source:MGI Symbol;Acc:MGI:1195256]
Ptgs2os	chr1	0.322873	-0.817822	1.29052	0.464031		processed_transcript	prostaglandin-endoperoxide synthase 2, opposite strand [Source:MGI Symbol;Acc:MGI:2443180]
Ptgs2	chr1	1.74633	0.713725	0.465133	0.0936657	0.144447	protein_coding	prostaglandin-endoperoxide synthase 2 [Source:MGI Symbol;Acc:MGI:97798]
Gm9687	chr1	0.16395	-0.0187337	0.952613	0.900775		processed_pseudogene	predicted gene 9687 [Source:MGI Symbol;Acc:MGI:3780095]
Ptgs2os2	chr1	0.130581	0.201689	0.967605	0.824789		lincRNA	prostaglandin-endoperoxide synthase 2, opposite strand 2 [Source:MGI Symbol;Acc:MGI:5477181]
Rbm3-ps	chr1	1.30179	-0.293245	0.590373	0.507792	0.602143	processed_pseudogene	RNA binding motif (RNP1, RRM) protein 3 [Source:MGI Symbol;Acc:MGI:3642874]
Gm4322	chr1	2.35932	0.658094	0.41949	0.0835427	0.130517	processed_pseudogene	predicted gene 4322 [Source:MGI Symbol;Acc:MGI:3782503]
Pdc	chr1	0.0806016	-0.0410145	1.00732	0.877657		protein_coding	phosducin [Source:MGI Symbol;Acc:MGI:98090]
2310030A07Rik	chr1	0.141327	-0.166519	1.03162	0.834156		antisense	RIKEN cDNA 2310030A07 gene [Source:MGI Symbol;Acc:MGI:1922834]
Gm37764	chr1	0.252505	0.0592105	0.954495	0.977306		TEC	predicted gene, 37764 [Source:MGI Symbol;Acc:MGI:5610992]
Odr4	chr1	234.844	-0.206121	0.0638531	0.00122852	0.00265049	protein_coding	odr4 GPCR localization factor homolog [Source:MGI Symbol;Acc:MGI:2385108]
Tpr	chr1	726.443	0.200798	0.0783061	0.0092693	0.0175999	protein_coding	translocated promoter region, nuclear basket protein [Source:MGI Symbol;Acc:MGI:1922066]
Prg4	chr1	11.1311	0.247776	0.256227	0.308903	0.403162	protein_coding	proteoglycan 4 (megakaryocyte stimulating factor, articular superficial zone protein) [Source:MGI Symbol;Acc:MGI:1891344]
Ska2l-ps	chr1	0.390909	-0.0129164	0.749208	0.936441	0.955445	processed_pseudogene	spindle and kinetochore associated complex subunit 2-like, pseudogene [Source:MGI Symbol;Acc:MGI:3643639]
Hmcn1	chr1	128.578	-2.76686	0.134494	8.62646e-95	2.02068e-93	protein_coding	hemicentin 1 [Source:MGI Symbol;Acc:MGI:2685047]
Gm20631	chr1	8.25498	-2.35196	0.352711	3.03443e-12	1.2107e-11	antisense	predicted gene 20631 [Source:MGI Symbol;Acc:MGI:5313078]
Gm37671	chr1	0.752283	1.88604	0.909877	0.0170229	0.0308223	TEC	predicted gene, 37671 [Source:MGI Symbol;Acc:MGI:5610899]
Gm19087	chr1	0.904031	0.495787	0.716359	0.421924	0.51971	processed_pseudogene	predicted gene, 19087 [Source:MGI Symbol;Acc:MGI:5011272]
Gm8941	chr1	0.0910806	0.244682	1.04139	0.810535		processed_pseudogene	predicted gene 8941 [Source:MGI Symbol;Acc:MGI:3779824]
Gm10138	chr1	22.694	-0.0774912	0.212136	0.703043	0.773795	antisense	predicted gene 10138 [Source:MGI Symbol;Acc:MGI:3708522]
Ivns1abp	chr1	268.523	-0.181503	0.0958446	0.0554268	0.0904478	protein_coding	influenza virus NS1A binding protein [Source:MGI Symbol;Acc:MGI:2152389]
Swt1	chr1	258.52	-0.55846	0.0682561	2.04911e-16	9.77856e-16	protein_coding	SWT1 RNA endoribonuclease homolog (S. cerevisiae) [Source:MGI Symbol;Acc:MGI:1914125]
Trmt1l	chr1	342.467	-0.393346	0.0634936	5.12032e-10	1.83021e-09	protein_coding	tRNA methyltransferase 1 like [Source:MGI Symbol;Acc:MGI:1916185]
Mir7682	chr1	0.941753	-0.321876	0.660995	0.536296	0.628922	miRNA	microRNA 7682 [Source:MGI Symbol;Acc:MGI:5562724]
Gm37893	chr1	180.603	-0.332001	0.131043	0.00975344	0.0184543	TEC	predicted gene, 37893 [Source:MGI Symbol;Acc:MGI:5611121]
Rnf2	chr1	73.9294	-0.361338	0.148174	0.0126616	0.0234943	protein_coding	ring finger protein 2 [Source:MGI Symbol;Acc:MGI:1101759]
Gm36527	chr1	2.8436	0.591916	0.466551	0.163472	0.235338	TEC	predicted gene, 36527 [Source:MGI Symbol;Acc:MGI:5595686]
Gm29072	chr1	0.304476	-0.11504	0.772361	0.695759		processed_pseudogene	predicted gene 29072 [Source:MGI Symbol;Acc:MGI:5579778]
Gm19503	chr1	16.9078	0.453043	0.181325	0.0104859	0.0197199	processed_pseudogene	predicted gene, 19503 [Source:MGI Symbol;Acc:MGI:5011688]
Fam129a	chr1	22.5683	-4.41959	0.332137	4.43015e-43	4.30059e-42	protein_coding	family with sequence similarity 129, member A [Source:MGI Symbol;Acc:MGI:2137237]
2810414N06Rik	chr1	8.1419	-0.977101	0.322398	0.00140724	0.00301669	lincRNA	RIKEN cDNA 2810414N06 gene [Source:MGI Symbol;Acc:MGI:1919065]
Edem3	chr1	70.5167	-0.26834	0.118527	0.021469	0.0382197	protein_coding	ER degradation enhancer, mannosidase alpha-like 3 [Source:MGI Symbol;Acc:MGI:1914217]
1700025G04Rik	chr1	189.797	0.78014	0.0888285	1.37648e-18	7.14283e-18	protein_coding	RIKEN cDNA 1700025G04 gene [Source:MGI Symbol;Acc:MGI:1916649]
Gm25279	chr1	0.153881	0.153423	1.02724	0.810647		snRNA	predicted gene, 25279 [Source:MGI Symbol;Acc:MGI:5455056]
Gm28610	chr1	0.833043	0.32115	0.686008	0.567249	0.656498	antisense	predicted gene 28610 [Source:MGI Symbol;Acc:MGI:5579316]
Gm38238	chr1	0.109894	0.261283	1.02164	0.838158		TEC	predicted gene, 38238 [Source:MGI Symbol;Acc:MGI:5611466]
Tsen15	chr1	59.7896	0.18962	0.110547	0.0842917	0.131533	protein_coding	tRNA splicing endonuclease subunit 15 [Source:MGI Symbol;Acc:MGI:1913887]
Colgalt2	chr1	25.8305	-1.6489	0.22485	2.47688e-14	1.08813e-13	protein_coding	collagen beta(1-O)galactosyltransferase 2 [Source:MGI Symbol;Acc:MGI:2138232]
Gm15618	chr1	0.210314	-0.42996	1.07195	0.615428		processed_pseudogene	predicted gene 15618 [Source:MGI Symbol;Acc:MGI:3783063]
Rgl1	chr1	167.377	-1.04691	0.103228	2.08317e-24	1.30076e-23	protein_coding	ral guanine nucleotide dissociation stimulator,-like 1 [Source:MGI Symbol;Acc:MGI:107484]
Gm15479	chr1	1.21215	0.855367	0.706697	0.1068	0.162092	sense_intronic	predicted gene 15479 [Source:MGI Symbol;Acc:MGI:3705129]
Gm7278	chr1	45.9928	0.751393	0.159238	1.58594e-06	4.52218e-06	processed_pseudogene	predicted gene 7278 [Source:MGI Symbol;Acc:MGI:3645261]
Gm28792	chr1	14.5395	0.327986	0.276582	0.2172	0.3001	sense_intronic	predicted gene 28792 [Source:MGI Symbol;Acc:MGI:5579498]
Apobec4	chr1	2.46821	0.418522	0.534146	0.345711	0.442516	protein_coding	apolipoprotein B mRNA editing enzyme, catalytic polypeptide-like 4 (putative) [Source:MGI Symbol;Acc:MGI:1918531]
Arpc5	chr1	209.65	0.370426	0.0822194	6.32195e-06	1.71509e-05	protein_coding	actin related protein 2/3 complex, subunit 5 [Source:MGI Symbol;Acc:MGI:1915021]
Ncf2	chr1	24.205	-2.03019	0.206786	9.10853e-24	5.58129e-23	protein_coding	neutrophil cytosolic factor 2 [Source:MGI Symbol;Acc:MGI:97284]
Smg7	chr1	304.436	0.164415	0.0600915	0.00609832	0.0119423	protein_coding	Smg-7 homolog, nonsense mediated mRNA decay factor (C. elegans) [Source:MGI Symbol;Acc:MGI:2682334]
Gm28791	chr1	82.4377	0.369077	0.112046	0.000912307	0.00200274	sense_intronic	predicted gene 28791 [Source:MGI Symbol;Acc:MGI:5579497]
1700040K01Rik	chr1	0.3909	-0.310259	0.959709	0.640894	0.720815	TEC	RIKEN cDNA 1700040K01 gene [Source:MGI Symbol;Acc:MGI:1920517]
Gm8976	chr1	0.185257	-0.270345	0.988935	0.749487		processed_pseudogene	predicted gene 8976 [Source:MGI Symbol;Acc:MGI:3648530]
Nmnat2	chr1	153.633	2.36061	0.0809788	2.49855e-187	1.62908e-185	protein_coding	nicotinamide nucleotide adenylyltransferase 2 [Source:MGI Symbol;Acc:MGI:2444155]
Gm28960	chr1	11.0901	1.56898	0.258234	5.92358e-10	2.11216e-09	antisense	predicted gene 28960 [Source:MGI Symbol;Acc:MGI:5579666]
Lamc2	chr1	9.29893	0.241174	0.311052	0.412143	0.51046	protein_coding	laminin, gamma 2 [Source:MGI Symbol;Acc:MGI:99913]
Lamc1	chr1	56.8786	-1.40433	0.139275	3.57807e-24	2.21666e-23	protein_coding	laminin, gamma 1 [Source:MGI Symbol;Acc:MGI:99914]
Gm38009	chr1	23.1247	-0.349699	0.171195	0.0380765	0.064368	TEC	predicted gene, 38009 [Source:MGI Symbol;Acc:MGI:5611237]
Gm8818	chr1	1.30412	-0.518029	0.619157	0.290363	0.383258	processed_pseudogene	predicted pseudogene 8818 [Source:MGI Symbol;Acc:MGI:3645903]
E330020D12Rik	chr1	3.88474	-2.51338	0.483738	8.59144e-08	2.68546e-07	processed_transcript	Riken cDNA E330020D12 gene [Source:MGI Symbol;Acc:MGI:3761270]
Shcbp1l	chr1	21.3252	1.92515	0.237075	1.23358e-16	5.93034e-16	protein_coding	Shc SH2-domain binding protein 1-like [Source:MGI Symbol;Acc:MGI:1919086]
Gm25588	chr1	1.99521	1.33882	0.691403	0.0153324	0.0279702	snoRNA	predicted gene, 25588 [Source:MGI Symbol;Acc:MGI:5455365]
Gm37669	chr1	0.527156	1.27482	1.3888	0.254569	0.343367	TEC	predicted gene, 37669 [Source:MGI Symbol;Acc:MGI:5610897]
Dhx9	chr1	196.939	0.231702	0.0735998	0.00156619	0.00333753	protein_coding	DEAH (Asp-Glu-Ala-His) box polypeptide 9 [Source:MGI Symbol;Acc:MGI:108177]
Npl	chr1	6.22522	-0.756185	0.390748	0.0326945	0.0561174	protein_coding	N-acetylneuraminate pyruvate lyase [Source:MGI Symbol;Acc:MGI:1921341]
Gm6652	chr1	0.503303	1.61302	1.48105	0.14293	0.209324	processed_pseudogene	predicted gene 6652 [Source:MGI Symbol;Acc:MGI:3647244]
Rgs8	chr1	23.4098	4.55859	0.281803	2.84454e-62	3.99851e-61	protein_coding	regulator of G-protein signaling 8 [Source:MGI Symbol;Acc:MGI:108408]
C230024C17Rik	chr1	1.15834	0.588289	1.00912	0.216821	0.299662	lincRNA	RIKEN cDNA C230024C17 gene [Source:MGI Symbol;Acc:MGI:5439413]
Rgs16	chr1	5.19385	0.277138	0.341428	0.386573	0.48471	protein_coding	regulator of G-protein signaling 16 [Source:MGI Symbol;Acc:MGI:108407]
Gm28513	chr1	0.323168	0.263434	1.00011	0.500734		antisense	predicted gene 28513 [Source:MGI Symbol;Acc:MGI:5579219]
Rnasel	chr1	103.966	2.13475	0.23626	2.48081e-21	1.41311e-20	protein_coding	ribonuclease L (2', 5'-oligoisoadenylate synthetase-dependent) [Source:MGI Symbol;Acc:MGI:1098272]
Gm28512	chr1	0.557467	0.0570059	0.830923	0.976485	0.983488	sense_intronic	predicted gene 28512 [Source:MGI Symbol;Acc:MGI:5579218]
Rgsl1	chr1	5.5824	-0.392372	0.395227	0.267005	0.357271	protein_coding	regulator of G-protein signaling like 1 [Source:MGI Symbol;Acc:MGI:2685048]
Teddm2	chr1	6.61656	-1.31878	0.32852	2.46007e-05	6.32781e-05	protein_coding	transmembrane epididymal family member 2 [Source:MGI Symbol;Acc:MGI:1923273]
Teddm1b	chr1	1.11476	-0.940347	0.788189	0.0806641	0.126664	protein_coding	transmembrane epididymal protein 1B [Source:MGI Symbol;Acc:MGI:3646829]
Gm38352	chr1	12.6161	-1.30872	0.351206	4.04415e-05	0.000102029	TEC	predicted gene, 38352 [Source:MGI Symbol;Acc:MGI:5611580]
Teddm1a	chr1	0.0695257	-0.0785149	0.989476	0.996245		protein_coding	transmembrane epididymal protein 1A [Source:MGI Symbol;Acc:MGI:2668439]
Glul	chr1	692.857	-3.60152	0.0773282	0	0	protein_coding	glutamate-ammonia ligase (glutamine synthetase) [Source:MGI Symbol;Acc:MGI:95739]
Gm29291	chr1	1.22746	-4.67771	2.10265	0.0106906	0.0200819	lincRNA	predicted gene 29291 [Source:MGI Symbol;Acc:MGI:5579997]
Gm28286	chr1	0.728333	-1.5299	1.22373	0.0537039	0.087941	lincRNA	predicted gene 28286 [Source:MGI Symbol;Acc:MGI:5578992]
A830008E24Rik	chr1	19.5885	-5.8169	0.507677	2.93591e-36	2.46007e-35	lincRNA	RIKEN cDNA A830008E24 gene [Source:MGI Symbol;Acc:MGI:3041183]
Gm25336	chr1	0.220496	-0.239402	1.05285	0.56187		snoRNA	predicted gene, 25336 [Source:MGI Symbol;Acc:MGI:5455113]
Zfp648	chr1	0.271859	-0.286195	0.981276	0.827254		protein_coding	zinc finger protein 648 [Source:MGI Symbol;Acc:MGI:2685049]
Cacna1e	chr1	955.788	3.65915	0.0770209	0	0	protein_coding	calcium channel, voltage-dependent, R type, alpha 1E subunit [Source:MGI Symbol;Acc:MGI:106217]
Gm29282	chr1	0.181771	0.141773	1.0086	0.874049		lincRNA	predicted gene 29282 [Source:MGI Symbol;Acc:MGI:5579988]
Gm9530	chr1	10.1079	-1.93048	0.301181	1.45505e-11	5.62718e-11	lincRNA	predicted gene 9530 [Source:MGI Symbol;Acc:MGI:3779939]
Ier5	chr1	51.9306	-2.91808	0.165798	2.74946e-71	4.47668e-70	protein_coding	immediate early response 5 [Source:MGI Symbol;Acc:MGI:1337072]
Mr1	chr1	58.219	-5.70809	0.262678	4.33116e-108	1.20489e-106	protein_coding	major histocompatibility complex, class I-related [Source:MGI Symbol;Acc:MGI:1195463]
Stx6	chr1	192.765	-0.0955132	0.0759333	0.207726	0.288772	protein_coding	syntaxin 6 [Source:MGI Symbol;Acc:MGI:1926235]
Gm8850	chr1	7.50515	0.559425	0.245808	0.0194339	0.0348602	processed_pseudogene	predicted gene 8850 [Source:MGI Symbol;Acc:MGI:3647325]
BC034090	chr1	64.2967	-1.58128	0.145725	4.71996e-28	3.26783e-27	protein_coding	cDNA sequence BC034090 [Source:MGI Symbol;Acc:MGI:2672904]
Gm37622	chr1	0.461635	-0.83378	0.969425	0.235593	0.321513	antisense	predicted gene, 37622 [Source:MGI Symbol;Acc:MGI:5610850]
Xpr1	chr1	1257.48	-0.522153	0.0585707	2.09458e-19	1.12324e-18	protein_coding	xenotropic and polytropic retrovirus receptor 1 [Source:MGI Symbol;Acc:MGI:97932]
Gm22569	chr1	29.0722	-0.468116	0.205099	0.0205135	0.0366605	miRNA	predicted gene, 22569 [Source:MGI Symbol;Acc:MGI:5452346]
Gm5532	chr1	1.84768	1.90007	0.576404	0.000161717	0.000385078	lincRNA	predicted gene 5532 [Source:MGI Symbol;Acc:MGI:3646828]
Acbd6	chr1	106.963	0.615339	0.0912371	1.26234e-11	4.89289e-11	protein_coding	acyl-Coenzyme A binding domain containing 6 [Source:MGI Symbol;Acc:MGI:1919732]
Lhx4	chr1	4.75684	0.340436	0.372095	0.327618	0.423552	protein_coding	LIM homeobox protein 4 [Source:MGI Symbol;Acc:MGI:101776]
Qsox1	chr1	130.399	-0.335548	0.0881878	0.000129039	0.000309688	protein_coding	quiescin Q6 sulfhydryl oxidase 1 [Source:MGI Symbol;Acc:MGI:1330818]
Gm37571	chr1	0.594906	0.297281	0.952966	0.373238	0.47092	antisense	predicted gene, 37571 [Source:MGI Symbol;Acc:MGI:5610799]
Cep350	chr1	308.683	0.3336	0.0716776	3.00912e-06	8.38439e-06	protein_coding	centrosomal protein 350 [Source:MGI Symbol;Acc:MGI:1921331]
Gm37383	chr1	16.8264	0.0859077	0.189273	0.642673	0.722102	TEC	predicted gene, 37383 [Source:MGI Symbol;Acc:MGI:5610611]
Gm9694	chr1	1.08471	0.467486	0.726302	0.438218	0.535827	TEC	predicted gene 9694 [Source:MGI Symbol;Acc:MGI:3780102]
Tor1aip1	chr1	138.768	-1.7525	0.0793458	7.96334e-109	2.24094e-107	protein_coding	torsin A interacting protein 1 [Source:MGI Symbol;Acc:MGI:3582693]
9430034N14Rik	chr1	44.7178	-1.28117	0.17087	1.73931e-14	7.70008e-14	TEC	RIKEN cDNA 9430034N14 gene [Source:MGI Symbol;Acc:MGI:2444791]
Tor1aip2	chr1	114.438	-0.537425	0.102498	1.33279e-07	4.10015e-07	protein_coding	torsin A interacting protein 2 [Source:MGI Symbol;Acc:MGI:3582695]
Fam163a	chr1	5.90373	-2.13288	0.372093	1.97889e-09	6.86012e-09	protein_coding	family with sequence similarity 163, member A [Source:MGI Symbol;Acc:MGI:3618859]
Tdrd5	chr1	7.53626	2.81199	0.306887	4.56349e-21	2.57933e-20	protein_coding	tudor domain containing 5 [Source:MGI Symbol;Acc:MGI:2684949]
A430050A11Rik	chr1	0.887498	2.65341	1.35455	0.013682	0.025194	TEC	RIKEN cDNA A430050A11 gene [Source:MGI Symbol;Acc:MGI:3028067]
Nphs2	chr1	4.38686	-2.60298	0.493654	8.12171e-09	2.72434e-08	protein_coding	nephrosis 2, podocin [Source:MGI Symbol;Acc:MGI:2157018]
Axdnd1	chr1	15.8991	-2.7034	0.263577	3.71646e-25	2.37025e-24	protein_coding	axonemal dynein light chain domain containing 1 [Source:MGI Symbol;Acc:MGI:1924602]
Gm2000	chr1	94.6889	0.275371	0.106928	0.00888954	0.0169234	protein_coding	predicted gene 2000 [Source:MGI Symbol;Acc:MGI:3780170]
Soat1	chr1	283.047	-3.53638	0.0816632	0	0	protein_coding	sterol O-acyltransferase 1 [Source:MGI Symbol;Acc:MGI:104665]
Gm37648	chr1	9.54992	-2.32087	0.323638	1.74573e-13	7.39562e-13	TEC	predicted gene, 37648 [Source:MGI Symbol;Acc:MGI:5610876]
Gm10031	chr1	20.1493	-0.0895563	0.14236	0.526065	0.619386	protein_coding	predicted pseudogene 10031 [Source:MGI Symbol;Acc:MGI:3704198]
Abl2	chr1	263.154	-0.122491	0.0726428	0.0975318	0.149651	protein_coding	v-abl Abelson murine leukemia viral oncogene 2 (arg, Abelson-related gene) [Source:MGI Symbol;Acc:MGI:87860]
Gm38043	chr1	82.1586	-0.0375056	0.10193	0.711259	0.78095	TEC	predicted gene, 38043 [Source:MGI Symbol;Acc:MGI:5611271]
Tor3a	chr1	63.8647	-2.12829	0.137008	2.32986e-55	2.91706e-54	protein_coding	torsin family 3, member A [Source:MGI Symbol;Acc:MGI:1353652]
Fam20b	chr1	41.6848	0.385353	0.176653	0.0275157	0.0479669	protein_coding	family with sequence similarity 20, member B [Source:MGI Symbol;Acc:MGI:2443990]
Gm15428	chr1	0.447826	-1.01131	1.13348	0.145916	0.213239	processed_pseudogene	predicted pseudogene 15428 [Source:MGI Symbol;Acc:MGI:3642670]
Ralgps2	chr1	328.534	-0.527632	0.07074	8.02165e-14	3.45594e-13	protein_coding	Ral GEF with PH domain and SH3 binding motif 2 [Source:MGI Symbol;Acc:MGI:1925505]
Gm28693	chr1	17.5492	-0.670806	0.26243	0.00827352	0.0158524	transcribed_processed_pseudogene	predicted gene 28693 [Source:MGI Symbol;Acc:MGI:5579399]
Angptl1	chr1	73.7481	-0.544776	0.108256	3.97089e-07	1.18357e-06	protein_coding	angiopoietin-like 1 [Source:MGI Symbol;Acc:MGI:1919963]
Gm37802	chr1	12.1052	-0.458265	0.266828	0.0755974	0.119524	TEC	predicted gene, 37802 [Source:MGI Symbol;Acc:MGI:5611030]
Gm37943	chr1	14.4195	-0.234233	0.203315	0.238549	0.324926	TEC	predicted gene, 37943 [Source:MGI Symbol;Acc:MGI:5611171]
4930439D14Rik	chr1	1.51345	-0.987477	0.697314	0.0950603	0.146351	antisense	RIKEN cDNA 4930439D14 gene [Source:MGI Symbol;Acc:MGI:1925417]
Gm28694	chr1	0.535176	-0.855008	1.24062	0.40372	0.501773	lincRNA	predicted gene 28694 [Source:MGI Symbol;Acc:MGI:5579400]
Gm10531	chr1	7.23538	0.0706123	0.287749	0.798275	0.851598	TEC	predicted gene 10531 [Source:MGI Symbol;Acc:MGI:3641983]
Tex35	chr1	0.724833	0.130214	0.758983	0.932724	0.953075	protein_coding	testis expressed 35 [Source:MGI Symbol;Acc:MGI:1920685]
Gm30694	chr1	2.87395	0.220453	0.483382	0.612346	0.696303	unitary_pseudogene	predicted gene, 30694 [Source:MGI Symbol;Acc:MGI:5589853]
Rasal2	chr1	228.861	-0.040206	0.0768201	0.600417	0.686077	protein_coding	RAS protein activator like 2 [Source:MGI Symbol;Acc:MGI:2443881]
Gm37788	chr1	20.8981	-0.500549	0.19824	0.00956571	0.0181226	TEC	predicted gene, 37788 [Source:MGI Symbol;Acc:MGI:5611016]
Gm37578	chr1	5.18293	0.294349	0.35814	0.380586	0.478476	TEC	predicted gene, 37578 [Source:MGI Symbol;Acc:MGI:5610806]
Gm6058	chr1	0.739092	-0.162351	0.766561	0.635466	0.716153	processed_pseudogene	predicted gene 6058 [Source:MGI Symbol;Acc:MGI:3648617]
Gm37060	chr1	61.0159	-0.243232	0.129087	0.0555467	0.0906131	TEC	predicted gene, 37060 [Source:MGI Symbol;Acc:MGI:5610288]
2810025M15Rik	chr1	40.2851	-0.594457	0.154704	0.00010706	0.000258897	transcribed_processed_pseudogene	RIKEN cDNA 2810025M15 gene [Source:MGI Symbol;Acc:MGI:1917203]
Cryzl2	chr1	48.2319	-4.70889	0.211647	7.69332e-113	2.28608e-111	protein_coding	crystallin zeta like 2 [Source:MGI Symbol;Acc:MGI:2448516]
Sec16b	chr1	5.08223	-0.00297098	0.34293	0.988801	0.991925	protein_coding	SEC16 homolog B (S. cerevisiae) [Source:MGI Symbol;Acc:MGI:2148802]
Gm37682	chr1	0.209006	0.463435	1.00613	0.730674		processed_pseudogene	predicted gene, 37682 [Source:MGI Symbol;Acc:MGI:5610910]
Gm37713	chr1	0.225284	0.136066	0.935166	0.92701		processed_pseudogene	predicted gene, 37713 [Source:MGI Symbol;Acc:MGI:5610941]
Gm38256	chr1	0.108264	0.0470428	1.00371	0.860482		TEC	predicted gene, 38256 [Source:MGI Symbol;Acc:MGI:5611484]
Brinp2	chr1	173.579	1.35103	0.099339	4.15502e-42	3.94565e-41	protein_coding	bone morphogenic protein/retinoic acid inducible neural-specific 2 [Source:MGI Symbol;Acc:MGI:2443333]
Astn1	chr1	442.677	-0.247809	0.0640005	9.88394e-05	0.000239753	protein_coding	astrotactin 1 [Source:MGI Symbol;Acc:MGI:1098567]
Gm37861	chr1	45.9684	0.267501	0.154619	0.0783054	0.123424	TEC	predicted gene, 37861 [Source:MGI Symbol;Acc:MGI:5611089]
Gm37679	chr1	13.0197	0.3272	0.261168	0.197122	0.275922	antisense	predicted gene, 37679 [Source:MGI Symbol;Acc:MGI:5610907]
Mir488	chr1	0.0492495	-0.0676043	1.00544	0.931695		miRNA	microRNA 488 [Source:MGI Symbol;Acc:MGI:3629597]
Gm37367	chr1	10.5166	-0.120689	0.308353	0.680409	0.754025	TEC	predicted gene, 37367 [Source:MGI Symbol;Acc:MGI:5610595]
Gm37848	chr1	18.4766	-0.668152	0.251904	0.00555121	0.0109414	TEC	predicted gene, 37848 [Source:MGI Symbol;Acc:MGI:5611076]
Pappa2	chr1	2.54369	0.655317	0.531653	0.146667	0.214197	protein_coding	pappalysin 2 [Source:MGI Symbol;Acc:MGI:3051647]
4930562F17Rik	chr1	0.344063	0.299276	0.983815	0.717664		lincRNA	RIKEN cDNA 4930562F17 gene [Source:MGI Symbol;Acc:MGI:1922506]
Gm4953	chr1	1.63707	-0.0384181	0.443843	0.935186	0.954464	processed_pseudogene	predicted pseudogene 4953 [Source:MGI Symbol;Acc:MGI:3647627]
Cop1	chr1	180.947	0.0392064	0.0672048	0.558945	0.649124	protein_coding	COP1, E3 ubiquitin ligase [Source:MGI Symbol;Acc:MGI:1347046]
Gm37115	chr1	17.1691	0.137031	0.213263	0.513255	0.607094	TEC	predicted gene, 37115 [Source:MGI Symbol;Acc:MGI:5610343]
Gm37088	chr1	0.442532	-0.0329378	0.839824	0.901323	0.929553	TEC	predicted gene, 37088 [Source:MGI Symbol;Acc:MGI:5610316]
Scarna3a	chr1	0.288764	-0.481211	1.00151	0.404793		scaRNA	small Cajal body-specific RNA 3A [Source:MGI Symbol;Acc:MGI:3819485]
Gm31256	chr1	0.305741	-0.520155	1.10328	0.542218		processed_pseudogene	predicted gene, 31256 [Source:MGI Symbol;Acc:MGI:5590415]
Tnr	chr1	243.206	-0.425066	0.0909843	3.00931e-06	8.38439e-06	protein_coding	tenascin R [Source:MGI Symbol;Acc:MGI:99516]
Gm37731	chr1	97.6789	-0.383664	0.133733	0.00385841	0.00778882	TEC	predicted gene, 37731 [Source:MGI Symbol;Acc:MGI:5610959]
Gm10530	chr1	4.02082	0.00917476	0.422161	0.981639	0.9869	processed_transcript	predicted gene 10530 [Source:MGI Symbol;Acc:MGI:3641765]
4930523C07Rik	chr1	33.028	-1.50333	0.158559	6.1728e-22	3.58393e-21	protein_coding	RIKEN cDNA 4930523C07 gene [Source:MGI Symbol;Acc:MGI:1914897]
4930562F07Rik	chr1	0.653549	-2.50359	1.72671	0.0278807	0.0485452	lincRNA	RIKEN cDNA 4930562F07 gene [Source:MGI Symbol;Acc:MGI:1922505]
Tnn	chr1	1.57539	0.199137	0.498559	0.683357	0.756409	protein_coding	tenascin N [Source:MGI Symbol;Acc:MGI:2665790]
Mrps14	chr1	102.884	-0.424448	0.101715	2.59202e-05	6.64615e-05	protein_coding	mitochondrial ribosomal protein S14 [Source:MGI Symbol;Acc:MGI:1928141]
Cacybp	chr1	178.389	0.565572	0.102249	2.44104e-08	7.93487e-08	protein_coding	calcyclin binding protein [Source:MGI Symbol;Acc:MGI:1270839]
4933417C20Rik	chr1	5.55561	-1.01755	0.417497	0.00593186	0.0116345	TEC	RIKEN cDNA 4933417C20 gene [Source:MGI Symbol;Acc:MGI:1918378]
Rabgap1l	chr1	326.851	1.12634	0.0738545	7.15453e-53	8.55089e-52	protein_coding	RAB GTPase activating protein 1-like [Source:MGI Symbol;Acc:MGI:1352507]
Gm36975	chr1	24.9177	1.13353	0.184779	4.74257e-10	1.69768e-09	antisense	predicted gene, 36975 [Source:MGI Symbol;Acc:MGI:5610203]
9430087J23Rik	chr1	18.1489	1.23148	0.25769	5.54029e-07	1.63203e-06	TEC	RIKEN cDNA 9430087J23 gene [Source:MGI Symbol;Acc:MGI:1924651]
Gm37529	chr1	212.047	1.15857	0.0944961	3.93947e-35	3.22059e-34	sense_intronic	predicted gene, 37529 [Source:MGI Symbol;Acc:MGI:5610757]
Gm37212	chr1	6.38194	-0.0521993	0.362574	0.874534	0.910505	TEC	predicted gene, 37212 [Source:MGI Symbol;Acc:MGI:5610440]
Gm37215	chr1	39.9028	-0.988007	0.166383	1.06984e-09	3.76007e-09	TEC	predicted gene, 37215 [Source:MGI Symbol;Acc:MGI:5610443]
Gm38302	chr1	2.61944	-0.983613	0.497106	0.0208895	0.0372722	TEC	predicted gene, 38302 [Source:MGI Symbol;Acc:MGI:5611530]
6720464F23Rik	chr1	59.2378	-0.525968	0.133112	6.24346e-05	0.000154421	TEC	RIKEN cDNA 6720464F23 gene [Source:MGI Symbol;Acc:MGI:2444677]
Gm37873	chr1	2.87337	0.338982	0.471679	0.414384	0.512779	TEC	predicted gene, 37873 [Source:MGI Symbol;Acc:MGI:5611101]
Gm37328	chr1	0.827021	-0.0724051	0.829306	0.763914	0.823788	sense_intronic	predicted gene, 37328 [Source:MGI Symbol;Acc:MGI:5610556]
Gm38329	chr1	1.26228	-0.0967041	0.520631	0.839644	0.883558	TEC	predicted gene, 38329 [Source:MGI Symbol;Acc:MGI:5611557]
Gm38126	chr1	35.9031	-0.117805	0.167625	0.484019	0.579981	TEC	predicted gene, 38126 [Source:MGI Symbol;Acc:MGI:5611354]
Gm38060	chr1	0.0977638	-0.230294	1.03981	0.779465		lincRNA	predicted gene, 38060 [Source:MGI Symbol;Acc:MGI:5611288]
Gm24988	chr1	1.59722	0.863889	0.768955	0.12726	0.188923	snoRNA	predicted gene, 24988 [Source:MGI Symbol;Acc:MGI:5454765]
Gm6177	chr1	3.14374	-0.179658	0.357296	0.582337	0.669853	processed_pseudogene	predicted gene 6177 [Source:MGI Symbol;Acc:MGI:3643753]
Rc3h1	chr1	189.699	-0.19218	0.0692594	0.00534592	0.0105617	protein_coding	RING CCCH (C3H) domains 1 [Source:MGI Symbol;Acc:MGI:2685397]
Gm37052	chr1	21.0275	-0.251296	0.156718	0.102669	0.156537	TEC	predicted gene, 37052 [Source:MGI Symbol;Acc:MGI:5610280]
Gm37809	chr1	3.68001	-0.0354382	0.406619	0.927507	0.949059	TEC	predicted gene, 37809 [Source:MGI Symbol;Acc:MGI:5611037]
Gm37653	chr1	14.9354	0.0406958	0.216985	0.847787	0.889698	TEC	predicted gene, 37653 [Source:MGI Symbol;Acc:MGI:5610881]
Serpinc1	chr1	10.8422	0.645614	0.216809	0.00238071	0.00494282	protein_coding	serine (or cysteine) peptidase inhibitor, clade C (antithrombin), member 1 [Source:MGI Symbol;Acc:MGI:88095]
Gm37729	chr1	2.74081	-0.767996	0.523266	0.08085	0.126922	TEC	predicted gene, 37729 [Source:MGI Symbol;Acc:MGI:5610957]
Gm37072	chr1	17.6644	0.393212	0.243957	0.0960582	0.147654	TEC	predicted gene, 37072 [Source:MGI Symbol;Acc:MGI:5610300]
Zbtb37	chr1	53.5804	-0.913422	0.136653	1.66532e-11	6.422e-11	protein_coding	zinc finger and BTB domain containing 37 [Source:MGI Symbol;Acc:MGI:2444467]
Gm37362	chr1	0.88173	-0.573072	0.737363	0.254921	0.343795	antisense	predicted gene, 37362 [Source:MGI Symbol;Acc:MGI:5610590]
Gas5	chr1	708.66	0.0861689	0.0842391	0.302223	0.395836	processed_transcript	growth arrest specific 5 [Source:MGI Symbol;Acc:MGI:95659]
Dars2	chr1	25.0571	-0.173152	0.22574	0.430013	0.527715	protein_coding	aspartyl-tRNA synthetase 2 (mitochondrial) [Source:MGI Symbol;Acc:MGI:2442510]
Cenpl	chr1	8.54233	-1.40201	0.276529	1.26503e-07	3.89785e-07	protein_coding	centromere protein L [Source:MGI Symbol;Acc:MGI:1917704]
Klhl20	chr1	73.4227	-0.012158	0.103888	0.906016	0.933039	protein_coding	kelch-like 20 [Source:MGI Symbol;Acc:MGI:2444855]
Ankrd45	chr1	57.8853	0.224271	0.154552	0.13556	0.199844	protein_coding	ankyrin repeat domain 45 [Source:MGI Symbol;Acc:MGI:1921094]
Tex50	chr1	39.2156	0.905265	0.144584	1.68698e-10	6.19364e-10	protein_coding	testis expressed 50 [Source:MGI Symbol;Acc:MGI:1922183]
Gm6185	chr1	7.30865	-3.3613	0.408117	9.73593e-18	4.8713e-17	transcribed_unprocessed_pseudogene	predicted gene 6185 [Source:MGI Symbol;Acc:MGI:3648765]
Prdx6	chr1	1518.63	-4.54353	0.0762536	0	0	protein_coding	peroxiredoxin 6 [Source:MGI Symbol;Acc:MGI:894320]
Tnfsf4	chr1	1.63472	-0.0278885	0.872187	0.911131	0.936689	protein_coding	tumor necrosis factor (ligand) superfamily, member 4 [Source:MGI Symbol;Acc:MGI:104511]
Tnfsf18	chr1	1.73415	-0.989027	0.784256	0.075255	0.119053	protein_coding	tumor necrosis factor (ligand) superfamily, member 18 [Source:MGI Symbol;Acc:MGI:2673064]
Gm15429	chr1	0.865377	-0.303638	0.658066	0.533407	0.62634	processed_pseudogene	predicted pseudogene 15429 [Source:MGI Symbol;Acc:MGI:3642423]
Gm5049	chr1	0.179767	0.395475	1.02707	0.773024		processed_pseudogene	predicted gene 5049 [Source:MGI Symbol;Acc:MGI:3645970]
Fasl	chr1	1.40205	2.39019	0.841865	0.00129133	0.00277943	protein_coding	Fas ligand (TNF superfamily, member 6) [Source:MGI Symbol;Acc:MGI:99255]
Gm37357	chr1	1.00271	0.43875	0.663389	0.426235	0.523937	TEC	predicted gene, 37357 [Source:MGI Symbol;Acc:MGI:5610585]
Suco	chr1	292.867	-0.23122	0.0638111	0.000291988	0.00067771	protein_coding	SUN domain containing ossification factor [Source:MGI Symbol;Acc:MGI:2138346]
Gm7496	chr1	0.247901	0.312105	0.930524	0.739627		processed_pseudogene	predicted gene 7496 [Source:MGI Symbol;Acc:MGI:3643469]
Gm31925	chr1	0.207405	0.421716	1.1222	0.604165		lincRNA	predicted gene, 31925 [Source:MGI Symbol;Acc:MGI:5591084]
4930558K02Rik	chr1	5.56188	1.75046	0.305677	3.11848e-09	1.06939e-08	protein_coding	RIKEN cDNA 4930558K02 gene [Source:MGI Symbol;Acc:MGI:1922618]
Pigc	chr1	61.1109	-1.16337	0.145806	5.3484e-16	2.50685e-15	protein_coding	phosphatidylinositol glycan anchor biosynthesis, class C [Source:MGI Symbol;Acc:MGI:1914542]
Gm38304	chr1	5.53431	1.35532	0.40745	0.000364193	0.00083659	antisense	predicted gene, 38304 [Source:MGI Symbol;Acc:MGI:5611532]
Dnm3	chr1	560.925	1.06947	0.0754806	6.54559e-46	6.76323e-45	protein_coding	dynamin 3 [Source:MGI Symbol;Acc:MGI:1341299]
2810442N19Rik	chr1	3.62589	0.337369	0.387826	0.352357	0.449221	antisense	RIKEN cDNA 2810442N19 gene [Source:MGI Symbol;Acc:MGI:1920003]
Gm37767	chr1	21.791	1.52871	0.196781	2.84147e-15	1.2991e-14	TEC	predicted gene, 37767 [Source:MGI Symbol;Acc:MGI:5610995]
Dnm3os	chr1	175.752	0.824597	0.0969552	1.33763e-17	6.65284e-17	antisense	dynamin 3, opposite strand [Source:MGI Symbol;Acc:MGI:3052332]
Gm16101	chr1	0.708556	1.03305	1.02417	0.174557	0.248956	processed_pseudogene	predicted gene 16101 [Source:MGI Symbol;Acc:MGI:3801814]
Mettl13	chr1	81.4302	0.490079	0.104526	2.35649e-06	6.61729e-06	protein_coding	methyltransferase like 13 [Source:MGI Symbol;Acc:MGI:1918699]
Vamp4	chr1	147.136	0.352401	0.0979026	0.000276573	0.000643978	protein_coding	vesicle-associated membrane protein 4 [Source:MGI Symbol;Acc:MGI:1858730]
Myoc	chr1	1.52437	-0.888275	0.661296	0.0831301	0.129998	protein_coding	myocilin [Source:MGI Symbol;Acc:MGI:1202864]
Prrc2c	chr1	2234.76	0.694072	0.0919886	9.17593e-14	3.94392e-13	protein_coding	proline-rich coiled-coil 2C [Source:MGI Symbol;Acc:MGI:1913754]
Fmo4	chr1	6.07405	-4.27729	0.55356	1.12767e-17	5.62967e-17	protein_coding	flavin containing monooxygenase 4 [Source:MGI Symbol;Acc:MGI:2429497]
Fmo1	chr1	122.818	-4.22157	0.133262	1.55268e-225	1.41731e-223	protein_coding	flavin containing monooxygenase 1 [Source:MGI Symbol;Acc:MGI:1310002]
Fmo2	chr1	10.0713	-4.30737	0.51204	3.25588e-19	1.73295e-18	protein_coding	flavin containing monooxygenase 2 [Source:MGI Symbol;Acc:MGI:1916776]
Fmo6	chr1	0.258557	-0.46289	1.09442	0.511321		protein_coding	flavin containing monooxygenase 6 [Source:MGI Symbol;Acc:MGI:2681841]
Fmo3	chr1	1.10238	-0.94661	0.997769	0.21268	0.294663	protein_coding	flavin containing monooxygenase 3 [Source:MGI Symbol;Acc:MGI:1100496]
Mroh9	chr1	0.259066	-0.27487	1.05042	0.716878		protein_coding	maestro heat-like repeat family member 9 [Source:MGI Symbol;Acc:MGI:1925508]
Prrx1	chr1	187.112	-6.7815	0.191686	1.77811e-279	2.54601e-277	protein_coding	paired related homeobox 1 [Source:MGI Symbol;Acc:MGI:97712]
Gm20471	chr1	1.83828	-7.99126	2.7937	6.20447e-10	2.20907e-09	antisense	predicted gene 20471 [Source:MGI Symbol;Acc:MGI:5141936]
Gm37644	chr1	6.67392	-6.0921	0.753225	1.4518e-27	9.92446e-27	TEC	predicted gene, 37644 [Source:MGI Symbol;Acc:MGI:5610872]
Gorab	chr1	45.724	-0.234611	0.155424	0.126	0.187244	protein_coding	golgin, RAB6-interacting [Source:MGI Symbol;Acc:MGI:2138271]
Rpsa-ps1	chr1	54.3097	1.05436	0.149318	1.04105e-12	4.24767e-12	processed_pseudogene	ribosomal protein SA, pseudogene 1 [Source:MGI Symbol;Acc:MGI:3644886]
Mettl11b	chr1	1.35502	-2.98697	1.33373	0.00726873	0.0140613	protein_coding	methyltransferase like 11B [Source:MGI Symbol;Acc:MGI:2685053]
Gm2343	chr1	0.231032	-0.350115	0.953434	0.540455		processed_pseudogene	predicted gene 2343 [Source:MGI Symbol;Acc:MGI:3780513]
Kifap3	chr1	483.957	0.986125	0.0586973	1.59963e-63	2.29158e-62	protein_coding	kinesin-associated protein 3 [Source:MGI Symbol;Acc:MGI:107566]
Scyl3	chr1	76.8848	-0.372571	0.113724	0.00096053	0.0021037	protein_coding	SCY1-like 3 (S. cerevisiae) [Source:MGI Symbol;Acc:MGI:1921385]
BC055324	chr1	6.413	-0.137879	0.292662	0.619418	0.70254	protein_coding	cDNA sequence BC055324 [Source:MGI Symbol;Acc:MGI:3590554]
Mettl18	chr1	8.23003	-0.321829	0.270916	0.214915	0.297378	protein_coding	methyltransferase like 18 [Source:MGI Symbol;Acc:MGI:1917212]
Gm37119	chr1	0.101852	0.0925227	1.01862	0.826424		processed_pseudogene	predicted gene, 37119 [Source:MGI Symbol;Acc:MGI:5610347]
Sele	chr1	0.22891	0.322182	1.02667	0.826972		protein_coding	selectin, endothelial cell [Source:MGI Symbol;Acc:MGI:98278]
Sell	chr1	0.914503	-1.02697	0.928469	0.0807334	0.126745	protein_coding	selectin, lymphocyte [Source:MGI Symbol;Acc:MGI:98279]
Selp	chr1	0.712648	-3.22222	1.94897	0.0359959	0.0611943	protein_coding	selectin, platelet [Source:MGI Symbol;Acc:MGI:98280]
Gm16587	chr1	1.66289	-7.26968	2.83245	1.84321e-05	4.79689e-05	antisense	predicted gene 16587 [Source:MGI Symbol;Acc:MGI:4415007]
Gm16548	chr1	5.12306	-7.38757	1.35852	1.84698e-19	9.92464e-19	lincRNA	predicted gene 16548 [Source:MGI Symbol;Acc:MGI:4414968]
F5	chr1	12.7087	-0.161201	0.255004	0.503709	0.598225	protein_coding	coagulation factor V [Source:MGI Symbol;Acc:MGI:88382]
Gm16588	chr1	0.0638259	-0.241476	1.04129	0.802418		processed_pseudogene	predicted gene 16588 [Source:MGI Symbol;Acc:MGI:4415008]
Slc19a2	chr1	67.8769	-1.36119	0.155357	6.26448e-19	3.29526e-18	protein_coding	solute carrier family 19 (thiamine transporter), member 2 [Source:MGI Symbol;Acc:MGI:1928761]
Ccdc181	chr1	92.7676	-0.177981	0.0967868	0.065564	0.105163	protein_coding	coiled-coil domain containing 181 [Source:MGI Symbol;Acc:MGI:1922145]
Blzf1	chr1	95.5697	-0.316219	0.098655	0.0013466	0.00289287	protein_coding	basic leucine zipper nuclear factor 1 [Source:MGI Symbol;Acc:MGI:1201607]
Nme7	chr1	47.2032	-0.195625	0.133219	0.137381	0.202212	protein_coding	NME/NM23 family member 7 [Source:MGI Symbol;Acc:MGI:2449121]
Gm37411	chr1	0.930681	-0.284497	0.588968	0.535924	0.628537	TEC	predicted gene, 37411 [Source:MGI Symbol;Acc:MGI:5610639]
Atp1b1	chr1	204.652	2.30908	0.0950258	3.62353e-131	1.3535e-129	protein_coding	ATPase, Na+/K+ transporting, beta 1 polypeptide [Source:MGI Symbol;Acc:MGI:88108]
Gm32391	chr1	4.25391	1.44536	0.49982	0.00102846	0.00224251	lincRNA	predicted gene, 32391 [Source:MGI Symbol;Acc:MGI:5591550]
Gm26685	chr1	0.949986	-1.16152	0.904586	0.0728711	0.115727	lincRNA	predicted gene, 26685 [Source:MGI Symbol;Acc:MGI:5477179]
D630023O14Rik	chr1	1.70906	-0.486559	0.61642	0.230142	0.315341	TEC	RIKEN cDNA D630023O14 gene [Source:MGI Symbol;Acc:MGI:2444249]
Gm37754	chr1	0.129008	0.0895222	0.983049	0.896536		lincRNA	predicted gene, 37754 [Source:MGI Symbol;Acc:MGI:5610982]
Gm37184	chr1	0.37162	-0.44319	1.05081	0.588145	0.675065	lincRNA	predicted gene, 37184 [Source:MGI Symbol;Acc:MGI:5610412]
Dpt	chr1	0.388675	-0.66175	1.08532	0.383421	0.48144	protein_coding	dermatopontin [Source:MGI Symbol;Acc:MGI:1928392]
Gm32569	chr1	3.90873	-0.120408	0.334799	0.704902	0.775408	antisense	predicted gene, 32569 [Source:MGI Symbol;Acc:MGI:5591728]
Gm20743	chr1	14.3727	-4.52413	0.356937	1.20947e-39	1.09785e-38	processed_transcript	predicted gene, 20743 [Source:MGI Symbol;Acc:MGI:5434099]
Gm37403	chr1	8.72594	-3.44781	0.483031	7.35275e-15	3.30167e-14	TEC	predicted gene, 37403 [Source:MGI Symbol;Acc:MGI:5610631]
Xcl1	chr1	0.0576305	-0.110454	1.02002	0.844614		protein_coding	chemokine (C motif) ligand 1 [Source:MGI Symbol;Acc:MGI:104593]
4930568G15Rik	chr1	4.14065	2.85807	0.47473	8.11304e-11	3.02543e-10	lincRNA	RIKEN cDNA 4930568G15 gene [Source:MGI Symbol;Acc:MGI:1923107]
Tbx19	chr1	19.5941	2.00614	0.281184	1.18711e-13	5.08141e-13	protein_coding	T-box 19 [Source:MGI Symbol;Acc:MGI:1891158]
Gm16550	chr1	4.94706	2.48239	0.359336	4.24626e-13	1.76334e-12	processed_pseudogene	predicted gene 16550 [Source:MGI Symbol;Acc:MGI:4414970]
Sft2d2	chr1	213.326	-3.34676	0.100052	1.47793e-247	1.593e-245	protein_coding	SFT2 domain containing 2 [Source:MGI Symbol;Acc:MGI:1917362]
Tiprl	chr1	94.9267	0.259194	0.0973557	0.00753886	0.0145391	protein_coding	TIP41, TOR signalling pathway regulator-like (S. cerevisiae) [Source:MGI Symbol;Acc:MGI:1915087]
Gm38190	chr1	118.286	0.634117	0.112277	1.42675e-08	4.7176e-08	sense_intronic	predicted gene, 38190 [Source:MGI Symbol;Acc:MGI:5611418]
Gpr161	chr1	20.8458	-0.914458	0.177642	1.34369e-07	4.13149e-07	protein_coding	G protein-coupled receptor 161 [Source:MGI Symbol;Acc:MGI:2685054]
Dcaf6	chr1	127.079	0.349434	0.101287	0.000511357	0.0011552	protein_coding	DDB1 and CUL4 associated factor 6 [Source:MGI Symbol;Acc:MGI:1921356]
Gm38368	chr1	0.978482	0.367035	0.731178	0.624014	0.7064	TEC	predicted gene, 38368 [Source:MGI Symbol;Acc:MGI:5611596]
Gm24637	chr1	0.162034	0.0407771	0.979145	0.995609		snoRNA	predicted gene, 24637 [Source:MGI Symbol;Acc:MGI:5454414]
Gm37864	chr1	2.05839	-0.210105	0.492839	0.616799	0.700222	sense_intronic	predicted gene, 37864 [Source:MGI Symbol;Acc:MGI:5611092]
Mpc2	chr1	193.721	-0.527733	0.0750776	1.71325e-12	6.9179e-12	protein_coding	mitochondrial pyruvate carrier 2 [Source:MGI Symbol;Acc:MGI:1917706]
Gm37860	chr1	9.61009	-0.0698401	0.257476	0.779332	0.835817	TEC	predicted gene, 37860 [Source:MGI Symbol;Acc:MGI:5611088]
Adcy10	chr1	7.54098	0.0573667	0.311412	0.846961	0.889182	protein_coding	adenylate cyclase 10 [Source:MGI Symbol;Acc:MGI:2660854]
Gm18186	chr1	0.154346	0.0452439	0.993962	0.874376		processed_pseudogene	predicted gene, 18186 [Source:MGI Symbol;Acc:MGI:5010371]
Mpzl1	chr1	174.177	-2.07362	0.129945	6.66555e-60	8.99311e-59	protein_coding	myelin protein zero-like 1 [Source:MGI Symbol;Acc:MGI:1915731]
Gm37559	chr1	5.05809	-0.0872334	0.42357	0.813468	0.863642	processed_pseudogene	predicted gene, 37559 [Source:MGI Symbol;Acc:MGI:5610787]
Rcsd1	chr1	24.6086	-4.87569	0.302982	3.85764e-59	5.15706e-58	protein_coding	RCSD domain containing 1 [Source:MGI Symbol;Acc:MGI:2676394]
Gm44458	chr1	0.0722969	-0.0962347	1.02	0.831422		miRNA	predicted gene, 44458 [Source:MGI Symbol;Acc:MGI:5690850]
Gm37073	chr1	0.347157	0.0483718	1.00409	0.937792		lincRNA	predicted gene, 37073 [Source:MGI Symbol;Acc:MGI:5610301]
Gm34767	chr1	0.342877	0.576594	1.15947	0.628262		processed_pseudogene	predicted gene, 34767 [Source:MGI Symbol;Acc:MGI:5593926]
Creg1	chr1	75.6626	-0.797236	0.114897	3.1198e-12	1.24392e-11	protein_coding	cellular repressor of E1A-stimulated genes 1 [Source:MGI Symbol;Acc:MGI:1344382]
Gm36972	chr1	1.21037	-1.1552	0.64069	0.0250927	0.0441169	lincRNA	predicted gene, 36972 [Source:MGI Symbol;Acc:MGI:5610200]
Gm16565	chr1	0.980244	-0.135142	0.70509	0.665232	0.741064	processed_transcript	predicted gene 16565 [Source:MGI Symbol;Acc:MGI:4414985]
Cd247	chr1	1.04702	-0.508245	0.8519	0.257745	0.347058	protein_coding	CD247 antigen [Source:MGI Symbol;Acc:MGI:88334]
Pou2f1	chr1	209.212	-0.666527	0.0690773	4.57273e-22	2.66233e-21	protein_coding	POU domain, class 2, transcription factor 1 [Source:MGI Symbol;Acc:MGI:101898]
Gm17976	chr1	0.291092	-0.202597	0.990777	0.331773		processed_pseudogene	predicted gene, 17976 [Source:MGI Symbol;Acc:MGI:5010161]
Gm7626	chr1	0.973531	0.0670889	0.56111	0.939285	0.957645	processed_pseudogene	predicted gene 7626 [Source:MGI Symbol;Acc:MGI:3647116]
Gm37923	chr1	0.206159	0.574856	1.13348	0.553229		lincRNA	predicted gene, 37923 [Source:MGI Symbol;Acc:MGI:5611151]
Dusp27	chr1	0.553177	-0.439874	0.934895	0.555347	0.645948	protein_coding	dual specificity phosphatase 27 (putative) [Source:MGI Symbol;Acc:MGI:2685055]
Gpa33	chr1	1.1165	0.354943	0.645119	0.459179	0.556586	protein_coding	glycoprotein A33 (transmembrane) [Source:MGI Symbol;Acc:MGI:1891703]
Mael	chr1	0.207885	0.305192	0.991317	0.8462		protein_coding	maelstrom spermatogenic transposon silencer [Source:MGI Symbol;Acc:MGI:2138453]
Ildr2	chr1	1323.64	-1.87411	0.0546525	1.1814e-256	1.36939e-254	protein_coding	immunoglobulin-like domain containing receptor 2 [Source:MGI Symbol;Acc:MGI:1196370]
5330438I03Rik	chr1	0.55281	-1.69323	1.23127	0.0736685	0.116866	antisense	RIKEN cDNA 5330438I03 gene [Source:MGI Symbol;Acc:MGI:2685831]
Gm15853	chr1	2.21361	-0.59798	0.445935	0.134043	0.197785	antisense	predicted gene 15853 [Source:MGI Symbol;Acc:MGI:3801970]
Tada1	chr1	42.6484	-0.145375	0.158071	0.354636	0.451585	protein_coding	transcriptional adaptor 1 [Source:MGI Symbol;Acc:MGI:1196415]
Pogk	chr1	118.202	-0.895072	0.103415	2.4843e-18	1.27488e-17	protein_coding	pogo transposable element with KRAB domain [Source:MGI Symbol;Acc:MGI:1918842]
Gm16418	chr1	44.4611	-0.298031	0.140107	0.030794	0.0531583	processed_pseudogene	predicted pseudogene 16418 [Source:MGI Symbol;Acc:MGI:3644548]
Gm4847	chr1	0.0894621	0.0216884	1.00793	0.934652		protein_coding	predicted gene 4847 [Source:MGI Symbol;Acc:MGI:3643320]
Gm37904	chr1	0.0639924	-0.112021	1.02041	0.835578		processed_pseudogene	predicted gene, 37904 [Source:MGI Symbol;Acc:MGI:5611132]
Gm6286	chr1	1.37279	-0.674106	0.54627	0.13594	0.200304	processed_pseudogene	predicted gene 6286 [Source:MGI Symbol;Acc:MGI:3646153]
Gm16701	chr1	0.780493	2.54678	1.21122	0.0113959	0.0213067	lincRNA	predicted gene, 16701 [Source:MGI Symbol;Acc:MGI:4439625]
Gm16701	chr1	14.5424	1.52576	0.201821	1.82052e-14	8.04984e-14	lincRNA	predicted gene, 16701 [Source:MGI Symbol;Acc:MGI:4439625]
Fam78b	chr1	29.0263	0.888793	0.185162	1.01913e-06	2.94535e-06	protein_coding	family with sequence similarity 78, member B [Source:MGI Symbol;Acc:MGI:2443050]
Uck2	chr1	42.9155	0.68893	0.150652	3.75984e-06	1.03922e-05	protein_coding	uridine-cytidine kinase 2 [Source:MGI Symbol;Acc:MGI:1931744]
Gm37982	chr1	1.60279	0.937836	0.563052	0.063382	0.101971	antisense	predicted gene, 37982 [Source:MGI Symbol;Acc:MGI:5611210]
Gm2453	chr1	0.174052	0.278624	1.01876	0.753267		lincRNA	predicted gene 2453 [Source:MGI Symbol;Acc:MGI:3780620]
Tmco1	chr1	302.961	-0.592052	0.076192	6.22713e-15	2.80528e-14	protein_coding	transmembrane and coiled-coil domains 1 [Source:MGI Symbol;Acc:MGI:1921173]
Gm25911	chr1	440.186	0.915784	0.242894	0.00010361	0.000250763	miRNA	predicted gene, 25911 [Source:MGI Symbol;Acc:MGI:5455688]
Aldh9a1	chr1	167.389	-0.50309	0.0701008	4.5264e-13	1.877e-12	protein_coding	aldehyde dehydrogenase 9, subfamily A1 [Source:MGI Symbol;Acc:MGI:1861622]
Mgst3	chr1	37.9022	1.45188	0.171704	2.51374e-18	1.28977e-17	protein_coding	microsomal glutathione S-transferase 3 [Source:MGI Symbol;Acc:MGI:1913697]
Lrrc52	chr1	0.182365	0.0144468	0.956729	0.854019		protein_coding	leucine rich repeat containing 52 [Source:MGI Symbol;Acc:MGI:1924118]
Rxrg	chr1	40.9362	2.42736	0.234085	4.71936e-27	3.17852e-26	protein_coding	retinoid X receptor gamma [Source:MGI Symbol;Acc:MGI:98216]
Lmx1a	chr1	0.514266	-0.450326	0.920893	0.470715	0.56711	protein_coding	LIM homeobox transcription factor 1 alpha [Source:MGI Symbol;Acc:MGI:1888519]
Gm20711	chr1	0.491231	-0.128341	0.786337	0.728869	0.795452	antisense	predicted gene 20711 [Source:MGI Symbol;Acc:MGI:5313158]
Pbx1	chr1	1295.43	-1.06766	0.0532252	1.0357e-89	2.25768e-88	protein_coding	pre B cell leukemia homeobox 1 [Source:MGI Symbol;Acc:MGI:97495]
Gm37524	chr1	83.1101	-0.910037	0.148392	4.19187e-10	1.50553e-09	TEC	predicted gene, 37524 [Source:MGI Symbol;Acc:MGI:5610752]
Gm38381	chr1	38.707	-0.809898	0.157574	1.69574e-07	5.18124e-07	TEC	predicted gene, 38381 [Source:MGI Symbol;Acc:MGI:5611609]
Gm5265	chr1	0.41957	-0.722858	1.07291	0.251626	0.340009	processed_pseudogene	predicted pseudogene 5265 [Source:MGI Symbol;Acc:MGI:3643416]
Nuf2	chr1	8.13528	-4.4607	0.436406	2.13182e-26	1.41075e-25	protein_coding	NUF2, NDC80 kinetochore complex component [Source:MGI Symbol;Acc:MGI:1914227]
Rgs5	chr1	46.7309	-4.76921	0.387549	3.8337e-37	3.2753e-36	protein_coding	regulator of G-protein signaling 5 [Source:MGI Symbol;Acc:MGI:1098434]
Rgs4	chr1	293.118	1.98435	0.0804272	9.7955e-136	3.83034e-134	protein_coding	regulator of G-protein signaling 4 [Source:MGI Symbol;Acc:MGI:108409]
Ccdc190	chr1	12.7294	-5.53298	0.465552	3.4715e-37	2.96759e-36	protein_coding	coiled-coil domain containing 190 [Source:MGI Symbol;Acc:MGI:1925715]
Gm15852	chr1	1.30635	-2.52306	0.951431	0.00141983	0.0030419	processed_transcript	predicted gene 15852 [Source:MGI Symbol;Acc:MGI:3801733]
Hsd17b7	chr1	38.4373	-1.82963	0.17991	1.17194e-24	7.36654e-24	protein_coding	hydroxysteroid (17-beta) dehydrogenase 7 [Source:MGI Symbol;Acc:MGI:1330808]
3110045C21Rik	chr1	1.90715	-1.59035	0.702132	0.00467106	0.00931406	antisense	RIKEN cDNA 3110045C21 gene [Source:MGI Symbol;Acc:MGI:1914553]
Ddr2	chr1	37.0064	-5.49212	0.293116	2.30498e-76	4.08795e-75	protein_coding	discoidin domain receptor family, member 2 [Source:MGI Symbol;Acc:MGI:1345277]
Uap1	chr1	40.4413	-0.234729	0.139381	0.0876124	0.136118	protein_coding	UDP-N-acetylglucosamine pyrophosphorylase 1 [Source:MGI Symbol;Acc:MGI:1334459]
Gm37748	chr1	1.21856	-0.918518	0.820308	0.127273	0.188933	lincRNA	predicted gene, 37748 [Source:MGI Symbol;Acc:MGI:5610976]
Gm37502	chr1	0.313824	-0.0226879	0.897087	0.832451		lincRNA	predicted gene, 37502 [Source:MGI Symbol;Acc:MGI:5610730]
Uhmk1	chr1	187.905	0.947788	0.0835696	5.76735e-30	4.18441e-29	protein_coding	U2AF homology motif (UHM) kinase 1 [Source:MGI Symbol;Acc:MGI:1341908]
4930500M09Rik	chr1	1.5867	-0.21484	0.488359	0.603307	0.688679	antisense	RIKEN cDNA 4930500M09 gene [Source:MGI Symbol;Acc:MGI:3630173]
Sh2d1b2	chr1	1.90879	-0.760345	0.609112	0.116216	0.174551	protein_coding	SH2 domain containing 1B2 [Source:MGI Symbol;Acc:MGI:3622649]
Gm6345	chr1	10.0638	-0.663303	0.311005	0.0223701	0.0397319	transcribed_unprocessed_pseudogene	predicted gene 6345 [Source:MGI Symbol;Acc:MGI:3647370]
Sh2d1b1	chr1	0.677283	-2.41481	1.37924	0.0247747	0.0435934	protein_coding	SH2 domain containing 1B1 [Source:MGI Symbol;Acc:MGI:1349420]
Gm7694	chr1	16.9127	-0.736467	0.21976	0.00053745	0.00121115	protein_coding	predicted gene 7694 [Source:MGI Symbol;Acc:MGI:3649135]
Nos1ap	chr1	254.631	1.68422	0.0887427	1.91944e-80	3.63363e-79	protein_coding	nitric oxide synthase 1 (neuronal) adaptor protein [Source:MGI Symbol;Acc:MGI:1917979]
Spata46	chr1	1.37481	-0.056995	0.567845	0.832796	0.878265	protein_coding	spermatogenesis associated 46 [Source:MGI Symbol;Acc:MGI:1924175]
Gm7299	chr1	2.26768	0.55187	0.412269	0.13666	0.201263	processed_pseudogene	predicted gene 7299 [Source:MGI Symbol;Acc:MGI:3648716]
Olfml2b	chr1	14.6819	-0.655147	0.273392	0.0111762	0.0209308	protein_coding	olfactomedin-like 2B [Source:MGI Symbol;Acc:MGI:2443310]
Atf6	chr1	95.9162	-0.624708	0.10958	1.03987e-08	3.46823e-08	protein_coding	activating transcription factor 6 [Source:MGI Symbol;Acc:MGI:1926157]
Gm23523	chr1	1.92134	0.257924	0.499332	0.565775	0.655311	snRNA	predicted gene, 23523 [Source:MGI Symbol;Acc:MGI:5453300]
Gm25235	chr1	1.05621	-0.137834	0.58211	0.786702	0.84202	snRNA	predicted gene, 25235 [Source:MGI Symbol;Acc:MGI:5455012]
Gm9929	chr1	11.9813	-1.04816	0.238966	6.92675e-06	1.87118e-05	processed_transcript	predicted gene 9929 [Source:MGI Symbol;Acc:MGI:3708526]
Dusp12	chr1	68.5695	-0.734128	0.0945735	5.54862e-15	2.50557e-14	protein_coding	dual specificity phosphatase 12 [Source:MGI Symbol;Acc:MGI:1890614]
Gm26620	chr1	3.65571	-1.08519	0.403899	0.00306084	0.00625619	protein_coding	predicted gene, 26620 [Source:MGI Symbol;Acc:MGI:5477114]
Fcrlb	chr1	2.78816	1.1123	0.523904	0.0154578	0.0281744	protein_coding	Fc receptor-like B [Source:MGI Symbol;Acc:MGI:3576487]
Gm2962	chr1	13.2004	-0.411979	0.22878	0.0625271	0.100707	processed_pseudogene	predicted pseudogene 2962 [Source:MGI Symbol;Acc:MGI:3781140]
Gm37030	chr1	0.192351	0.167084	1.03028	0.777222		processed_pseudogene	predicted gene, 37030 [Source:MGI Symbol;Acc:MGI:5610258]
Fcgr2b	chr1	14.6508	-3.0408	0.354935	1.10485e-19	5.98639e-19	protein_coding	Fc receptor, IgG, low affinity IIb [Source:MGI Symbol;Acc:MGI:95499]
Gm38204	chr1	0.187133	0.00893582	0.992793	0.91646		antisense	predicted gene, 38204 [Source:MGI Symbol;Acc:MGI:5611432]
Fcgr4	chr1	1.21498	-3.58101	1.43993	0.00220157	0.00459145	protein_coding	Fc receptor, IgG, low affinity IV [Source:MGI Symbol;Acc:MGI:2179523]
Fcgr3	chr1	16.2328	-5.14453	0.431675	6.97964e-38	6.0822e-37	protein_coding	Fc receptor, IgG, low affinity III [Source:MGI Symbol;Acc:MGI:95500]
Cfap126	chr1	155.035	-5.22674	0.151749	6.07122e-267	7.71045e-265	protein_coding	cilia and flagella associated protein 126 [Source:MGI Symbol;Acc:MGI:1922722]
Sdhc	chr1	164.778	-0.0945802	0.0850413	0.262319	0.352243	protein_coding	succinate dehydrogenase complex, subunit C, integral membrane protein [Source:MGI Symbol;Acc:MGI:1913302]
Mpz	chr1	0.761911	0.00595144	0.655637	0.813415	0.863631	protein_coding	myelin protein zero [Source:MGI Symbol;Acc:MGI:103177]
Pcp4l1	chr1	30.7144	-1.81943	0.197345	8.1653e-21	4.57438e-20	protein_coding	Purkinje cell protein 4-like 1 [Source:MGI Symbol;Acc:MGI:1913675]
Nr1i3	chr1	0.340389	1.11931	1.40245	0.351226		protein_coding	nuclear receptor subfamily 1, group I, member 3 [Source:MGI Symbol;Acc:MGI:1346307]
Tomm40l	chr1	4.84984	0.661688	0.346331	0.037326	0.0632091	protein_coding	translocase of outer mitochondrial membrane 40-like [Source:MGI Symbol;Acc:MGI:3589112]
Apoa2	chr1	8.28105	3.10064	0.351648	3.41778e-19	1.81746e-18	protein_coding	apolipoprotein A-II [Source:MGI Symbol;Acc:MGI:88050]
Fcer1g	chr1	25.4811	-4.85444	0.368267	4.71859e-43	4.57603e-42	protein_coding	Fc receptor, IgE, high affinity I, gamma polypeptide [Source:MGI Symbol;Acc:MGI:95496]
Ndufs2	chr1	307.853	0.0320954	0.0789403	0.682485	0.755643	protein_coding	NADH:ubiquinone oxidoreductase core subunit S2 [Source:MGI Symbol;Acc:MGI:2385112]
Adamts4	chr1	26.6024	-2.72178	0.279407	2.80508e-23	1.69535e-22	protein_coding	a disintegrin-like and metallopeptidase (reprolysin type) with thrombospondin type 1 motif, 4 [Source:MGI Symbol;Acc:MGI:1339949]
B4galt3	chr1	50.1818	-0.26945	0.157473	0.0833007	0.130209	protein_coding	UDP-Gal:betaGlcNAc beta 1,4-galactosyltransferase, polypeptide 3 [Source:MGI Symbol;Acc:MGI:1928767]
Ppox	chr1	229.947	-1.39623	0.110063	9.28316e-38	8.06787e-37	protein_coding	protoporphyrinogen oxidase [Source:MGI Symbol;Acc:MGI:104968]
Usp21	chr1	182.895	-0.000257834	0.0689375	0.99658	0.997468	protein_coding	ubiquitin specific peptidase 21 [Source:MGI Symbol;Acc:MGI:1353665]
Ufc1	chr1	140.598	-0.604662	0.0935304	6.67558e-11	2.50088e-10	protein_coding	ubiquitin-fold modifier conjugating enzyme 1 [Source:MGI Symbol;Acc:MGI:1913405]
[truncated: 32,885 more rows]

## Sheet: Table S4b - age_neuron
gene_name	chr	baseMean	log2fc_p35_neuron_vs_p12_neuron	lfcSE	pvalue	padj	gene_type	gene_desc
4933401J01Rik	chr1	0.128046	-0.00912982	0.280188	0.790937		TEC	RIKEN cDNA 4933401J01 gene [Source:MGI Symbol;Acc:MGI:1918292]
Xkr4	chr1	46.3959	-0.270406	0.225756	0.0938665	0.24996	protein_coding	X-linked Kx blood group related 4 [Source:MGI Symbol;Acc:MGI:3528744]
Gm18956	chr1	10.7205	0.0570112	0.26962	0.55392	0.741316	processed_pseudogene	predicted gene, 18956 [Source:MGI Symbol;Acc:MGI:5011141]
Gm37180	chr1	72.6741	0.169619	0.17995	0.231253	0.44497	TEC	predicted gene, 37180 [Source:MGI Symbol;Acc:MGI:5610408]
Gm37363	chr1	116.945	-0.0416293	0.136399	0.727316	0.857764	TEC	predicted gene, 37363 [Source:MGI Symbol;Acc:MGI:5610591]
Gm37686	chr1	20.5256	0.0832995	0.20806	0.559089	0.744516	TEC	predicted gene, 37686 [Source:MGI Symbol;Acc:MGI:5610914]
Gm37329	chr1	15.0801	-0.0455935	0.210285	0.742985	0.867203	TEC	predicted gene, 37329 [Source:MGI Symbol;Acc:MGI:5610557]
Gm7341	chr1	0.161957	0.000182236	0.279648	0.837591		processed_pseudogene	predicted gene 7341 [Source:MGI Symbol;Acc:MGI:3648497]
Gm38148	chr1	37.421	0.280291	0.197186	0.0667195	0.198438	TEC	predicted gene, 38148 [Source:MGI Symbol;Acc:MGI:5611376]
Gm19938	chr1	252.677	0.340027	0.110011	0.000774714	0.00681507	sense_intronic	predicted gene, 19938 [Source:MGI Symbol;Acc:MGI:5012123]
Gm10568	chr1	0.469751	0.00847082	0.276326	0.929009		TEC	predicted gene 10568 [Source:MGI Symbol;Acc:MGI:3642703]
Gm37381	chr1	0.22689	-0.0123574	0.280244	0.824373		lincRNA	predicted gene, 37381 [Source:MGI Symbol;Acc:MGI:5610609]
Rp1	chr1	1.89163	-0.131404	0.324815	0.0197024	0.0837272	protein_coding	retinitis pigmentosa 1 (human) [Source:MGI Symbol;Acc:MGI:1341105]
Gm6101	chr1	0.115061	0.0121161	0.280901	0.831728		processed_pseudogene	predicted gene 6101 [Source:MGI Symbol;Acc:MGI:3644986]
Sox17	chr1	2.51736	0.062847	0.287981	0.709442	0.845502	protein_coding	SRY (sex determining region Y)-box 17 [Source:MGI Symbol;Acc:MGI:107543]
Gm7357	chr1	0.941113	0.00565485	0.270764	0.991494		processed_pseudogene	predicted gene 7357 [Source:MGI Symbol;Acc:MGI:3643257]
Gm37323	chr1	0.265406	0.0302376	0.282282	0.692327		lincRNA	predicted gene, 37323 [Source:MGI Symbol;Acc:MGI:5610551]
Gm7369	chr1	0.425653	-0.012869	0.276807	0.662838		processed_pseudogene	predicted gene 7369 [Source:MGI Symbol;Acc:MGI:3643485]
Gm6085	chr1	44.7702	-0.17467	0.204624	0.240291	0.455033	processed_pseudogene	predicted gene 6085 [Source:MGI Symbol;Acc:MGI:3646770]
Gm6119	chr1	5.93502	0.32843	0.536453	0.0406651	0.141374	processed_pseudogene	predicted gene 6119 [Source:MGI Symbol;Acc:MGI:3644547]
Gm2053	chr1	0.918959	0.0141969	0.278166	0.959001		processed_pseudogene	predicted gene 2053 [Source:MGI Symbol;Acc:MGI:3780221]
Gm6123	chr1	4.41085	0.137838	0.268304	0.313931	0.534228	processed_pseudogene	predicted gene 6123 [Source:MGI Symbol;Acc:MGI:3647047]
Mrpl15	chr1	93.5652	0.315624	0.135559	0.00867474	0.0455187	protein_coding	mitochondrial ribosomal protein L15 [Source:MGI Symbol;Acc:MGI:1351639]
Gm37144	chr1	23.7679	-0.326944	0.240277	0.0546731	0.17283	TEC	predicted gene, 37144 [Source:MGI Symbol;Acc:MGI:5610372]
Lypla1	chr1	66.6966	-0.0529608	0.144272	0.668414	0.818338	protein_coding	lysophospholipase 1 [Source:MGI Symbol;Acc:MGI:1344588]
Tcea1	chr1	99.5584	0.171158	0.128581	0.137469	0.321473	protein_coding	transcription elongation factor A (SII) 1 [Source:MGI Symbol;Acc:MGI:1196624]
Gm6104	chr1	5.07722	-0.666062	0.46905	0.0117302	0.0568208	processed_pseudogene	predicted gene 6104 [Source:MGI Symbol;Acc:MGI:3648587]
Gm37277	chr1	9.85701	0.132245	0.256886	0.360306	0.58116	TEC	predicted gene, 37277 [Source:MGI Symbol;Acc:MGI:5610505]
Rgs20	chr1	158.4	-0.171951	0.144939	0.166448	0.363653	protein_coding	regulator of G-protein signaling 20 [Source:MGI Symbol;Acc:MGI:1929866]
Gm17100	chr1	0.767135	-0.0394117	0.282564	0.405706		processed_pseudogene	predicted gene 17100 [Source:MGI Symbol;Acc:MGI:4937927]
Gm37079	chr1	53.7905	-0.0663841	0.212804	0.637357	0.798249	TEC	predicted gene, 37079 [Source:MGI Symbol;Acc:MGI:5610307]
Gm16041	chr1	51.3084	0.228565	0.227907	0.152663	0.343659	antisense	predicted gene 16041 [Source:MGI Symbol;Acc:MGI:3801909]
Gm17101	chr1	0.280335	0.0347531	0.282191	0.655804		processed_pseudogene	predicted gene 17101 [Source:MGI Symbol;Acc:MGI:4937928]
Atp6v1h	chr1	199.404	0.0715128	0.115083	0.495465	0.696289	protein_coding	ATPase, H+ transporting, lysosomal V1 subunit H [Source:MGI Symbol;Acc:MGI:1914864]
Gm37567	chr1	0.19722	0.0283614	0.281788	0.834237		TEC	predicted gene, 37567 [Source:MGI Symbol;Acc:MGI:5610795]
Oprk1	chr1	82.7141	0.516735	0.164457	0.000334302	0.00348771	protein_coding	opioid receptor, kappa 1 [Source:MGI Symbol;Acc:MGI:97439]
Gm37429	chr1	0.92094	-0.000515459	0.277364	0.684399		TEC	predicted gene, 37429 [Source:MGI Symbol;Acc:MGI:5610657]
Npbwr1	chr1	2.43809	0.350774	0.557491	0.0317643	0.118026	protein_coding	neuropeptides B/W receptor 1 [Source:MGI Symbol;Acc:MGI:891989]
Rb1cc1	chr1	502.172	-0.0378971	0.101672	0.688544	0.830813	protein_coding	RB1-inducible coiled-coil 1 [Source:MGI Symbol;Acc:MGI:1341850]
4732440D04Rik	chr1	29.4422	0.176506	0.220271	0.246098	0.461817	antisense	RIKEN cDNA 4732440D04 gene [Source:MGI Symbol;Acc:MGI:3604103]
Gm2147	chr1	0.180903	0.0100818	0.27988	0.98881		processed_pseudogene	predicted gene 2147 [Source:MGI Symbol;Acc:MGI:3780316]
Gm19026	chr1	10.2605	0.177666	0.249774	0.250688	0.466878	processed_pseudogene	predicted gene, 19026 [Source:MGI Symbol;Acc:MGI:5011211]
St18	chr1	52.8313	-0.490197	0.23311	0.00657486	0.0368918	protein_coding	suppression of tumorigenicity 18 [Source:MGI Symbol;Acc:MGI:2446700]
Gm42492	chr1	1.02777	0.0192234	0.27184	0.813894		TEC	predicted gene 42492 [Source:MGI Symbol;Acc:MGI:5662629]
Gm7449	chr1	0.143761	-0.0015768	0.279694	0.875434		processed_pseudogene	predicted gene 7449 [Source:MGI Symbol;Acc:MGI:3647895]
Gm37108	chr1	3.46406	-0.00867786	0.246995	0.939466	0.971741	processed_pseudogene	predicted gene, 37108 [Source:MGI Symbol;Acc:MGI:5610336]
Gm5694	chr1	0.0936892	-0.0108627	0.280855	0.818425		processed_pseudogene	predicted gene 5694 [Source:MGI Symbol;Acc:MGI:3645764]
Pcmtd1	chr1	205.303	0.21226	0.0918755	0.0142031	0.0655378	protein_coding	protein-L-isoaspartate (D-aspartate) O-methyltransferase domain containing 1 [Source:MGI Symbol;Acc:MGI:2441773]
Gm26983	chr1	2.0371	0.0164146	0.261729	0.878268	0.941798	processed_pseudogene	predicted gene, 26983 [Source:MGI Symbol;Acc:MGI:5504098]
Gm38372	chr1	10.8543	-0.222165	0.298925	0.152842	0.343961	TEC	predicted gene, 38372 [Source:MGI Symbol;Acc:MGI:5611600]
Gm9826	chr1	0.393868	0.0313315	0.28241	0.780482		processed_pseudogene	predicted gene 9826 [Source:MGI Symbol;Acc:MGI:3642725]
Gm26901	chr1	20.6413	0.055027	0.18871	0.697743	0.837231	lincRNA	predicted gene, 26901 [Source:MGI Symbol;Acc:MGI:5477395]
Rps2-ps2	chr1	1.82649	-0.00495806	0.264554	0.942931	0.973391	processed_pseudogene	ribosomal protein S2, pseudogene 2 [Source:MGI Symbol;Acc:MGI:3645546]
Sntg1	chr1	79.5536	-0.16488	0.142817	0.178801	0.379187	protein_coding	syntrophin, gamma 1 [Source:MGI Symbol;Acc:MGI:1918346]
Gm38024	chr1	4.84858	-0.0074782	0.25241	0.9427	0.973391	TEC	predicted gene, 38024 [Source:MGI Symbol;Acc:MGI:5611252]
Gm16284	chr1	0.181849	0.0276873	0.282039	0.700639		processed_pseudogene	predicted gene 16284 [Source:MGI Symbol;Acc:MGI:3826541]
Gm38259	chr1	7.03111	-0.0729775	0.245842	0.572454	0.753999	TEC	predicted gene, 38259 [Source:MGI Symbol;Acc:MGI:5611487]
Gm23358	chr1	0.4205	-0.0213088	0.277613	0.614397		miRNA	predicted gene, 23358 [Source:MGI Symbol;Acc:MGI:5453135]
Gm37005	chr1	17.1065	0.12245	0.215018	0.408619	0.626745	TEC	predicted gene, 37005 [Source:MGI Symbol;Acc:MGI:5610233]
Gm15452	chr1	0.482966	0.0223461	0.276985	0.7677		processed_pseudogene	predicted gene 15452 [Source:MGI Symbol;Acc:MGI:3768636]
Gm36964	chr1	2.40658	0.073374	0.263431	0.526465	0.721034	processed_pseudogene	predicted gene, 36964 [Source:MGI Symbol;Acc:MGI:5610192]
Gm24276	chr1	48.1981	-0.261552	0.222195	0.100601	0.261915	miRNA	predicted gene, 24276 [Source:MGI Symbol;Acc:MGI:5454053]
Gm6152	chr1	0.091276	0.00662034	0.280323	0.979654		processed_pseudogene	predicted gene 6152 [Source:MGI Symbol;Acc:MGI:3648859]
Gm7493	chr1	0.738403	0.149551	0.3328	0.0467086		processed_pseudogene	predicted gene 7493 [Source:MGI Symbol;Acc:MGI:3643471]
Gm37629	chr1	94.4009	0.376065	0.210809	0.021276	0.0882844	TEC	predicted gene, 37629 [Source:MGI Symbol;Acc:MGI:5610857]
Gm38008	chr1	2.54426	0.210269	0.374212	0.0562774	0.176095	processed_pseudogene	predicted gene, 38008 [Source:MGI Symbol;Acc:MGI:5611236]
Gm37143	chr1	4.07372	-0.0105561	0.248436	0.924315	0.964192	TEC	predicted gene, 37143 [Source:MGI Symbol;Acc:MGI:5610371]
Gm6187	chr1	0.0962742	0.00374473	0.279967	0.977284		processed_pseudogene	predicted gene 6187 [Source:MGI Symbol;Acc:MGI:3648954]
Gm7512	chr1	0.0700065	0.0028403	0.280146	0.964139		processed_pseudogene	predicted gene 7512 [Source:MGI Symbol;Acc:MGI:3646401]
Gm18300	chr1	0.973533	-0.0024504	0.28063	0.725468		processed_pseudogene	predicted gene, 18300 [Source:MGI Symbol;Acc:MGI:5010485]
Rrs1	chr1	90.124	-0.487705	0.170314	0.000901959	0.00766316	protein_coding	ribosome biogenesis regulator 1 [Source:MGI Symbol;Acc:MGI:1929721]
Adhfe1	chr1	38.4429	-0.118766	0.265867	0.359493	0.580417	protein_coding	alcohol dehydrogenase, iron containing, 1 [Source:MGI Symbol;Acc:MGI:1923437]
2610203C22Rik	chr1	12.3357	-0.245066	0.365541	0.0973731	0.256288	processed_transcript	RIKEN cDNA 2610203C22 gene [Source:MGI Symbol;Acc:MGI:1919731]
Gm6161	chr1	2.48891	0.0671785	0.28136	0.491255	0.692671	processed_pseudogene	predicted gene 6161 [Source:MGI Symbol;Acc:MGI:3644104]
Vxn	chr1	36.4994	0.0249464	0.221635	0.891472	0.947517	protein_coding	vexin [Source:MGI Symbol;Acc:MGI:1924232]
Gm29520	chr1	0.0574574	0.00634534	0.280555	0.95891		lincRNA	predicted gene 29520 [Source:MGI Symbol;Acc:MGI:5580226]
Mybl1	chr1	13.7451	-0.532169	0.394167	0.019821	0.0840303	protein_coding	myeloblastosis oncogene-like 1 [Source:MGI Symbol;Acc:MGI:99925]
Vcpip1	chr1	140.278	-0.0155462	0.110904	0.885192	0.944732	protein_coding	valosin containing protein (p97)/p47 complex interacting protein 1 [Source:MGI Symbol;Acc:MGI:1917925]
1700034P13Rik	chr1	1.41636	-0.0577992	0.274993	0.474431		antisense	RIKEN cDNA 1700034P13 gene [Source:MGI Symbol;Acc:MGI:1920581]
Sgk3	chr1	41.3366	0.429628	0.212309	0.010099	0.0507967	protein_coding	serum/glucocorticoid regulated kinase 3 [Source:MGI Symbol;Acc:MGI:2182368]
Gm6195	chr1	0.597224	-0.0135025	0.275579	0.833492		processed_pseudogene	predicted pseudogene 6195 [Source:MGI Symbol;Acc:MGI:3647661]
Gm22607	chr1	0.112764	0.00822568	0.280632	0.959488		snRNA	predicted gene, 22607 [Source:MGI Symbol;Acc:MGI:5452384]
Mcmdc2	chr1	41.1302	0.837799	0.256311	9.16995e-05	0.00122127	protein_coding	minichromosome maintenance domain containing 2 [Source:MGI Symbol;Acc:MGI:3045334]
Snhg6	chr1	26.9791	0.34098	0.257891	0.0533149	0.170216	lincRNA	small nucleolar RNA host gene 6 [Source:MGI Symbol;Acc:MGI:1921074]
Snord87	chr1	0.597357	-0.0487078	0.284448	0.296343		snoRNA	small nucleolar RNA, C/D box 87 [Source:MGI Symbol;Acc:MGI:2387894]
Tcf24	chr1	3.0715	-0.191334	0.360903	0.0523351	0.168112	protein_coding	transcription factor 24 [Source:MGI Symbol;Acc:MGI:3780500]
Ppp1r42	chr1	6.04502	-0.255037	0.410268	0.0514604	0.166385	protein_coding	protein phosphatase 1, regulatory subunit 42 [Source:MGI Symbol;Acc:MGI:1921138]
Gm24674	chr1	0.81078	-0.0120099	0.277009	0.753176		snRNA	predicted gene, 24674 [Source:MGI Symbol;Acc:MGI:5454451]
Cops5	chr1	268.605	-0.117299	0.0711303	0.0864264	0.236685	protein_coding	COP9 signalosome subunit 5 [Source:MGI Symbol;Acc:MGI:1349415]
Cspp1	chr1	991.515	-0.326099	0.0924435	0.000162702	0.00193744	protein_coding	centrosome and spindle pole associated protein 1 [Source:MGI Symbol;Acc:MGI:2681832]
1700047N06Rik	chr1	1.83119	0.0894145	0.292908	0.203689	0.410313	TEC	RIKEN cDNA 1700047N06 gene [Source:MGI Symbol;Acc:MGI:1923853]
Arfgef1	chr1	338.022	-0.149302	0.0962798	0.0969106	0.255537	protein_coding	ADP-ribosylation factor guanine nucleotide-exchange factor 1(brefeldin A-inhibited) [Source:MGI Symbol;Acc:MGI:2442988]
Gm26348	chr1	0.0830388	-0.00124563	0.280675	0.89191		misc_RNA	predicted gene, 26348 [Source:MGI Symbol;Acc:MGI:5456125]
Gm37569	chr1	16.5199	-0.363276	0.264587	0.0438688	0.148863	TEC	predicted gene, 37569 [Source:MGI Symbol;Acc:MGI:5610797]
Cpa6	chr1	1.71605	0.0095082	0.270843	0.934794	0.969044	protein_coding	carboxypeptidase A6 [Source:MGI Symbol;Acc:MGI:3045348]
Gm38005	chr1	0.268729	8.14072e-06	0.280169	0.987797		TEC	predicted gene, 38005 [Source:MGI Symbol;Acc:MGI:5611233]
Gm15604	chr1	0.236793	0.0161151	0.280264	0.97663		processed_pseudogene	predicted gene 15604 [Source:MGI Symbol;Acc:MGI:3783051]
Prex2	chr1	235.972	0.418662	0.180444	0.00537324	0.0315782	protein_coding	phosphatidylinositol-3,4,5-trisphosphate-dependent Rac exchange factor 2 [Source:MGI Symbol;Acc:MGI:1923385]
Gm28686	chr1	0.295138	-0.0068549	0.279245	0.718932		processed_pseudogene	predicted gene 28686 [Source:MGI Symbol;Acc:MGI:5579392]
A830018L16Rik	chr1	82.2144	-0.0138774	0.181665	0.919281	0.962124	protein_coding	RIKEN cDNA A830018L16 gene [Source:MGI Symbol;Acc:MGI:2444149]
Gm38178	chr1	6.60541	-0.0120012	0.248612	0.912777	0.958659	TEC	predicted gene, 38178 [Source:MGI Symbol;Acc:MGI:5611406]
Gm38069	chr1	13.8113	-0.465761	0.443703	0.030129	0.113652	TEC	predicted gene, 38069 [Source:MGI Symbol;Acc:MGI:5611297]
Gm7560	chr1	0.919753	-0.0301323	0.280577	0.525676		processed_pseudogene	predicted gene 7560 [Source:MGI Symbol;Acc:MGI:3648484]
Gm17644	chr1	0.40029	0.00571883	0.277007	0.967279		lincRNA	predicted gene, 17644 [Source:MGI Symbol;Acc:MGI:4937278]
Sulf1	chr1	113.743	0.337837	0.137691	0.00538448	0.0315955	protein_coding	sulfatase 1 [Source:MGI Symbol;Acc:MGI:2138563]
Slco5a1	chr1	18.2378	0.0204873	0.206779	0.886321	0.945292	protein_coding	solute carrier organic anion transporter family, member 5A1 [Source:MGI Symbol;Acc:MGI:2443431]
Prdm14	chr1	0.570059	-0.048324	0.282148	0.416069		protein_coding	PR domain containing 14 [Source:MGI Symbol;Acc:MGI:3588194]
Ncoa2	chr1	360.506	-0.266549	0.0936482	0.00252255	0.0174319	protein_coding	nuclear receptor coactivator 2 [Source:MGI Symbol;Acc:MGI:1276533]
Gm38376	chr1	18.1745	-0.267414	0.27334	0.113107	0.283894	TEC	predicted gene, 38376 [Source:MGI Symbol;Acc:MGI:5611604]
Gm37409	chr1	30.101	0.131608	0.225062	0.376435	0.596703	TEC	predicted gene, 37409 [Source:MGI Symbol;Acc:MGI:5610637]
Gm27881	chr1	0.835262	-0.0575087	0.285176	0.191694		miRNA	predicted gene, 27881 [Source:MGI Symbol;Acc:MGI:5531263]
Gm38223	chr1	13.5324	-0.0668936	0.22818	0.62942	0.794247	TEC	predicted gene, 38223 [Source:MGI Symbol;Acc:MGI:5611451]
Gm37702	chr1	11.0333	-0.17278	0.280318	0.234929	0.44902	TEC	predicted gene, 37702 [Source:MGI Symbol;Acc:MGI:5610930]
Gm38120	chr1	79.0418	0.181348	0.152632	0.159402	0.35396	TEC	predicted gene, 38120 [Source:MGI Symbol;Acc:MGI:5611348]
Gm38380	chr1	140.519	0.0108078	0.112685	0.916582	0.960512	TEC	predicted gene, 38380 [Source:MGI Symbol;Acc:MGI:5611608]
Gm29570	chr1	0.809657	-0.0821486	0.292963	0.13343		antisense	predicted gene 29570 [Source:MGI Symbol;Acc:MGI:5580276]
Gm7593	chr1	2.4616	-0.070278	0.267118	0.504663	0.703005	processed_pseudogene	predicted gene 7593 [Source:MGI Symbol;Acc:MGI:3647262]
Tram1	chr1	268.647	0.132608	0.0950728	0.137437	0.321429	protein_coding	translocating chain-associating membrane protein 1 [Source:MGI Symbol;Acc:MGI:1919515]
Lactb2	chr1	87.6985	-0.0961747	0.135191	0.421385	0.637424	protein_coding	lactamase, beta 2 [Source:MGI Symbol;Acc:MGI:2442551]
Gm38319	chr1	8.38286	-0.0710732	0.2398	0.5928	0.767907	TEC	predicted gene, 38319 [Source:MGI Symbol;Acc:MGI:5611547]
Gm5523	chr1	2.17852	0.344457	0.561153	0.0306848	0.115072	processed_pseudogene	predicted pseudogene 5523 [Source:MGI Symbol;Acc:MGI:3649089]
Eya1	chr1	28.8368	-0.725098	0.40117	0.00565424	0.0328117	protein_coding	EYA transcriptional coactivator and phosphatase 1 [Source:MGI Symbol;Acc:MGI:109344]
Gm37444	chr1	0.541575	0.0718629	0.292186	0.290086		TEC	predicted gene, 37444 [Source:MGI Symbol;Acc:MGI:5610672]
Gm9947	chr1	1.24676	0.0385169	0.273805	0.626202		antisense	predicted gene 9947 [Source:MGI Symbol;Acc:MGI:3642739]
Msc	chr1	1.55751	0.0509918	0.277812	0.506484	0.704708	protein_coding	musculin [Source:MGI Symbol;Acc:MGI:1333884]
Gm37412	chr1	0.851848	0.0129484	0.26877	0.893834		TEC	predicted gene, 37412 [Source:MGI Symbol;Acc:MGI:5610640]
Rpl5-ps1	chr1	11.0208	0.0516143	0.211313	0.715359	0.848953	processed_pseudogene	ribosomal protein L5, pseudogene 1 [Source:MGI Symbol;Acc:MGI:3647110]
Trpa1	chr1	1.04212	0.0235891	0.280471	0.522804		protein_coding	transient receptor potential cation channel, subfamily A, member 1 [Source:MGI Symbol;Acc:MGI:3522699]
Gm10566	chr1	0.973976	0.0533651	0.274512	0.535512		processed_pseudogene	predicted gene 10566 [Source:MGI Symbol;Acc:MGI:3642220]
Kcnb2	chr1	145.105	-0.0327819	0.120017	0.761071	0.877251	protein_coding	potassium voltage gated channel, Shab-related subfamily, member 2 [Source:MGI Symbol;Acc:MGI:99632]
Gm38116	chr1	36.2358	0.00196847	0.172282	0.991035	0.996739	TEC	predicted gene, 38116 [Source:MGI Symbol;Acc:MGI:5611344]
Gm37138	chr1	19.0181	0.141272	0.22837	0.345209	0.566274	TEC	predicted gene, 37138 [Source:MGI Symbol;Acc:MGI:5610366]
Gm25227	chr1	0.178931	0.0186221	0.281429	0.628218		snoRNA	predicted gene, 25227 [Source:MGI Symbol;Acc:MGI:5455004]
Gm6060	chr1	0.156526	0.0155728	0.28071	0.995197		processed_pseudogene	predicted gene 6060 [Source:MGI Symbol;Acc:MGI:3648622]
Gm28669	chr1	0.549316	0.0385219	0.279769	0.499515		processed_pseudogene	predicted gene 28669 [Source:MGI Symbol;Acc:MGI:5579375]
Terf1	chr1	128.629	0.132967	0.115404	0.204765	0.411761	protein_coding	telomeric repeat binding factor 1 [Source:MGI Symbol;Acc:MGI:109634]
Gm37509	chr1	3.37581	0.0178356	0.259558	0.862343	0.932524	TEC	predicted gene, 37509 [Source:MGI Symbol;Acc:MGI:5610737]
Sbspon	chr1	1.04598	0.0453502	0.27698	0.57893		protein_coding	somatomedin B and thrombospondin, type 1 domain containing [Source:MGI Symbol;Acc:MGI:2684952]
Gm7634	chr1	0.0595189	-0.00926249	0.280762	0.796638		processed_pseudogene	predicted gene 7634 [Source:MGI Symbol;Acc:MGI:3644198]
4930444P10Rik	chr1	34.177	-0.275576	0.204618	0.0753627	0.216352	protein_coding	RIKEN cDNA 4930444P10 gene [Source:MGI Symbol;Acc:MGI:1923049]
Rpl7	chr1	231.626	0.8545	0.141996	1.92088e-10	1.35088e-08	protein_coding	ribosomal protein L7 [Source:MGI Symbol;Acc:MGI:98073]
Rdh10	chr1	69.2902	0.391179	0.216144	0.0178468	0.0779387	protein_coding	retinol dehydrogenase 10 (all-trans) [Source:MGI Symbol;Acc:MGI:1924238]
Gm38249	chr1	0.636956	-0.0397838	0.281547	0.354692		TEC	predicted gene, 38249 [Source:MGI Symbol;Acc:MGI:5611477]
Gm28095	chr1	7.71159	-0.808846	0.534427	0.00698062	0.0386515	antisense	predicted gene 28095 [Source:MGI Symbol;Acc:MGI:5578801]
Stau2	chr1	179.914	-0.42006	0.119398	0.000126356	0.00157294	protein_coding	staufen double-stranded RNA binding protein 2 [Source:MGI Symbol;Acc:MGI:1352508]
Gm7568	chr1	1.86517	-0.121468	0.308127	0.113138	0.283894	antisense	predicted gene 7568 [Source:MGI Symbol;Acc:MGI:3649156]
Ube2w	chr1	118.66	-0.0231403	0.104276	0.812238	0.903491	protein_coding	ubiquitin-conjugating enzyme E2W (putative) [Source:MGI Symbol;Acc:MGI:1914049]
Gm38342	chr1	6.5264	0.837905	0.6268	0.00880133	0.0459946	TEC	predicted gene, 38342 [Source:MGI Symbol;Acc:MGI:5611570]
Eloc	chr1	145.589	0.169627	0.116293	0.109908	0.278477	protein_coding	elongin C [Source:MGI Symbol;Acc:MGI:1915173]
D030040B21Rik	chr1	0.412012	-0.00532525	0.276764	0.79307		lincRNA	RIKEN cDNA D030040B21 gene [Source:MGI Symbol;Acc:MGI:4437728]
Tmem70	chr1	55.0052	0.396136	0.212141	0.0164113	0.0730529	protein_coding	transmembrane protein 70 [Source:MGI Symbol;Acc:MGI:1915068]
Ly96	chr1	9.54724	-0.0158493	0.260513	0.865753	0.934284	protein_coding	lymphocyte antigen 96 [Source:MGI Symbol;Acc:MGI:1341909]
Gm5828	chr1	4.83297	0.155147	0.282025	0.255011	0.471455	processed_pseudogene	predicted gene 5828 [Source:MGI Symbol;Acc:MGI:3644176]
Jph1	chr1	7.49813	-0.0791883	0.246298	0.546871	0.735995	protein_coding	junctophilin 1 [Source:MGI Symbol;Acc:MGI:1891495]
Gdap1	chr1	357.503	0.0828001	0.0845934	0.304768	0.524515	protein_coding	ganglioside-induced differentiation-associated-protein 1 [Source:MGI Symbol;Acc:MGI:1338002]
Gm28784	chr1	2.44078	-0.146512	0.31022	0.162203	0.358007	lincRNA	predicted gene 28784 [Source:MGI Symbol;Acc:MGI:5579490]
Gm5251	chr1	0.366748	0.00484579	0.277773	0.964225		processed_pseudogene	predicted gene 5251 [Source:MGI Symbol;Acc:MGI:3647666]
Rbm6-ps1	chr1	11.5767	-0.021913	0.209795	0.873409	0.939217	processed_pseudogene	RNA binding motif protein 6, pseudogene 1 [Source:MGI Symbol;Acc:MGI:1889580]
Gm6075	chr1	0.223593	-0.0243216	0.280888	0.470555		processed_pseudogene	predicted gene 6075 [Source:MGI Symbol;Acc:MGI:3648507]
Pi15	chr1	8.47254	-1.66933	0.464197	1.38355e-05	0.000247975	protein_coding	peptidase inhibitor 15 [Source:MGI Symbol;Acc:MGI:1934659]
Gm28154	chr1	1.60631	-0.135519	0.317599	0.0917888	0.246168	antisense	predicted gene 28154 [Source:MGI Symbol;Acc:MGI:5578860]
Gm16070	chr1	6.06801	-0.402558	0.601484	0.0309805	0.115784	antisense	predicted gene 16070 [Source:MGI Symbol;Acc:MGI:3801761]
Crispld1	chr1	11.0596	-0.52332	0.824798	0.0194294	0.0827965	protein_coding	cysteine-rich secretory protein LCCL domain containing 1 [Source:MGI Symbol;Acc:MGI:1934666]
Gm28153	chr1	1.89239	0.023883	0.270094	0.772261	0.882786	antisense	predicted gene 28153 [Source:MGI Symbol;Acc:MGI:5578859]
Gm7690	chr1	0.336472	0.0597422	0.288727	0.312496		processed_pseudogene	predicted gene 7690 [Source:MGI Symbol;Acc:MGI:3648169]
Gm18775	chr1	0.149698	-0.0115503	0.281	0.621474		transcribed_unprocessed_pseudogene	predicted gene, 18775 [Source:MGI Symbol;Acc:MGI:5010960]
Gm17969	chr1	1.50027	0.0480365	0.275494	0.536013		processed_pseudogene	predicted gene, 17969 [Source:MGI Symbol;Acc:MGI:5010154]
Gm28756	chr1	1.59235	0.0106046	0.263662	0.915299	0.959756	processed_transcript	predicted gene 28756 [Source:MGI Symbol;Acc:MGI:5579462]
Gm28755	chr1	0.258032	-0.0130183	0.281123	0.482275		unprocessed_pseudogene	predicted gene 28755 [Source:MGI Symbol;Acc:MGI:5579461]
Gm10075	chr1	3.85522	-0.130001	0.285066	0.28118	0.499652	processed_pseudogene	predicted gene 10075 [Source:MGI Symbol;Acc:MGI:3710521]
Tfap2b	chr1	5.62349	-0.00821407	0.278512	0.591019	0.766547	protein_coding	transcription factor AP-2 beta [Source:MGI Symbol;Acc:MGI:104672]
Gm4849	chr1	3.19602	-0.079332	0.271201	0.445087	0.655817	processed_pseudogene	predicted gene 4849 [Source:MGI Symbol;Acc:MGI:3645366]
Pkhd1	chr1	0.258524	0.0208761	0.281491	0.668877		protein_coding	polycystic kidney and hepatic disease 1 [Source:MGI Symbol;Acc:MGI:2155808]
Gm37315	chr1	0.502856	-0.0421137	0.284818	0.248915		TEC	predicted gene, 37315 [Source:MGI Symbol;Acc:MGI:5610543]
Gm15795	chr1	2.67636	-0.0106994	0.25158	0.922534	0.963554	processed_pseudogene	predicted gene 15795 [Source:MGI Symbol;Acc:MGI:3802035]
Gm28653	chr1	0.176053	-0.0120931	0.280754	0.781313		lincRNA	predicted gene 28653 [Source:MGI Symbol;Acc:MGI:5579359]
Il17f	chr1	0.343192	-0.0283793	0.281514	0.602101		protein_coding	interleukin 17F [Source:MGI Symbol;Acc:MGI:2676631]
Mcm3	chr1	10.5676	-0.0183736	0.270475	0.680979	0.826177	protein_coding	minichromosome maintenance complex component 3 [Source:MGI Symbol;Acc:MGI:101845]
Gm28065	chr1	1.62665	-0.147128	0.317141	0.135977	0.319343	lincRNA	predicted gene 28065 [Source:MGI Symbol;Acc:MGI:5578771]
6720483E21Rik	chr1	12.7943	-0.0087301	0.23889	0.945693	0.974097	lincRNA	RIKEN cDNA 6720483E21 gene [Source:MGI Symbol;Acc:MGI:1924991]
Paqr8	chr1	132.13	0.0220836	0.156802	0.855625	0.92889	protein_coding	progestin and adipoQ receptor family member VIII [Source:MGI Symbol;Acc:MGI:1921479]
Gm24171	chr1	0.329521	-0.00187998	0.28066	0.891909		snoRNA	predicted gene, 24171 [Source:MGI Symbol;Acc:MGI:5453948]
Gm28064	chr1	1.29431	0.0917008	0.298138	0.285615		processed_pseudogene	predicted gene 28064 [Source:MGI Symbol;Acc:MGI:5578770]
Efhc1	chr1	30.4292	1.4005	0.462387	0.000118113	0.0014937	protein_coding	EF-hand domain (C-terminal) containing 1 [Source:MGI Symbol;Acc:MGI:1919127]
Tram2	chr1	44.8194	-0.112649	0.196628	0.436418	0.648996	protein_coding	translocating chain-associating membrane protein 2 [Source:MGI Symbol;Acc:MGI:1924817]
Gm2693	chr1	3.68736	0.0026379	0.267095	0.963594	0.983158	unprocessed_pseudogene	predicted gene 2693 [Source:MGI Symbol;Acc:MGI:3780862]
Tmem14a	chr1	44.5069	0.464101	0.220623	0.00673639	0.0375879	protein_coding	transmembrane protein 14A [Source:MGI Symbol;Acc:MGI:1922962]
Gm38224	chr1	12.8257	0.0739083	0.215182	0.606881	0.778323	TEC	predicted gene, 38224 [Source:MGI Symbol;Acc:MGI:5611452]
Gsta3	chr1	16.3157	0.0450532	0.218602	0.745864	0.868628	protein_coding	glutathione S-transferase, alpha 3 [Source:MGI Symbol;Acc:MGI:95856]
Gm28836	chr1	1.18861	-0.0402549	0.281074	0.424841		antisense	predicted gene 28836 [Source:MGI Symbol;Acc:MGI:5579542]
Gm7094	chr1	3.60503	2.19823	0.790592	0.000225906	0.00253946	unprocessed_pseudogene	predicted pseudogene 7094 [Source:MGI Symbol;Acc:MGI:3648114]
Khdc1a	chr1	0.389661	-0.0182914	0.279379	0.589411		protein_coding	KH domain containing 1A [Source:MGI Symbol;Acc:MGI:2676610]
Khdc1c	chr1	0.332217	0.00901334	0.279021	0.89093		protein_coding	KH domain containing 1C [Source:MGI Symbol;Acc:MGI:3583007]
Khdc1b	chr1	0.248602	0.0121874	0.278894	0.765055		protein_coding	KH domain containing 1B [Source:MGI Symbol;Acc:MGI:2138477]
Gm16328	chr1	0.231564	-0.0209903	0.281659	0.499082		processed_pseudogene	predicted gene 16328 [Source:MGI Symbol;Acc:MGI:3840127]
Kcnq5	chr1	21.4591	-0.252222	0.239243	0.122661	0.298558	protein_coding	potassium voltage-gated channel, subfamily Q, member 5 [Source:MGI Symbol;Acc:MGI:1924937]
Gm36949	chr1	3.41606	0.00169332	0.262865	0.988887	0.995838	TEC	predicted gene, 36949 [Source:MGI Symbol;Acc:MGI:5610177]
Gm7658	chr1	15.5911	0.147906	0.193829	0.307846	0.52768	processed_pseudogene	predicted gene 7658 [Source:MGI Symbol;Acc:MGI:3648029]
Gm38243	chr1	6.2713	0.13539	0.289054	0.256237	0.47285	TEC	predicted gene, 38243 [Source:MGI Symbol;Acc:MGI:5611471]
Rims1	chr1	307.378	-0.627063	0.115759	9.91515e-09	4.84561e-07	protein_coding	regulating synaptic membrane exocytosis 1 [Source:MGI Symbol;Acc:MGI:2152971]
Gm26866	chr1	0.169522	0.0260385	0.282013	0.726508		processed_pseudogene	predicted gene, 26866 [Source:MGI Symbol;Acc:MGI:5477360]
Gm29506	chr1	0.226831	-0.0147256	0.280942	0.59602		sense_overlapping	predicted gene 29506 [Source:MGI Symbol;Acc:MGI:5580212]
Gm6420	chr1	0.636328	0.0055897	0.276154	0.927025		TEC	predicted gene 6420 [Source:MGI Symbol;Acc:MGI:3644588]
Gm29107	chr1	2.07228	0.0441049	0.273943	0.708034	0.844871	lincRNA	predicted gene 29107 [Source:MGI Symbol;Acc:MGI:5579813]
Ogfrl1	chr1	273.916	0.258918	0.0890822	0.00209325	0.0150702	protein_coding	opioid growth factor receptor-like 1 [Source:MGI Symbol;Acc:MGI:1917405]
Gm28822	chr1	0.40143	-5.37423e-05	0.2759	0.928527		lincRNA	predicted gene 28822 [Source:MGI Symbol;Acc:MGI:5579528]
B3gat2	chr1	25.8125	-0.110024	0.194593	0.444623	0.655456	protein_coding	beta-1,3-glucuronyltransferase 2 (glucuronosyltransferase S) [Source:MGI Symbol;Acc:MGI:2389490]
Smap1	chr1	119.894	-0.145261	0.133483	0.218859	0.429873	protein_coding	small ArfGAP 1 [Source:MGI Symbol;Acc:MGI:2138261]
Sdhaf4	chr1	93.6533	0.0685504	0.136172	0.564517	0.748375	protein_coding	succinate dehydrogenase complex assembly factor 4 [Source:MGI Symbol;Acc:MGI:1915252]
Gm26524	chr1	0.581602	0.0348116	0.279394	0.556647		TEC	predicted gene, 26524 [Source:MGI Symbol;Acc:MGI:5477018]
Fam135a	chr1	185	-0.345469	0.109887	0.000672421	0.00605416	protein_coding	family with sequence similarity 135, member A [Source:MGI Symbol;Acc:MGI:1915437]
Gm37580	chr1	0.319806	0.0068322	0.279398	0.921056		TEC	predicted gene, 37580 [Source:MGI Symbol;Acc:MGI:5610808]
Col9a1	chr1	23.7451	0.0312381	0.251077	0.766843	0.880433	protein_coding	collagen, type IX, alpha 1 [Source:MGI Symbol;Acc:MGI:88465]
Col19a1	chr1	17.32	-0.22649	0.289908	0.154412	0.346252	protein_coding	collagen, type XIX, alpha 1 [Source:MGI Symbol;Acc:MGI:1095415]
Tubb4b-ps2	chr1	16.5226	-0.0371767	0.195622	0.790378	0.891469	processed_pseudogene	tubulin, beta 4B class IVB, pseudogene 2 [Source:MGI Symbol;Acc:MGI:3723458]
Gm28439	chr1	1418.53	-1.42562	0.239778	1.53632e-10	1.104e-08	unprocessed_pseudogene	predicted gene 28439 [Source:MGI Symbol;Acc:MGI:5579145]
Gm10222	chr1	241.093	-1.29574	0.242357	5.71236e-09	2.97443e-07	unprocessed_pseudogene	predicted gene 10222 [Source:MGI Symbol;Acc:MGI:3642643]
Gm28438	chr1	331.61	-1.52099	0.183172	6.55453e-18	2.09991e-15	unprocessed_pseudogene	predicted gene 28438 [Source:MGI Symbol;Acc:MGI:5579144]
Gm28437	chr1	6179.37	-1.49681	0.195601	1.20341e-15	2.5467e-13	unprocessed_pseudogene	predicted gene 28437 [Source:MGI Symbol;Acc:MGI:5579143]
Gm10925	chr1	2702.46	-1.73009	0.238321	2.06247e-14	3.43499e-12	unprocessed_pseudogene	predicted gene 10925 [Source:MGI Symbol;Acc:MGI:3809095]
Gm28661	chr1	3701.47	-1.32676	0.182188	2.0699e-14	3.43499e-12	unprocessed_pseudogene	predicted gene 28661 [Source:MGI Symbol;Acc:MGI:5579367]
Gm29216	chr1	7029.93	-1.29252	0.227791	8.37097e-10	5.29022e-08	unprocessed_pseudogene	predicted gene 29216 [Source:MGI Symbol;Acc:MGI:5579922]
Lmbrd1	chr1	396.025	-0.120472	0.0732791	0.0880695	0.239677	protein_coding	LMBR1 domain containing 1 [Source:MGI Symbol;Acc:MGI:1915671]
Gm28594	chr1	0.406703	-0.0382909	0.282149	0.385545		processed_pseudogene	predicted gene 28594 [Source:MGI Symbol;Acc:MGI:5579300]
Gm28237	chr1	0.133291	-0.00557403	0.279831	0.869661		lincRNA	predicted gene 28237 [Source:MGI Symbol;Acc:MGI:5578943]
Gm9443	chr1	0.441612	-0.0140119	0.275912	0.742125		processed_pseudogene	predicted gene 9443 [Source:MGI Symbol;Acc:MGI:3779853]
Adgrb3	chr1	568.147	-0.216253	0.075104	0.00268875	0.018355	protein_coding	adhesion G protein-coupled receptor B3 [Source:MGI Symbol;Acc:MGI:2441837]
Gm15702	chr1	0.0472285	-0.00157976	0.280171	0.89091		processed_pseudogene	predicted gene 15702 [Source:MGI Symbol;Acc:MGI:3783142]
Gm20172	chr1	393.837	-0.841778	0.278145	0.000193616	0.00223755	TEC	predicted gene, 20172 [Source:MGI Symbol;Acc:MGI:5012357]
Gm22260	chr1	0.402554	-0.0141078	0.278811	0.782362		snRNA	predicted gene, 22260 [Source:MGI Symbol;Acc:MGI:5452037]
Gm37543	chr1	23.3851	-0.255979	0.260916	0.124874	0.301981	TEC	predicted gene, 37543 [Source:MGI Symbol;Acc:MGI:5610771]
Gm37331	chr1	67.4805	-0.0474003	0.160227	0.718405	0.851259	TEC	predicted gene, 37331 [Source:MGI Symbol;Acc:MGI:5610559]
Gm37211	chr1	119.339	-0.0742181	0.131254	0.51642	0.712584	TEC	predicted gene, 37211 [Source:MGI Symbol;Acc:MGI:5610439]
Gm37862	chr1	70.3193	-0.382052	0.202686	0.0171822	0.0757245	TEC	predicted gene, 37862 [Source:MGI Symbol;Acc:MGI:5611090]
Gm38286	chr1	29.8075	-0.276065	0.277975	0.106079	0.271549	TEC	predicted gene, 38286 [Source:MGI Symbol;Acc:MGI:5611514]
Gm37880	chr1	110.911	-0.169939	0.173347	0.222047	0.433998	TEC	predicted gene, 37880 [Source:MGI Symbol;Acc:MGI:5611108]
Gm37011	chr1	62.2259	-0.408246	0.185812	0.00731889	0.0401364	TEC	predicted gene, 37011 [Source:MGI Symbol;Acc:MGI:5610239]
Gm29214	chr1	43.2817	-0.109389	0.200306	0.450067	0.659574	processed_pseudogene	predicted gene 29214 [Source:MGI Symbol;Acc:MGI:5579920]
Gm37051	chr1	103.37	-0.42728	0.183096	0.0048292	0.0291001	TEC	predicted gene, 37051 [Source:MGI Symbol;Acc:MGI:5610279]
Gm38260	chr1	112.838	-0.148861	0.138952	0.218591	0.429566	TEC	predicted gene, 38260 [Source:MGI Symbol;Acc:MGI:5611488]
Gm37628	chr1	91.9187	-0.171022	0.158059	0.194206	0.398697	TEC	predicted gene, 37628 [Source:MGI Symbol;Acc:MGI:5610856]
8030445P17Rik	chr1	210.265	-0.0418784	0.139361	0.734109	0.86204	TEC	RIKEN cDNA 8030445P17 gene [Source:MGI Symbol;Acc:MGI:2442299]
Gm38198	chr1	28.8086	0.0760308	0.211896	0.597119	0.771173	TEC	predicted gene, 38198 [Source:MGI Symbol;Acc:MGI:5611426]
Gm37077	chr1	63.2982	-0.481952	0.200435	0.00334454	0.0217872	TEC	predicted gene, 37077 [Source:MGI Symbol;Acc:MGI:5610305]
Gm37895	chr1	28.5115	-0.116271	0.207512	0.427128	0.641889	TEC	predicted gene, 37895 [Source:MGI Symbol;Acc:MGI:5611123]
Gm36952	chr1	74.587	-0.167111	0.159126	0.206236	0.413809	TEC	predicted gene, 36952 [Source:MGI Symbol;Acc:MGI:5610180]
Gm37602	chr1	63.1881	0.128351	0.187199	0.371651	0.59213	TEC	predicted gene, 37602 [Source:MGI Symbol;Acc:MGI:5610830]
2900022M07Rik	chr1	546.457	-0.451252	0.243155	0.0121393	0.0582643	TEC	RIKEN cDNA 2900022M07 gene [Source:MGI Symbol;Acc:MGI:1920201]
2900002M20Rik	chr1	76.0542	-0.122247	0.146781	0.329291	0.549501	TEC	RIKEN cDNA 2900002M20 gene [Source:MGI Symbol;Acc:MGI:1925574]
Gm9884	chr1	3.77828	-1.43822	1.1438	0.00554758	0.0322983	TEC	predicted gene 9884 [Source:MGI Symbol;Acc:MGI:3642830]
Gm5524	chr1	0.22598	-0.0231728	0.28134	0.477929		lincRNA	predicted gene 5524 [Source:MGI Symbol;Acc:MGI:3646041]
Gm19028	chr1	0.250308	0.0113101	0.279251	0.876001		processed_pseudogene	predicted gene, 19028 [Source:MGI Symbol;Acc:MGI:5011213]
Gm7846	chr1	6.79674	-0.0334822	0.231476	0.800597	0.897216	processed_pseudogene	predicted gene 7846 [Source:MGI Symbol;Acc:MGI:3645212]
Gm5697	chr1	3.54102	-0.189418	0.313421	0.167258	0.364836	processed_pseudogene	predicted gene 5697 [Source:MGI Symbol;Acc:MGI:3649021]
Gm5525	chr1	7.56758	0.109689	0.235317	0.446333	0.656783	processed_pseudogene	predicted gene 5525 [Source:MGI Symbol;Acc:MGI:3646042]
Gm6473	chr1	1.94432	0.0638158	0.26996	0.520635	0.716215	unprocessed_pseudogene	predicted gene 6473 [Source:MGI Symbol;Acc:MGI:3645176]
Phf3	chr1	361.487	-0.168354	0.118352	0.114891	0.286631	protein_coding	PHD finger protein 3 [Source:MGI Symbol;Acc:MGI:2446126]
Gm37522	chr1	5.79917	0.125177	0.277953	0.314238	0.534536	TEC	predicted gene, 37522 [Source:MGI Symbol;Acc:MGI:5610750]
Gm37906	chr1	27.1657	-0.00197189	0.188966	0.988027	0.99534	TEC	predicted gene, 37906 [Source:MGI Symbol;Acc:MGI:5611134]
Ptp4a1	chr1	0.293862	-0.012702	0.279058	0.752831		protein_coding	protein tyrosine phosphatase 4a1 [Source:MGI Symbol;Acc:MGI:1277096]
4931428L18Rik	chr1	0.27203	-0.0231483	0.281192	0.502367		protein_coding	RIKEN cDNA 4931428L18 gene [Source:MGI Symbol;Acc:MGI:1918238]
Gm19680	chr1	0.164516	0.0150267	0.280456	0.9689		processed_pseudogene	predicted gene, 19680 [Source:MGI Symbol;Acc:MGI:5011865]
Khdrbs2	chr1	274.705	-0.581033	0.149324	1.82324e-05	0.000314091	protein_coding	KH domain containing, RNA binding, signal transduction associated 2 [Source:MGI Symbol;Acc:MGI:2159649]
Gm25814	chr1	0.553062	-0.0139115	0.276239	0.748022		snRNA	predicted gene, 25814 [Source:MGI Symbol;Acc:MGI:5455591]
Gm37999	chr1	204.673	-0.760286	0.195665	1.03681e-05	0.000193968	TEC	predicted gene, 37999 [Source:MGI Symbol;Acc:MGI:5611227]
Gm37110	chr1	0.329283	0.00804387	0.279027	0.858949		TEC	predicted gene, 37110 [Source:MGI Symbol;Acc:MGI:5610338]
Gm37911	chr1	18.9037	-0.335547	0.273293	0.0601339	0.184358	TEC	predicted gene, 37911 [Source:MGI Symbol;Acc:MGI:5611139]
Gm37792	chr1	21.9953	-0.0594082	0.188129	0.671401	0.820241	TEC	predicted gene, 37792 [Source:MGI Symbol;Acc:MGI:5611020]
Gm5415	chr1	295.93	-1.21505	0.285495	1.29863e-06	3.2774e-05	protein_coding	predicted gene 5415 [Source:MGI Symbol;Acc:MGI:3644687]
Gm24732	chr1	0.261157	0.0140037	0.280435	0.910668		snRNA	predicted gene, 24732 [Source:MGI Symbol;Acc:MGI:5454509]
Gm37426	chr1	2.06324	-0.174465	0.341861	0.0759208	0.217252	TEC	predicted gene, 37426 [Source:MGI Symbol;Acc:MGI:5610654]
Gm23024	chr1	0.185345	0.000871958	0.279727	0.940809		misc_RNA	predicted gene, 23024 [Source:MGI Symbol;Acc:MGI:5452801]
Gm37151	chr1	0.723898	0.00703054	0.27669	0.92357		TEC	predicted gene, 37151 [Source:MGI Symbol;Acc:MGI:5610379]
Gm7114	chr1	3.93521	0.0417277	0.248882	0.725582	0.856288	processed_pseudogene	predicted gene 7114 [Source:MGI Symbol;Acc:MGI:3643085]
Gm37591	chr1	0.128855	-0.00628735	0.280347	0.857375		lincRNA	predicted gene, 37591 [Source:MGI Symbol;Acc:MGI:5610819]
Gm18799	chr1	0.0942278	-0.0110806	0.280938	0.704936		processed_pseudogene	predicted gene, 18799 [Source:MGI Symbol;Acc:MGI:5010984]
Gm7933	chr1	0.341292	0.0156979	0.278261	0.86539		processed_pseudogene	predicted gene 7933 [Source:MGI Symbol;Acc:MGI:3643452]
Prim2	chr1	30.8146	0.0806788	0.1802	0.565788	0.749371	protein_coding	DNA primase, p58 subunit [Source:MGI Symbol;Acc:MGI:97758]
Gm29228	chr1	1.11643	-0.0202144	0.268665	0.767908		processed_pseudogene	predicted gene 29228 [Source:MGI Symbol;Acc:MGI:5579934]
Gm37618	chr1	2.04584	0.088462	0.289673	0.266351	0.483812	TEC	predicted gene, 37618 [Source:MGI Symbol;Acc:MGI:5610846]
Gm17813	chr1	0.371042	-0.0152455	0.280098	0.543161		processed_pseudogene	predicted gene, 17813 [Source:MGI Symbol;Acc:MGI:5009998]
1700001G17Rik	chr1	2.90364	-0.0778065	0.27465	0.436249	0.64887	TEC	RIKEN cDNA 1700001G17 gene [Source:MGI Symbol;Acc:MGI:1914753]
Gm38173	chr1	1.65637	-0.0367239	0.273214	0.612392	0.782075	TEC	predicted gene, 38173 [Source:MGI Symbol;Acc:MGI:5611401]
Rab23	chr1	91.9093	-0.109262	0.126816	0.334415	0.55496	protein_coding	RAB23, member RAS oncogene family [Source:MGI Symbol;Acc:MGI:99833]
Bag2	chr1	35.3099	0.55454	0.222343	0.00198523	0.014455	protein_coding	BCL2-associated athanogene 2 [Source:MGI Symbol;Acc:MGI:1891254]
Zfp451	chr1	446.243	-0.205684	0.0771536	0.00528933	0.0312043	protein_coding	zinc finger protein 451 [Source:MGI Symbol;Acc:MGI:2137896]
Gm15455	chr1	8.6487	-0.2543	0.275387	0.127199	0.30573	processed_pseudogene	predicted gene 15455 [Source:MGI Symbol;Acc:MGI:3705563]
Bend6	chr1	89.682	0.339499	0.195726	0.0287242	0.109954	protein_coding	BEN domain containing 6 [Source:MGI Symbol;Acc:MGI:2444572]
Gm37067	chr1	46.9512	-0.0600651	0.206865	0.669073	0.81871	TEC	predicted gene, 37067 [Source:MGI Symbol;Acc:MGI:5610295]
Dst	chr1	2194.78	0.0281785	0.090803	0.750259	0.870606	protein_coding	dystonin [Source:MGI Symbol;Acc:MGI:104627]
Gm37354	chr1	16.4318	0.181384	0.252908	0.237296	0.451608	TEC	predicted gene, 37354 [Source:MGI Symbol;Acc:MGI:5610582]
Gm38157	chr1	168.728	-0.0474064	0.110698	0.640634	0.800515	TEC	predicted gene, 38157 [Source:MGI Symbol;Acc:MGI:5611385]
Gm26788	chr1	26.382	-0.739061	0.270608	0.000669537	0.0060366	processed_transcript	predicted gene, 26788 [Source:MGI Symbol;Acc:MGI:5477282]
A930005N03Rik	chr1	9.86836	0.114418	0.254529	0.406401	0.624339	TEC	RIKEN cDNA A930005N03 gene [Source:MGI Symbol;Acc:MGI:1924441]
Gm37958	chr1	2.17639	-0.0887136	0.28132	0.337623	0.55847	lincRNA	predicted gene, 37958 [Source:MGI Symbol;Acc:MGI:5611186]
Gm3052	chr1	4.09187	0.158909	0.314456	0.163742	0.36013	transcribed_processed_pseudogene	predicted gene 3052 [Source:MGI Symbol;Acc:MGI:3781230]
Gm37233	chr1	4.45013	0.0404923	0.264697	0.680242	0.825774	lincRNA	predicted gene, 37233 [Source:MGI Symbol;Acc:MGI:5610461]
Ccdc115	chr1	38.5904	-0.201684	0.195205	0.172589	0.371683	protein_coding	coiled-coil domain containing 115 [Source:MGI Symbol;Acc:MGI:1916918]
Imp4	chr1	111.85	0.144913	0.109003	0.146978	0.335442	protein_coding	IMP4, U3 small nucleolar ribonucleoprotein [Source:MGI Symbol;Acc:MGI:106572]
Ptpn18	chr1	19.2404	-0.0382694	0.21219	0.783591	0.888298	protein_coding	protein tyrosine phosphatase, non-receptor type 18 [Source:MGI Symbol;Acc:MGI:108410]
Gm28417	chr1	8.01322	-0.105548	0.221001	0.465222	0.671796	processed_transcript	predicted gene 28417 [Source:MGI Symbol;Acc:MGI:5579123]
4930568A12Rik	chr1	0.712103	-0.0384778	0.276249	0.580752		lincRNA	RIKEN cDNA 4930568A12 gene [Source:MGI Symbol;Acc:MGI:1923133]
1700101I19Rik	chr1	0.133701	0.00757108	0.279942	0.937844		antisense	RIKEN cDNA 1700101I19 gene [Source:MGI Symbol;Acc:MGI:1920839]
Amer3	chr1	34.11	-0.0978749	0.175545	0.478785	0.682748	protein_coding	APC membrane recruitment 3 [Source:MGI Symbol;Acc:MGI:3026939]
AA619741	chr1	0.217069	-0.00198992	0.280645	0.828586		processed_pseudogene	expressed sequence AA619741 [Source:MGI Symbol;Acc:MGI:3035322]
Arhgef4	chr1	327.305	0.124797	0.0916917	0.14892	0.338537	protein_coding	Rho guanine nucleotide exchange factor (GEF) 4 [Source:MGI Symbol;Acc:MGI:2442507]
Gm37224	chr1	0.679901	-0.0354671	0.279999	0.349342		processed_pseudogene	predicted gene, 37224 [Source:MGI Symbol;Acc:MGI:5610452]
Gm37845	chr1	0.250687	-0.00572171	0.279414	0.726893		processed_pseudogene	predicted gene, 37845 [Source:MGI Symbol;Acc:MGI:5611073]
Gm38336	chr1	1.6526	0.10224	0.293683	0.244457	0.459905	antisense	predicted gene, 38336 [Source:MGI Symbol;Acc:MGI:5611564]
Fam168b	chr1	139.128	0.0670648	0.122539	0.543036	0.733043	protein_coding	family with sequence similarity 168, member B [Source:MGI Symbol;Acc:MGI:2448487]
Gm37127	chr1	15.6926	0.180157	0.251378	0.24312	0.458366	TEC	predicted gene, 37127 [Source:MGI Symbol;Acc:MGI:5610355]
Plekhb2	chr1	324.57	0.179165	0.0935015	0.0417584	0.14351	protein_coding	pleckstrin homology domain containing, family B (evectins) member 2 [Source:MGI Symbol;Acc:MGI:2385825]
Gm19430	chr1	0.878721	-0.0343762	0.275443	0.550084		processed_pseudogene	predicted gene, 19430 [Source:MGI Symbol;Acc:MGI:5011615]
Gm37670	chr1	2.955	0.0663231	0.263148	0.559593	0.7448	processed_pseudogene	predicted gene, 37670 [Source:MGI Symbol;Acc:MGI:5610898]
Gm8009	chr1	0.211633	0.014768	0.279049	0.898951		processed_pseudogene	predicted gene 8009 [Source:MGI Symbol;Acc:MGI:3648650]
Gm28415	chr1	0.490585	-0.00230257	0.280633	0.74713		lincRNA	predicted gene 28415 [Source:MGI Symbol;Acc:MGI:5579121]
1110002O04Rik	chr1	1.38439	-0.0318623	0.278005	0.54461		lincRNA	RIKEN cDNA 1110002O04 gene [Source:MGI Symbol;Acc:MGI:1915733]
Hs6st1	chr1	15.299	0.19668	0.242123	0.211828	0.420648	protein_coding	heparan sulfate 6-O-sulfotransferase 1 [Source:MGI Symbol;Acc:MGI:1354958]
Gm33280	chr1	12.4245	-0.0209211	0.226996	0.874794	0.939871	lincRNA	predicted gene, 33280 [Source:MGI Symbol;Acc:MGI:5592439]
Uggt1	chr1	374.339	-0.221609	0.0786489	0.00284749	0.0192397	protein_coding	UDP-glucose glycoprotein glucosyltransferase 1 [Source:MGI Symbol;Acc:MGI:2443162]
Neurl3	chr1	8.08936	0.0209866	0.246253	0.861864	0.932387	protein_coding	neuralized E3 ubiquitin protein ligase 3 [Source:MGI Symbol;Acc:MGI:2429944]
Arid5a	chr1	65.6073	0.261472	0.186127	0.0767628	0.218707	protein_coding	AT rich interactive domain 5A (MRF1-like) [Source:MGI Symbol;Acc:MGI:2443039]
4930403P22Rik	chr1	0.788651	0.0290771	0.28036	0.983596		lincRNA	RIKEN cDNA 4930403P22 gene [Source:MGI Symbol;Acc:MGI:1921057]
Kansl3	chr1	459.818	-0.0680685	0.0816909	0.372941	0.593326	protein_coding	KAT8 regulatory NSL complex subunit 3 [Source:MGI Symbol;Acc:MGI:1918055]
Fer1l5	chr1	6.7282	0.114896	0.280391	0.327775	0.54836	protein_coding	fer-1-like 5 (C. elegans) [Source:MGI Symbol;Acc:MGI:3616091]
Lman2l	chr1	250.167	0.0888983	0.0910292	0.304296	0.52409	protein_coding	lectin, mannose-binding 2-like [Source:MGI Symbol;Acc:MGI:2443010]
Cnnm4	chr1	18.9524	-0.226858	0.251697	0.155275	0.34764	protein_coding	cyclin M4 [Source:MGI Symbol;Acc:MGI:2151060]
Gm37909	chr1	0.615127	0.0233221	0.277874	0.770756		TEC	predicted gene, 37909 [Source:MGI Symbol;Acc:MGI:5611137]
Cnnm3	chr1	182.574	-0.344207	0.0959367	0.000139896	0.00171367	protein_coding	cyclin M3 [Source:MGI Symbol;Acc:MGI:2151055]
Ankrd23	chr1	3.56974	0.0368459	0.253981	0.746392	0.868747	protein_coding	ankyrin repeat domain 23 [Source:MGI Symbol;Acc:MGI:1925571]
Ankrd39	chr1	77.278	0.468661	0.181116	0.00220136	0.0156676	protein_coding	ankyrin repeat domain 39 [Source:MGI Symbol;Acc:MGI:1914816]
Sema4c	chr1	15.1929	0.0373024	0.200344	0.78876	0.891005	protein_coding	sema domain, immunoglobulin domain (Ig), transmembrane domain (TM) and short cytoplasmic domain, (semaphorin) 4C [Source:MGI Symbol;Acc:MGI:109252]
D430040D24Rik	chr1	6.00952	-0.186014	0.317676	0.152944	0.344091	processed_transcript	RIKEN cDNA D430040D24 gene [Source:MGI Symbol;Acc:MGI:2442526]
Fam178b	chr1	0.99292	-0.0370779	0.282791	0.479901		protein_coding	family with sequence similarity 178, member B [Source:MGI Symbol;Acc:MGI:3026913]
Gm6428	chr1	0.267955	0.0422288	0.284106	0.59185		processed_pseudogene	predicted pseudogene 6428 [Source:MGI Symbol;Acc:MGI:3649065]
Cox5b	chr1	354.607	0.797585	0.112701	1.67343e-13	2.42774e-11	protein_coding	cytochrome c oxidase subunit 5B [Source:MGI Symbol;Acc:MGI:88475]
Actr1b	chr1	294.495	-0.0236792	0.104211	0.805197	0.899137	protein_coding	ARP1 actin-related protein 1B, centractin beta [Source:MGI Symbol;Acc:MGI:1917446]
4933424G06Rik	chr1	3.84147	0.163235	0.296849	0.222518	0.434557	protein_coding	RIKEN cDNA 4933424G06 gene [Source:MGI Symbol;Acc:MGI:1918416]
Gm33533	chr1	6.67232	-0.0604914	0.256398	0.598079	0.771744	lincRNA	predicted gene, 33533 [Source:MGI Symbol;Acc:MGI:5592692]
Zap70	chr1	17.4469	0.219247	0.267717	0.170236	0.368717	protein_coding	zeta-chain (TCR) associated protein kinase [Source:MGI Symbol;Acc:MGI:99613]
Tmem131	chr1	150.246	0.117939	0.112693	0.253766	0.470116	protein_coding	transmembrane protein 131 [Source:MGI Symbol;Acc:MGI:1927110]
Gm37506	chr1	0.162325	0.0102657	0.280665	0.952687		TEC	predicted gene, 37506 [Source:MGI Symbol;Acc:MGI:5610734]
Gm38115	chr1	60.9905	0.469086	0.161667	0.000934365	0.00788332	sense_intronic	predicted gene, 38115 [Source:MGI Symbol;Acc:MGI:5611343]
F830112A20Rik	chr1	2.91346	-0.115303	0.29948	0.201147	0.407219	TEC	RIKEN cDNA F830112A20 gene [Source:MGI Symbol;Acc:MGI:3641781]
Rpl12-ps1	chr1	1.26223	-0.0653562	0.279864	0.38321		processed_pseudogene	ribosomal protein L12, pseudogene 1 [Source:MGI Symbol;Acc:MGI:3646154]
Vwa3b	chr1	14.7614	0.0188739	0.22292	0.889214	0.946758	protein_coding	von Willebrand factor A domain containing 3B [Source:MGI Symbol;Acc:MGI:1918103]
Gm37020	chr1	5.31276	-0.0899203	0.260312	0.461055	0.668289	antisense	predicted gene, 37020 [Source:MGI Symbol;Acc:MGI:5610248]
Cnga3	chr1	7.50075	0.245222	0.292613	0.137834	0.321794	protein_coding	cyclic nucleotide gated channel alpha 3 [Source:MGI Symbol;Acc:MGI:1341818]
Inpp4a	chr1	161.872	0.264116	0.125886	0.018804	0.0810446	protein_coding	inositol polyphosphate-4-phosphatase, type I [Source:MGI Symbol;Acc:MGI:1931123]
4930439A04Rik	chr1	19.5693	0.601704	0.391318	0.0118706	0.0573082	antisense	RIKEN cDNA 4930439A04 gene [Source:MGI Symbol;Acc:MGI:1925369]
Gm37135	chr1	0.144173	0.013869	0.280981	0.853865		TEC	predicted gene, 37135 [Source:MGI Symbol;Acc:MGI:5610363]
Coa5	chr1	87.1615	0.54147	0.144103	3.31035e-05	0.000519102	protein_coding	cytochrome C oxidase assembly factor 5 [Source:MGI Symbol;Acc:MGI:1923428]
Unc50	chr1	140.846	-0.0149305	0.141152	0.899072	0.951544	protein_coding	unc-50 homolog [Source:MGI Symbol;Acc:MGI:1914637]
Mgat4a	chr1	76.3716	0.0688702	0.131515	0.55354	0.741106	protein_coding	mannoside acetylglucosaminyltransferase 4, isoenzyme A [Source:MGI Symbol;Acc:MGI:2662992]
4930594C11Rik	chr1	1.55542	-0.0766658	0.285118	0.283888	0.502606	TEC	RIKEN cDNA 4930594C11 gene [Source:MGI Symbol;Acc:MGI:1924883]
Gm43213	chr1	4.58103	0.0742653	0.250982	0.561582	0.746187	processed_pseudogene	predicted gene 43213 [Source:MGI Symbol;Acc:MGI:5663350]
2010300C02Rik	chr1	44.914	0.431832	0.255384	0.0187432	0.0808585	protein_coding	RIKEN cDNA 2010300C02 gene [Source:MGI Symbol;Acc:MGI:1919347]
4930556I23Rik	chr1	8.30316	-0.0419051	0.244218	0.734235	0.862089	antisense	RIKEN cDNA 4930556I23 gene [Source:MGI Symbol;Acc:MGI:1922520]
Gm19863	chr1	0.33053	0.0369491	0.282047	0.47743		TEC	predicted gene, 19863 [Source:MGI Symbol;Acc:MGI:5012048]
Tsga10	chr1	112.074	-0.27388	0.126987	0.0150928	0.068695	protein_coding	testis specific 10 [Source:MGI Symbol;Acc:MGI:2685063]
Gm26805	chr1	7.03055	0.00490147	0.255126	0.968907	0.985277	antisense	predicted gene, 26805 [Source:MGI Symbol;Acc:MGI:5477299]
Lipt1	chr1	13.5346	0.403724	0.352551	0.0412278	0.142558	protein_coding	lipoyltransferase 1 [Source:MGI Symbol;Acc:MGI:3645211]
Mitd1	chr1	115.675	0.128788	0.129923	0.262456	0.479986	protein_coding	MIT, microtubule interacting and transport, domain containing 1 [Source:MGI Symbol;Acc:MGI:1916278]
Mrpl30	chr1	129.44	0.209596	0.144285	0.0915135	0.245744	protein_coding	mitochondrial ribosomal protein L30 [Source:MGI Symbol;Acc:MGI:1333820]
Lyg2	chr1	0.353897	0.00669461	0.276837	0.949952		protein_coding	lysozyme G-like 2 [Source:MGI Symbol;Acc:MGI:2685622]
Gm15457	chr1	0.281852	-0.00592068	0.278539	0.785196		antisense	predicted gene 15457 [Source:MGI Symbol;Acc:MGI:3705190]
Txndc9	chr1	142.849	0.155521	0.110209	0.128744	0.308256	protein_coding	thioredoxin domain containing 9 [Source:MGI Symbol;Acc:MGI:2138153]
Eif5b	chr1	1820.93	-0.260692	0.10656	0.00777158	0.0420223	protein_coding	eukaryotic translation initiation factor 5B [Source:MGI Symbol;Acc:MGI:2441772]
Rev1	chr1	109.461	0.0513988	0.142439	0.678259	0.824571	protein_coding	REV1, DNA directed polymerase [Source:MGI Symbol;Acc:MGI:1929074]
Gm37062	chr1	0.148715	0.00853071	0.279779	0.944089		sense_intronic	predicted gene, 37062 [Source:MGI Symbol;Acc:MGI:5610290]
Gm5099	chr1	0.239945	-0.028765	0.281576	0.481077		lincRNA	predicted gene 5099 [Source:MGI Symbol;Acc:MGI:3644917]
Aff3	chr1	59.8234	-0.00192256	0.154587	0.987963	0.99534	protein_coding	AF4/FMR2 family, member 3 [Source:MGI Symbol;Acc:MGI:106927]
Gm16150	chr1	12.0863	0.0414053	0.225391	0.762967	0.878168	antisense	predicted gene 16150 [Source:MGI Symbol;Acc:MGI:3801827]
Gm16151	chr1	2.16549	0.0468927	0.272631	0.517813	0.713738	antisense	predicted gene 16151 [Source:MGI Symbol;Acc:MGI:3801826]
Gm16152	chr1	28.5898	-0.119366	0.214691	0.412701	0.629933	antisense	predicted gene 16152 [Source:MGI Symbol;Acc:MGI:3802058]
Gm34727	chr1	5.73037	-0.23429	0.32913	0.128354	0.307657	processed_pseudogene	predicted gene, 34727 [Source:MGI Symbol;Acc:MGI:5593886]
Gm38135	chr1	0.078553	0.00125353	0.280166	0.960548		processed_pseudogene	predicted gene, 38135 [Source:MGI Symbol;Acc:MGI:5611363]
Lonrf2	chr1	249.281	0.0993816	0.102461	0.297543	0.517296	protein_coding	LON peptidase N-terminal domain and ring finger 2 [Source:MGI Symbol;Acc:MGI:1920209]
Chst10	chr1	168.106	0.0165128	0.112997	0.876868	0.940944	protein_coding	carbohydrate sulfotransferase 10 [Source:MGI Symbol;Acc:MGI:2138283]
Gm37707	chr1	13.6753	-0.012068	0.200242	0.929025	0.966153	antisense	predicted gene, 37707 [Source:MGI Symbol;Acc:MGI:5610935]
Gm6621	chr1	0.431287	-0.0136231	0.275835	0.751676		processed_pseudogene	predicted gene 6621 [Source:MGI Symbol;Acc:MGI:3647848]
Nms	chr1	0.924539	0.119829	0.312635	0.0866204		protein_coding	neuromedin S [Source:MGI Symbol;Acc:MGI:3583618]
Pdcl3	chr1	55.4773	0.00259965	0.161067	0.990685	0.996641	protein_coding	phosducin-like 3 [Source:MGI Symbol;Acc:MGI:1916083]
Gm37309	chr1	11.3768	0.0997449	0.240205	0.474676	0.679916	TEC	predicted gene, 37309 [Source:MGI Symbol;Acc:MGI:5610537]
Gm37821	chr1	0.082393	0.00734211	0.280522	0.962993		lincRNA	predicted gene, 37821 [Source:MGI Symbol;Acc:MGI:5611049]
Gm37091	chr1	0.855713	0.0921041	0.297756	0.161506		TEC	predicted gene, 37091 [Source:MGI Symbol;Acc:MGI:5610319]
Npas2	chr1	29.8581	1.01757	0.265152	9.36991e-06	0.000177597	protein_coding	neuronal PAS domain protein 2 [Source:MGI Symbol;Acc:MGI:109232]
Gm3617	chr1	62.6626	0.635744	0.253185	0.00145893	0.0112854	processed_pseudogene	predicted gene 3617 [Source:MGI Symbol;Acc:MGI:3781793]
Rpl31	chr1	329.479	0.15284	0.106657	0.118045	0.291535	protein_coding	ribosomal protein L31 [Source:MGI Symbol;Acc:MGI:2149632]
Tbc1d8	chr1	37.6411	0.0461354	0.168591	0.735529	0.862545	protein_coding	TBC1 domain family, member 8 [Source:MGI Symbol;Acc:MGI:1927225]
Gm37265	chr1	0.212892	-0.0130758	0.281041	0.74183		TEC	predicted gene, 37265 [Source:MGI Symbol;Acc:MGI:5610493]
Cnot11	chr1	50.2848	0.0631178	0.154957	0.625462	0.791124	protein_coding	CCR4-NOT transcription complex, subunit 11 [Source:MGI Symbol;Acc:MGI:106580]
Gm15832	chr1	18.181	0.180162	0.245258	0.23287	0.446978	processed_transcript	predicted gene 15832 [Source:MGI Symbol;Acc:MGI:3834078]
Snord89	chr1	0.364729	0.0463011	0.285294	0.423646		snoRNA	small nucleolar RNA, C/D box 89 [Source:MGI Symbol;Acc:MGI:3819562]
Rnf149	chr1	34.6911	-0.084555	0.170228	0.535278	0.728323	protein_coding	ring finger protein 149 [Source:MGI Symbol;Acc:MGI:2677438]
Gm23722	chr1	8.80839	0.0415984	0.239151	0.746448	0.868747	snoRNA	predicted gene, 23722 [Source:MGI Symbol;Acc:MGI:5453499]
Gm5100	chr1	1.13541	-0.128788	0.310578	0.119044		processed_pseudogene	predicted gene 5100 [Source:MGI Symbol;Acc:MGI:3644919]
Creg2	chr1	33.9729	-0.145722	0.170242	0.289548	0.508838	protein_coding	cellular repressor of E1A-stimulated genes 2 [Source:MGI Symbol;Acc:MGI:1928333]
D930019O06Rik	chr1	0.863935	0.0171974	0.275201	0.806369		antisense	RIKEN cDNA D930019O06 [Source:MGI Symbol;Acc:MGI:3043219]
Rfx8	chr1	1.83517	-0.0323484	0.273783	0.643916	0.80292	protein_coding	regulatory factor X 8 [Source:MGI Symbol;Acc:MGI:3588206]
1700066B17Rik	chr1	3.41193	-0.00558006	0.267545	0.933189	0.968197	lincRNA	RIKEN cDNA 1700066B17 gene [Source:MGI Symbol;Acc:MGI:1920676]
Map4k4	chr1	897.518	-0.6297	0.0955056	7.45276e-12	7.57325e-10	protein_coding	mitogen-activated protein kinase kinase kinase kinase 4 [Source:MGI Symbol;Acc:MGI:1349394]
4930456G14Rik	chr1	0.343046	0.0128367	0.278348	0.892323		TEC	RIKEN cDNA 4930456G14 gene [Source:MGI Symbol;Acc:MGI:1921928]
Il1r2	chr1	0.939416	-0.0084854	0.273561	0.86438		protein_coding	interleukin 1 receptor, type II [Source:MGI Symbol;Acc:MGI:96546]
Gm16894	chr1	73.1011	0.147185	0.153298	0.256493	0.473246	antisense	predicted gene, 16894 [Source:MGI Symbol;Acc:MGI:4439818]
Il1r1	chr1	7.55764	-0.0951081	0.26234	0.450939	0.660388	protein_coding	interleukin 1 receptor, type I [Source:MGI Symbol;Acc:MGI:96545]
Gm38070	chr1	0.451088	0.0381696	0.280193	0.600519		TEC	predicted gene, 38070 [Source:MGI Symbol;Acc:MGI:5611298]
Il1rl2	chr1	1.28292	0.038087	0.282638	0.930476		protein_coding	interleukin 1 receptor-like 2 [Source:MGI Symbol;Acc:MGI:1913107]
Gm17970	chr1	0.0663183	0.00396465	0.280214	0.938857		processed_pseudogene	predicted gene, 17970 [Source:MGI Symbol;Acc:MGI:5010155]
Il1rl1	chr1	2.60896	-0.110539	0.29858	0.177127	0.377092	protein_coding	interleukin 1 receptor-like 1 [Source:MGI Symbol;Acc:MGI:98427]
Il18r1	chr1	0.704485	0.0349551	0.28039	0.549873		protein_coding	interleukin 18 receptor 1 [Source:MGI Symbol;Acc:MGI:105383]
Il18rap	chr1	0.626623	-0.00203535	0.28063	0.758676		protein_coding	interleukin 18 receptor accessory protein [Source:MGI Symbol;Acc:MGI:1338888]
Slc9a4	chr1	0.373317	-0.0113133	0.279377	0.690838		protein_coding	solute carrier family 9 (sodium/hydrogen exchanger), member 4 [Source:MGI Symbol;Acc:MGI:105074]
Gm37435	chr1	0.151383	0.00716607	0.279896	0.98618		TEC	predicted gene, 37435 [Source:MGI Symbol;Acc:MGI:5610663]
Slc9a2	chr1	9.32605	0.085426	0.24864	0.515456	0.711849	protein_coding	solute carrier family 9 (sodium/hydrogen exchanger), member 2 [Source:MGI Symbol;Acc:MGI:105075]
Gm37623	chr1	0.179383	0.0137912	0.280938	0.872767		antisense	predicted gene, 37623 [Source:MGI Symbol;Acc:MGI:5610851]
Gm37915	chr1	0.676685	-0.0303767	0.278539	0.499552		antisense	predicted gene, 37915 [Source:MGI Symbol;Acc:MGI:5611143]
Mfsd9	chr1	3.98035	0.127818	0.301441	0.153557	0.345099	protein_coding	major facilitator superfamily domain containing 9 [Source:MGI Symbol;Acc:MGI:2443548]
Tmem182	chr1	1.63357	-0.0268721	0.281431	0.505926	0.704251	protein_coding	transmembrane protein 182 [Source:MGI Symbol;Acc:MGI:1923725]
Gm28175	chr1	0.381773	-0.0202222	0.281041	0.668625		lincRNA	predicted gene 28175 [Source:MGI Symbol;Acc:MGI:5578881]
Pantr1	chr1	34.5435	-0.0781199	0.22714	0.576863	0.757083	lincRNA	POU domain, class 3, transcription factor 3 adjacent noncoding transcript 1 [Source:MGI Symbol;Acc:MGI:1913547]
Gm20646	chr1	1.57491	0.055652	0.286297	0.714315	0.84833	sense_overlapping	predicted gene 20646 [Source:MGI Symbol;Acc:MGI:5313093]
Pou3f3	chr1	98.0124	-0.0391375	0.2113	0.779939	0.886503	protein_coding	POU domain, class 3, transcription factor 3 [Source:MGI Symbol;Acc:MGI:102564]
Pantr2	chr1	22.7197	0.181915	0.341412	0.124607	0.301733	processed_transcript	POU domain, class 3, transcription factor 3 adjacent noncoding transcript 2 [Source:MGI Symbol;Acc:MGI:1913870]
Dalir	chr1	0.278388	0.0124171	0.280413	0.917879		lincRNA	DNMT1 associated long intergenic non-coding RNA [Source:MGI Symbol;Acc:MGI:5579231]
Mrps9	chr1	97.0952	0.188977	0.137104	0.113699	0.284767	protein_coding	mitochondrial ribosomal protein S9 [Source:MGI Symbol;Acc:MGI:1916777]
Gpr45	chr1	79.5227	0.097611	0.149445	0.443869	0.655025	protein_coding	G protein-coupled receptor 45 [Source:MGI Symbol;Acc:MGI:2135882]
Tgfbrap1	chr1	134.45	-0.189115	0.126735	0.0934863	0.249156	protein_coding	transforming growth factor, beta receptor associated protein 1 [Source:MGI Symbol;Acc:MGI:2447427]
Gm28782	chr1	0.0652325	-0.00728101	0.280645	0.84577		antisense	predicted gene 28782 [Source:MGI Symbol;Acc:MGI:5579488]
8430432A02Rik	chr1	3.64989	0.0707652	0.278792	0.347256	0.56858	antisense	RIKEN cDNA 8430432A02 gene [Source:MGI Symbol;Acc:MGI:1918774]
AI597479	chr1	54.7484	-0.237029	0.160902	0.0788767	0.222302	protein_coding	expressed sequence AI597479 [Source:MGI Symbol;Acc:MGI:2138299]
Fhl2	chr1	10.2889	0.0282447	0.233977	0.827971	0.912088	protein_coding	four and a half LIM domains 2 [Source:MGI Symbol;Acc:MGI:1338762]
Gm8210	chr1	1.72332	0.126302	0.307977	0.145597	0.333514	processed_pseudogene	predicted pseudogene 8210 [Source:MGI Symbol;Acc:MGI:3643593]
Gm29040	chr1	0.216124	0.00998691	0.280601	0.950554		lincRNA	predicted gene 29040 [Source:MGI Symbol;Acc:MGI:5579746]
Nck2	chr1	20.144	0.273138	0.246923	0.102917	0.265964	protein_coding	non-catalytic region of tyrosine kinase adaptor protein 2 [Source:MGI Symbol;Acc:MGI:1306821]
Gm37536	chr1	0.538296	0.0408781	0.283026	0.484106		TEC	predicted gene, 37536 [Source:MGI Symbol;Acc:MGI:5610764]
Gm38228	chr1	5.91581	0.20254	0.31432	0.160737	0.355896	TEC	predicted gene, 38228 [Source:MGI Symbol;Acc:MGI:5611456]
1500015O10Rik	chr1	22.6072	-0.0950069	0.288756	0.241358	0.456298	protein_coding	RIKEN cDNA 1500015O10 gene [Source:MGI Symbol;Acc:MGI:1926146]
Gm29155	chr1	0.969232	-0.00408214	0.272444	0.896271		antisense	predicted gene 29155 [Source:MGI Symbol;Acc:MGI:5579861]
Gm29157	chr1	1.01842	-0.00238788	0.280634	0.802571		lincRNA	predicted gene 29157 [Source:MGI Symbol;Acc:MGI:5579863]
Gm29156	chr1	1.28134	-0.0623468	0.286305	0.218387		lincRNA	predicted gene 29156 [Source:MGI Symbol;Acc:MGI:5579862]
Uxs1	chr1	92.2225	-0.0054797	0.125751	0.95206	0.977745	protein_coding	UDP-glucuronate decarboxylase 1 [Source:MGI Symbol;Acc:MGI:1915133]
Gm16103	chr1	7.22575	0.245505	0.330911	0.128305	0.307602	processed_pseudogene	predicted gene 16103 [Source:MGI Symbol;Acc:MGI:3802086]
Gm19587	chr1	0.594779	-0.00594183	0.273402	0.85329		processed_pseudogene	predicted gene, 19587 [Source:MGI Symbol;Acc:MGI:5011772]
Gm8241	chr1	0.23111	-0.0147828	0.281228	0.479794		processed_pseudogene	predicted gene 8241 [Source:MGI Symbol;Acc:MGI:3647219]
Tpp2	chr1	176.896	0.016862	0.0953893	0.850278	0.926207	protein_coding	tripeptidyl peptidase II [Source:MGI Symbol;Acc:MGI:102724]
Mettl21c	chr1	5.12037	-0.0366371	0.245793	0.762118	0.877713	protein_coding	methyltransferase like 21C [Source:MGI Symbol;Acc:MGI:3611450]
Gm15838	chr1	0.131957	0.0133449	0.280866	0.873287		processed_pseudogene	predicted gene 15838 [Source:MGI Symbol;Acc:MGI:3801943]
Gm8251	chr1	5.63952	-0.0473894	0.257333	0.668026	0.818116	protein_coding	predicted gene 8251 [Source:MGI Symbol;Acc:MGI:3647616]
Tex30	chr1	13.7751	0.109839	0.241018	0.437033	0.649457	protein_coding	testis expressed 30 [Source:MGI Symbol;Acc:MGI:1922873]
Kdelc1	chr1	29.6092	0.102411	0.206444	0.485033	0.687957	protein_coding	KDEL (Lys-Asp-Glu-Leu) containing 1 [Source:MGI Symbol;Acc:MGI:1919300]
Bivm	chr1	40.2876	0.193965	0.202292	0.194075	0.398605	protein_coding	basic, immunoglobulin-like variable motif containing [Source:MGI Symbol;Acc:MGI:2179809]
Ercc5	chr1	192.091	0.0830629	0.106324	0.399095	0.618006	protein_coding	excision repair cross-complementing rodent repair deficiency, complementation group 5 [Source:MGI Symbol;Acc:MGI:103582]
Mettl21e	chr1	1.35538	0.0830972	0.289626	0.258706		protein_coding	methyltransferase like 21E [Source:MGI Symbol;Acc:MGI:2685837]
Gm15833	chr1	0.513859	0.0294343	0.280041	0.553613		processed_pseudogene	predicted gene 15833 [Source:MGI Symbol;Acc:MGI:3801794]
Txn-ps1	chr1	4.55024	0.230559	0.346213	0.107055	0.2735	processed_pseudogene	thioredoxin, pseudogene 1 [Source:MGI Symbol;Acc:MGI:98875]
Gulp1	chr1	31.1113	0.0864262	0.229695	0.535833	0.728704	protein_coding	GULP, engulfment adaptor PTB domain containing 1 [Source:MGI Symbol;Acc:MGI:1920407]
Gm37626	chr1	37.1646	-0.359482	0.262444	0.0424482	0.145229	TEC	predicted gene, 37626 [Source:MGI Symbol;Acc:MGI:5610854]
Gm16102	chr1	0.429185	0.00693156	0.280579	0.959484		processed_pseudogene	predicted gene 16102 [Source:MGI Symbol;Acc:MGI:3802041]
4930521E06Rik	chr1	1.00776	0.0579326	0.281311	0.4969		antisense	RIKEN cDNA 4930521E06 gene [Source:MGI Symbol;Acc:MGI:1922316]
Gm38110	chr1	0.994509	-0.0528317	0.278197	0.436843		TEC	predicted gene, 38110 [Source:MGI Symbol;Acc:MGI:5611338]
Gm19480	chr1	0.149281	0.0158454	0.281184	0.698361		processed_pseudogene	predicted gene, 19480 [Source:MGI Symbol;Acc:MGI:5011665]
Col3a1	chr1	74.757	-1.47881	0.541496	0.000331643	0.00346625	protein_coding	collagen, type III, alpha 1 [Source:MGI Symbol;Acc:MGI:88453]
Col5a2	chr1	190.075	-1.62579	0.261815	2.32054e-11	2.09764e-09	protein_coding	collagen, type V, alpha 2 [Source:MGI Symbol;Acc:MGI:88458]
Gm38211	chr1	48.32	-0.0752727	0.244678	0.570224	0.752566	TEC	predicted gene, 38211 [Source:MGI Symbol;Acc:MGI:5611439]
Gm7063	chr1	0.155185	-0.0120491	0.280215	0.762255		processed_pseudogene	predicted gene 7063 [Source:MGI Symbol;Acc:MGI:3644583]
Gm8304	chr1	0.890468	0.0199178	0.279431	0.998361		processed_pseudogene	predicted gene 8304 [Source:MGI Symbol;Acc:MGI:3646945]
Wdr75	chr1	100.169	-0.249551	0.154725	0.0560766	0.175716	protein_coding	WD repeat domain 75 [Source:MGI Symbol;Acc:MGI:1920924]
Gm28906	chr1	0.490845	-0.028459	0.278432	0.51336		processed_pseudogene	predicted gene 28906 [Source:MGI Symbol;Acc:MGI:5579612]
Gm5526	chr1	22.8485	0.0587791	0.171567	0.664738	0.815829	processed_pseudogene	predicted pseudogene 5526 [Source:MGI Symbol;Acc:MGI:3643066]
Gm5269	chr1	0.0847004	-0.0113244	0.280718	0.743526		protein_coding	predicted gene 5269 [Source:MGI Symbol;Acc:MGI:3646793]
Slc40a1	chr1	14.3594	-0.602312	0.40753	0.0119737	0.0577096	protein_coding	solute carrier family 40 (iron-regulated transporter), member 1 [Source:MGI Symbol;Acc:MGI:1315204]
Rpl23a-ps1	chr1	0.235449	-0.00928391	0.278554	0.777256		processed_pseudogene	ribosomal protein 23A, pseudogene 1 [Source:MGI Symbol;Acc:MGI:3646201]
Gm3852	chr1	0.197108	0.00436102	0.279412	0.898105		processed_pseudogene	predicted gene 3852 [Source:MGI Symbol;Acc:MGI:3782024]
Stk-ps2	chr1	0.146449	0.0128457	0.280778	0.78418		transcribed_processed_pseudogene	serine/threonine kinase 2 [Source:MGI Symbol;Acc:MGI:3643324]
Gm18849	chr1	1.01718	0.0146118	0.276293	0.996746		unprocessed_pseudogene	predicted gene, 18849 [Source:MGI Symbol;Acc:MGI:5011034]
Dnah7b	chr1	215.792	0.139329	0.127769	0.219628	0.430869	protein_coding	dynein, axonemal, heavy chain 7B [Source:MGI Symbol;Acc:MGI:2684953]
n-R5s211	chr1	0.628901	0.0312194	0.280672	0.73201		rRNA	nuclear encoded rRNA 5S 211 [Source:MGI Symbol;Acc:MGI:4422076]
Gm8326	chr1	33.1955	-0.241027	0.217743	0.124979	0.302064	processed_pseudogene	predicted gene 8326 [Source:MGI Symbol;Acc:MGI:3644839]
Dnah7c	chr1	30.6947	0.128943	0.22927	0.380329	0.599908	protein_coding	dynein, axonemal, heavy chain 7C [Source:MGI Symbol;Acc:MGI:3639762]
Slc39a10	chr1	156.09	-0.0631908	0.1082	0.52418	0.718916	protein_coding	solute carrier family 39 (zinc transporter), member 10 [Source:MGI Symbol;Acc:MGI:1914515]
Gm28151	chr1	31.1278	0.0116533	0.20831	0.932749	0.968086	lincRNA	predicted gene 28151 [Source:MGI Symbol;Acc:MGI:5578857]
Gm37393	chr1	2.29984	-0.0114484	0.278729	0.561548	0.746187	TEC	predicted gene, 37393 [Source:MGI Symbol;Acc:MGI:5610621]
Gm28527	chr1	0.163312	-0.0233481	0.281774	0.532308		processed_pseudogene	predicted gene 28527 [Source:MGI Symbol;Acc:MGI:5579233]
Gm4852	chr1	1.49757	-0.026682	0.26811	0.755025		processed_pseudogene	predicted pseudogene 4852 [Source:MGI Symbol;Acc:MGI:3643039]
Gm8337	chr1	21.3974	0.160306	0.206961	0.280949	0.499473	processed_pseudogene	predicted gene 8337 [Source:MGI Symbol;Acc:MGI:3644012]
Gm8357	chr1	0.0751002	-0.00877408	0.280729	0.826616		processed_pseudogene	predicted gene 8357 [Source:MGI Symbol;Acc:MGI:3645186]
C230029F24Rik	chr1	1.61551	-0.0968686	0.298255	0.113278	0.28407	lincRNA	RIKEN cDNA C230029F24 gene [Source:MGI Symbol;Acc:MGI:3045370]
4933411E06Rik	chr1	0.243504	-0.0195454	0.280967	0.53073		lincRNA	RIKEN cDNA 4933411E06 gene [Source:MGI Symbol;Acc:MGI:1918431]
Tmeff2	chr1	111.702	-0.00461947	0.140515	0.96707	0.984701	protein_coding	transmembrane protein with EGF-like and two follistatin-like domains 2 [Source:MGI Symbol;Acc:MGI:1861735]
Gm28322	chr1	4.84775	-0.00137744	0.266433	0.944804	0.974017	lincRNA	predicted gene 28322 [Source:MGI Symbol;Acc:MGI:5579028]
Gm28319	chr1	2.8257	-0.166717	0.321883	0.139737	0.324408	antisense	predicted gene 28319 [Source:MGI Symbol;Acc:MGI:5579025]
Gm28320	chr1	37.6482	-0.173104	0.175831	0.216447	0.426842	sense_intronic	predicted gene 28320 [Source:MGI Symbol;Acc:MGI:5579026]
Gm29325	chr1	22.6937	-0.127637	0.18354	0.364728	0.58555	lincRNA	predicted gene 29325 [Source:MGI Symbol;Acc:MGI:5580031]
9330175M20Rik	chr1	4.59747	-0.818458	0.68814	0.00829846	0.0440149	antisense	RIKEN cDNA 9330175M20 gene [Source:MGI Symbol;Acc:MGI:3045285]
Cavin2	chr1	20.788	-0.758924	0.323982	0.0016193	0.0123031	protein_coding	caveolae associated 2 [Source:MGI Symbol;Acc:MGI:99513]
Gm5253	chr1	0.482817	0.00447027	0.278015	0.96977		processed_pseudogene	predicted gene 5253 [Source:MGI Symbol;Acc:MGI:3779481]
1700072G22Rik	chr1	0.192311	-0.0250371	0.281998	0.490697		lincRNA	RIKEN cDNA 1700072G22 gene [Source:MGI Symbol;Acc:MGI:1920746]
Nabp1	chr1	11.7895	0.0975484	0.232794	0.488321	0.690287	protein_coding	nucleic acid binding protein 1 [Source:MGI Symbol;Acc:MGI:1923258]
Gm17767	chr1	0.329315	0.0014918	0.277424	0.940565		lincRNA	predicted gene, 17767 [Source:MGI Symbol;Acc:MGI:5009931]
Gm28055	chr1	0.526794	0.0454932	0.28538	0.320649		lincRNA	predicted gene 28055 [Source:MGI Symbol;Acc:MGI:5578761]
Myo1b	chr1	92.3631	-0.660258	0.136362	1.90736e-07	6.32208e-06	protein_coding	myosin IB [Source:MGI Symbol;Acc:MGI:107752]
Gm29453	chr1	3.11261	-0.201616	0.37119	0.041494	0.14298	sense_intronic	predicted gene 29453 [Source:MGI Symbol;Acc:MGI:5580159]
Gm28323	chr1	4.05759	0.0637523	0.266977	0.541537	0.731875	sense_intronic	predicted gene 28323 [Source:MGI Symbol;Acc:MGI:5579029]
Gm8419	chr1	0.877554	-0.0385008	0.281741	0.351271		processed_pseudogene	predicted gene 8419 [Source:MGI Symbol;Acc:MGI:3645596]
Gm8420	chr1	0.50532	-0.0251152	0.278163	0.634227		processed_pseudogene	predicted gene 8420 [Source:MGI Symbol;Acc:MGI:3645594]
Stat4	chr1	1.94624	-0.251557	0.453854	0.0110745	0.0544102	protein_coding	signal transducer and activator of transcription 4 [Source:MGI Symbol;Acc:MGI:103062]
Gm28177	chr1	0.877856	-0.0399432	0.281468	0.472333		processed_transcript	predicted gene 28177 [Source:MGI Symbol;Acc:MGI:5578883]
Gm3940	chr1	2.70996	0.0907383	0.276977	0.375956	0.596425	processed_pseudogene	predicted gene 3940 [Source:MGI Symbol;Acc:MGI:3782114]
Gm31812	chr1	3.69525	-0.156895	0.321529	0.124979	0.302064	lincRNA	predicted gene, 31812 [Source:MGI Symbol;Acc:MGI:5590971]
Stat1	chr1	78.3912	0.281802	0.18724	0.0573365	0.178506	protein_coding	signal transducer and activator of transcription 1 [Source:MGI Symbol;Acc:MGI:103063]
Gm18301	chr1	0.437249	0.0110628	0.279417	0.934064		unprocessed_pseudogene	predicted gene, 18301 [Source:MGI Symbol;Acc:MGI:5010486]
Gls	chr1	552.935	-0.302787	0.112521	0.00325518	0.0213571	protein_coding	glutaminase [Source:MGI Symbol;Acc:MGI:95752]
Nab1	chr1	53.3374	-0.316863	0.191676	0.0346179	0.125753	protein_coding	Ngfi-A binding protein 1 [Source:MGI Symbol;Acc:MGI:107564]
Rps27a-ps1	chr1	4.21259	0.136877	0.301312	0.205976	0.413584	processed_pseudogene	ribosomal protein S27A, pseudogene 1 [Source:MGI Symbol;Acc:MGI:3781839]
Gm553	chr1	1.75869	0.159854	0.322499	0.146683	0.335046	lincRNA	predicted gene 553 [Source:MGI Symbol;Acc:MGI:2685399]
Gm28178	chr1	0.13451	-0.00759938	0.279981	0.758029		lincRNA	predicted gene 28178 [Source:MGI Symbol;Acc:MGI:5578884]
Gm5527	chr1	6.20843	-0.64487	0.51369	0.0144101	0.0662808	processed_pseudogene	predicted gene 5527 [Source:MGI Symbol;Acc:MGI:3646585]
Nemp2	chr1	75.982	-0.179372	0.13587	0.129575	0.309649	protein_coding	nuclear envelope integral membrane protein 2 [Source:MGI Symbol;Acc:MGI:2444113]
Gm37242	chr1	4.48001	-0.142209	0.310746	0.146418	0.33473	TEC	predicted gene, 37242 [Source:MGI Symbol;Acc:MGI:5610470]
Mfsd6	chr1	178.272	0.0523202	0.109002	0.605192	0.776892	protein_coding	major facilitator superfamily domain containing 6 [Source:MGI Symbol;Acc:MGI:1922925]
Gm29670	chr1	4.56634	-0.00899642	0.255888	0.930804	0.967018	sense_intronic	predicted gene 29670 [Source:MGI Symbol;Acc:MGI:5580376]
Inpp1	chr1	232.117	-0.577905	0.238916	0.0021177	0.0152082	protein_coding	inositol polyphosphate-1-phosphatase [Source:MGI Symbol;Acc:MGI:104848]
Hibch	chr1	87.8164	0.364579	0.141776	0.00351745	0.0226833	protein_coding	3-hydroxyisobutyryl-Coenzyme A hydrolase [Source:MGI Symbol;Acc:MGI:1923792]
Gm16107	chr1	0.109364	-0.0102445	0.280752	0.810159		processed_pseudogene	predicted gene 16107 [Source:MGI Symbol;Acc:MGI:3801820]
1700019D03Rik	chr1	18.5581	0.278318	0.302659	0.103947	0.268025	protein_coding	RIKEN cDNA 1700019D03 gene [Source:MGI Symbol;Acc:MGI:1914330]
Mstn	chr1	0.0978465	-0.015957	0.281064	0.676976		protein_coding	myostatin [Source:MGI Symbol;Acc:MGI:95691]
1700019A02Rik	chr1	0.935399	0.00946505	0.276766	0.957297		protein_coding	RIKEN cDNA 1700019A02 gene [Source:MGI Symbol;Acc:MGI:1916647]
Pms1	chr1	30.4832	-0.162837	0.224647	0.281677	0.500111	protein_coding	PMS1 homolog 1, mismatch repair system component [Source:MGI Symbol;Acc:MGI:1202302]
Gm28777	chr1	0.400926	0.0277072	0.281551	0.933054		antisense	predicted gene 28777 [Source:MGI Symbol;Acc:MGI:5579483]
Ormdl1	chr1	26.6749	0.229281	0.242277	0.151294	0.34179	protein_coding	ORM1-like 1 (S. cerevisiae) [Source:MGI Symbol;Acc:MGI:2181669]
Osgepl1	chr1	40.2079	-0.0513455	0.172373	0.687977	0.830433	protein_coding	O-sialoglycoprotein endopeptidase-like 1 [Source:MGI Symbol;Acc:MGI:1919335]
Gm28551	chr1	2.21401	0.0432042	0.272849	0.531256	0.724903	protein_coding	predicted gene 28551 [Source:MGI Symbol;Acc:MGI:5579257]
Gm18800	chr1	0.412981	0.0215004	0.279528	0.703116		transcribed_unprocessed_pseudogene	predicted gene, 18800 [Source:MGI Symbol;Acc:MGI:5010985]
Asnsd1	chr1	21.3757	-0.127051	0.20091	0.380047	0.599747	protein_coding	asparagine synthetase domain containing 1 [Source:MGI Symbol;Acc:MGI:1917646]
Dnah7a	chr1	53.3461	0.528697	0.221941	0.00292254	0.0196143	protein_coding	dynein, axonemal, heavy chain 7A [Source:MGI Symbol;Acc:MGI:2685838]
Gm25240	chr1	0.385421	-0.0359625	0.280493	0.419555		miRNA	predicted gene, 25240 [Source:MGI Symbol;Acc:MGI:5455017]
Stk17b	chr1	12.7664	0.034905	0.268092	0.775234	0.884501	protein_coding	serine/threonine kinase 17b (apoptosis-inducing) [Source:MGI Symbol;Acc:MGI:2138162]
Hecw2	chr1	48.275	-0.135449	0.160386	0.306761	0.526648	protein_coding	HECT, C2 and WW domain containing E3 ubiquitin protein ligase 2 [Source:MGI Symbol;Acc:MGI:2685817]
Mir7681	chr1	0.329227	-0.012781	0.278609	0.672537		miRNA	microRNA 7681 [Source:MGI Symbol;Acc:MGI:5531188]
Gm37633	chr1	7.95942	0.274352	0.330982	0.100493	0.261759	TEC	predicted gene, 37633 [Source:MGI Symbol;Acc:MGI:5610861]
Ccdc150	chr1	17.2205	-2.17909	0.459977	1.8062e-07	6.0382e-06	protein_coding	coiled-coil domain containing 150 [Source:MGI Symbol;Acc:MGI:1925266]
Gtf3c3	chr1	184.65	-0.150197	0.12338	0.175544	0.375072	protein_coding	general transcription factor IIIC, polypeptide 3 [Source:MGI Symbol;Acc:MGI:2138383]
Pgap1	chr1	272.317	-0.393312	0.109012	9.62813e-05	0.00126548	protein_coding	post-GPI attachment to proteins 1 [Source:MGI Symbol;Acc:MGI:2443342]
Gm36955	chr1	64.9796	-0.0328303	0.151539	0.796177	0.894434	TEC	predicted gene, 36955 [Source:MGI Symbol;Acc:MGI:5610183]
Gm19637	chr1	0.112833	0.0144732	0.280897	0.956338		processed_pseudogene	predicted gene, 19637 [Source:MGI Symbol;Acc:MGI:5011822]
Ankrd44	chr1	188.958	-0.669185	0.104448	2.11958e-11	1.94018e-09	protein_coding	ankyrin repeat domain 44 [Source:MGI Symbol;Acc:MGI:3045243]
4930444A19Rik	chr1	1.91502	-0.00918127	0.265585	0.912158	0.958402	antisense	RIKEN cDNA 4930444A19 gene [Source:MGI Symbol;Acc:MGI:1921230]
Gm37370	chr1	4.63926	0.0280612	0.251945	0.808527	0.901155	TEC	predicted gene, 37370 [Source:MGI Symbol;Acc:MGI:5610598]
A130048G24Rik	chr1	22.076	-0.409764	0.263055	0.0251228	0.0997433	TEC	RIKEN cDNA A130048G24 gene [Source:MGI Symbol;Acc:MGI:2443520]
Sf3b1	chr1	985.43	-0.153245	0.0702733	0.0232106	0.0939783	protein_coding	splicing factor 3b, subunit 1 [Source:MGI Symbol;Acc:MGI:1932339]
E330011M16Rik	chr1	1.27651	-0.0669159	0.284021	0.316957		TEC	RIKEN cDNA E330011M16 gene [Source:MGI Symbol;Acc:MGI:3704186]
Coq10b	chr1	44.6543	0.113452	0.164312	0.39572	0.614813	protein_coding	coenzyme Q10B [Source:MGI Symbol;Acc:MGI:1915126]
Gm17971	chr1	30.7602	0.436543	0.315005	0.0277912	0.107416	processed_pseudogene	predicted gene, 17971 [Source:MGI Symbol;Acc:MGI:5010156]
Hspd1	chr1	201.319	0.366454	0.102893	0.000136324	0.001678	protein_coding	heat shock protein 1 (chaperonin) [Source:MGI Symbol;Acc:MGI:96242]
Hspe1	chr1	260.809	0.591651	0.124877	3.79813e-07	1.14675e-05	protein_coding	heat shock protein 1 (chaperonin 10) [Source:MGI Symbol;Acc:MGI:104680]
Gm16581	chr1	15.1878	-0.182518	0.227999	0.23848	0.452946	processed_pseudogene	predicted gene 16581 [Source:MGI Symbol;Acc:MGI:4415001]
Mob4	chr1	290.277	-0.211647	0.103471	0.0274669	0.10643	protein_coding	MOB family member 4, phocein [Source:MGI Symbol;Acc:MGI:104899]
Gm6822	chr1	11.2948	0.694165	0.319283	0.00290821	0.0195522	processed_pseudogene	predicted pseudogene 6822 [Source:MGI Symbol;Acc:MGI:3644721]
Rftn2	chr1	59.7841	-1.11317	0.423864	0.000381378	0.00388057	protein_coding	raftlin family member 2 [Source:MGI Symbol;Acc:MGI:1921263]
Gm10561	chr1	17.5651	-0.120173	0.292456	0.233134	0.447239	antisense	predicted gene 10561 [Source:MGI Symbol;Acc:MGI:3648163]
Mars2	chr1	34.2024	-0.201925	0.190491	0.169679	0.368029	protein_coding	methionine-tRNA synthetase 2 (mitochondrial) [Source:MGI Symbol;Acc:MGI:2444136]
Boll	chr1	2.09494	-0.0997175	0.294008	0.213287	0.42269	protein_coding	boule homolog, RNA binding protein [Source:MGI Symbol;Acc:MGI:1922638]
Gm8292	chr1	56.7647	-0.54324	0.178702	0.000404438	0.00404978	processed_pseudogene	predicted gene 8292 [Source:MGI Symbol;Acc:MGI:3648460]
Gm29138	chr1	0.169328	0.00636848	0.27924	0.935548		processed_pseudogene	predicted gene 29138 [Source:MGI Symbol;Acc:MGI:5579844]
Plcl1	chr1	96.7349	-0.0100938	0.15417	0.936183	0.969774	protein_coding	phospholipase C-like 1 [Source:MGI Symbol;Acc:MGI:3036262]
Gm38056	chr1	24.3804	0.137693	0.221088	0.34997	0.570633	TEC	predicted gene, 38056 [Source:MGI Symbol;Acc:MGI:5611284]
Gm37382	chr1	9.2196	0.713419	0.456899	0.00891562	0.0464551	TEC	predicted gene, 37382 [Source:MGI Symbol;Acc:MGI:5610610]
9130227L01Rik	chr1	0.35947	-0.0121936	0.281091	0.438528		lincRNA	RIKEN cDNA 9130227L01 gene [Source:MGI Symbol;Acc:MGI:2445084]
Satb2	chr1	6.51834	-1.03459	0.44488	0.000996709	0.00829405	protein_coding	special AT-rich sequence binding protein 2 [Source:MGI Symbol;Acc:MGI:2679336]
9130024F11Rik	chr1	10.0242	-0.0679721	0.238257	0.606707	0.778273	processed_transcript	RIKEN cDNA 9130024F11 gene [Source:MGI Symbol;Acc:MGI:1926150]
Gm4081	chr1	0.156405	0.00350504	0.279664	0.969161		TEC	predicted gene 4081 [Source:MGI Symbol;Acc:MGI:3782256]
BC055402	chr1	0.449336	-0.0223395	0.281071	0.602443		lincRNA	cDNA sequence BC055402 [Source:MGI Symbol;Acc:MGI:3039597]
4930558J18Rik	chr1	0.550678	0.0645455	0.290296	0.220043		lincRNA	RIKEN cDNA 4930558J18 gene [Source:MGI Symbol;Acc:MGI:1922573]
1700066M21Rik	chr1	26.9125	0.555444	0.348059	0.0122545	0.0586825	protein_coding	RIKEN cDNA 1700066M21 gene [Source:MGI Symbol;Acc:MGI:1920717]
Tyw5	chr1	49.32	0.156946	0.164576	0.243764	0.459087	protein_coding	tRNA-yW synthesizing protein 5 [Source:MGI Symbol;Acc:MGI:1915986]
Maip1	chr1	49.505	0.121446	0.181505	0.384736	0.604379	protein_coding	matrix AAA peptidase interacting protein 1 [Source:MGI Symbol;Acc:MGI:1915365]
Gm37373	chr1	0.404639	0.0078248	0.275673	0.951408		TEC	predicted gene, 37373 [Source:MGI Symbol;Acc:MGI:5610601]
Spats2l	chr1	124.748	0.0574247	0.144066	0.646643	0.804313	protein_coding	spermatogenesis associated, serine-rich 2-like [Source:MGI Symbol;Acc:MGI:1914448]
Gm17234	chr1	0.57509	0.0218453	0.279244	0.649283		antisense	predicted gene 17234 [Source:MGI Symbol;Acc:MGI:4938061]
Kctd18	chr1	120.107	-0.0554743	0.139135	0.642242	0.801702	protein_coding	potassium channel tetramerisation domain containing 18 [Source:MGI Symbol;Acc:MGI:3603813]
Sgo2a	chr1	1.82415	-0.0562608	0.28005	0.425296	0.640479	protein_coding	shugoshin 2A [Source:MGI Symbol;Acc:MGI:1098767]
Aox1	chr1	46.4553	0.0183881	0.190072	0.895791	0.94964	protein_coding	aldehyde oxidase 1 [Source:MGI Symbol;Acc:MGI:88035]
Aox3	chr1	6.68079	-0.00677658	0.252277	0.949768	0.976669	protein_coding	aldehyde oxidase 3 [Source:MGI Symbol;Acc:MGI:1918974]
Aox4	chr1	1.11997	-0.155941	0.328141	0.0945054		protein_coding	aldehyde oxidase 4 [Source:MGI Symbol;Acc:MGI:1919122]
Gm15759	chr1	0.246081	0.0112471	0.278604	0.968193		antisense	predicted gene 15759 [Source:MGI Symbol;Acc:MGI:3783202]
Aox2	chr1	5.08556	-0.104825	0.277062	0.352643	0.573433	protein_coding	aldehyde oxidase 2 [Source:MGI Symbol;Acc:MGI:3529596]
Gm37607	chr1	56.1804	0.563496	0.18789	0.000435091	0.00430371	TEC	predicted gene, 37607 [Source:MGI Symbol;Acc:MGI:5610835]
Bzw1	chr1	148.244	-0.713075	0.137815	2.91351e-08	1.2354e-06	protein_coding	basic leucine zipper and W2 domains 1 [Source:MGI Symbol;Acc:MGI:1914132]
Clk1	chr1	850.379	0.124946	0.0800727	0.0999987	0.260847	protein_coding	CDC-like kinase 1 [Source:MGI Symbol;Acc:MGI:107403]
Ppil3	chr1	83.7089	-0.132923	0.120167	0.219604	0.430859	protein_coding	peptidylprolyl isomerase (cyclophilin)-like 3 [Source:MGI Symbol;Acc:MGI:1917475]
Nif3l1	chr1	60.1808	-0.0389852	0.162804	0.767282	0.880747	protein_coding	Ngg1 interacting factor 3-like 1 (S. pombe) [Source:MGI Symbol;Acc:MGI:1929485]
Orc2	chr1	69.4676	0.245299	0.163922	0.0717625	0.20885	protein_coding	origin recognition complex, subunit 2 [Source:MGI Symbol;Acc:MGI:1328306]
Gm23966	chr1	3.11409	0.188367	0.336678	0.116599	0.289142	snRNA	predicted gene, 23966 [Source:MGI Symbol;Acc:MGI:5453743]
Gm15834	chr1	35.0185	0.593441	0.235069	0.00168879	0.0127097	lincRNA	predicted gene 15834 [Source:MGI Symbol;Acc:MGI:3802168]
Fam126b	chr1	332.727	0.324739	0.0943101	0.000257348	0.00282813	protein_coding	family with sequence similarity 126, member B [Source:MGI Symbol;Acc:MGI:1098784]
Ndufb3	chr1	160.839	0.869373	0.142072	9.44789e-11	7.14539e-09	protein_coding	NADH:ubiquinone oxidoreductase subunit B3 [Source:MGI Symbol;Acc:MGI:1913745]
Gm18802	chr1	0.127165	-0.00136076	0.280674	0.891909		processed_pseudogene	predicted gene, 18802 [Source:MGI Symbol;Acc:MGI:5010987]
Cbx3-ps7	chr1	11.4673	-0.172238	0.239884	0.26314	0.480819	processed_pseudogene	chromobox 3, pseudogene 7 [Source:MGI Symbol;Acc:MGI:3704187]
Als2cr12	chr1	0.549556	0.027512	0.281285	0.991802		protein_coding	amyotrophic lateral sclerosis 2 chromosome region 12 [Source:MGI Symbol;Acc:MGI:1918359]
Gm20257	chr1	21.8204	-0.201744	0.291586	0.187534	0.38961	transcribed_unprocessed_pseudogene	predicted gene, 20257 [Source:MGI Symbol;Acc:MGI:5012442]
Cflar	chr1	125.676	0.268086	0.145019	0.0326619	0.120507	protein_coding	CASP8 and FADD-like apoptosis regulator [Source:MGI Symbol;Acc:MGI:1336166]
Gm3841	chr1	0.252165	0.00204847	0.279482	0.967579		processed_pseudogene	predicted gene 3841 [Source:MGI Symbol;Acc:MGI:3782013]
Casp8	chr1	14.3864	0.0652866	0.282463	0.637504	0.79829	protein_coding	caspase 8 [Source:MGI Symbol;Acc:MGI:1261423]
Gm37760	chr1	10.1719	0.0331577	0.241167	0.789872	0.891316	TEC	predicted gene, 37760 [Source:MGI Symbol;Acc:MGI:5610988]
Trak2	chr1	103.683	-0.23389	0.110034	0.0204716	0.0859418	protein_coding	trafficking protein, kinesin binding 2 [Source:MGI Symbol;Acc:MGI:1918077]
Stradb	chr1	73.1833	0.10065	0.166538	0.453201	0.662064	protein_coding	STE20-related kinase adaptor beta [Source:MGI Symbol;Acc:MGI:2144047]
C2cd6	chr1	0.312149	-0.0180581	0.28047	0.646204		protein_coding	C2 calcium dependent domain containing 6 [Source:MGI Symbol;Acc:MGI:1920713]
Gm29018	chr1	4.30122	-0.0495256	0.242203	0.698068	0.837355	antisense	predicted gene 29018 [Source:MGI Symbol;Acc:MGI:5579724]
Tmem237	chr1	128.797	-0.346096	0.132378	0.00327126	0.0214309	protein_coding	transmembrane protein 237 [Source:MGI Symbol;Acc:MGI:2138365]
G730003C15Rik	chr1	4.03899	0.0226228	0.267485	0.813046	0.903992	antisense	RIKEN cDNA G730003C15 gene [Source:MGI Symbol;Acc:MGI:3641700]
Mpp4	chr1	3.48674	0.0912886	0.273605	0.401156	0.619582	protein_coding	membrane protein, palmitoylated 4 (MAGUK p55 subfamily member 4) [Source:MGI Symbol;Acc:MGI:2386681]
Gm29017	chr1	0.872658	-0.0340457	0.278134	0.524411		antisense	predicted gene 29017 [Source:MGI Symbol;Acc:MGI:5579723]
Als2	chr1	49.1591	0.113178	0.152865	0.383117	0.60278	protein_coding	alsin Rho guanine nucleotide exchange factor [Source:MGI Symbol;Acc:MGI:1921268]
Cdk15	chr1	3.75822	-0.304171	0.517785	0.0211232	0.0878717	protein_coding	cyclin-dependent kinase 15 [Source:MGI Symbol;Acc:MGI:3583944]
Fzd7	chr1	7.77927	-1.27117	0.720473	0.0030677	0.0203927	protein_coding	frizzled class receptor 7 [Source:MGI Symbol;Acc:MGI:108570]
Gm26813	chr1	1.81485	-0.101819	0.299407	0.142547	0.328681	lincRNA	predicted gene, 26813 [Source:MGI Symbol;Acc:MGI:5477307]
Gm973	chr1	224.198	-0.063229	0.128293	0.580597	0.759952	protein_coding	predicted gene 973 [Source:MGI Symbol;Acc:MGI:2685819]
Gm28411	chr1	3.10133	-0.0519684	0.270144	0.569224	0.751936	antisense	predicted gene 28411 [Source:MGI Symbol;Acc:MGI:5579117]
1700122D07Rik	chr1	1.66563	0.0737269	0.288066	0.351831	0.572695	antisense	RIKEN cDNA 1700122D07 gene [Source:MGI Symbol;Acc:MGI:1923911]
Sumo1	chr1	217.702	0.315961	0.0919989	0.000276657	0.00300352	protein_coding	small ubiquitin-like modifier 1 [Source:MGI Symbol;Acc:MGI:1197010]
Gm24545	chr1	0.1298	-0.0154851	0.280955	0.676992		misc_RNA	predicted gene, 24545 [Source:MGI Symbol;Acc:MGI:5454322]
D430013B06Rik	chr1	45.1647	-0.148103	0.168874	0.279069	0.497126	TEC	RIKEN cDNA D430013B06 gene [Source:MGI Symbol;Acc:MGI:3026994]
Gm29596	chr1	0.343051	0.00123642	0.279983	0.932449		processed_pseudogene	predicted gene 29596 [Source:MGI Symbol;Acc:MGI:5580302]
Nop58	chr1	394.255	-0.340033	0.113147	0.00107973	0.00887289	protein_coding	NOP58 ribonucleoprotein [Source:MGI Symbol;Acc:MGI:1933184]
Gm26287	chr1	0.159707	0.0174096	0.281065	0.851026		snoRNA	predicted gene, 26287 [Source:MGI Symbol;Acc:MGI:5456064]
Bmpr2	chr1	211.301	-0.0826388	0.0972051	0.364467	0.585294	protein_coding	bone morphogenetic protein receptor, type II (serine/threonine kinase) [Source:MGI Symbol;Acc:MGI:1095407]
Gm38125	chr1	32.7362	0.0484514	0.21085	0.732003	0.860959	TEC	predicted gene, 38125 [Source:MGI Symbol;Acc:MGI:5611353]
Gm37977	chr1	0.467269	-0.0201311	0.277684	0.639174		TEC	predicted gene, 37977 [Source:MGI Symbol;Acc:MGI:5611205]
Fam117b	chr1	115.026	-0.206744	0.129574	0.0711615	0.207704	protein_coding	family with sequence similarity 117, member B [Source:MGI Symbol;Acc:MGI:1920000]
Gm37531	chr1	68.8449	0.119867	0.135198	0.311895	0.532019	TEC	predicted gene, 37531 [Source:MGI Symbol;Acc:MGI:5610759]
Gm18829	chr1	1.63842	-0.084513	0.280962	0.356544	0.577476	processed_pseudogene	predicted gene, 18829 [Source:MGI Symbol;Acc:MGI:5011014]
Ica1l	chr1	56.423	-0.0283933	0.172763	0.831797	0.91409	protein_coding	islet cell autoantigen 1-like [Source:MGI Symbol;Acc:MGI:1917625]
Wdr12	chr1	158.818	0.160977	0.100979	0.0878723	0.239281	protein_coding	WD repeat domain 12 [Source:MGI Symbol;Acc:MGI:1927241]
Carf	chr1	322.853	-0.234802	0.113199	0.0230816	0.0935719	protein_coding	calcium response factor [Source:MGI Symbol;Acc:MGI:2182269]
Gm15464	chr1	8.66843	0.361913	0.432852	0.0528471	0.169238	processed_pseudogene	predicted gene 15464 [Source:MGI Symbol;Acc:MGI:3646025]
Nbeal1	chr1	301.259	0.347594	0.0944995	0.000103295	0.00134161	protein_coding	neurobeachin like 1 [Source:MGI Symbol;Acc:MGI:2444343]
Cyp20a1	chr1	38.839	-0.0912926	0.172721	0.499523	0.699392	protein_coding	cytochrome P450, family 20, subfamily a, polypeptide 1 [Source:MGI Symbol;Acc:MGI:1925201]
6030460B20Rik	chr1	28.2317	0.132694	0.197313	0.363104	0.583837	TEC	RIKEN cDNA 6030460B20 gene [Source:MGI Symbol;Acc:MGI:1924974]
Abi2	chr1	312.625	-0.213399	0.0839915	0.00738363	0.0404077	protein_coding	abl-interactor 2 [Source:MGI Symbol;Acc:MGI:106913]
Raph1	chr1	364.227	-0.364681	0.07951	1.8008e-06	4.26479e-05	protein_coding	Ras association (RalGDS/AF-6) and pleckstrin homology domains 1 [Source:MGI Symbol;Acc:MGI:1924550]
Gm11575	chr1	20.3532	0.00928986	0.172853	0.94641	0.974548	processed_pseudogene	predicted gene 11575 [Source:MGI Symbol;Acc:MGI:3649592]
Gm11576	chr1	0.463118	-0.0172464	0.279884	0.683325		processed_pseudogene	predicted gene 11576 [Source:MGI Symbol;Acc:MGI:3649593]
Gm11578	chr1	6.33839	-0.114837	0.299896	0.157776	0.351397	processed_pseudogene	predicted gene 11578 [Source:MGI Symbol;Acc:MGI:3650505]
Gm38388	chr1	0.229586	-0.0163279	0.28059	0.595163		TEC	predicted gene, 38388 [Source:MGI Symbol;Acc:MGI:5613624]
Eif4a-ps4	chr1	15.6397	0.12933	0.234518	0.368895	0.5898	processed_pseudogene	eukaryotic translation initiation factor 4A, pseudogene 4 [Source:MGI Symbol;Acc:MGI:1195958]
Cd28	chr1	0.628307	0.0072233	0.27742	0.968476		protein_coding	CD28 antigen [Source:MGI Symbol;Acc:MGI:88327]
Gm37198	chr1	0.918016	-0.160506	0.332372	0.080233		TEC	predicted gene, 37198 [Source:MGI Symbol;Acc:MGI:5610426]
Gm38137	chr1	0.108911	-0.00204586	0.280107	0.810237		TEC	predicted gene, 38137 [Source:MGI Symbol;Acc:MGI:5611365]
Ctla4	chr1	0.30887	-0.0286382	0.282418	0.323553		protein_coding	cytotoxic T-lymphocyte-associated protein 4 [Source:MGI Symbol;Acc:MGI:88556]
Rpl18-ps1	chr1	66.4006	-0.201417	0.167158	0.141088	0.326368	processed_pseudogene	ribosomal protein L18, pseudogene 1 [Source:MGI Symbol;Acc:MGI:98018]
Gm11582	chr1	2.23948	1.62607	1.11162	0.00344039	0.0222608	processed_pseudogene	predicted gene 11582 [Source:MGI Symbol;Acc:MGI:3652084]
Icos	chr1	2.32454	-0.099809	0.298178	0.162948	0.358964	protein_coding	inducible T cell co-stimulator [Source:MGI Symbol;Acc:MGI:1858745]
Rpl17-ps1	chr1	0.407703	0.0148146	0.278841	0.895662		processed_pseudogene	ribosomal protein L17, pseudogene 1 [Source:MGI Symbol;Acc:MGI:3652107]
Gm11590	chr1	0.10124	-0.00974282	0.280756	0.743947		processed_pseudogene	predicted gene 11590 [Source:MGI Symbol;Acc:MGI:3652106]
Gm11591	chr1	1.16314	0.0407607	0.282979	0.938186		processed_pseudogene	predicted gene 11591 [Source:MGI Symbol;Acc:MGI:3652105]
Gm11587	chr1	0.737148	-0.0398283	0.28058	0.346159		lincRNA	predicted gene 11587 [Source:MGI Symbol;Acc:MGI:3652110]
9530026F06Rik	chr1	0.874654	0.0466254	0.28435	0.7279		lincRNA	RIKEN cDNA 9530026F06 gene [Source:MGI Symbol;Acc:MGI:1924591]
Pard3b	chr1	376.494	-1.04827	0.159418	5.75278e-12	5.97744e-10	protein_coding	par-3 family cell polarity regulator beta [Source:MGI Symbol;Acc:MGI:1919301]
Gm37205	chr1	13.2375	-0.083373	0.268542	0.440053	0.651731	TEC	predicted gene, 37205 [Source:MGI Symbol;Acc:MGI:5610433]
Gm38012	chr1	30.4448	-1.1966	0.498507	0.000716178	0.00637349	TEC	predicted gene, 38012 [Source:MGI Symbol;Acc:MGI:5611240]
Gm38278	chr1	1.23191	-0.00253218	0.280628	0.686214		TEC	predicted gene, 38278 [Source:MGI Symbol;Acc:MGI:5611506]
Pard3bos1	chr1	4.54231	-0.0551225	0.277292	0.439885	0.651607	antisense	par-3 family cell polarity regulator beta, opposite strand 1 [Source:MGI Symbol;Acc:MGI:1921911]
Gm38075	chr1	22.5161	-0.0894969	0.253689	0.493404	0.694578	TEC	predicted gene, 38075 [Source:MGI Symbol;Acc:MGI:5611303]
Gm29640	chr1	3.51851	0.112976	0.308645	0.352028	0.572856	processed_pseudogene	predicted gene 29640 [Source:MGI Symbol;Acc:MGI:5580346]
Gm29641	chr1	0.0978897	-0.00177849	0.280656	0.872866		processed_pseudogene	predicted gene 29641 [Source:MGI Symbol;Acc:MGI:5580347]
Pard3bos2	chr1	0.763598	-0.0542297	0.287534	0.237631		antisense	par-3 family cell polarity regulator beta, opposite strand 2 [Source:MGI Symbol;Acc:MGI:3650411]
Gm38351	chr1	9.21219	-2.59554	0.811246	8.05921e-05	0.00109806	TEC	predicted gene, 38351 [Source:MGI Symbol;Acc:MGI:5611579]
Pard3bos3	chr1	3.3417	-0.245837	0.439853	0.0193827	0.0826432	antisense	par-3 family cell polarity regulator beta, opposite strand 3 [Source:MGI Symbol;Acc:MGI:3651159]
Gm11600	chr1	0.139328	-0.00146982	0.280673	0.884612		processed_pseudogene	predicted gene 11600 [Source:MGI Symbol;Acc:MGI:3651838]
Gm11599	chr1	5.36293	-0.0453509	0.267201	0.630963	0.79515	processed_pseudogene	predicted gene 11599 [Source:MGI Symbol;Acc:MGI:3651840]
Nrp2	chr1	424.102	-0.504564	0.0877735	2.01222e-09	1.17509e-07	protein_coding	neuropilin 2 [Source:MGI Symbol;Acc:MGI:1100492]
Gm29083	chr1	9.01193	-0.00659791	0.243509	0.95719	0.980003	antisense	predicted gene 29083 [Source:MGI Symbol;Acc:MGI:5579789]
Gm37121	chr1	78.2903	-0.237932	0.187575	0.104529	0.269074	TEC	predicted gene, 37121 [Source:MGI Symbol;Acc:MGI:5610349]
Gm4208	chr1	0.365269	-0.0457794	0.285676	0.195037		lincRNA	predicted gene 4208 [Source:MGI Symbol;Acc:MGI:3782384]
Ino80d	chr1	152.011	-0.131086	0.122174	0.233699	0.44766	protein_coding	INO80 complex subunit D [Source:MGI Symbol;Acc:MGI:3027003]
Rps27-ps1	chr1	9.18102	0.061465	0.238826	0.644063	0.802931	processed_pseudogene	ribosomal protein S27, pseudogene 1 [Source:MGI Symbol;Acc:MGI:3652266]
Ino80dos	chr1	24.3636	0.0835423	0.201612	0.558615	0.744161	lincRNA	INO80 complex subunit D, opposite strand [Source:MGI Symbol;Acc:MGI:3651861]
Gm20342	chr1	449.429	-0.168651	0.0851724	0.0401836	0.140335	lincRNA	predicted gene, 20342 [Source:MGI Symbol;Acc:MGI:5012527]
Ndufs1	chr1	361.563	-0.186916	0.079438	0.0147557	0.0674667	protein_coding	NADH:ubiquinone oxidoreductase core subunit S1 [Source:MGI Symbol;Acc:MGI:2443241]
Gm24557	chr1	0.191403	-0.00143411	0.280669	0.859448		miRNA	predicted gene, 24557 [Source:MGI Symbol;Acc:MGI:5454334]
Eef1b2	chr1	280.426	0.358073	0.0889419	2.07595e-05	0.000351327	protein_coding	eukaryotic translation elongation factor 1 beta 2 [Source:MGI Symbol;Acc:MGI:1929520]
Snora41	chr1	1.60283	0.0825569	0.28082	0.376616	0.596785	snoRNA	small nucleolar RNA, H/ACA box 41 [Source:MGI Symbol;Acc:MGI:3819505]
Gpr1	chr1	1.51283	0.147842	0.322104	0.0792233		protein_coding	G protein-coupled receptor 1 [Source:MGI Symbol;Acc:MGI:2385324]
Gm27512	chr1	0.97235	-0.0510785	0.27746	0.481407		miRNA	predicted gene, 27512 [Source:MGI Symbol;Acc:MGI:5530894]
Platr12	chr1	0.550794	0.0457898	0.280205	0.543694		processed_transcript	pluripotency associated transcript 12 [Source:MGI Symbol;Acc:MGI:3651341]
1700039I01Rik	chr1	0.949545	-0.0614069	0.2824	0.343202		TEC	RIKEN cDNA 1700039I01 gene [Source:MGI Symbol;Acc:MGI:1920596]
Gm11608	chr1	0.700928	-0.0263122	0.276818	0.602585		lincRNA	predicted gene 11608 [Source:MGI Symbol;Acc:MGI:3651337]
Zdbf2	chr1	768.624	-0.875311	0.113704	1.37028e-15	2.87347e-13	protein_coding	zinc finger, DBF-type containing 2 [Source:MGI Symbol;Acc:MGI:1921134]
Gm11605	chr1	3.96276	-0.057964	0.261254	0.591534	0.766956	processed_pseudogene	predicted gene 11605 [Source:MGI Symbol;Acc:MGI:3651339]
Adam23	chr1	469.17	-0.391949	0.0849967	1.40107e-06	3.46392e-05	protein_coding	a disintegrin and metallopeptidase domain 23 [Source:MGI Symbol;Acc:MGI:1345162]
Gm22281	chr1	0.266638	-0.0107478	0.279218	0.646829		snRNA	predicted gene, 22281 [Source:MGI Symbol;Acc:MGI:5452058]
Gm39653	chr1	2.24747	0.0599467	0.279141	0.42643	0.641396	protein_coding	predicted gene, 39653 [Source:MGI Symbol;Acc:MGI:5622538]
Dytn	chr1	2.64644	-0.0224974	0.26545	0.775559	0.88457	protein_coding	dystrotelin [Source:MGI Symbol;Acc:MGI:2685061]
Mdh1b	chr1	9.40677	0.065827	0.259765	0.570766	0.752781	protein_coding	malate dehydrogenase 1B, NAD (soluble) [Source:MGI Symbol;Acc:MGI:1923918]
Fastkd2	chr1	54.76	0.175289	0.185289	0.222617	0.434614	protein_coding	FAST kinase domains 2 [Source:MGI Symbol;Acc:MGI:1922869]
4933402D24Rik	chr1	1.67459	-0.0580423	0.281865	0.352134	0.572947	protein_coding	RIKEN cDNA 4933402D24 gene [Source:MGI Symbol;Acc:MGI:1921676]
Gm13751	chr1	0.527596	-0.0387074	0.281827	0.331747		processed_pseudogene	predicted gene 13751 [Source:MGI Symbol;Acc:MGI:3650600]
Gm13754	chr1	0.454838	0.0329874	0.278301	0.59984		unitary_pseudogene	predicted gene 13754 [Source:MGI Symbol;Acc:MGI:3651213]
Klf7	chr1	368.058	-0.50566	0.097872	5.58495e-08	2.19095e-06	protein_coding	Kruppel-like factor 7 (ubiquitous) [Source:MGI Symbol;Acc:MGI:1935151]
Mir6899	chr1	0.0474241	0.00297995	0.280251	0.912874		miRNA	microRNA 6899 [Source:MGI Symbol;Acc:MGI:5530766]
Gm13748	chr1	0.540364	-0.0105706	0.276335	0.782202		antisense	predicted gene 13748 [Source:MGI Symbol;Acc:MGI:3702115]
Gm13750	chr1	1.52338	0.0567318	0.277469	0.481095		processed_pseudogene	predicted gene 13750 [Source:MGI Symbol;Acc:MGI:3650598]
Gm28981	chr1	0.644024	0.0136792	0.278442	0.962247		lincRNA	predicted gene 28981 [Source:MGI Symbol;Acc:MGI:5579687]
Creb1	chr1	174.359	0.00908785	0.119296	0.943614	0.973425	protein_coding	cAMP responsive element binding protein 1 [Source:MGI Symbol;Acc:MGI:88494]
Mettl21a	chr1	46.1933	-0.0870295	0.179375	0.530175	0.724115	protein_coding	methyltransferase like 21A [Source:MGI Symbol;Acc:MGI:1914349]
Gm28982	chr1	3.46101	-0.110752	0.291647	0.248621	0.464715	lincRNA	predicted gene 28982 [Source:MGI Symbol;Acc:MGI:5579688]
2810408I11Rik	chr1	1.04815	-0.0408743	0.276871	0.516223		processed_transcript	RIKEN cDNA 2810408I11 gene [Source:MGI Symbol;Acc:MGI:1917191]
Ccnyl1	chr1	42.0458	-0.0959278	0.17857	0.490525	0.692043	protein_coding	cyclin Y-like 1 [Source:MGI Symbol;Acc:MGI:2138614]
Fzd5	chr1	267.135	-0.363882	0.191	0.0165882	0.0735622	protein_coding	frizzled class receptor 5 [Source:MGI Symbol;Acc:MGI:108571]
Gm38058	chr1	12.055	-0.32854	0.353501	0.0713092	0.208003	TEC	predicted gene, 38058 [Source:MGI Symbol;Acc:MGI:5611286]
Plekhm3	chr1	139.353	0.287678	0.132636	0.0149468	0.0681707	protein_coding	pleckstrin homology domain containing, family M, member 3 [Source:MGI Symbol;Acc:MGI:2443627]
Rpl31-ps24	chr1	0.182581	0.0222367	0.280729	0.822315		processed_pseudogene	ribosomal protein L31, pseudogene 24 [Source:MGI Symbol;Acc:MGI:3648658]
Rpl10a-ps1	chr1	114.125	-0.375083	0.170627	0.0082	0.0436431	processed_pseudogene	ribosomal protein L10A, pseudogene 1 [Source:MGI Symbol;Acc:MGI:3705885]
Akr1cl	chr1	1.22663	0.0168167	0.269997	0.844895		protein_coding	aldo-keto reductase family 1, member C-like [Source:MGI Symbol;Acc:MGI:1918111]
Cryge	chr1	0.351082	-0.0106632	0.279527	0.663117		protein_coding	crystallin, gamma E [Source:MGI Symbol;Acc:MGI:88525]
Crygc	chr1	0.200866	-0.0170666	0.28106	0.754533		protein_coding	crystallin, gamma C [Source:MGI Symbol;Acc:MGI:88523]
Crygb	chr1	0.308959	-0.0111925	0.28094	0.520774		protein_coding	crystallin, gamma B [Source:MGI Symbol;Acc:MGI:88522]
Gm7329	chr1	0.138192	0.0157689	0.280932	0.931118		processed_pseudogene	predicted gene 7329 [Source:MGI Symbol;Acc:MGI:3646271]
Cryga	chr1	0.794297	-0.0657251	0.286864	0.21426		protein_coding	crystallin, gamma A [Source:MGI Symbol;Acc:MGI:88521]
D630023F18Rik	chr1	15.6761	-0.296427	0.258816	0.081475	0.227212	protein_coding	RIKEN cDNA D630023F18 gene [Source:MGI Symbol;Acc:MGI:2138198]
Idh1	chr1	112.802	-0.255479	0.163716	0.0607452	0.185664	protein_coding	isocitrate dehydrogenase 1 (NADP+), soluble [Source:MGI Symbol;Acc:MGI:96413]
Pikfyve	chr1	147.541	0.119049	0.11285	0.249632	0.465765	protein_coding	phosphoinositide kinase, FYVE type zinc finger containing [Source:MGI Symbol;Acc:MGI:1335106]
Pth2r	chr1	2.55338	0.00245475	0.263694	0.98547	0.994019	protein_coding	parathyroid hormone 2 receptor [Source:MGI Symbol;Acc:MGI:2180917]
Gm8805	chr1	5.3845	0.0542962	0.228226	0.693423	0.834474	processed_pseudogene	predicted gene 8805 [Source:MGI Symbol;Acc:MGI:3643512]
Gm8809	chr1	0.13902	0.00449196	0.279421	0.934679		processed_pseudogene	predicted gene 8809 [Source:MGI Symbol;Acc:MGI:3645410]
Gm15659	chr1	0.0855253	-0.00182698	0.280661	0.891909		processed_pseudogene	predicted gene 15659 [Source:MGI Symbol;Acc:MGI:3801822]
Gm8812	chr1	0.126375	-0.0110284	0.280761	0.800096		processed_pseudogene	predicted gene 8812 [Source:MGI Symbol;Acc:MGI:3643091]
Map2	chr1	1834.22	-0.0686289	0.0674663	0.277009	0.4951	protein_coding	microtubule-associated protein 2 [Source:MGI Symbol;Acc:MGI:97175]
Gm24729	chr1	0.737793	-0.0648987	0.287904	0.162466		snoRNA	predicted gene, 24729 [Source:MGI Symbol;Acc:MGI:5454506]
Gm10558	chr1	172.299	0.107608	0.114114	0.300825	0.520838	antisense	predicted gene 10558 [Source:MGI Symbol;Acc:MGI:3642906]
Gm25411	chr1	8.27195	0.826629	0.498028	0.00580132	0.0334827	snRNA	predicted gene, 25411 [Source:MGI Symbol;Acc:MGI:5455188]
Unc80	chr1	513.091	0.255296	0.0933754	0.00365511	0.0233281	protein_coding	unc-80, NALCN activator [Source:MGI Symbol;Acc:MGI:2652882]
Gm37181	chr1	97.9073	-0.0939479	0.136415	0.432046	0.64556	TEC	predicted gene, 37181 [Source:MGI Symbol;Acc:MGI:5610409]
Rpe	chr1	26.5086	0.472292	0.24163	0.009796	0.0497281	protein_coding	ribulose-5-phosphate-3-epimerase [Source:MGI Symbol;Acc:MGI:1913896]
Kansl1l	chr1	75.7947	-0.0391655	0.151062	0.757861	0.875348	protein_coding	KAT8 regulatory NSL complex subunit 1-like [Source:MGI Symbol;Acc:MGI:1915941]
Gm37570	chr1	63.3359	-0.250473	0.18155	0.0808839	0.226179	TEC	predicted gene, 37570 [Source:MGI Symbol;Acc:MGI:5610798]
Gm38387	chr1	24.8958	-0.0148512	0.205718	0.91331	0.958869	TEC	predicted gene, 38387 [Source:MGI Symbol;Acc:MGI:5613622]
Gm38162	chr1	52.5588	-0.455628	0.231101	0.00954697	0.0487968	TEC	predicted gene, 38162 [Source:MGI Symbol;Acc:MGI:5611390]
Gm15789	chr1	10.2043	-0.309614	0.374181	0.0788806	0.222302	processed_pseudogene	predicted gene 15789 [Source:MGI Symbol;Acc:MGI:3783231]
6820402A03Rik	chr1	19.5345	0.101208	0.232133	0.480566	0.684038	TEC	RIKEN cDNA 6820402A03 gene [Source:MGI Symbol;Acc:MGI:1922992]
Gm37285	chr1	1.35704	0.0676058	0.282787	0.312681		TEC	predicted gene, 37285 [Source:MGI Symbol;Acc:MGI:5610513]
Gm37755	chr1	10.571	-0.120338	0.256019	0.38012	0.599783	TEC	predicted gene, 37755 [Source:MGI Symbol;Acc:MGI:5610983]
Gm38218	chr1	4.08315	0.163994	0.320522	0.141091	0.326368	TEC	predicted gene, 38218 [Source:MGI Symbol;Acc:MGI:5611446]
Acadl	chr1	61.4459	-0.323767	0.245475	0.0608354	0.185874	protein_coding	acyl-Coenzyme A dehydrogenase, long-chain [Source:MGI Symbol;Acc:MGI:87866]
Gm15793	chr1	2.20595	0.0657885	0.268105	0.528201	0.722144	processed_pseudogene	predicted gene 15793 [Source:MGI Symbol;Acc:MGI:3783235]
Gm25832	chr1	0.346886	-0.0257389	0.279843	0.608185		snoRNA	predicted gene, 25832 [Source:MGI Symbol;Acc:MGI:5455609]
Myl1	chr1	2.94571	-0.178826	0.351777	0.0480519	0.158594	protein_coding	myosin, light polypeptide 1 [Source:MGI Symbol;Acc:MGI:97269]
Rpl31-ps14	chr1	7.07046	-0.158401	0.26068	0.277791	0.496077	processed_pseudogene	ribosomal protein L31, pseudogene 14 [Source:MGI Symbol;Acc:MGI:3704189]
Lancl1	chr1	269.436	0.379623	0.100644	6.13951e-05	0.000869903	protein_coding	LanC (bacterial lantibiotic synthetase component C)-like 1 [Source:MGI Symbol;Acc:MGI:1336997]
Cps1	chr1	0.826103	-0.0290751	0.282887	0.135114		protein_coding	carbamoyl-phosphate synthetase 1 [Source:MGI Symbol;Acc:MGI:891996]
Erbb4	chr1	71.2354	-0.0960157	0.138757	0.426257	0.641262	protein_coding	erb-b2 receptor tyrosine kinase 4 [Source:MGI Symbol;Acc:MGI:104771]
Gm37100	chr1	2.16403	0.00450033	0.273464	0.906883	0.955689	TEC	predicted gene, 37100 [Source:MGI Symbol;Acc:MGI:5610328]
Gm15670	chr1	4.29773	-0.0874523	0.271337	0.426967	0.641785	processed_pseudogene	predicted gene 15670 [Source:MGI Symbol;Acc:MGI:3783112]
Gm19335	chr1	4.99949	0.266006	0.383719	0.0880493	0.23965	TEC	predicted gene, 19335 [Source:MGI Symbol;Acc:MGI:5011520]
Gm37735	chr1	49.0343	-0.124492	0.196281	0.386185	0.605604	TEC	predicted gene, 37735 [Source:MGI Symbol;Acc:MGI:5610963]
Gm37769	chr1	36.3636	-0.00566611	0.183872	0.967331	0.984828	TEC	predicted gene, 37769 [Source:MGI Symbol;Acc:MGI:5610997]
Gm37061	chr1	9.82704	-0.298565	0.327644	0.088489	0.240365	TEC	predicted gene, 37061 [Source:MGI Symbol;Acc:MGI:5610289]
Gm16076	chr1	2.26994	-0.0576037	0.270617	0.540357	0.730794	sense_intronic	predicted gene 16076 [Source:MGI Symbol;Acc:MGI:3802084]
Gm8840	chr1	0.204653	-0.0156831	0.280851	0.736409		processed_pseudogene	predicted gene 8840 [Source:MGI Symbol;Acc:MGI:3647579]
Gm28497	chr1	1.10028	-0.0864509	0.294405	0.138669		lincRNA	predicted gene 28497 [Source:MGI Symbol;Acc:MGI:5579203]
Gm29113	chr1	0.885916	-0.0847465	0.289862	0.2323		lincRNA	predicted gene 29113 [Source:MGI Symbol;Acc:MGI:5579819]
Gm29114	chr1	0.111298	-0.0138091	0.281095	0.615315		antisense	predicted gene 29114 [Source:MGI Symbol;Acc:MGI:5579820]
Ikzf2	chr1	138.236	-0.0488311	0.121049	0.653519	0.808258	protein_coding	IKAROS family zinc finger 2 [Source:MGI Symbol;Acc:MGI:1342541]
Gm29112	chr1	2.11205	0.0590327	0.278126	0.521218	0.716531	sense_intronic	predicted gene 29112 [Source:MGI Symbol;Acc:MGI:5579818]
Gm28112	chr1	3.58133	0.0054337	0.251157	0.962733	0.982583	sense_intronic	predicted gene 28112 [Source:MGI Symbol;Acc:MGI:5578818]
Spag16	chr1	42.521	-0.187542	0.210972	0.226665	0.439626	protein_coding	sperm associated antigen 16 [Source:MGI Symbol;Acc:MGI:1913972]
Gm28580	chr1	0.588047	-0.0406411	0.280152	0.434409		unprocessed_pseudogene	predicted gene 28580 [Source:MGI Symbol;Acc:MGI:5579286]
Gm38272	chr1	0.127827	-0.000756871	0.279953	0.818374		TEC	predicted gene, 38272 [Source:MGI Symbol;Acc:MGI:5611500]
Gm37456	chr1	0.899679	-0.0722467	0.291365	0.103761		TEC	predicted gene, 37456 [Source:MGI Symbol;Acc:MGI:5610684]
Gm23422	chr1	1.09318	-0.0603168	0.27747	0.457918		snRNA	predicted gene, 23422 [Source:MGI Symbol;Acc:MGI:5453199]
Vwc2l	chr1	39.0896	-0.172101	0.186178	0.229123	0.442423	protein_coding	von Willebrand factor C domain-containing protein 2-like [Source:MGI Symbol;Acc:MGI:2444069]
Bard1	chr1	7.73226	-0.072222	0.22875	0.602208	0.774743	protein_coding	BRCA1 associated RING domain 1 [Source:MGI Symbol;Acc:MGI:1328361]
Gm16236	chr1	0.168414	0.0171664	0.281146	0.861314		processed_pseudogene	predicted gene 16236 [Source:MGI Symbol;Acc:MGI:3801868]
Gm8870	chr1	0.0171787	-0.00140133	0.280673	0.891911		processed_pseudogene	predicted gene 8870 [Source:MGI Symbol;Acc:MGI:3645634]
Abca12	chr1	1.24624	0.00967192	0.275499	0.892645		protein_coding	ATP-binding cassette, sub-family A (ABC1), member 12 [Source:MGI Symbol;Acc:MGI:2676312]
Gm6947	chr1	0.532503	-0.0297377	0.279317	0.54534		processed_pseudogene	predicted gene 6947 [Source:MGI Symbol;Acc:MGI:3647350]
Atic	chr1	110.856	-0.25101	0.0946622	0.00473158	0.028624	protein_coding	5-aminoimidazole-4-carboxamide ribonucleotide formyltransferase/IMP cyclohydrolase [Source:MGI Symbol;Acc:MGI:1351352]
Fn1	chr1	32.8845	0.0793595	0.227129	0.572146	0.753862	protein_coding	fibronectin 1 [Source:MGI Symbol;Acc:MGI:95566]
Apol7d	chr1	0.303406	0.0174997	0.280737	0.916105		antisense	apolipoprotein L 7d [Source:MGI Symbol;Acc:MGI:3723449]
Gm5829	chr1	1.02055	0.0394391	0.271935	0.650152		processed_pseudogene	predicted gene 5829 [Source:MGI Symbol;Acc:MGI:3644438]
Gm5256	chr1	0.47115	-0.0282794	0.277024	0.572474		processed_pseudogene	predicted gene 5256 [Source:MGI Symbol;Acc:MGI:3644836]
Gm37217	chr1	0.172864	-0.0124258	0.281066	0.563658		TEC	predicted gene, 37217 [Source:MGI Symbol;Acc:MGI:5610445]
Gm28818	chr1	0.165545	-0.0126899	0.280405	0.681481		lincRNA	predicted gene 28818 [Source:MGI Symbol;Acc:MGI:5579524]
4933417E11Rik	chr1	0.486301	-0.0116829	0.281014	0.430026		lincRNA	RIKEN cDNA 4933417E11 gene [Source:MGI Symbol;Acc:MGI:1918384]
Gm5528	chr1	0.723977	-0.00223075	0.274788	0.966184		processed_pseudogene	predicted gene 5528 [Source:MGI Symbol;Acc:MGI:3643453]
Gm8885	chr1	2.86253	-1.3274	0.75341	0.00244943	0.0170389	processed_pseudogene	predicted gene 8885 [Source:MGI Symbol;Acc:MGI:3649121]
Gm4319	chr1	0.538899	0.0371293	0.27907	0.539365		lincRNA	predicted gene 4319 [Source:MGI Symbol;Acc:MGI:3782500]
Mreg	chr1	1.66631	-0.0992094	0.287876	0.274665	0.492591	protein_coding	melanoregulin [Source:MGI Symbol;Acc:MGI:2151839]
Gm25360	chr1	0.502639	0.0172366	0.280858	0.683936		snRNA	predicted gene, 25360 [Source:MGI Symbol;Acc:MGI:5455137]
Gm23472	chr1	0.709082	-0.0584734	0.282965	0.332044		snRNA	predicted gene, 23472 [Source:MGI Symbol;Acc:MGI:5453249]
Gm25939	chr1	0.364657	0.058223	0.287728	0.454809		snRNA	predicted gene, 25939 [Source:MGI Symbol;Acc:MGI:5455716]
Pecr	chr1	41.556	0.0281856	0.15999	0.830975	0.913593	protein_coding	peroxisomal trans-2-enoyl-CoA reductase [Source:MGI Symbol;Acc:MGI:2148199]
Tmem169	chr1	45.3778	-0.052326	0.153421	0.681335	0.826263	protein_coding	transmembrane protein 169 [Source:MGI Symbol;Acc:MGI:2442781]
Xrcc5	chr1	70.8735	0.207392	0.165324	0.126676	0.304792	protein_coding	X-ray repair complementing defective repair in Chinese hamster cells 5 [Source:MGI Symbol;Acc:MGI:104517]
March4	chr1	39.6673	-0.533583	0.290028	0.00917658	0.0475589	protein_coding	membrane-associated ring finger (C3HC4) 4 [Source:MGI Symbol;Acc:MGI:2683550]
Gm15843	chr1	3.31532	0.0817755	0.263575	0.485138	0.688031	processed_pseudogene	predicted gene 15843 [Source:MGI Symbol;Acc:MGI:3801845]
Smarcal1	chr1	161.396	-0.453265	0.107579	6.79742e-06	0.000134936	protein_coding	SWI/SNF related matrix associated, actin dependent regulator of chromatin, subfamily a-like 1 [Source:MGI Symbol;Acc:MGI:1859183]
Gm39662	chr1	1.76166	-0.0916529	0.290632	0.227996	0.441169	antisense	predicted gene, 39662 [Source:MGI Symbol;Acc:MGI:5622547]
Ankar	chr1	1.0176	0.0277877	0.271327	0.694787		protein_coding	ankyrin and armadillo repeat containing [Source:MGI Symbol;Acc:MGI:2442559]
Rpl37a	chr1	503.118	0.144594	0.121282	0.18597	0.387619	protein_coding	ribosomal protein L37a [Source:MGI Symbol;Acc:MGI:98068]
Igfbp2	chr1	72.1212	-1.05321	0.441233	0.00117236	0.00944896	protein_coding	insulin-like growth factor binding protein 2 [Source:MGI Symbol;Acc:MGI:96437]
Igfbp5	chr1	697.825	-1.46169	0.113347	5.55853e-39	2.56437e-35	protein_coding	insulin-like growth factor binding protein 5 [Source:MGI Symbol;Acc:MGI:96440]
1700027A15Rik	chr1	0.777957	0.00923917	0.275607	0.929966		antisense	RIKEN cDNA 1700027A15 gene [Source:MGI Symbol;Acc:MGI:1916699]
Tnp1	chr1	1.45362	-0.0553966	0.283107	0.283626		protein_coding	transition protein 1 [Source:MGI Symbol;Acc:MGI:98784]
Gm38106	chr1	0.161913	-0.0101874	0.280205	0.716692		TEC	predicted gene, 38106 [Source:MGI Symbol;Acc:MGI:5611334]
Gm29185	chr1	0.0956977	-0.00472362	0.280117	0.78884		lincRNA	predicted gene 29185 [Source:MGI Symbol;Acc:MGI:5579891]
Pinc	chr1	0.326551	-0.00188937	0.280654	0.891909		lincRNA	pregnancy induced noncoding RNA [Source:MGI Symbol;Acc:MGI:3623820]
Gm9553	chr1	0.749644	-0.0645511	0.290448	0.0463837		processed_pseudogene	predicted gene 9553 [Source:MGI Symbol;Acc:MGI:3779963]
C530043A13Rik	chr1	0.491764	-0.0627214	0.285225	0.265103		lincRNA	RIKEN cDNA C530043A13 gene [Source:MGI Symbol;Acc:MGI:2441914]
6030407O03Rik	chr1	16.9679	-0.0402372	0.260734	0.681875	0.826657	lincRNA	RIKEN cDNA 6030407O03 gene [Source:MGI Symbol;Acc:MGI:1924410]
Gm29183	chr1	0.473914	-0.0216724	0.281033	0.617604		lincRNA	predicted gene 29183 [Source:MGI Symbol;Acc:MGI:5579889]
Tns1	chr1	154.256	-0.315299	0.15034	0.0163481	0.0728457	protein_coding	tensin 1 [Source:MGI Symbol;Acc:MGI:104552]
Rufy4	chr1	1.93714	-0.134134	0.319115	0.0645357	0.193783	protein_coding	RUN and FYVE domain containing 4 [Source:MGI Symbol;Acc:MGI:3588214]
Cxcr2	chr1	0.991568	-0.0236764	0.270393	0.731376		protein_coding	chemokine (C-X-C motif) receptor 2 [Source:MGI Symbol;Acc:MGI:105303]
Arpc2	chr1	462.714	-0.164901	0.0682537	0.0127937	0.060564	protein_coding	actin related protein 2/3 complex, subunit 2 [Source:MGI Symbol;Acc:MGI:1923959]
Gpbar1	chr1	3.81322	-0.113081	0.278737	0.330767	0.551247	protein_coding	G protein-coupled bile acid receptor 1 [Source:MGI Symbol;Acc:MGI:2653863]
Aamp	chr1	344.4	-0.0424824	0.0995023	0.654724	0.809084	protein_coding	angio-associated migratory protein [Source:MGI Symbol;Acc:MGI:107809]
Pnkd	chr1	141.008	0.25733	0.111268	0.01154	0.0560878	protein_coding	paroxysmal nonkinesiogenic dyskinesia [Source:MGI Symbol;Acc:MGI:1930773]
Gm37503	chr1	52.6639	-0.170821	0.162078	0.202017	0.408298	TEC	predicted gene, 37503 [Source:MGI Symbol;Acc:MGI:5610731]
Tmbim1	chr1	212.6	0.18897	0.116914	0.0761438	0.217674	protein_coding	transmembrane BAX inhibitor motif containing 1 [Source:MGI Symbol;Acc:MGI:1916910]
Gm37931	chr1	44.284	0.112392	0.154233	0.386169	0.605604	TEC	predicted gene, 37931 [Source:MGI Symbol;Acc:MGI:5611159]
Catip	chr1	189.696	-0.190766	0.237031	0.21166	0.420459	protein_coding	ciliogenesis associated TTC17 interacting protein [Source:MGI Symbol;Acc:MGI:2685062]
Slc11a1	chr1	19.1974	-0.129889	0.276791	0.315894	0.536104	protein_coding	solute carrier family 11 (proton-coupled divalent metal ion transporters), member 1 [Source:MGI Symbol;Acc:MGI:1345275]
Ctdsp1	chr1	150.511	0.613241	0.150228	6.86405e-06	0.000135675	protein_coding	CTD (carboxy-terminal domain, RNA polymerase II, polypeptide A) small phosphatase 1 [Source:MGI Symbol;Acc:MGI:2654470]
Mir26b	chr1	0.122433	0.00889022	0.280591	0.953988		miRNA	microRNA 26b [Source:MGI Symbol;Acc:MGI:2676901]
Vil1	chr1	6.17768	-0.0734476	0.257606	0.536098	0.728837	protein_coding	villin 1 [Source:MGI Symbol;Acc:MGI:98930]
Usp37	chr1	99.7582	0.0674077	0.116383	0.525032	0.719666	protein_coding	ubiquitin specific peptidase 37 [Source:MGI Symbol;Acc:MGI:2442483]
Gm37733	chr1	68.5239	0.229253	0.164219	0.0927686	0.24796	TEC	predicted gene, 37733 [Source:MGI Symbol;Acc:MGI:5610961]
Cnot9	chr1	92.5931	0.0877615	0.142704	0.475457	0.680399	protein_coding	CCR4-NOT transcription complex, subunit 9 [Source:MGI Symbol;Acc:MGI:1928902]
Plcd4	chr1	368.375	-0.257716	0.161008	0.0560586	0.175703	protein_coding	phospholipase C, delta 4 [Source:MGI Symbol;Acc:MGI:107469]
Zfp142	chr1	135.833	0.281741	0.141106	0.0227267	0.0926068	protein_coding	zinc finger protein 142 [Source:MGI Symbol;Acc:MGI:1924514]
Gm25035	chr1	0.236438	0.0152452	0.280936	0.657577		miRNA	predicted gene, 25035 [Source:MGI Symbol;Acc:MGI:5454812]
Bcs1l	chr1	108.55	0.64917	0.148838	1.77098e-06	4.2028e-05	protein_coding	BCS1-like (yeast) [Source:MGI Symbol;Acc:MGI:1914071]
Rnf25	chr1	161.089	0.568728	0.148707	2.33031e-05	0.00038783	protein_coding	ring finger protein 25 [Source:MGI Symbol;Acc:MGI:1890215]
Stk36	chr1	100.051	0.0293287	0.138986	0.803046	0.898344	protein_coding	serine/threonine kinase 36 [Source:MGI Symbol;Acc:MGI:1920831]
Ttll4	chr1	112.341	-0.0144149	0.136295	0.902848	0.953264	protein_coding	tubulin tyrosine ligase-like family, member 4 [Source:MGI Symbol;Acc:MGI:1914784]
Cyp27a1	chr1	41.7914	-0.645871	0.906933	0.0167888	0.0742887	protein_coding	cytochrome P450, family 27, subfamily a, polypeptide 1 [Source:MGI Symbol;Acc:MGI:88594]
Prkag3	chr1	13.9768	-0.568205	1.24238	0.0144773	0.0665135	protein_coding	protein kinase, AMP-activated, gamma 3 non-catalytic subunit [Source:MGI Symbol;Acc:MGI:1891343]
Wnt6	chr1	4.59077	0.1051	0.293088	0.283072	0.501622	protein_coding	wingless-type MMTV integration site family, member 6 [Source:MGI Symbol;Acc:MGI:98960]
Gm29539	chr1	0.2597	-0.00216239	0.280644	0.819479		antisense	predicted gene 29539 [Source:MGI Symbol;Acc:MGI:5580245]
Wnt10a	chr1	0.800103	-0.0277792	0.273343	0.657215		protein_coding	wingless-type MMTV integration site family, member 10A [Source:MGI Symbol;Acc:MGI:108071]
Gm16582	chr1	0.125424	-0.010523	0.280194	0.697843		processed_transcript	predicted gene 16582 [Source:MGI Symbol;Acc:MGI:4415002]
Cdk5r2	chr1	55.1957	-0.884309	0.175109	4.42574e-08	1.77082e-06	protein_coding	cyclin-dependent kinase 5, regulatory subunit 2 (p39) [Source:MGI Symbol;Acc:MGI:1330828]
Fev	chr1	0.257238	0.0185722	0.280422	0.841913		protein_coding	FEV (ETS oncogene family) [Source:MGI Symbol;Acc:MGI:2449712]
Cryba2	chr1	0.131987	-0.00308554	0.27983	0.761212		protein_coding	crystallin, beta A2 [Source:MGI Symbol;Acc:MGI:104336]
Mir375	chr1	0.0749845	-0.00102008	0.280674	0.89191		miRNA	microRNA 375 [Source:MGI Symbol;Acc:MGI:3619376]
Cfap65	chr1	227.521	0.0632367	0.192732	0.654787	0.809084	protein_coding	cilia and flagella associated protein 65 [Source:MGI Symbol;Acc:MGI:2444274]
Gm15841	chr1	1.15816	-0.0552584	0.286444	0.303428		antisense	predicted gene 15841 [Source:MGI Symbol;Acc:MGI:3801860]
Ihh	chr1	1.28644	0.0557232	0.280736	0.486299		protein_coding	Indian hedgehog [Source:MGI Symbol;Acc:MGI:96533]
Gm37744	chr1	0.492752	0.0549046	0.287703	0.237394		TEC	predicted gene, 37744 [Source:MGI Symbol;Acc:MGI:5610972]
Nhej1	chr1	11.1082	0.627687	0.426135	0.0113321	0.0553224	protein_coding	nonhomologous end-joining factor 1 [Source:MGI Symbol;Acc:MGI:1922820]
Slc23a3	chr1	0.928316	0.0283036	0.275152	0.766267		protein_coding	solute carrier family 23 (nucleobase transporters), member 3 [Source:MGI Symbol;Acc:MGI:104516]
Cnppd1	chr1	195.248	-0.0618311	0.105952	0.52652	0.721034	protein_coding	cyclin Pas1/PHO80 domain containing 1 [Source:MGI Symbol;Acc:MGI:1916421]
Retreg2	chr1	390.575	0.34487	0.108145	0.000592048	0.00545398	protein_coding	reticulophagy regulator family member 2 [Source:MGI Symbol;Acc:MGI:2388278]
Zfand2b	chr1	87.4854	0.0997843	0.14821	0.430828	0.644705	protein_coding	zinc finger, AN1 type domain 2B [Source:MGI Symbol;Acc:MGI:1916068]
Abcb6	chr1	1.86339	-0.0146349	0.266881	0.855415	0.92889	protein_coding	ATP-binding cassette, sub-family B (MDR/TAP), member 6 [Source:MGI Symbol;Acc:MGI:1921354]
Gm29253	chr1	0.268622	-0.00931827	0.279055	0.902066		processed_transcript	predicted gene 29253 [Source:MGI Symbol;Acc:MGI:5579959]
Atg9a	chr1	25.2214	0.076489	0.222566	0.587885	0.764718	protein_coding	autophagy related 9A [Source:MGI Symbol;Acc:MGI:2138446]
Ankzf1	chr1	97.6135	-0.158984	0.158159	0.224938	0.437527	protein_coding	ankyrin repeat and zinc finger domain containing 1 [Source:MGI Symbol;Acc:MGI:1098746]
Glb1l	chr1	54.0157	-0.310877	0.243012	0.0671669	0.199323	protein_coding	galactosidase, beta 1-like [Source:MGI Symbol;Acc:MGI:1921827]
Stk16	chr1	228.907	0.0174959	0.104386	0.857008	0.92947	protein_coding	serine/threonine kinase 16 [Source:MGI Symbol;Acc:MGI:1313271]
Tuba4a	chr1	78.5965	1.04044	0.224146	2.78805e-07	8.79781e-06	protein_coding	tubulin, alpha 4A [Source:MGI Symbol;Acc:MGI:1095410]
A630095N17Rik	chr1	0.395806	-0.027465	0.280988	0.368081		protein_coding	RIKEN cDNA A630095N17 gene [Source:MGI Symbol;Acc:MGI:2686470]
Dnajb2	chr1	425.86	0.271207	0.0865281	0.000968626	0.00810132	protein_coding	DnaJ heat shock protein family (Hsp40) member B2 [Source:MGI Symbol;Acc:MGI:1928739]
Ptprn	chr1	1033.82	0.236769	0.10451	0.0146711	0.0671331	protein_coding	protein tyrosine phosphatase, receptor type, N [Source:MGI Symbol;Acc:MGI:102765]
Gm28294	chr1	0.286788	-0.0120881	0.278784	0.668163		antisense	predicted gene 28294 [Source:MGI Symbol;Acc:MGI:5579000]
Resp18	chr1	1224.39	0.236045	0.123724	0.0333793	0.122255	protein_coding	regulated endocrine-specific protein 18 [Source:MGI Symbol;Acc:MGI:1098222]
Gm28902	chr1	2.15007	0.222513	0.381239	0.0565363	0.176655	antisense	predicted gene 28902 [Source:MGI Symbol;Acc:MGI:5579608]
Dnpep	chr1	126.483	-0.0698488	0.116877	0.507364	0.705404	protein_coding	aspartyl aminopeptidase [Source:MGI Symbol;Acc:MGI:1278328]
Des	chr1	2.18211	0.0460799	0.277983	0.614066	0.783184	protein_coding	desmin [Source:MGI Symbol;Acc:MGI:94885]
Speg	chr1	210.993	-0.0395644	0.114362	0.702592	0.840663	protein_coding	SPEG complex locus [Source:MGI Symbol;Acc:MGI:109282]
Gm15178	chr1	2.08901	-0.0228537	0.267924	0.780909	0.886885	antisense	predicted gene 15178 [Source:MGI Symbol;Acc:MGI:3705132]
Gmppa	chr1	195.027	0.0175011	0.121045	0.87389	0.939503	protein_coding	GDP-mannose pyrophosphorylase A [Source:MGI Symbol;Acc:MGI:1916330]
Asic4	chr1	9.61113	-1.18023	0.695832	0.00482319	0.0290803	protein_coding	acid-sensing (proton-gated) ion channel family member 4 [Source:MGI Symbol;Acc:MGI:2652846]
Gm37264	chr1	0.573835	-0.0389683	0.280929	0.360128		TEC	predicted gene, 37264 [Source:MGI Symbol;Acc:MGI:5610492]
Chpf	chr1	175.666	0.150146	0.105488	0.123956	0.300631	protein_coding	chondroitin polymerizing factor [Source:MGI Symbol;Acc:MGI:106576]
Obsl1	chr1	143.328	0.196261	0.150031	0.123409	0.299746	protein_coding	obscurin-like 1 [Source:MGI Symbol;Acc:MGI:2138628]
Tmem198	chr1	38.4198	0.216829	0.209254	0.155021	0.347274	protein_coding	transmembrane protein 198 [Source:MGI Symbol;Acc:MGI:2443133]
Inha	chr1	167.364	-0.188191	0.124624	0.0912754	0.245315	protein_coding	inhibin alpha [Source:MGI Symbol;Acc:MGI:96569]
Gm15181	chr1	0.105714	-0.00191511	0.280657	0.882414		unprocessed_pseudogene	predicted gene 15181 [Source:MGI Symbol;Acc:MGI:3705876]
Stk11ip	chr1	120.233	0.132925	0.138912	0.274047	0.491988	protein_coding	serine/threonine kinase 11 interacting protein [Source:MGI Symbol;Acc:MGI:1918978]
Slc4a3	chr1	783.303	-0.481652	0.10592	1.28782e-06	3.2537e-05	protein_coding	solute carrier family 4 (anion exchanger), member 3 [Source:MGI Symbol;Acc:MGI:109350]
Gm5257	chr1	0.119851	0.00621591	0.280551	0.958909		processed_pseudogene	predicted gene 5257 [Source:MGI Symbol;Acc:MGI:3647791]
Gm816	chr1	0.152246	-0.0258479	0.281975	0.537185		lincRNA	predicted gene 816 [Source:MGI Symbol;Acc:MGI:2685662]
Gm38265	chr1	0.217032	-0.0134024	0.280783	0.603403		TEC	predicted gene, 38265 [Source:MGI Symbol;Acc:MGI:5611493]
Epha4	chr1	98.0986	0.158764	0.136821	0.186122	0.387794	protein_coding	Eph receptor A4 [Source:MGI Symbol;Acc:MGI:98277]
Mir6352	chr1	0.0740154	-0.00177569	0.280662	0.891909		miRNA	microRNA 6352 [Source:MGI Symbol;Acc:MGI:5530863]
Pax3	chr1	0.240818	-0.0289891	0.282248	0.619424		protein_coding	paired box 3 [Source:MGI Symbol;Acc:MGI:97487]
Sgpp2	chr1	10.5396	0.523618	0.406317	0.0206622	0.0865037	protein_coding	sphingosine-1-phosphate phosphotase 2 [Source:MGI Symbol;Acc:MGI:3589109]
Gm28410	chr1	0.351514	0.0320996	0.280784	0.417393		antisense	predicted gene 28410 [Source:MGI Symbol;Acc:MGI:5579116]
Gm37884	chr1	2.31175	0.193685	0.34777	0.0893557	0.241835	TEC	predicted gene, 37884 [Source:MGI Symbol;Acc:MGI:5611112]
Farsb	chr1	118.848	0.0497686	0.135429	0.659446	0.812428	protein_coding	phenylalanyl-tRNA synthetase, beta subunit [Source:MGI Symbol;Acc:MGI:1346035]
Gm28995	chr1	1.06841	0.00431671	0.272012	0.983678		unprocessed_pseudogene	predicted gene 28995 [Source:MGI Symbol;Acc:MGI:5579701]
4833412K13Rik	chr1	43.8956	0.209906	0.222936	0.179136	0.379252	TEC	RIKEN cDNA 4833412K13 gene [Source:MGI Symbol;Acc:MGI:1921857]
BC035947	chr1	5.44233	1.01493	0.545373	0.0028422	0.0192205	protein_coding	cDNA sequence BC035947 [Source:MGI Symbol;Acc:MGI:2652858]
Mogat1	chr1	3.42944	0.384832	0.585968	0.0308134	0.115367	protein_coding	monoacylglycerol O-acyltransferase 1 [Source:MGI Symbol;Acc:MGI:1915643]
5730419F03Rik	chr1	2.22193	-0.0559459	0.280881	0.323926	0.544012	lincRNA	RIKEN cDNA 5730419F03 gene [Source:MGI Symbol;Acc:MGI:1917787]
Acsl3	chr1	395.718	0.0883404	0.101339	0.350365	0.571117	protein_coding	acyl-CoA synthetase long-chain family member 3 [Source:MGI Symbol;Acc:MGI:1921455]
Utp14b	chr1	153.674	-0.343923	0.183845	0.0255985	0.100954	protein_coding	UTP14B small subunit processome component [Source:MGI Symbol;Acc:MGI:2445092]
Gm6159	chr1	17.0875	-0.0104381	0.197366	0.937947	0.970773	processed_pseudogene	predicted gene 6159 [Source:MGI Symbol;Acc:MGI:3644323]
Gm29536	chr1	0.0820074	0.0120154	0.280791	0.927242		lincRNA	predicted gene 29536 [Source:MGI Symbol;Acc:MGI:5580242]
Kcne4	chr1	1.4257	-0.136397	0.327641	0.0241281		protein_coding	potassium voltage-gated channel, Isk-related subfamily, gene 4 [Source:MGI Symbol;Acc:MGI:1891125]
Gm5830	chr1	0.355345	0.0217857	0.279318	0.8017		processed_pseudogene	predicted pseudogene 5830 [Source:MGI Symbol;Acc:MGI:3647375]
Scg2	chr1	1584.99	0.116936	0.139086	0.37306	0.593453	protein_coding	secretogranin II [Source:MGI Symbol;Acc:MGI:103033]
Ap1s3	chr1	3.0261	-0.0495979	0.258952	0.650074	0.806784	protein_coding	adaptor-related protein complex AP-1, sigma 3 [Source:MGI Symbol;Acc:MGI:1891304]
Gm37886	chr1	0.198077	0.00610112	0.279137	0.965334		TEC	predicted gene, 37886 [Source:MGI Symbol;Acc:MGI:5611114]
Wdfy1	chr1	366.039	-0.137031	0.0813867	0.0771839	0.219477	protein_coding	WD repeat and FYVE domain containing 1 [Source:MGI Symbol;Acc:MGI:1916618]
Mrpl44	chr1	44.6	-0.0195473	0.179341	0.885692	0.9451	protein_coding	mitochondrial ribosomal protein L44 [Source:MGI Symbol;Acc:MGI:1916413]
Serpine2	chr1	428.779	-0.642856	0.145083	1.27153e-06	3.23021e-05	protein_coding	serine (or cysteine) peptidase inhibitor, clade E, member 2 [Source:MGI Symbol;Acc:MGI:101780]
Gm5529	chr1	3.05994	0.012484	0.257653	0.921631	0.963348	processed_pseudogene	predicted pseudogene 5529 [Source:MGI Symbol;Acc:MGI:3646377]
Gm28071	chr1	0.762164	-0.0258084	0.274965	0.644905		processed_pseudogene	predicted gene 28071 [Source:MGI Symbol;Acc:MGI:5578777]
Gm23934	chr1	0.352486	-0.0189673	0.278106	0.6609		snRNA	predicted gene, 23934 [Source:MGI Symbol;Acc:MGI:5453711]
Gm38339	chr1	0.0714363	0.00544136	0.280511	0.928749		TEC	predicted gene, 38339 [Source:MGI Symbol;Acc:MGI:5611567]
9830004L10Rik	chr1	0.504232	0.00237693	0.277468	0.975392		lincRNA	RIKEN cDNA 9830004L10 gene [Source:MGI Symbol;Acc:MGI:3642808]
Fam124b	chr1	0.0908351	-0.0019024	0.28066	0.887755		protein_coding	family with sequence similarity 124, member B [Source:MGI Symbol;Acc:MGI:3026880]
2310015K22Rik	chr1	0.235435	-0.0149238	0.279409	0.626056		lincRNA	RIKEN cDNA 2310015K22 gene [Source:MGI Symbol;Acc:MGI:1916815]
Gm37932	chr1	4.20763	-0.237903	0.364087	0.0954373	0.253067	TEC	predicted gene, 37932 [Source:MGI Symbol;Acc:MGI:5611160]
Cul3	chr1	142.311	-0.240993	0.118888	0.0245978	0.0981317	protein_coding	cullin 3 [Source:MGI Symbol;Acc:MGI:1347360]
Gm37902	chr1	6.13439	0.0419336	0.24514	0.737918	0.864234	TEC	predicted gene, 37902 [Source:MGI Symbol;Acc:MGI:5611130]
Gm37262	chr1	0.683278	-0.00291693	0.277368	0.830098		TEC	predicted gene, 37262 [Source:MGI Symbol;Acc:MGI:5610490]
Gm29125	chr1	0.118221	-0.00983111	0.280813	0.826615		lincRNA	predicted gene 29125 [Source:MGI Symbol;Acc:MGI:5579831]
Dock10	chr1	179.611	0.0392643	0.12947	0.733885	0.862021	protein_coding	dedicator of cytokinesis 10 [Source:MGI Symbol;Acc:MGI:2146320]
Gm37645	chr1	10.9853	0.291306	0.388977	0.0782287	0.221194	TEC	predicted gene, 37645 [Source:MGI Symbol;Acc:MGI:5610873]
Gm38062	chr1	23.0499	0.857859	0.280356	0.000187458	0.0021762	TEC	predicted gene, 38062 [Source:MGI Symbol;Acc:MGI:5611290]
A630081D01Rik	chr1	28.8371	0.179754	0.186791	0.215657	0.425503	TEC	RIKEN cDNA A630081D01 gene [Source:MGI Symbol;Acc:MGI:2138649]
Gm29124	chr1	0.506271	-0.0367444	0.277283	0.481125		processed_pseudogene	predicted gene 29124 [Source:MGI Symbol;Acc:MGI:5579830]
Nyap2	chr1	50.5474	-0.281272	0.211168	0.0736797	0.212526	protein_coding	neuronal tyrosine-phophorylated phosphoinositide 3-kinase adaptor 2 [Source:MGI Symbol;Acc:MGI:2443135]
Gm37210	chr1	0.307476	-0.0115193	0.27866	0.717915		TEC	predicted gene, 37210 [Source:MGI Symbol;Acc:MGI:5610438]
Gm6198	chr1	0.336095	-0.00806109	0.278099	0.815049		processed_pseudogene	predicted gene 6198 [Source:MGI Symbol;Acc:MGI:3644461]
Gm5530	chr1	0.41237	-0.0318415	0.28224	0.551512		processed_pseudogene	predicted gene 5530 [Source:MGI Symbol;Acc:MGI:3646374]
Gm7516	chr1	0.737607	0.0466697	0.280391	0.437721		processed_pseudogene	predicted gene 7516 [Source:MGI Symbol;Acc:MGI:3643007]
Irs1	chr1	5.03886	0.00474553	0.258034	0.963573	0.983158	protein_coding	insulin receptor substrate 1 [Source:MGI Symbol;Acc:MGI:99454]
Rhbdd1	chr1	26.7874	-0.271163	0.248615	0.101162	0.262706	protein_coding	rhomboid domain containing 1 [Source:MGI Symbol;Acc:MGI:1924117]
[truncated: 33,950 more rows]

## Sheet: Table S4c - age_glia
gene_name	chr	baseMean	log2fc_p35_glia_vs_p12_glia	lfcSE	pvalue	padj	gene_type	gene_desc
[truncated: 34,884 more rows]

## Sheet: Table S4d - sex_p12_neuron
gene_name	chr	baseMean	log2fc_male_p12_neuron_vs_female_p12_neuron	lfcSE	pvalue	padj	gene_type	gene_desc
[truncated: 34,884 more rows]

[truncated: 3 more sheets: Table S4e - sex_p35_neuron, Table S4f - sex_p12_glia, Table S4g - sex_p35_glia]
