# Supplementary material for: Sex-specific epigenetic development in the mouse hypothalamic arcuate nucleus pinpoints human genomic regions associated with body mass index
Source: Sci Adv. 2022 Sep 28;8(39):eabo3991. doi: 10.1126/sciadv.abo3991 (PMC9519050; doi:10.1126/sciadv.abo3991)
Supplement: Supplementary file 2 — Tables S1 to S7 [file sciadv.abo3991_tables_s1_to_s7.zip › sciadv.abo3991_table_s5.xlsx]

## Sheet: Table S5a - Phastcons summary
type	comparison	mean	n	sd	sem	lower_ci	upper_ci
DMR	age_common_glia	0.190953	6747	0.232445	0.00282986	0.185406	0.196501
DMR	age_common_neuron	0.216803	18625	0.24006	0.00175902	0.213356	0.220251
DMR	age_f_unique_glia	0.176373	8177	0.227114	0.00251158	0.17145	0.181296
DMR	age_f_unique_neuron	0.190523	12604	0.235112	0.00209421	0.186418	0.194628
DMR	age_m_unique_glia	0.171598	20631	0.221615	0.0015429	0.168573	0.174622
DMR	age_m_unique_neuron	0.186846	19240	0.234506	0.00169064	0.183532	0.19016
DMR	cell_type	0.157415	421961	0.182553	0.000281031	0.156864	0.157966
TOC	age_f_glia	0.154645	111108	0.237716	0.000713159	0.153248	0.156043
TOC	age_f_neuron	0.179156	60822	0.257331	0.00104342	0.177111	0.181202
TOC	age_m_glia	0.154357	128611	0.237727	0.000662886	0.153058	0.155656
TOC	age_m_neuron	0.169754	195874	0.251839	0.00056903	0.168639	0.170869

## Sheet: Table S5b - Comparison
comparison	diff	lower_ci	upper_ci	p_adj
DMR_age_common_neuron-DMR_age_common_glia	0.02585	0.0157807	0.0359194	0
DMR_age_f_unique_glia-DMR_age_common_glia	-0.0145803	-0.0262355	-0.00292515	0.0027722
DMR_age_f_unique_glia-DMR_age_common_neuron	-0.0404303	-0.0498312	-0.0310295	0
DMR_age_f_unique_neuron-DMR_age_common_glia	-0.000430684	-0.0111205	0.0102591	1
DMR_age_f_unique_neuron-DMR_age_common_neuron	-0.0262807	-0.0344542	-0.0181073	0
DMR_age_f_unique_neuron-DMR_age_f_unique_glia	0.0141496	0.00408703	0.0242122	0.0003134
DMR_age_m_unique_glia-DMR_age_common_glia	-0.0193558	-0.0292941	-0.00941746	0
DMR_age_m_unique_glia-DMR_age_common_neuron	-0.0452058	-0.0523685	-0.0380432	0
DMR_age_m_unique_glia-DMR_age_f_unique_glia	-0.00477548	-0.0140358	0.00448488	0.855931
DMR_age_m_unique_glia-DMR_age_f_unique_neuron	-0.0189251	-0.0269366	-0.0109137	0
DMR_age_m_unique_neuron-DMR_age_common_glia	-0.00410731	-0.0141338	0.00591917	0.965882
DMR_age_m_unique_neuron-DMR_age_common_neuron	-0.0299573	-0.0372418	-0.0226729	0
DMR_age_m_unique_neuron-DMR_age_f_unique_glia	0.010473	0.00111812	0.0198279	0.0139891
DMR_age_m_unique_neuron-DMR_age_f_unique_neuron	-0.00367663	-0.0117972	0.00444393	0.933529
DMR_age_m_unique_neuron-DMR_age_m_unique_glia	0.0152485	0.00814627	0.0223507	0
DMR_cell_type-DMR_age_common_glia	-0.0335381	-0.0422341	-0.0248422	0
DMR_cell_type-DMR_age_common_neuron	-0.0593882	-0.0646941	-0.0540822	0
DMR_cell_type-DMR_age_f_unique_glia	-0.0189578	-0.02687	-0.0110456	0
DMR_cell_type-DMR_age_f_unique_neuron	-0.0331074	-0.0395131	-0.0267018	0
DMR_cell_type-DMR_age_m_unique_glia	-0.0141823	-0.0192351	-0.0091295	0
DMR_cell_type-DMR_age_m_unique_neuron	-0.0294308	-0.0346549	-0.0242068	0
TOC_age_f_glia-DMR_age_common_glia	-0.036308	-0.0451934	-0.0274227	0
TOC_age_f_glia-DMR_age_common_neuron	-0.062158	-0.0677689	-0.0565471	0
TOC_age_f_glia-DMR_age_f_unique_glia	-0.0217277	-0.0298476	-0.0136078	0
TOC_age_f_glia-DMR_age_f_unique_neuron	-0.0358773	-0.0425378	-0.0292168	0
TOC_age_f_glia-DMR_age_m_unique_glia	-0.0169522	-0.0223244	-0.01158	0
TOC_age_f_glia-DMR_age_m_unique_neuron	-0.0322007	-0.0377343	-0.0266671	0
TOC_age_f_glia-DMR_cell_type	-0.00276988	-0.0051594	-0.000380356	0.0087856
TOC_age_f_neuron-DMR_age_common_glia	-0.0117969	-0.0208901	-0.00270367	0.0014888
TOC_age_f_neuron-DMR_age_common_neuron	-0.0376469	-0.0435815	-0.0317123	0
TOC_age_f_neuron-DMR_age_f_unique_glia	0.00278346	-0.00556339	0.0111303	0.992628
TOC_age_f_neuron-DMR_age_f_unique_neuron	-0.0113662	-0.0183015	-0.00443082	7.2e-06
TOC_age_f_neuron-DMR_age_m_unique_glia	0.00755894	0.00184952	0.0132684	0.00103
TOC_age_f_neuron-DMR_age_m_unique_neuron	-0.00768956	-0.0135511	-0.00182805	0.0012185
TOC_age_f_neuron-DMR_cell_type	0.0217413	0.0186677	0.0248148	0
TOC_age_f_neuron-TOC_age_f_glia	0.0245111	0.0209368	0.0280855	0
TOC_age_m_glia-DMR_age_common_glia	-0.0365963	-0.0454469	-0.0277456	0
TOC_age_m_glia-DMR_age_common_neuron	-0.0624463	-0.0680021	-0.0568905	0
TOC_age_m_glia-DMR_age_f_unique_glia	-0.0220159	-0.0300979	-0.013934	0
TOC_age_m_glia-DMR_age_f_unique_neuron	-0.0361656	-0.0427798	-0.0295514	0
TOC_age_m_glia-DMR_age_m_unique_glia	-0.0172405	-0.0225551	-0.0119258	0
TOC_age_m_glia-DMR_age_m_unique_neuron	-0.032489	-0.0379667	-0.0270113	0
TOC_age_m_glia-DMR_cell_type	-0.00305814	-0.00531529	-0.000800991	0.0006643
TOC_age_m_glia-TOC_age_f_glia	-0.00028826	-0.00319073	0.00261421	1
TOC_age_m_glia-TOC_age_f_neuron	-0.0247994	-0.0282867	-0.0213121	0
TOC_age_m_neuron-DMR_age_common_glia	-0.0211993	-0.0299739	-0.0124247	0
TOC_age_m_neuron-DMR_age_common_neuron	-0.0470493	-0.0524831	-0.0416155	0
TOC_age_m_neuron-DMR_age_f_unique_glia	-0.00661896	-0.0146175	0.00137961	0.216636
TOC_age_m_neuron-DMR_age_f_unique_neuron	-0.0207686	-0.0272806	-0.0142566	0
TOC_age_m_neuron-DMR_age_m_unique_glia	-0.00184348	-0.00703046	0.00334349	0.987909
TOC_age_m_neuron-DMR_age_m_unique_neuron	-0.017092	-0.0224459	-0.0117381	0
TOC_age_m_neuron-DMR_cell_type	0.0123388	0.0104013	0.0142763	0
TOC_age_m_neuron-TOC_age_f_glia	0.0151087	0.0124472	0.0177702	0
TOC_age_m_neuron-TOC_age_f_neuron	-0.00940242	-0.0126918	-0.006113	0
TOC_age_m_neuron-TOC_age_m_glia	0.015397	0.0128537	0.0179403	0
