# Supplementary material for: Sex-specific epigenetic development in the mouse hypothalamic arcuate nucleus pinpoints human genomic regions associated with body mass index
Source: Sci Adv. 2022 Sep 28;8(39):eabo3991. doi: 10.1126/sciadv.abo3991 (PMC9519050; doi:10.1126/sciadv.abo3991)
Supplement: Supplementary file 2 — Tables S1 to S7 [file sciadv.abo3991_tables_s1_to_s7.zip › sciadv.abo3991_table_s6.xlsx]

## Sheet: Table S6
Trait	Citation	Reference
Age of menarche	(Day et al., 2017)	Day, F. R., Thompson, D. J., Helgason, H., Chasman, D. I., Finucane, H., Sulem, P., … Perry, J. R. B. (2017). Genomic analyses identify hundreds of variants associated with age at menarche and support a role for puberty timing in cancer risk. Nature Genetics, 49(6), 834–841. https://doi.org/10.1038/ng.3841
Age of menopause	(Day et al., 2015)	Day, F. R., Ruth, K. S., Thompson, D. J., Lunetta, K. L., Pervjakova, N., Chasman, D. I., … Murray, A. (2015). Large-scale genomic analyses link reproductive aging to hypothalamic signaling, breast cancer susceptibility and BRCA1-mediated DNA repair. Nature Genetics, 47(11), 1294–1303. https://doi.org/10.1038/ng.3412
Alzheimer’s disease	(Lambert et al., 2013)	Lambert, J. C., Ibrahim-Verbaas, C. A., Harold, D., Naj, A. C., Sims, R., Bellenguez, C., … Seshadri, S. (2013). Meta-analysis of 74,046 individuals identifies 11 new susceptibility loci for Alzheimer’s disease. Nature Genetics, 45(12), 1452–1458. https://doi.org/10.1038/ng.2802
Anorexia nervosa	(Watson et al., 2019)	Watson, H. J., Yilmaz, Z., Thornton, L. M., Hübel, C., Coleman, J. R. I., Gaspar, H. A., … Bulik, C. M. (2019). Genome-wide association study identifies eight risk loci and implicates metabo-psychiatric origins for anorexia nervosa. Nature Genetics, 51(8), 1207–1214. https://doi.org/10.1038/s41588-019-0439-2
Bipolar disorder	(Stahl et al., 2019)	Stahl, E. A., Breen, G., Forstner, A. J., McQuillin, A., Ripke, S., Trubetskoy, V., … Sklar, P. (2019). Genome-wide association study identifies 30 loci associated with bipolar disorder. Nature Genetics, 51(5), 793–803. https://doi.org/10.1038/s41588-019-0397-8
Body mass index (BMI)	(Yengo et al., 2018)	Yengo, L., Sidorenko, J., Kemper, K. E., Zheng, Z., Wood, A. R., Weedon, M. N., … Visscher, P. M. (2018). Meta-analysis of genome-wide association studies for height and body mass index in ~700 000 individuals of European ancestry. Human Molecular Genetics, 27(20), 3641–3649. https://doi.org/10.1093/hmg/ddy271
Coronary artery disease	(Schunkert et al., 2011)	Schunkert, H., König, I. R., Kathiresan, S., Reilly, M. P., Assimes, T. L., Holm, H., … Samani, N. J. (2011). Large-scale association analysis identifies 13 new susceptibility loci for coronary artery disease. Nature Genetics, 43(4), 333–340. https://doi.org/10.1038/ng.784
Eczema	(Paternoster et al., 2015)	Paternoster, L., Standl, M., Waage, J., Baurecht, H., Hotze, M., Strachan, D. P., … Weidinger, S. (2015). Multi-ancestry genome-wide association study of 21,000 cases and 95,000 controls identifies new risk loci for atopic dermatitis. Nature Genetics, 47(12), 1449–1456. https://doi.org/10.1038/ng.3424
Femoral neck bone density	(Zheng et al., 2015)	Zheng, H. F., Forgetta, V., Hsu, Y. H., Estrada, K., Rosello-Diez, A., Leo, P. J., … Richards, J. B. (2015). Whole-genome sequencing identifies EN1 as a determinant of bone density and fracture. Nature, 526(7571), 112–117. https://doi.org/10.1038/nature14878
Height	(Yengo et al., 2018)	Yengo, L., Sidorenko, J., Kemper, K. E., Zheng, Z., Wood, A. R., Weedon, M. N., … Visscher, P. M. (2018). Meta-analysis of genome-wide association studies for height and body mass index in ~700 000 individuals of European ancestry. Human Molecular Genetics, 27(20), 3641–3649. https://doi.org/10.1093/hmg/ddy271
Major depressive disorder	(Wray et al., 2018)	Wray, N. R., Ripke, S., Mattheisen, M., Trzaskowski, M., Byrne, E. M., Abdellaoui, A., … Sullivan, P. F. (2018). Genome-wide association analyses identify 44 risk variants and refine the genetic architecture of major depression. Nature Genetics, 50(5), 668–681. https://doi.org/10.1038/s41588-018-0090-3
Obesity (class 1)	(Berndt et al., 2013)	Berndt, S. I., Gustafsson, S., Mägi, R., Ganna, A., Wheeler, E., Feitosa, M. F., … Ingelsson, E. (2013). Genome-wide meta-analysis identifies 11 new loci for anthropometric traits and provides insights into genetic architecture. Nature Genetics, 45(5), 501–512. https://doi.org/10.1038/ng.2606
Overweight (stage 1)	(Berndt et al., 2013)	Berndt, S. I., Gustafsson, S., Mägi, R., Ganna, A., Wheeler, E., Feitosa, M. F., … Ingelsson, E. (2013). Genome-wide meta-analysis identifies 11 new loci for anthropometric traits and provides insights into genetic architecture. Nature Genetics, 45(5), 501–512. https://doi.org/10.1038/ng.2606
Pubertal growth	(Cousminer et al., 2013)	Cousminer, D. L., Berry, D. J., Timpson, N. J., Ang, W., Thiering, E., Byrne, E. M., … Widén, E. (2013). Genome-wide association and longitudinal analyses reveal genetic loci linking pubertal height growth, pubertal timing and childhood adiposity. Human Molecular Genetics, 22(13), 2735–2747. https://doi.org/10.1093/hmg/ddt104
Rheumatoid arthritis	(Okada et al., 2014)	Okada, Y., Wu, D., Trynka, G., Raj, T., Terao, C., Ikari, K., … Plenge, R. M. (2014). Genetics of rheumatoid arthritis contributes to biology and drug discovery. Nature, 506(7488), 376–381. https://doi.org/10.1038/nature12873
Schizophrenia	(Pardiñas et al., 2018)	Pardiñas, A. F., Holmans, P., Pocklington, A. J., Escott-Price, V., Ripke, S., Carrera, N., … Walters, J. T. R. (2018). Common schizophrenia alleles are enriched in mutation-intolerant genes and in regions under strong background selection. Nature Genetics, 50(3), 381–389. https://doi.org/10.1038/s41588-018-0059-2
Type-II diabetes	(Scott et al., 2017)	Scott, R. A., Scott, L. J., Mägi, R., Marullo, L., Gaulton, K. J., Kaakinen, M., … Prokopenko, I. (2017). An Expanded Genome-Wide Association Study of Type 2 Diabetes in Europeans. Diabetes, 66(11), 2888–2902. https://doi.org/10.2337/db16-1253
Ulcerative colitis	(Jostins et al., 2012)	Jostins, L., Ripke, S., Weersma, R. K., Duerr, R. H., McGovern, D. P., Hui, K. Y., … Whittaker, P. (2012). Host-microbe interactions have shaped the genetic architecture of inflammatory bowel disease. Nature, 491(7422), 119–124. https://doi.org/10.1038/nature11582
Waist-hip ratio	(Shungin et al., 2015)	Shungin, D., Winkler, T., Croteau-Chonka, D. C., Ferreira, T., Locke, A. E., Mägi, R., … Boyd, H. A. (2015). New genetic loci link adipose and insulin biology to body fat distribution. Nature, 518(7538), 187–196. https://doi.org/10.1038/nature14132
Years of education	(Okbay et al., 2016)	Okbay, A., Beauchamp, J. P., Fontana, M. A., Lee, J. J., Pers, T. H., Rietveld, C. A., … Benjamin, D. J. (2016). Genome-wide association study identifies 74 loci associated with educational attainment. Nature, 533(7604), 539–542. https://doi.org/10.1038/nature17671
