# Supplementary material for: Sex-specific epigenetic development in the mouse hypothalamic arcuate nucleus pinpoints human genomic regions associated with body mass index
Source: Sci Adv. 2022 Sep 28;8(39):eabo3991. doi: 10.1126/sciadv.abo3991 (PMC9519050; doi:10.1126/sciadv.abo3991)
Supplement: Supplementary file 2 — Tables S1 to S7 [file sciadv.abo3991_tables_s1_to_s7.zip › sciadv.abo3991_table_s7.xlsx]

## Sheet: Table S7
Citation	IV	DV	Method	Age of sample	Sex of sample	Species	chr_mm10	start_mm10	end_mm10	gene_name	Original assembly	chr_original	start_original	end_original
T. Gali Ramamoorthy, T. J. Allen, A. Davies, E. Harno, C. Sefton, C. Murgatroyd, A. White, Maternal overnutrition programs epigenetic changes in the regulatory regions of hypothalamic Pomc in the offspring of rats. Int. J. Obes. 42, 1431–1444 (2018).	Maternal overnutrition	Weight gain, adiposity, hyperleptinemia	Pyrosequencing	p21	m	rat	chr12	3954701	3954951	Pomc	rn6	chr6	28382672	28382948
T. Gali Ramamoorthy, T. J. Allen, A. Davies, E. Harno, C. Sefton, C. Murgatroyd, A. White, Maternal overnutrition programs epigenetic changes in the regulatory regions of hypothalamic Pomc in the offspring of rats. Int. J. Obes. 42, 1431–1444 (2018).	Maternal overnutrition	Weight gain, adiposity, hyperleptinemia	Pyrosequencing	p21	m	rat	chr12	3943951	3944101	Pomc	rn6	chr6	28372729	28372786
T. Gali Ramamoorthy, T. J. Allen, A. Davies, E. Harno, C. Sefton, C. Murgatroyd, A. White, Maternal overnutrition programs epigenetic changes in the regulatory regions of hypothalamic Pomc in the offspring of rats. Int. J. Obes. 42, 1431–1444 (2018).	Maternal overnutrition	Weight gain, adiposity, hyperleptinemia	Pyrosequencing	p21	m	rat	chr12	3941351	3941951	Pomc	rn6	chr6	28370440	28370714
A. Marco, T. Kisliouk, A. Weller, N. Meiri, High fat diet induces hypermethylation of the hypothalamic Pomc promoter and obesity in post-weaning rats. Psychoneuroendocrinology (2013), doi:10.1016/j.psyneuen.2013.07.011.	Post-weaning HFD	Obesity	BS-seq	p90	m	rat	chr12	3954437	3954952	Pomc	rn6	chr6	28382409	28382949
A. Marco, T. Kisliouk, T. Tabachnik, A. Weller, N. Meiri, DNA CpG methylation (5-methylcytosine) and its derivative (5-hydroxymethylcytosine) alter histone posttranslational modifications at the Pomc promoter, affecting the impact of perinatal diet on leanness and obesity of the offspring. Diabetes. 65, 2258–2267 (2016).	Maternal HFD	Body weight, food intake	BS-seq	p80	m	rat	chr12	3954738	3954952	Pomc	rn6	chr6	28382709	28382949
K. Schellong, K. Melchior, T. Ziska, W. Henrich, R. C. Rancourt, A. Plagemann, Sex-specific epigenetic alterations of the hypothalamic Agrp-Pomc system do not explain “diabesity” in the offspring of high-fat diet (HFD) overfed maternal rats. J. Nutr. Biochem. 75, 108257 (2019).	Maternal HFD	Obesity	Pyrosequencing	p200	m,f	rat	chr12	3954684	3954949	Pomc	rn6	chr6	28382655	28382946
K. Schellong, K. Melchior, T. Ziska, W. Henrich, R. C. Rancourt, A. Plagemann, Sex-specific epigenetic alterations of the hypothalamic Agrp-Pomc system do not explain “diabesity” in the offspring of high-fat diet (HFD) overfed maternal rats. J. Nutr. Biochem. 75, 108257 (2019).	Maternal HFD	Obesity	Pyrosequencing	p200	m,f	rat	chr12	3960182	3960473	Pomc	rn6	chr6	28388374	28388665
K. Schellong, K. Melchior, T. Ziska, W. Henrich, R. C. Rancourt, A. Plagemann, Sex-specific epigenetic alterations of the hypothalamic Agrp-Pomc system do not explain “diabesity” in the offspring of high-fat diet (HFD) overfed maternal rats. J. Nutr. Biochem. 75, 108257 (2019).	Maternal HFD	Obesity	Pyrosequencing	p200	m,f	rat	chr8	105566768	105566969	Agrp	rn6	chr19	37526482	37526686
K. Schellong, K. Melchior, T. Ziska, W. Henrich, R. C. Rancourt, A. Plagemann, Sex-specific epigenetic alterations of the hypothalamic Agrp-Pomc system do not explain “diabesity” in the offspring of high-fat diet (HFD) overfed maternal rats. J. Nutr. Biochem. 75, 108257 (2019).	Maternal HFD	Obesity	Pyrosequencing	p200	m,f	rat	chr8	105568257	105568403	Agrp	rn6	chr19	37527970	37528119
K. Schellong, K. Melchior, T. Ziska, W. Henrich, R. C. Rancourt, A. Plagemann, Sex-specific epigenetic alterations of the hypothalamic Agrp-Pomc system do not explain “diabesity” in the offspring of high-fat diet (HFD) overfed maternal rats. J. Nutr. Biochem. 75, 108257 (2019).	Maternal HFD	Obesity	Pyrosequencing	p200	m,f	rat	chr8	105567889	105568050	Agrp	rn6	chr19	37527608	37527774
K. Schellong, K. Melchior, T. Ziska, R. Ott, W. Henrich, R. C. Rancourt, A. Plagemann, Hypothalamic insulin receptor expression and DNA promoter methylation are sex-specifically altered in adult offspring of high-fat diet (HFD)-overfed mother rats. J. Nutr. Biochem. 67, 28–35 (2019).	Maternal HFD	Obesity	Pyrosequencing	p200	m,f	rat	chr8	3279290	3279631	Insr	rn6	chr12	1816232	1816586
B. R. C. Alves, R. C. Cardoso, R. Doan, Y. Zhang, S. V Dindot, G. L. Williams, M. Amstalden, Nutritional programming of accelerated puberty in heifers: alterations in DNA methylation in the arcuate nucleus<sup><xref ref-type="fn" rid="afn1">†</xref>,<xref ref-type="fn" rid="afn2">‡</xref></sup>. Biol. Reprod. 96, 174–184 (2016).	Postnatal high-growth diet	Growth rate	MBD-array	Appx 8.5 mos	f	cow	chr12	34451988	34452568	Hdac9	Btau4.0	chr4	28404177	28404727
B. R. C. Alves, R. C. Cardoso, R. Doan, Y. Zhang, S. V Dindot, G. L. Williams, M. Amstalden, Nutritional programming of accelerated puberty in heifers: alterations in DNA methylation in the arcuate nucleus<sup><xref ref-type="fn" rid="afn1">†</xref>,<xref ref-type="fn" rid="afn2">‡</xref></sup>. Biol. Reprod. 96, 174–184 (2016).	Postnatal high-growth diet	Growth rate	MBD-array	Appx 8.5 mos	f	cow	chr10	120450240	120451019	Hmga2	Btau4.0	chr5	51856152	51856579
B. R. C. Alves, R. C. Cardoso, R. Doan, Y. Zhang, S. V Dindot, G. L. Williams, M. Amstalden, Nutritional programming of accelerated puberty in heifers: alterations in DNA methylation in the arcuate nucleus<sup><xref ref-type="fn" rid="afn1">†</xref>,<xref ref-type="fn" rid="afn2">‡</xref></sup>. Biol. Reprod. 96, 174–184 (2016).	Postnatal high-growth diet	Growth rate	MBD-array	Appx 8.5 mos	f	cow	chr4	70220899	70223242	Cdk5rap2	Btau4.0	chr8	115163495	115164990
B. R. C. Alves, R. C. Cardoso, R. Doan, Y. Zhang, S. V Dindot, G. L. Williams, M. Amstalden, Nutritional programming of accelerated puberty in heifers: alterations in DNA methylation in the arcuate nucleus<sup><xref ref-type="fn" rid="afn1">†</xref>,<xref ref-type="fn" rid="afn2">‡</xref></sup>. Biol. Reprod. 96, 174–184 (2016).	Postnatal high-growth diet	Growth rate	MBD-array	Appx 8.5 mos	f	cow	chr4	70221361	70223242	Cdk5rap2	Btau4.0	chr8	115164062	115164990
B. R. C. Alves, R. C. Cardoso, R. Doan, Y. Zhang, S. V Dindot, G. L. Williams, M. Amstalden, Nutritional programming of accelerated puberty in heifers: alterations in DNA methylation in the arcuate nucleus<sup><xref ref-type="fn" rid="afn1">†</xref>,<xref ref-type="fn" rid="afn2">‡</xref></sup>. Biol. Reprod. 96, 174–184 (2016).	Postnatal high-growth diet	Growth rate	MBD-array	Appx 8.5 mos	f	cow	chr6	84169785	84171204	Dysf	Btau4.0	chr11	13515582	13517135
B. R. C. Alves, R. C. Cardoso, R. Doan, Y. Zhang, S. V Dindot, G. L. Williams, M. Amstalden, Nutritional programming of accelerated puberty in heifers: alterations in DNA methylation in the arcuate nucleus<sup><xref ref-type="fn" rid="afn1">†</xref>,<xref ref-type="fn" rid="afn2">‡</xref></sup>. Biol. Reprod. 96, 174–184 (2016).	Postnatal high-growth diet	Growth rate	MBD-array	Appx 8.5 mos	f	cow	chr11	5069670	5069788	Gas2l1	Btau4.0	chr17	72034193	72035843
B. R. C. Alves, R. C. Cardoso, R. Doan, Y. Zhang, S. V Dindot, G. L. Williams, M. Amstalden, Nutritional programming of accelerated puberty in heifers: alterations in DNA methylation in the arcuate nucleus<sup><xref ref-type="fn" rid="afn1">†</xref>,<xref ref-type="fn" rid="afn2">‡</xref></sup>. Biol. Reprod. 96, 174–184 (2016).	Postnatal high-growth diet	Growth rate	MBD-array	Appx 8.5 mos	f	cow	chr11	96005741	96008202	Igf2bp1	Btau4.0	chr19	38749621	38752175
B. R. C. Alves, R. C. Cardoso, R. Doan, Y. Zhang, S. V Dindot, G. L. Williams, M. Amstalden, Nutritional programming of accelerated puberty in heifers: alterations in DNA methylation in the arcuate nucleus<sup><xref ref-type="fn" rid="afn1">†</xref>,<xref ref-type="fn" rid="afn2">‡</xref></sup>. Biol. Reprod. 96, 174–184 (2016).	Postnatal high-growth diet	Growth rate	MBD-array	Appx 8.5 mos	f	cow	chr15	3414622	3415445	Ghr	Btau4.0	chr20	34019537	34021276
B. R. C. Alves, R. C. Cardoso, R. Doan, Y. Zhang, S. V Dindot, G. L. Williams, M. Amstalden, Nutritional programming of accelerated puberty in heifers: alterations in DNA methylation in the arcuate nucleus<sup><xref ref-type="fn" rid="afn1">†</xref>,<xref ref-type="fn" rid="afn2">‡</xref></sup>. Biol. Reprod. 96, 174–184 (2016).	Postnatal high-growth diet	Growth rate	MBD-array	Appx 8.5 mos	f	cow	chr15	3415423	3418018	Ghr	Btau4.0	chr20	34021218	34022297
B. R. C. Alves, R. C. Cardoso, R. Doan, Y. Zhang, S. V Dindot, G. L. Williams, M. Amstalden, Nutritional programming of accelerated puberty in heifers: alterations in DNA methylation in the arcuate nucleus<sup><xref ref-type="fn" rid="afn1">†</xref>,<xref ref-type="fn" rid="afn2">‡</xref></sup>. Biol. Reprod. 96, 174–184 (2016).	Postnatal high-growth diet	Growth rate	MBD-array	Appx 8.5 mos	f	cow	chr7	120186257	120186762	Crym	Btau4.0	chr25	20232507	20234238
